# Supplementary material for: Genomics-Based Reconstruction and Predictive Profiling of Amino Acid Biosynthesis in the Human Gut Microbiome
Source: Microorganisms. 2022 Mar 30;10(4):740. doi: 10.3390/microorganisms10040740 (PMC9026213; doi:10.3390/microorganisms10040740)
Supplement: Supplementary file 1 [file microorganisms-10-00740-s001.zip › Table_S1.xlsx]

## Sheet: Set
Table S1. The reference set of 2,856 human gut bacterial genomes analyzed in this work.
Genome ID	Genome name	Phylum	Class	Order	Family	Genus	Species
1654.11	Actinomyces sp. BEED04 (1654.11)	Actinobacteria	Actinobacteria	Actinomycetales	Actinomycetaceae	Actinomyces	-
1118058.3	Actinomyces sp. ph3 (1118058.3)	Actinobacteria	Actinobacteria	Actinomycetales	Actinomycetaceae	Actinomyces	-
1203556.3	Actinomyces sp. HPA0247 (1203556.3)	Actinobacteria	Actinobacteria	Actinomycetales	Actinomycetaceae	Actinomyces	-
1120942.4	Actinomyces georgiae DSM 6843 (1120942.4)	Actinobacteria	Actinobacteria	Actinomycetales	Actinomycetaceae	Actinomyces	Actinomyces georgiae
435830.3	Actinomyces graevenitzii C83 (435830.3)	Actinobacteria	Actinobacteria	Actinomycetales	Actinomycetaceae	Actinomyces	Actinomyces graevenitzii
1655.46	Actinomyces naeslundii strain MB-1 (1655.46)	Actinobacteria	Actinobacteria	Actinomycetales	Actinomycetaceae	Actinomyces	Actinomyces naeslundii
1655.49	Actinomyces naeslundii strain NCTC 10301 (1655.49)	Actinobacteria	Actinobacteria	Actinomycetales	Actinomycetaceae	Actinomyces	Actinomyces naeslundii
1655.52	Actinomyces naeslundii strain ATCC 27039 (1655.52)	Actinobacteria	Actinobacteria	Actinomycetales	Actinomycetaceae	Actinomyces	Actinomyces naeslundii
1655.82	Actinomyces naeslundii BEED02 (1655.82)	Actinobacteria	Actinobacteria	Actinomycetales	Actinomycetaceae	Actinomyces	Actinomyces naeslundii
1115803.3	Actinomyces naeslundii str. Howell 279 (1115803.3)	Actinobacteria	Actinobacteria	Actinomycetales	Actinomycetaceae	Actinomyces	Actinomyces naeslundii
1660.10	Actinomyces odontolyticus LFYP35 (1660.10)	Actinobacteria	Actinobacteria	Actinomycetales	Actinomycetaceae	Actinomyces	Actinomyces odontolyticus
1660.4	Actinomyces odontolyticus strain XH001 (1660.4)	Actinobacteria	Actinobacteria	Actinomycetales	Actinomycetaceae	Actinomyces	Actinomyces odontolyticus
411466.7	Actinomyces odontolyticus ATCC 17982 (411466.7)	Actinobacteria	Actinobacteria	Actinomycetales	Actinomycetaceae	Actinomyces	Actinomyces odontolyticus
649742.3	Actinomyces odontolyticus F0309 (649742.3)	Actinobacteria	Actinobacteria	Actinomycetales	Actinomycetaceae	Actinomyces	Actinomyces odontolyticus
544580.10	Actinomyces oris strain T14V (544580.10)	Actinobacteria	Actinobacteria	Actinomycetales	Actinomycetaceae	Actinomyces	Actinomyces oris
883077.3	Actinomyces turicensis ACS-279-V-Col4 (883077.3)	Actinobacteria	Actinobacteria	Actinomycetales	Actinomycetaceae	Actinomyces	Actinomyces turicensis
525246.3	Actinomyces urogenitalis DSM 15434 (525246.3)	Actinobacteria	Actinobacteria	Actinomycetales	Actinomycetaceae	Actinomyces	Actinomyces urogenitalis
1284679.3	Actinomyces urogenitalis S6-C4 (1284679.3)	Actinobacteria	Actinobacteria	Actinomycetales	Actinomycetaceae	Actinomyces	Actinomyces urogenitalis
562973.4	Actinomyces viscosus C505 (562973.4)	Actinobacteria	Actinobacteria	Actinomycetales	Actinomycetaceae	Actinomyces	Actinomyces viscosus
644284.3	Arcanobacterium haemolyticum DSM 20595 (644284.3)	Actinobacteria	Actinobacteria	Actinomycetales	Actinomycetaceae	Arcanobacterium	Arcanobacterium haemolyticum
548479.6	Mobiluncus curtisii ATCC 43063 (548479.6)	Actinobacteria	Actinobacteria	Actinomycetales	Actinomycetaceae	Mobiluncus	Mobiluncus curtisii
887326.3	Mobiluncus curtisii ATCC 51333 (887326.3)	Actinobacteria	Actinobacteria	Actinomycetales	Actinomycetaceae	Mobiluncus	Mobiluncus curtisii
887899.3	Mobiluncus curtisii subsp. holmesii ATCC 35242 (887899.3)	Actinobacteria	Actinobacteria	Actinomycetales	Actinomycetaceae	Mobiluncus	Mobiluncus curtisii
585199.3	Mobiluncus mulieris ATCC 35243 (585199.3)	Actinobacteria	Actinobacteria	Actinomycetales	Actinomycetaceae	Mobiluncus	Mobiluncus mulieris
596328.3	Mobiluncus mulieris 28-1 (596328.3)	Actinobacteria	Actinobacteria	Actinomycetales	Actinomycetaceae	Mobiluncus	Mobiluncus mulieris
866770.3	Mobiluncus mulieris FB024-16 (866770.3)	Actinobacteria	Actinobacteria	Actinomycetales	Actinomycetaceae	Mobiluncus	Mobiluncus mulieris
871571.3	Mobiluncus mulieris ATCC 35239 (871571.3)	Actinobacteria	Actinobacteria	Actinomycetales	Actinomycetaceae	Mobiluncus	Mobiluncus mulieris
184870.3	Varibaculum cambriense strain DNF00696 (184870.3)	Actinobacteria	Actinobacteria	Actinomycetales	Actinomycetaceae	Varibaculum	Varibaculum cambriense
1123488.3	Varibaculum cambriense DSM 15806 (1123488.3)	Actinobacteria	Actinobacteria	Actinomycetales	Actinomycetaceae	Varibaculum	Varibaculum cambriense
1403948.3	Varibaculum cambriense DORA_20 (1403948.3)	Actinobacteria	Actinobacteria	Actinomycetales	Actinomycetaceae	Varibaculum	Varibaculum cambriense
1964383.3	Varibaculum timonense strain Marseille-P3369 (1964383.3)	Actinobacteria	Actinobacteria	Actinomycetales	Actinomycetaceae	Varibaculum	Varibaculum timonense
165187.27	uncultured Bifidobacterium sp. P17C666_maxbin.013 (165187.27)	Actinobacteria	Actinobacteria	Bifidobacteriales	Bifidobacteriaceae	Bifidobacterium	-
1680.5	Bifidobacterium adolescentis strain BBMN23 (1680.5)	Actinobacteria	Actinobacteria	Bifidobacteriales	Bifidobacteriaceae	Bifidobacterium	Bifidobacterium adolescentis
367928.6	Bifidobacterium adolescentis ATCC 15703 (367928.6)	Actinobacteria	Actinobacteria	Bifidobacteriales	Bifidobacteriaceae	Bifidobacterium	Bifidobacterium adolescentis
411481.5	Bifidobacterium adolescentis L2-32 (411481.5)	Actinobacteria	Actinobacteria	Bifidobacteriales	Bifidobacteriaceae	Bifidobacterium	Bifidobacterium adolescentis
1437612.3	Bifidobacterium stercoris JCM 15918 (1437612.3)	Actinobacteria	Actinobacteria	Bifidobacteriales	Bifidobacteriaceae	Bifidobacterium	Bifidobacterium adolescentis
6666666.201645	Bifidobacterium adolescentis LFYP80 (6666666.201645)	Actinobacteria	Actinobacteria	Bifidobacteriales	Bifidobacteriaceae	Bifidobacterium	Bifidobacterium adolescentis
1683.4	Bifidobacterium angulatum strain GT102 (1683.4)	Actinobacteria	Actinobacteria	Bifidobacteriales	Bifidobacteriaceae	Bifidobacterium	Bifidobacterium angulatum
518635.5	Bifidobacterium angulatum DSM 20098 (518635.5)	Actinobacteria	Actinobacteria	Bifidobacteriales	Bifidobacteriaceae	Bifidobacterium	Bifidobacterium angulatum
28025.4	Bifidobacterium animalis subsp. lactis RH (28025.4)	Actinobacteria	Actinobacteria	Bifidobacteriales	Bifidobacteriaceae	Bifidobacterium	Bifidobacterium animalis
442563.4	Bifidobacterium animalis subsp. lactis AD011 (442563.4)	Actinobacteria	Actinobacteria	Bifidobacteriales	Bifidobacteriaceae	Bifidobacterium	Bifidobacterium animalis
552531.3	Bifidobacterium animalis subsp. lactis BB-12 (552531.3)	Actinobacteria	Actinobacteria	Bifidobacteriales	Bifidobacteriaceae	Bifidobacterium	Bifidobacterium animalis
555970.3	Bifidobacterium animalis subsp. lactis DSM 10140 (555970.3)	Actinobacteria	Actinobacteria	Bifidobacteriales	Bifidobacteriaceae	Bifidobacterium	Bifidobacterium animalis
580050.3	Bifidobacterium animalis subsp. lactis Bl-04 (580050.3)	Actinobacteria	Actinobacteria	Bifidobacteriales	Bifidobacteriaceae	Bifidobacterium	Bifidobacterium animalis
742729.3	Bifidobacterium animalis subsp. lactis Bi-07 (742729.3)	Actinobacteria	Actinobacteria	Bifidobacteriales	Bifidobacteriaceae	Bifidobacterium	Bifidobacterium animalis
911598.3	Bifidobacterium animalis subsp. lactis BS 01 (911598.3)	Actinobacteria	Actinobacteria	Bifidobacteriales	Bifidobacteriaceae	Bifidobacterium	Bifidobacterium animalis
1042403.4	Bifidobacterium animalis subsp. lactis CNCM I-2494 (1042403.4)	Actinobacteria	Actinobacteria	Bifidobacteriales	Bifidobacteriaceae	Bifidobacterium	Bifidobacterium animalis
1075106.4	Bifidobacterium animalis subsp. lactis BLC1 (1075106.4)	Actinobacteria	Actinobacteria	Bifidobacteriales	Bifidobacteriaceae	Bifidobacterium	Bifidobacterium animalis
1168290.3	Bifidobacterium animalis subsp. lactis B420 (1168290.3)	Actinobacteria	Actinobacteria	Bifidobacteriales	Bifidobacteriaceae	Bifidobacterium	Bifidobacterium animalis
1681.51	Bifidobacterium bifidum strain 156B (1681.51)	Actinobacteria	Actinobacteria	Bifidobacteriales	Bifidobacteriaceae	Bifidobacterium	Bifidobacterium bifidum
398513.5	Bifidobacterium bifidum NCIMB 41171 (398513.5)	Actinobacteria	Actinobacteria	Bifidobacteriales	Bifidobacteriaceae	Bifidobacterium	Bifidobacterium bifidum
500634.6	Bifidobacterium bifidum ATCC 29521 = JCM 1255 = DSM 20456 (500634.6)	Actinobacteria	Actinobacteria	Bifidobacteriales	Bifidobacteriaceae	Bifidobacterium	Bifidobacterium bifidum
702459.3	Bifidobacterium bifidum PRL2010 (702459.3)	Actinobacteria	Actinobacteria	Bifidobacteriales	Bifidobacteriaceae	Bifidobacterium	Bifidobacterium bifidum
883062.5	Bifidobacterium bifidum S17 (883062.5)	Actinobacteria	Actinobacteria	Bifidobacteriales	Bifidobacteriaceae	Bifidobacterium	Bifidobacterium bifidum
326426.4	Bifidobacterium breve UCC2003 (326426.4)	Actinobacteria	Actinobacteria	Bifidobacteriales	Bifidobacteriaceae	Bifidobacterium	Bifidobacterium breve
518634.7	Bifidobacterium breve DSM 20213 = JCM 1192 (518634.7)	Actinobacteria	Actinobacteria	Bifidobacteriales	Bifidobacteriaceae	Bifidobacterium	Bifidobacterium breve
866777.3	Bifidobacterium breve ACS-071-V-Sch8b (866777.3)	Actinobacteria	Actinobacteria	Bifidobacteriales	Bifidobacteriaceae	Bifidobacterium	Bifidobacterium breve
1036735.3	Bifidobacterium breve CECT 7263 (1036735.3)	Actinobacteria	Actinobacteria	Bifidobacteriales	Bifidobacteriaceae	Bifidobacterium	Bifidobacterium breve
1074482.3	Bifidobacterium breve DPC 6330 (1074482.3)	Actinobacteria	Actinobacteria	Bifidobacteriales	Bifidobacteriaceae	Bifidobacterium	Bifidobacterium breve
1203540.3	Bifidobacterium breve HPH0326 (1203540.3)	Actinobacteria	Actinobacteria	Bifidobacteriales	Bifidobacteriaceae	Bifidobacterium	Bifidobacterium breve
1365960.3	Bifidobacterium breve MCC 0121 (1365960.3)	Actinobacteria	Actinobacteria	Bifidobacteriales	Bifidobacteriaceae	Bifidobacterium	Bifidobacterium breve
1365961.3	Bifidobacterium breve MCC 0305 (1365961.3)	Actinobacteria	Actinobacteria	Bifidobacteriales	Bifidobacteriaceae	Bifidobacterium	Bifidobacterium breve
1365962.3	Bifidobacterium breve MCC 0476 (1365962.3)	Actinobacteria	Actinobacteria	Bifidobacteriales	Bifidobacteriaceae	Bifidobacterium	Bifidobacterium breve
1365963.3	Bifidobacterium breve MCC 1094 (1365963.3)	Actinobacteria	Actinobacteria	Bifidobacteriales	Bifidobacteriaceae	Bifidobacterium	Bifidobacterium breve
1365964.3	Bifidobacterium breve MCC 1114 (1365964.3)	Actinobacteria	Actinobacteria	Bifidobacteriales	Bifidobacteriaceae	Bifidobacterium	Bifidobacterium breve
1365965.3	Bifidobacterium breve MCC 1128 (1365965.3)	Actinobacteria	Actinobacteria	Bifidobacteriales	Bifidobacteriaceae	Bifidobacterium	Bifidobacterium breve
1365966.3	Bifidobacterium breve MCC 1340 (1365966.3)	Actinobacteria	Actinobacteria	Bifidobacteriales	Bifidobacteriaceae	Bifidobacterium	Bifidobacterium breve
1365967.3	Bifidobacterium breve MCC 1454 (1365967.3)	Actinobacteria	Actinobacteria	Bifidobacteriales	Bifidobacteriaceae	Bifidobacterium	Bifidobacterium breve
1365968.3	Bifidobacterium breve MCC 1604 (1365968.3)	Actinobacteria	Actinobacteria	Bifidobacteriales	Bifidobacteriaceae	Bifidobacterium	Bifidobacterium breve
1365969.3	Bifidobacterium breve MCC 1605 (1365969.3)	Actinobacteria	Actinobacteria	Bifidobacteriales	Bifidobacteriaceae	Bifidobacterium	Bifidobacterium breve
1385938.3	Bifidobacterium breve 12L (1385938.3)	Actinobacteria	Actinobacteria	Bifidobacteriales	Bifidobacteriaceae	Bifidobacterium	Bifidobacterium breve
1385939.3	Bifidobacterium breve JCM 7017 (1385939.3)	Actinobacteria	Actinobacteria	Bifidobacteriales	Bifidobacteriaceae	Bifidobacterium	Bifidobacterium breve
1385940.3	Bifidobacterium breve JCM 7019 (1385940.3)	Actinobacteria	Actinobacteria	Bifidobacteriales	Bifidobacteriaceae	Bifidobacterium	Bifidobacterium breve
1385941.3	Bifidobacterium breve NCFB 2258 (1385941.3)	Actinobacteria	Actinobacteria	Bifidobacteriales	Bifidobacteriaceae	Bifidobacterium	Bifidobacterium breve
1385942.3	Bifidobacterium breve 689b (1385942.3)	Actinobacteria	Actinobacteria	Bifidobacteriales	Bifidobacteriaceae	Bifidobacterium	Bifidobacterium breve
1385943.3	Bifidobacterium breve 2L (1385943.3)	Actinobacteria	Actinobacteria	Bifidobacteriales	Bifidobacteriaceae	Bifidobacterium	Bifidobacterium breve
6666666.201535	Bifidobacterium breve JG_Bg463 (6666666.201535)	Actinobacteria	Actinobacteria	Bifidobacteriales	Bifidobacteriaceae	Bifidobacterium	Bifidobacterium breve
6666666.201646	Bifidobacterium breve LFYP81 (6666666.201646)	Actinobacteria	Actinobacteria	Bifidobacteriales	Bifidobacteriaceae	Bifidobacterium	Bifidobacterium breve
1686.6	Bifidobacterium catenulatum strain 1899B (1686.6)	Actinobacteria	Actinobacteria	Bifidobacteriales	Bifidobacteriaceae	Bifidobacterium	Bifidobacterium catenulatum
566552.23	Bifidobacterium catenulatum JG_Bg468_v2 (566552.23)	Actinobacteria	Actinobacteria	Bifidobacteriales	Bifidobacteriaceae	Bifidobacterium	Bifidobacterium catenulatum
566552.4	Bifidobacterium catenulatum DSM 16992 (566552.4)	Actinobacteria	Actinobacteria	Bifidobacteriales	Bifidobacteriaceae	Bifidobacterium	Bifidobacterium catenulatum
1150460.7	Bifidobacterium kashiwanohense JCM 15439 = DSM 21854 (1150460.7)	Actinobacteria	Actinobacteria	Bifidobacteriales	Bifidobacteriaceae	Bifidobacterium	Bifidobacterium catenulatum
401473.3	Bifidobacterium dentium Bd1 (401473.3)	Actinobacteria	Actinobacteria	Bifidobacteriales	Bifidobacteriaceae	Bifidobacterium	Bifidobacterium dentium
473819.7	Bifidobacterium dentium ATCC 27678 (473819.7)	Actinobacteria	Actinobacteria	Bifidobacteriales	Bifidobacteriaceae	Bifidobacterium	Bifidobacterium dentium
553191.3	Bifidobacterium dentium JCVIHMP022 (553191.3)	Actinobacteria	Actinobacteria	Bifidobacteriales	Bifidobacteriaceae	Bifidobacterium	Bifidobacterium dentium
871562.3	Bifidobacterium dentium ATCC 27679 (871562.3)	Actinobacteria	Actinobacteria	Bifidobacteriales	Bifidobacteriaceae	Bifidobacterium	Bifidobacterium dentium
1150423.4	Bifidobacterium dentium JCM 1195 = DSM 20436 (1150423.4)	Actinobacteria	Actinobacteria	Bifidobacteriales	Bifidobacteriaceae	Bifidobacterium	Bifidobacterium dentium
6666666.201629	Bifidobacterium dentium LFYP24 (6666666.201629)	Actinobacteria	Actinobacteria	Bifidobacteriales	Bifidobacteriaceae	Bifidobacterium	Bifidobacterium dentium
561180.4	Bifidobacterium gallicum DSM 20093 (561180.4)	Actinobacteria	Actinobacteria	Bifidobacteriales	Bifidobacteriaceae	Bifidobacterium	Bifidobacterium gallicum
1678.111	Bifidobacterium longum subsp. infantis R0033 (1678.111)	Actinobacteria	Actinobacteria	Bifidobacteriales	Bifidobacteriaceae	Bifidobacterium	Bifidobacterium longum
1679.10	Bifidobacterium longum subsp. longum strain CCUG30698 (1679.10)	Actinobacteria	Actinobacteria	Bifidobacteriales	Bifidobacteriaceae	Bifidobacterium	Bifidobacterium longum
1679.11	Bifidobacterium longum subsp. longum strain 9 (1679.11)	Actinobacteria	Actinobacteria	Bifidobacteriales	Bifidobacteriaceae	Bifidobacterium	Bifidobacterium longum
1679.12	Bifidobacterium longum subsp. longum strain 7 (1679.12)	Actinobacteria	Actinobacteria	Bifidobacteriales	Bifidobacteriaceae	Bifidobacterium	Bifidobacterium longum
1679.13	Bifidobacterium longum subsp. longum strain MC-42 (1679.13)	Actinobacteria	Actinobacteria	Bifidobacteriales	Bifidobacteriaceae	Bifidobacterium	Bifidobacterium longum
1679.14	Bifidobacterium longum subsp. longum strain LO-06 (1679.14)	Actinobacteria	Actinobacteria	Bifidobacteriales	Bifidobacteriaceae	Bifidobacterium	Bifidobacterium longum
1679.20	Bifidobacterium longum subsp. longum strain LO-10 (1679.20)	Actinobacteria	Actinobacteria	Bifidobacteriales	Bifidobacteriaceae	Bifidobacterium	Bifidobacterium longum
1679.21	Bifidobacterium longum subsp. longum strain LO-21 (1679.21)	Actinobacteria	Actinobacteria	Bifidobacteriales	Bifidobacteriaceae	Bifidobacterium	Bifidobacterium longum
1679.22	Bifidobacterium longum subsp. longum strain LO-C29 (1679.22)	Actinobacteria	Actinobacteria	Bifidobacteriales	Bifidobacteriaceae	Bifidobacterium	Bifidobacterium longum
1679.23	Bifidobacterium longum subsp. longum strain LO-K29a (1679.23)	Actinobacteria	Actinobacteria	Bifidobacteriales	Bifidobacteriaceae	Bifidobacterium	Bifidobacterium longum
1679.24	Bifidobacterium longum subsp. longum strain LO-K29b (1679.24)	Actinobacteria	Actinobacteria	Bifidobacteriales	Bifidobacteriaceae	Bifidobacterium	Bifidobacterium longum
1679.26	Bifidobacterium longum subsp. longum strain AH1206 (1679.26)	Actinobacteria	Actinobacteria	Bifidobacteriales	Bifidobacteriaceae	Bifidobacterium	Bifidobacterium longum
1679.29	Bifidobacterium longum subsp. longum strain 296B (1679.29)	Actinobacteria	Actinobacteria	Bifidobacteriales	Bifidobacteriaceae	Bifidobacterium	Bifidobacterium longum
1679.31	Bifidobacterium longum subsp. longum strain W11 (1679.31)	Actinobacteria	Actinobacteria	Bifidobacteriales	Bifidobacteriaceae	Bifidobacterium	Bifidobacterium longum
1679.45	Bifidobacterium longum subsp. longum strain DS32_3 (1679.45)	Actinobacteria	Actinobacteria	Bifidobacteriales	Bifidobacteriaceae	Bifidobacterium	Bifidobacterium longum
1679.51	Bifidobacterium longum subsp. longum strain BORI (1679.51)	Actinobacteria	Actinobacteria	Bifidobacteriales	Bifidobacteriaceae	Bifidobacterium	Bifidobacterium longum
1679.55	Bifidobacterium longum subsp. longum strain VKPM Ac-1636 (1679.55)	Actinobacteria	Actinobacteria	Bifidobacteriales	Bifidobacteriaceae	Bifidobacterium	Bifidobacterium longum
1679.6	Bifidobacterium longum subsp. longum strain LMG 13197 (1679.6)	Actinobacteria	Actinobacteria	Bifidobacteriales	Bifidobacteriaceae	Bifidobacterium	Bifidobacterium longum
1679.7	Bifidobacterium longum subsp. longum strain VMKB44 (1679.7)	Actinobacteria	Actinobacteria	Bifidobacteriales	Bifidobacteriaceae	Bifidobacterium	Bifidobacterium longum
1679.8	Bifidobacterium longum subsp. longum strain BLOI2 (1679.8)	Actinobacteria	Actinobacteria	Bifidobacteriales	Bifidobacteriaceae	Bifidobacterium	Bifidobacterium longum
1679.9	Bifidobacterium longum subsp. longum strain NCIMB8809 (1679.9)	Actinobacteria	Actinobacteria	Bifidobacteriales	Bifidobacteriaceae	Bifidobacterium	Bifidobacterium longum
1682.13	Bifidobacterium longum subsp. infantis BIC1206122787 (1682.13)	Actinobacteria	Actinobacteria	Bifidobacteriales	Bifidobacteriaceae	Bifidobacterium	Bifidobacterium longum
1682.14	Bifidobacterium longum subsp. infantis BIC1307292462 (1682.14)	Actinobacteria	Actinobacteria	Bifidobacteriales	Bifidobacteriaceae	Bifidobacterium	Bifidobacterium longum
1682.15	Bifidobacterium longum subsp. infantis BIC1401111250 (1682.15)	Actinobacteria	Actinobacteria	Bifidobacteriales	Bifidobacteriaceae	Bifidobacterium	Bifidobacterium longum
1682.16	Bifidobacterium longum subsp. infantis BIC1401212621b (1682.16)	Actinobacteria	Actinobacteria	Bifidobacteriales	Bifidobacteriaceae	Bifidobacterium	Bifidobacterium longum
1682.17	Bifidobacterium longum subsp. infantis BIB1401272845a (1682.17)	Actinobacteria	Actinobacteria	Bifidobacteriales	Bifidobacteriaceae	Bifidobacterium	Bifidobacterium longum
1682.18	Bifidobacterium longum subsp. infantis BIC1401212621a (1682.18)	Actinobacteria	Actinobacteria	Bifidobacteriales	Bifidobacteriaceae	Bifidobacterium	Bifidobacterium longum
1682.19	Bifidobacterium longum subsp. infantis BIB1401272845b (1682.19)	Actinobacteria	Actinobacteria	Bifidobacteriales	Bifidobacteriaceae	Bifidobacterium	Bifidobacterium longum
1682.20	Bifidobacterium longum subsp. infantis BIB1401242951 (1682.20)	Actinobacteria	Actinobacteria	Bifidobacteriales	Bifidobacteriaceae	Bifidobacterium	Bifidobacterium longum
1682.23	Bifidobacterium longum subsp. longum CECT 7210 (1682.23)	Actinobacteria	Actinobacteria	Bifidobacteriales	Bifidobacteriaceae	Bifidobacterium	Bifidobacterium longum
1682.24	Bifidobacterium longum subsp. infantis strain BT1 (1682.24)	Actinobacteria	Actinobacteria	Bifidobacteriales	Bifidobacteriaceae	Bifidobacterium	Bifidobacterium longum
1682.27	Bifidobacterium longum subsp. infantis strain IN-07 (1682.27)	Actinobacteria	Actinobacteria	Bifidobacteriales	Bifidobacteriaceae	Bifidobacterium	Bifidobacterium longum
1682.29	Bifidobacterium longum subsp. infantis strain IN-F29 (1682.29)	Actinobacteria	Actinobacteria	Bifidobacteriales	Bifidobacteriaceae	Bifidobacterium	Bifidobacterium longum
1682.30	Bifidobacterium longum subsp. infantis strain TPY12-1 (1682.30)	Actinobacteria	Actinobacteria	Bifidobacteriales	Bifidobacteriaceae	Bifidobacterium	Bifidobacterium longum
1682.32	Bifidobacterium longum subsp. infantis strain 1888B (1682.32)	Actinobacteria	Actinobacteria	Bifidobacteriales	Bifidobacteriaceae	Bifidobacterium	Bifidobacterium longum
1682.37	Bifidobacterium longum subsp. infantis strain NCTC13219 (1682.37)	Actinobacteria	Actinobacteria	Bifidobacteriales	Bifidobacteriaceae	Bifidobacterium	Bifidobacterium longum
1682.48	Bifidobacterium longum subsp. infantis strain NCTC11817 (1682.48)	Actinobacteria	Actinobacteria	Bifidobacteriales	Bifidobacteriaceae	Bifidobacterium	Bifidobacterium longum
1682.49	Bifidobacterium longum subsp. infantis Malawi_264A_V2.1.4_MC2 (1682.49)	Actinobacteria	Actinobacteria	Bifidobacteriales	Bifidobacteriaceae	Bifidobacterium	Bifidobacterium longum
1682.50	Bifidobacterium longum subsp. infantis Malawi_264A_V2.1.8_MC1 (1682.50)	Actinobacteria	Actinobacteria	Bifidobacteriales	Bifidobacteriaceae	Bifidobacterium	Bifidobacterium longum
205913.6	Bifidobacterium longum subsp. longum DJO10A (205913.6)	Actinobacteria	Actinobacteria	Bifidobacteriales	Bifidobacteriaceae	Bifidobacterium	Bifidobacterium longum
206672.9	Bifidobacterium longum subsp. longum NCC2705 (206672.9)	Actinobacteria	Actinobacteria	Bifidobacteriales	Bifidobacteriaceae	Bifidobacterium	Bifidobacterium longum
216816.107	Bifidobacterium longum subsp. longum 105-A (216816.107)	Actinobacteria	Actinobacteria	Bifidobacteriales	Bifidobacteriaceae	Bifidobacterium	Bifidobacterium longum
216816.111	Bifidobacterium longum subsp. suis BXY01 (216816.111)	Actinobacteria	Actinobacteria	Bifidobacteriales	Bifidobacteriaceae	Bifidobacterium	Bifidobacterium longum
216816.114	Bifidobacterium longum subsp. longum BG7 (216816.114)	Actinobacteria	Actinobacteria	Bifidobacteriales	Bifidobacteriaceae	Bifidobacterium	Bifidobacterium longum
216816.115	Bifidobacterium longum subsp. longum CMW7750 (216816.115)	Actinobacteria	Actinobacteria	Bifidobacteriales	Bifidobacteriaceae	Bifidobacterium	Bifidobacterium longum
216816.117	Bifidobacterium longum subsp. longum 379 (216816.117)	Actinobacteria	Actinobacteria	Bifidobacteriales	Bifidobacteriaceae	Bifidobacterium	Bifidobacterium longum
216816.126	Bifidobacterium longum subsp. longum 35624 (216816.126)	Actinobacteria	Actinobacteria	Bifidobacteriales	Bifidobacteriaceae	Bifidobacterium	Bifidobacterium longum
216816.127	Bifidobacterium longum subsp. suis Su859 (216816.127)	Actinobacteria	Actinobacteria	Bifidobacteriales	Bifidobacteriaceae	Bifidobacterium	Bifidobacterium longum
216816.128	Bifidobacterium longum subsp. longum DSM 20219 (216816.128)	Actinobacteria	Actinobacteria	Bifidobacteriales	Bifidobacteriaceae	Bifidobacterium	Bifidobacterium longum
216816.143	Bifidobacterium longum subsp. longum 1898B (216816.143)	Actinobacteria	Actinobacteria	Bifidobacteriales	Bifidobacteriaceae	Bifidobacterium	Bifidobacterium longum
216816.144	Bifidobacterium longum subsp. LFYP 1897B (216816.144)	Actinobacteria	Actinobacteria	Bifidobacteriales	Bifidobacteriaceae	Bifidobacterium	Bifidobacterium longum
216816.145	Bifidobacterium longum subsp. longum 1890B (216816.145)	Actinobacteria	Actinobacteria	Bifidobacteriales	Bifidobacteriaceae	Bifidobacterium	Bifidobacterium longum
216816.146	Bifidobacterium longum subsp. longum 1886B (216816.146)	Actinobacteria	Actinobacteria	Bifidobacteriales	Bifidobacteriaceae	Bifidobacterium	Bifidobacterium longum
216816.147	Bifidobacterium longum subsp. longum Indica (216816.147)	Actinobacteria	Actinobacteria	Bifidobacteriales	Bifidobacteriaceae	Bifidobacterium	Bifidobacterium longum
216816.167	Bifidobacterium longum subsp. longum DPC6317 (216816.167)	Actinobacteria	Actinobacteria	Bifidobacteriales	Bifidobacteriaceae	Bifidobacterium	Bifidobacterium longum
216816.168	Bifidobacterium longum subsp. longum APC1504 (216816.168)	Actinobacteria	Actinobacteria	Bifidobacteriales	Bifidobacteriaceae	Bifidobacterium	Bifidobacterium longum
216816.169	Bifidobacterium longum subsp. longum APC1503 (216816.169)	Actinobacteria	Actinobacteria	Bifidobacteriales	Bifidobacteriaceae	Bifidobacterium	Bifidobacterium longum
216816.170	Bifidobacterium longum subsp. longum DPC6321 (216816.170)	Actinobacteria	Actinobacteria	Bifidobacteriales	Bifidobacteriaceae	Bifidobacterium	Bifidobacterium longum
216816.171	Bifidobacterium longum subsp. longum DPC6316 (216816.171)	Actinobacteria	Actinobacteria	Bifidobacteriales	Bifidobacteriaceae	Bifidobacterium	Bifidobacterium longum
216816.172	Bifidobacterium longum subsp. longum APC1482 (216816.172)	Actinobacteria	Actinobacteria	Bifidobacteriales	Bifidobacteriaceae	Bifidobacterium	Bifidobacterium longum
216816.173	Bifidobacterium longum subsp. longum APC1478 (216816.173)	Actinobacteria	Actinobacteria	Bifidobacteriales	Bifidobacteriaceae	Bifidobacterium	Bifidobacterium longum
216816.174	Bifidobacterium longum subsp. longum APC1480 (216816.174)	Actinobacteria	Actinobacteria	Bifidobacteriales	Bifidobacteriaceae	Bifidobacterium	Bifidobacterium longum
216816.175	Bifidobacterium longum subsp. longum APC1477 (216816.175)	Actinobacteria	Actinobacteria	Bifidobacteriales	Bifidobacteriaceae	Bifidobacterium	Bifidobacterium longum
216816.176	Bifidobacterium longum subsp. longum APC1472 (216816.176)	Actinobacteria	Actinobacteria	Bifidobacteriales	Bifidobacteriaceae	Bifidobacterium	Bifidobacterium longum
216816.177	Bifidobacterium longum subsp. longum APC1473 (216816.177)	Actinobacteria	Actinobacteria	Bifidobacteriales	Bifidobacteriaceae	Bifidobacterium	Bifidobacterium longum
216816.178	Bifidobacterium longum subsp. longum APC1468 (216816.178)	Actinobacteria	Actinobacteria	Bifidobacteriales	Bifidobacteriaceae	Bifidobacterium	Bifidobacterium longum
216816.179	Bifidobacterium longum subsp. longum APC1465 (216816.179)	Actinobacteria	Actinobacteria	Bifidobacteriales	Bifidobacteriaceae	Bifidobacterium	Bifidobacterium longum
216816.180	Bifidobacterium longum subsp. longum APC1464 (216816.180)	Actinobacteria	Actinobacteria	Bifidobacteriales	Bifidobacteriaceae	Bifidobacterium	Bifidobacterium longum
216816.181	Bifidobacterium longum subsp. longum APC1462 (216816.181)	Actinobacteria	Actinobacteria	Bifidobacteriales	Bifidobacteriaceae	Bifidobacterium	Bifidobacterium longum
216816.182	Bifidobacterium longum subsp. longum DPC6323 (216816.182)	Actinobacteria	Actinobacteria	Bifidobacteriales	Bifidobacteriaceae	Bifidobacterium	Bifidobacterium longum
216816.183	Bifidobacterium longum subsp. longum DPC6320 (216816.183)	Actinobacteria	Actinobacteria	Bifidobacteriales	Bifidobacteriaceae	Bifidobacterium	Bifidobacterium longum
216816.184	Bifidobacterium longum subsp. longum APC1476 (216816.184)	Actinobacteria	Actinobacteria	Bifidobacteriales	Bifidobacteriaceae	Bifidobacterium	Bifidobacterium longum
216816.185	Bifidobacterium longum subsp. longum APC1466 (216816.185)	Actinobacteria	Actinobacteria	Bifidobacteriales	Bifidobacteriaceae	Bifidobacterium	Bifidobacterium longum
216816.186	Bifidobacterium longum subsp. suis APC1461 (216816.186)	Actinobacteria	Actinobacteria	Bifidobacteriales	Bifidobacteriaceae	Bifidobacterium	Bifidobacterium longum
216816.222	Bifidobacterium longum subsp. longum UMB0788 (216816.222)	Actinobacteria	Actinobacteria	Bifidobacteriales	Bifidobacteriaceae	Bifidobacterium	Bifidobacterium longum
216816.224	Bifidobacterium longum subsp. longum DS7_3 (216816.224)	Actinobacteria	Actinobacteria	Bifidobacteriales	Bifidobacteriaceae	Bifidobacterium	Bifidobacterium longum
216816.225	Bifidobacterium longum subsp. longum DS1_3 (216816.225)	Actinobacteria	Actinobacteria	Bifidobacteriales	Bifidobacteriaceae	Bifidobacterium	Bifidobacterium longum
216816.226	Bifidobacterium longum subsp. longum DS18_3 (216816.226)	Actinobacteria	Actinobacteria	Bifidobacteriales	Bifidobacteriaceae	Bifidobacterium	Bifidobacterium longum
216816.227	Bifidobacterium longum subsp. longum DS15_3 (216816.227)	Actinobacteria	Actinobacteria	Bifidobacteriales	Bifidobacteriaceae	Bifidobacterium	Bifidobacterium longum
216816.228	Bifidobacterium longum subsp. longum DS9_3 (216816.228)	Actinobacteria	Actinobacteria	Bifidobacteriales	Bifidobacteriaceae	Bifidobacterium	Bifidobacterium longum
216816.254	Bifidobacterium longum subsp. longum N3A01 (216816.254)	Actinobacteria	Actinobacteria	Bifidobacteriales	Bifidobacteriaceae	Bifidobacterium	Bifidobacterium longum
216816.255	Bifidobacterium longum subsp. longum N6D05 (216816.255)	Actinobacteria	Actinobacteria	Bifidobacteriales	Bifidobacteriaceae	Bifidobacterium	Bifidobacterium longum
216816.256	Bifidobacterium longum subsp. longum N2G10 (216816.256)	Actinobacteria	Actinobacteria	Bifidobacteriales	Bifidobacteriaceae	Bifidobacterium	Bifidobacterium longum
216816.257	Bifidobacterium longum subsp. longum N2F05 (216816.257)	Actinobacteria	Actinobacteria	Bifidobacteriales	Bifidobacteriaceae	Bifidobacterium	Bifidobacterium longum
216816.258	Bifidobacterium longum subsp. longum N2E12 (216816.258)	Actinobacteria	Actinobacteria	Bifidobacteriales	Bifidobacteriaceae	Bifidobacterium	Bifidobacterium longum
216816.259	Bifidobacterium longum subsp. longum W35-1 (216816.259)	Actinobacteria	Actinobacteria	Bifidobacteriales	Bifidobacteriaceae	Bifidobacterium	Bifidobacterium longum
216816.260	Bifidobacterium longum subsp. longum N5E04 (216816.260)	Actinobacteria	Actinobacteria	Bifidobacteriales	Bifidobacteriaceae	Bifidobacterium	Bifidobacterium longum
216816.261	Bifidobacterium longum subsp. longum N3E01-2 (216816.261)	Actinobacteria	Actinobacteria	Bifidobacteriales	Bifidobacteriaceae	Bifidobacterium	Bifidobacterium longum
216816.262	Bifidobacterium longum subsp. LFYP 239-2 (216816.262)	Actinobacteria	Actinobacteria	Bifidobacteriales	Bifidobacteriaceae	Bifidobacterium	Bifidobacterium longum
216816.263	Bifidobacterium longum subsp. longum TM04-17 (216816.263)	Actinobacteria	Actinobacteria	Bifidobacteriales	Bifidobacteriaceae	Bifidobacterium	Bifidobacterium longum
216816.264	Bifidobacterium longum subsp. longum TM02-7 (216816.264)	Actinobacteria	Actinobacteria	Bifidobacteriales	Bifidobacteriaceae	Bifidobacterium	Bifidobacterium longum
216816.265	Bifidobacterium longum subsp. longum TF07-39 (216816.265)	Actinobacteria	Actinobacteria	Bifidobacteriales	Bifidobacteriaceae	Bifidobacterium	Bifidobacterium longum
216816.266	Bifidobacterium longum subsp. longum TF07-31 (216816.266)	Actinobacteria	Actinobacteria	Bifidobacteriales	Bifidobacteriaceae	Bifidobacterium	Bifidobacterium longum
216816.267	Bifidobacterium longum subsp. longum TF07-34 (216816.267)	Actinobacteria	Actinobacteria	Bifidobacteriales	Bifidobacteriaceae	Bifidobacterium	Bifidobacterium longum
216816.268	Bifidobacterium longum subsp. longum TM01-1 (216816.268)	Actinobacteria	Actinobacteria	Bifidobacteriales	Bifidobacteriaceae	Bifidobacterium	Bifidobacterium longum
216816.269	Bifidobacterium longum subsp. longum TF08-4AC (216816.269)	Actinobacteria	Actinobacteria	Bifidobacteriales	Bifidobacteriaceae	Bifidobacterium	Bifidobacterium longum
216816.270	Bifidobacterium longum subsp. longum TF06-45A (216816.270)	Actinobacteria	Actinobacteria	Bifidobacteriales	Bifidobacteriaceae	Bifidobacterium	Bifidobacterium longum
216816.271	Bifidobacterium longum subsp. longum TF01-22 (216816.271)	Actinobacteria	Actinobacteria	Bifidobacteriales	Bifidobacteriaceae	Bifidobacterium	Bifidobacterium longum
216816.272	Bifidobacterium longum subsp. longum OM05-2BH (216816.272)	Actinobacteria	Actinobacteria	Bifidobacteriales	Bifidobacteriaceae	Bifidobacterium	Bifidobacterium longum
216816.273	Bifidobacterium longum subsp. longum TF06-12AC (216816.273)	Actinobacteria	Actinobacteria	Bifidobacteriales	Bifidobacteriaceae	Bifidobacterium	Bifidobacterium longum
216816.274	Bifidobacterium longum subsp. longum AF27-1BH (216816.274)	Actinobacteria	Actinobacteria	Bifidobacteriales	Bifidobacteriaceae	Bifidobacterium	Bifidobacterium longum
216816.275	Bifidobacterium longum subsp. longum AF26-10 (216816.275)	Actinobacteria	Actinobacteria	Bifidobacteriales	Bifidobacteriaceae	Bifidobacterium	Bifidobacterium longum
216816.276	Bifidobacterium longum subsp. longum OF01-16 (216816.276)	Actinobacteria	Actinobacteria	Bifidobacteriales	Bifidobacteriaceae	Bifidobacterium	Bifidobacterium longum
216816.277	Bifidobacterium longum subsp. longum AF14-34 (216816.277)	Actinobacteria	Actinobacteria	Bifidobacteriales	Bifidobacteriaceae	Bifidobacterium	Bifidobacterium longum
216816.278	Bifidobacterium longum subsp. longum AF14-22 (216816.278)	Actinobacteria	Actinobacteria	Bifidobacteriales	Bifidobacteriaceae	Bifidobacterium	Bifidobacterium longum
216816.279	Bifidobacterium longum subsp. longum AF13-41 (216816.279)	Actinobacteria	Actinobacteria	Bifidobacteriales	Bifidobacteriaceae	Bifidobacterium	Bifidobacterium longum
216816.280	Bifidobacterium longum subsp. longum AF11-41 (216816.280)	Actinobacteria	Actinobacteria	Bifidobacteriales	Bifidobacteriaceae	Bifidobacterium	Bifidobacterium longum
216816.281	Bifidobacterium longum subsp. longum AF13-34 (216816.281)	Actinobacteria	Actinobacteria	Bifidobacteriales	Bifidobacteriaceae	Bifidobacterium	Bifidobacterium longum
216816.282	Bifidobacterium longum subsp. longum AF11-12 (216816.282)	Actinobacteria	Actinobacteria	Bifidobacteriales	Bifidobacteriaceae	Bifidobacterium	Bifidobacterium longum
216816.283	Bifidobacterium longum subsp. longum AF08-2 (216816.283)	Actinobacteria	Actinobacteria	Bifidobacteriales	Bifidobacteriaceae	Bifidobacterium	Bifidobacterium longum
216816.284	Bifidobacterium longum subsp. longum AF05-2 (216816.284)	Actinobacteria	Actinobacteria	Bifidobacteriales	Bifidobacteriaceae	Bifidobacterium	Bifidobacterium longum
216816.285	Bifidobacterium longum subsp. longum AF05-16 (216816.285)	Actinobacteria	Actinobacteria	Bifidobacteriales	Bifidobacteriaceae	Bifidobacterium	Bifidobacterium longum
216816.286	Bifidobacterium longum subsp. longum AF04-13 (216816.286)	Actinobacteria	Actinobacteria	Bifidobacteriales	Bifidobacteriaceae	Bifidobacterium	Bifidobacterium longum
216816.287	Bifidobacterium longum subsp. longum AF03-27 (216816.287)	Actinobacteria	Actinobacteria	Bifidobacteriales	Bifidobacteriaceae	Bifidobacterium	Bifidobacterium longum
216816.288	Bifidobacterium longum subsp. longum AF03-20 (216816.288)	Actinobacteria	Actinobacteria	Bifidobacteriales	Bifidobacteriaceae	Bifidobacterium	Bifidobacterium longum
216816.289	Bifidobacterium longum subsp. longum AF03-10 (216816.289)	Actinobacteria	Actinobacteria	Bifidobacteriales	Bifidobacteriaceae	Bifidobacterium	Bifidobacterium longum
216816.290	Bifidobacterium longum subsp. longum TM06-1 (216816.290)	Actinobacteria	Actinobacteria	Bifidobacteriales	Bifidobacteriaceae	Bifidobacterium	Bifidobacterium longum
216816.291	Bifidobacterium longum subsp. longum TM05-14 (216816.291)	Actinobacteria	Actinobacteria	Bifidobacteriales	Bifidobacteriaceae	Bifidobacterium	Bifidobacterium longum
216816.292	Bifidobacterium longum subsp. longum TM04-48B (216816.292)	Actinobacteria	Actinobacteria	Bifidobacteriales	Bifidobacteriaceae	Bifidobacterium	Bifidobacterium longum
216816.293	Bifidobacterium longum subsp. longum AM39-8AC (216816.293)	Actinobacteria	Actinobacteria	Bifidobacteriales	Bifidobacteriaceae	Bifidobacterium	Bifidobacterium longum
216816.294	Bifidobacterium longum subsp. longum AM34-3 (216816.294)	Actinobacteria	Actinobacteria	Bifidobacteriales	Bifidobacteriaceae	Bifidobacterium	Bifidobacterium longum
216816.295	Bifidobacterium longum subsp. longum AM42-13AT (216816.295)	Actinobacteria	Actinobacteria	Bifidobacteriales	Bifidobacteriaceae	Bifidobacterium	Bifidobacterium longum
216816.296	Bifidobacterium longum subsp. longum AM39-10AC (216816.296)	Actinobacteria	Actinobacteria	Bifidobacteriales	Bifidobacteriaceae	Bifidobacterium	Bifidobacterium longum
216816.297	Bifidobacterium longum subsp. longum AM31-13LB (216816.297)	Actinobacteria	Actinobacteria	Bifidobacteriales	Bifidobacteriaceae	Bifidobacterium	Bifidobacterium longum
216816.298	Bifidobacterium longum subsp. longum AM30-9LB (216816.298)	Actinobacteria	Actinobacteria	Bifidobacteriales	Bifidobacteriaceae	Bifidobacterium	Bifidobacterium longum
216816.299	Bifidobacterium longum subsp. longum AM21-20 (216816.299)	Actinobacteria	Actinobacteria	Bifidobacteriales	Bifidobacteriaceae	Bifidobacterium	Bifidobacterium longum
216816.300	Bifidobacterium longum subsp. longum AM20-3 (216816.300)	Actinobacteria	Actinobacteria	Bifidobacteriales	Bifidobacteriaceae	Bifidobacterium	Bifidobacterium longum
216816.301	Bifidobacterium longum subsp. longum AM20-39 (216816.301)	Actinobacteria	Actinobacteria	Bifidobacteriales	Bifidobacteriaceae	Bifidobacterium	Bifidobacterium longum
216816.302	Bifidobacterium longum subsp. longum AM20-19AC (216816.302)	Actinobacteria	Actinobacteria	Bifidobacteriales	Bifidobacteriaceae	Bifidobacterium	Bifidobacterium longum
216816.303	Bifidobacterium longum subsp. longum AM16-2 (216816.303)	Actinobacteria	Actinobacteria	Bifidobacteriales	Bifidobacteriaceae	Bifidobacterium	Bifidobacterium longum
216816.304	Bifidobacterium longum subsp. longum AM12-16 (216816.304)	Actinobacteria	Actinobacteria	Bifidobacteriales	Bifidobacteriaceae	Bifidobacterium	Bifidobacterium longum
216816.305	Bifidobacterium longum subsp. longum AM11-2 (216816.305)	Actinobacteria	Actinobacteria	Bifidobacteriales	Bifidobacteriaceae	Bifidobacterium	Bifidobacterium longum
216816.306	Bifidobacterium longum subsp. longum AM10-15B (216816.306)	Actinobacteria	Actinobacteria	Bifidobacteriales	Bifidobacteriaceae	Bifidobacterium	Bifidobacterium longum
216816.307	Bifidobacterium longum subsp. longum AM11-5 (216816.307)	Actinobacteria	Actinobacteria	Bifidobacteriales	Bifidobacteriaceae	Bifidobacterium	Bifidobacterium longum
216816.308	Bifidobacterium longum subsp. longum AF36-1 (216816.308)	Actinobacteria	Actinobacteria	Bifidobacteriales	Bifidobacteriaceae	Bifidobacterium	Bifidobacterium longum
216816.309	Bifidobacterium longum subsp. longum AF35-13AC (216816.309)	Actinobacteria	Actinobacteria	Bifidobacteriales	Bifidobacteriaceae	Bifidobacterium	Bifidobacterium longum
216816.310	Bifidobacterium longum subsp. longum AF34-9AC (216816.310)	Actinobacteria	Actinobacteria	Bifidobacteriales	Bifidobacteriaceae	Bifidobacterium	Bifidobacterium longum
216816.311	Bifidobacterium longum subsp. longum AF30-12 (216816.311)	Actinobacteria	Actinobacteria	Bifidobacteriales	Bifidobacteriaceae	Bifidobacterium	Bifidobacterium longum
216816.312	Bifidobacterium longum subsp. longum AF30-11 (216816.312)	Actinobacteria	Actinobacteria	Bifidobacteriales	Bifidobacteriaceae	Bifidobacterium	Bifidobacterium longum
216816.315	Bifidobacterium longum subsp. longum 1 (216816.315)	Actinobacteria	Actinobacteria	Bifidobacteriales	Bifidobacteriaceae	Bifidobacterium	Bifidobacterium longum
216816.324	Bifidobacterium longum subsp. longum ICIS-505 (216816.324)	Actinobacteria	Actinobacteria	Bifidobacteriales	Bifidobacteriaceae	Bifidobacterium	Bifidobacterium longum
216816.359	Bifidobacterium longum subsp. longum NCTC11818 (216816.359)	Actinobacteria	Actinobacteria	Bifidobacteriales	Bifidobacteriaceae	Bifidobacterium	Bifidobacterium longum
216816.368	Bifidobacterium longum subsp. infantis JG_Bg463_m5_93 (216816.368)	Actinobacteria	Actinobacteria	Bifidobacteriales	Bifidobacteriaceae	Bifidobacterium	Bifidobacterium longum
216816.378	Bifidobacterium longum subsp. suis BEED06 (216816.378)	Actinobacteria	Actinobacteria	Bifidobacteriales	Bifidobacteriaceae	Bifidobacterium	Bifidobacterium longum
391904.8	Bifidobacterium longum subsp. infantis ATCC 15697 = JCM 1222 (391904.8)	Actinobacteria	Actinobacteria	Bifidobacteriales	Bifidobacteriaceae	Bifidobacterium	Bifidobacterium longum
469594.3	Bifidobacterium longum subsp. longum 12_1_47BFAA (469594.3)	Actinobacteria	Actinobacteria	Bifidobacteriales	Bifidobacteriaceae	Bifidobacterium	Bifidobacterium longum
537937.5	Bifidobacterium longum subsp. longum CCUG 52486 (537937.5)	Actinobacteria	Actinobacteria	Bifidobacteriales	Bifidobacteriaceae	Bifidobacterium	Bifidobacterium longum
548480.3	Bifidobacterium longum subsp. longum ATCC 55813 (548480.3)	Actinobacteria	Actinobacteria	Bifidobacteriales	Bifidobacteriaceae	Bifidobacterium	Bifidobacterium longum
565040.3	Bifidobacterium longum subsp. longum 157F (565040.3)	Actinobacteria	Actinobacteria	Bifidobacteriales	Bifidobacteriaceae	Bifidobacterium	Bifidobacterium longum
565042.3	Bifidobacterium longum subsp. longum JCM 1217 (565042.3)	Actinobacteria	Actinobacteria	Bifidobacteriales	Bifidobacteriaceae	Bifidobacterium	Bifidobacterium longum
722911.3	Bifidobacterium longum subsp. longum F8 (722911.3)	Actinobacteria	Actinobacteria	Bifidobacteriales	Bifidobacteriaceae	Bifidobacterium	Bifidobacterium longum
759350.3	Bifidobacterium longum subsp. suis JDM301 (759350.3)	Actinobacteria	Actinobacteria	Bifidobacteriales	Bifidobacteriaceae	Bifidobacterium	Bifidobacterium longum
890402.3	Bifidobacterium longum subsp. longum BBMN68 (890402.3)	Actinobacteria	Actinobacteria	Bifidobacteriales	Bifidobacteriaceae	Bifidobacterium	Bifidobacterium longum
1035817.4	Bifidobacterium longum subsp. longum KACC 91563 (1035817.4)	Actinobacteria	Actinobacteria	Bifidobacteriales	Bifidobacteriaceae	Bifidobacterium	Bifidobacterium longum
1161743.3	Bifidobacterium longum subsp. longum 44B (1161743.3)	Actinobacteria	Actinobacteria	Bifidobacteriales	Bifidobacteriaceae	Bifidobacterium	Bifidobacterium longum
1161744.3	Bifidobacterium longum subsp. longum 1-6B (1161744.3)	Actinobacteria	Actinobacteria	Bifidobacteriales	Bifidobacteriaceae	Bifidobacterium	Bifidobacterium longum
1161745.3	Bifidobacterium longum subsp. longum 2-2B (1161745.3)	Actinobacteria	Actinobacteria	Bifidobacteriales	Bifidobacteriaceae	Bifidobacterium	Bifidobacterium longum
1161904.3	Bifidobacterium longum subsp. longum 35B (1161904.3)	Actinobacteria	Actinobacteria	Bifidobacteriales	Bifidobacteriaceae	Bifidobacterium	Bifidobacterium longum
1205679.3	Bifidobacterium longum subsp. longum CECT 7347 (1205679.3)	Actinobacteria	Actinobacteria	Bifidobacteriales	Bifidobacteriaceae	Bifidobacterium	Bifidobacterium longum
1263059.3	Bifidobacterium longum subsp. longum CAG:69 (1263059.3)	Actinobacteria	Actinobacteria	Bifidobacteriales	Bifidobacteriaceae	Bifidobacterium	Bifidobacterium longum
1266716.3	Bifidobacterium longum subsp. suis CMCC P0001 (1266716.3)	Actinobacteria	Actinobacteria	Bifidobacteriales	Bifidobacteriaceae	Bifidobacterium	Bifidobacterium longum
1280702.3	Bifidobacterium longum subsp. suis AGR2137 (1280702.3)	Actinobacteria	Actinobacteria	Bifidobacteriales	Bifidobacteriaceae	Bifidobacterium	Bifidobacterium longum
1298922.3	Bifidobacterium longum subsp. longum D2957 (1298922.3)	Actinobacteria	Actinobacteria	Bifidobacteriales	Bifidobacteriaceae	Bifidobacterium	Bifidobacterium longum
1300227.3	Bifidobacterium longum subsp. longum GT15 (1300227.3)	Actinobacteria	Actinobacteria	Bifidobacteriales	Bifidobacteriaceae	Bifidobacterium	Bifidobacterium longum
1322347.4	Bifidobacterium longum subsp. longum E18 (1322347.4)	Actinobacteria	Actinobacteria	Bifidobacteriales	Bifidobacteriaceae	Bifidobacterium	Bifidobacterium longum
1350471.3	Bifidobacterium longum subsp. longum 1-5B (1350471.3)	Actinobacteria	Actinobacteria	Bifidobacteriales	Bifidobacteriaceae	Bifidobacterium	Bifidobacterium longum
1350472.3	Bifidobacterium longum subsp. longum 7-1B (1350472.3)	Actinobacteria	Actinobacteria	Bifidobacteriales	Bifidobacteriaceae	Bifidobacterium	Bifidobacterium longum
1350473.3	Bifidobacterium longum subsp. longum 17-1B (1350473.3)	Actinobacteria	Actinobacteria	Bifidobacteriales	Bifidobacteriaceae	Bifidobacterium	Bifidobacterium longum
1457183.3	Bifidobacterium longum subsp. infantis EK3 (1457183.3)	Actinobacteria	Actinobacteria	Bifidobacteriales	Bifidobacteriaceae	Bifidobacterium	Bifidobacterium longum
1457184.3	Bifidobacterium longum subsp. longum 72B (1457184.3)	Actinobacteria	Actinobacteria	Bifidobacteriales	Bifidobacteriaceae	Bifidobacterium	Bifidobacterium longum
1457185.3	Bifidobacterium longum subsp. longum EK5 (1457185.3)	Actinobacteria	Actinobacteria	Bifidobacteriales	Bifidobacteriaceae	Bifidobacterium	Bifidobacterium longum
1457186.3	Bifidobacterium longum subsp. longum EK13 (1457186.3)	Actinobacteria	Actinobacteria	Bifidobacteriales	Bifidobacteriaceae	Bifidobacterium	Bifidobacterium longum
6666666.201647	Bifidobacterium longum LFYP82 (6666666.201647)	Actinobacteria	Actinobacteria	Bifidobacteriales	Bifidobacteriaceae	Bifidobacterium	Bifidobacterium longum
28026.102	Bifidobacterium pseudocatenulatum strain 1896B (28026.102)	Actinobacteria	Actinobacteria	Bifidobacteriales	Bifidobacteriaceae	Bifidobacterium	Bifidobacterium pseudocatenulatum
28026.137	Bifidobacterium pseudocatenulatum strain TF05-2AC (28026.137)	Actinobacteria	Actinobacteria	Bifidobacteriales	Bifidobacteriaceae	Bifidobacterium	Bifidobacterium pseudocatenulatum
28026.188	Bifidobacterium pseudocatenulatum strain 12 (28026.188)	Actinobacteria	Actinobacteria	Bifidobacteriales	Bifidobacteriaceae	Bifidobacterium	Bifidobacterium pseudocatenulatum
28026.27	Bifidobacterium pseudocatenulatum strain CA-05 (28026.27)	Actinobacteria	Actinobacteria	Bifidobacteriales	Bifidobacteriaceae	Bifidobacterium	Bifidobacterium pseudocatenulatum
547043.16	Bifidobacterium pseudocatenulatum DSM 20438 = JCM 1200 = LMG 10505 (547043.16)	Actinobacteria	Actinobacteria	Bifidobacteriales	Bifidobacteriaceae	Bifidobacterium	Bifidobacterium pseudocatenulatum
1454376.3	Bifidobacterium pseudocatenulatum IPLA36007 (1454376.3)	Actinobacteria	Actinobacteria	Bifidobacteriales	Bifidobacteriaceae	Bifidobacterium	Bifidobacterium pseudocatenulatum
6666666.205261	Bifidobacterium pseudocatenulatum LFYP29 (6666666.205261)	Actinobacteria	Actinobacteria	Bifidobacteriales	Bifidobacteriaceae	Bifidobacterium	Bifidobacterium pseudocatenulatum
6666666.201538	Bifidobacterium pseudocatenulatum SS_Bg39 (6666666.201538)	Actinobacteria	Actinobacteria	Bifidobacteriales	Bifidobacteriaceae	Bifidobacterium	Bifidobacterium pseudocatenulatum
216816.113	Bifidobacterium scardovii 981_BLON (216816.113)	Actinobacteria	Actinobacteria	Bifidobacteriales	Bifidobacteriaceae	Bifidobacterium	Bifidobacterium scardovii
1150461.5	Bifidobacterium scardovii JCM 12489 = DSM 13734 (1150461.5)	Actinobacteria	Actinobacteria	Bifidobacteriales	Bifidobacteriaceae	Bifidobacterium	Bifidobacterium scardovii
1254439.12	Bifidobacterium thermophilum RBL67 (1254439.12)	Actinobacteria	Actinobacteria	Bifidobacteriales	Bifidobacteriaceae	Bifidobacterium	Bifidobacterium thermophilum
864564.3	Parascardovia denticolens DSM 10105 (864564.3)	Actinobacteria	Actinobacteria	Bifidobacteriales	Bifidobacteriaceae	Parascardovia	Parascardovia denticolens
641146.3	Scardovia inopinata F0304 (641146.3)	Actinobacteria	Actinobacteria	Bifidobacteriales	Bifidobacteriaceae	Scardovia	Scardovia inopinata
1078764.3	Corynebacterium sp. HFH0082 (1078764.3)	Actinobacteria	Actinobacteria	Corynebacteriales	Corynebacteriaceae	Corynebacterium	-
1816684.3	Corynebacterium sp. Marseille-P2417 strain Marseille-P2417 (1816684.3)	Actinobacteria	Actinobacteria	Corynebacteriales	Corynebacteriaceae	Corynebacterium	-
2079482.3	Corynebacterium sp. Marseille-P3888 (2079482.3)	Actinobacteria	Actinobacteria	Corynebacteriales	Corynebacteriaceae	Corynebacterium	-
649754.3	Corynebacterium ammoniagenes DSM 20306 (649754.3)	Actinobacteria	Actinobacteria	Corynebacteriales	Corynebacteriaceae	Corynebacterium	Corynebacterium ammoniagenes
553204.6	Corynebacterium amycolatum SK46 (553204.6)	Actinobacteria	Actinobacteria	Corynebacteriales	Corynebacteriaceae	Corynebacterium	Corynebacterium amycolatum
548476.3	Corynebacterium aurimucosum ATCC 700975 (548476.3)	Actinobacteria	Actinobacteria	Corynebacteriales	Corynebacteriaceae	Corynebacterium	Corynebacterium aurimucosum
1035195.3	Corynebacterium durum F0235 (1035195.3)	Actinobacteria	Actinobacteria	Corynebacteriales	Corynebacteriaceae	Corynebacterium	Corynebacterium durum
196164.6	Corynebacterium efficiens YS-314 (196164.6)	Actinobacteria	Actinobacteria	Corynebacteriales	Corynebacteriaceae	Corynebacterium	Corynebacterium efficiens
548477.4	Corynebacterium glucuronolyticum ATCC 51867 (548477.4)	Actinobacteria	Actinobacteria	Corynebacteriales	Corynebacteriaceae	Corynebacterium	Corynebacterium glucuronolyticum
548478.3	Corynebacterium glucuronolyticum ATCC 51866 (548478.3)	Actinobacteria	Actinobacteria	Corynebacteriales	Corynebacteriaceae	Corynebacterium	Corynebacterium glucuronolyticum
161879.12	Corynebacterium kroppenstedtii strain DNF00591 (161879.12)	Actinobacteria	Actinobacteria	Corynebacteriales	Corynebacteriaceae	Corynebacterium	Corynebacterium kroppenstedtii
645127.4	Corynebacterium kroppenstedtii DSM 44385 (645127.4)	Actinobacteria	Actinobacteria	Corynebacteriales	Corynebacteriaceae	Corynebacterium	Corynebacterium kroppenstedtii
1121367.3	Corynebacterium propinquum DSM 44285 (1121367.3)	Actinobacteria	Actinobacteria	Corynebacteriales	Corynebacteriaceae	Corynebacterium	Corynebacterium propinquum
1121368.3	Corynebacterium pseudodiphtheriticum DSM 44287 (1121368.3)	Actinobacteria	Actinobacteria	Corynebacteriales	Corynebacteriaceae	Corynebacterium	Corynebacterium pseudodiphtheriticum
525268.3	Corynebacterium striatum ATCC 6940 (525268.3)	Actinobacteria	Actinobacteria	Corynebacteriales	Corynebacteriaceae	Corynebacterium	Corynebacterium striatum
553206.4	Corynebacterium tuberculostearicum SK141 (553206.4)	Actinobacteria	Actinobacteria	Corynebacteriales	Corynebacteriaceae	Corynebacterium	Corynebacterium tuberculostearicum
945711.3	Corynebacterium ulcerans 809 (945711.3)	Actinobacteria	Actinobacteria	Corynebacteriales	Corynebacteriaceae	Corynebacterium	Corynebacterium ulcerans
945712.3	Corynebacterium ulcerans BR-AD22 (945712.3)	Actinobacteria	Actinobacteria	Corynebacteriales	Corynebacteriaceae	Corynebacterium	Corynebacterium ulcerans
910954.3	Dietzia cinnamea P4 (910954.3)	Actinobacteria	Actinobacteria	Corynebacteriales	Dietziaceae	Dietzia	Dietzia cinnamea
1223524.3	Dietzia cinnamea NBRC 102147 (1223524.3)	Actinobacteria	Actinobacteria	Corynebacteriales	Dietziaceae	Dietzia	Dietzia cinnamea
1077975.4	Gordonia rubripertincta NBRC 101908 (1077975.4)	Actinobacteria	Actinobacteria	Corynebacteriales	Gordoniaceae	Gordonia	Gordonia rubripertincta
1089454.3	Gordonia terrae NBRC 100016 (1089454.3)	Actinobacteria	Actinobacteria	Corynebacteriales	Gordoniaceae	Gordonia	Gordonia terrae
1316928.3	Gordonia terrae C-6 (1316928.3)	Actinobacteria	Actinobacteria	Corynebacteriales	Gordoniaceae	Gordonia	Gordonia terrae
36809.5	Mycobacterium abscessus (36809.5)	Actinobacteria	Actinobacteria	Corynebacteriales	Mycobacteriaceae	Mycobacterium	Mycobacterium abscessus
1001725.3	Mycobacterium abscessus 4S-0116-R (1001725.3)	Actinobacteria	Actinobacteria	Corynebacteriales	Mycobacteriaceae	Mycobacterium	Mycobacterium abscessus
1001740.3	Mycobacterium abscessus 6G-0125-R (1001740.3)	Actinobacteria	Actinobacteria	Corynebacteriales	Mycobacteriaceae	Mycobacterium	Mycobacterium abscessus
243243.7	Mycobacterium avium 104 (243243.7)	Actinobacteria	Actinobacteria	Corynebacteriales	Mycobacteriaceae	Mycobacterium	Mycobacterium avium
262316.1	Mycobacterium avium subsp. paratuberculosis str. k10 (262316.1)	Actinobacteria	Actinobacteria	Corynebacteriales	Mycobacteriaceae	Mycobacterium	Mycobacterium avium
1199187.3	Mycobacterium avium subsp. paratuberculosis MAP4 (1199187.3)	Actinobacteria	Actinobacteria	Corynebacteriales	Mycobacteriaceae	Mycobacterium	Mycobacterium avium
1214102.3	Mycobacterium fortuitum subsp. fortuitum DSM 46621 (1214102.3)	Actinobacteria	Actinobacteria	Corynebacteriales	Mycobacteriaceae	Mycobacterium	Mycobacterium fortuitum
1833.80	Rhodococcus erythropolis strain BG43 (1833.80)	Actinobacteria	Actinobacteria	Corynebacteriales	Nocardiaceae	Rhodococcus	Rhodococcus erythropolis
234621.6	Rhodococcus erythropolis PR4 (234621.6)	Actinobacteria	Actinobacteria	Corynebacteriales	Nocardiaceae	Rhodococcus	Rhodococcus erythropolis
596309.3	Rhodococcus erythropolis SK121 (596309.3)	Actinobacteria	Actinobacteria	Corynebacteriales	Nocardiaceae	Rhodococcus	Rhodococcus erythropolis
1078016.3	Rhodococcus erythropolis XP (1078016.3)	Actinobacteria	Actinobacteria	Corynebacteriales	Nocardiaceae	Rhodococcus	Rhodococcus erythropolis
525370.3	Rhodococcus equi ATCC 33707 (525370.3)	Actinobacteria	Actinobacteria	Corynebacteriales	Nocardiaceae	Rhodococcus	Rhodococcus hoagii
685727.3	Rhodococcus equi 103S (685727.3)	Actinobacteria	Actinobacteria	Corynebacteriales	Nocardiaceae	Rhodococcus	Rhodococcus hoagii
1330040.3	Rhodococcus rhodochrous ATCC 17895 (1330040.3)	Actinobacteria	Actinobacteria	Corynebacteriales	Nocardiaceae	Rhodococcus	Rhodococcus rhodochrous
1429046.4	Rhodococcus rhodochrous ATCC 21198 (1429046.4)	Actinobacteria	Actinobacteria	Corynebacteriales	Nocardiaceae	Rhodococcus	Rhodococcus rhodochrous
1095772.3	Sanguibacter sp. JC301 (1095772.3)	Actinobacteria	Actinobacteria	Micrococcales	-	Timonella	Timonella senegalensis
203267.6	Tropheryma whipplei str. Twist (203267.6)	Actinobacteria	Actinobacteria	Micrococcales	-	Tropheryma	Tropheryma whipplei
218496.4	Tropheryma whipplei TW08/27 (218496.4)	Actinobacteria	Actinobacteria	Micrococcales	-	Tropheryma	Tropheryma whipplei
1229781.4	Brevibacterium casei S18 (1229781.4)	Actinobacteria	Actinobacteria	Micrococcales	Brevibacteriaceae	Brevibacterium	Brevibacterium casei
321955.4	Brevibacterium linens BL2 (321955.4)	Actinobacteria	Actinobacteria	Micrococcales	Brevibacteriaceae	Brevibacterium	Brevibacterium linens
1176165.3	Brevibacterium massiliense 5401308 (1176165.3)	Actinobacteria	Actinobacteria	Micrococcales	Brevibacteriaceae	Brevibacterium	Brevibacterium ravenspurgense
1033736.3	Brevibacterium sp. JC43 (1033736.3)	Actinobacteria	Actinobacteria	Micrococcales	Brevibacteriaceae	Brevibacterium	Brevibacterium senegalense
1095767.3	Cellulomonas sp. JC225 (1095767.3)	Actinobacteria	Actinobacteria	Micrococcales	Cellulomonadaceae	Cellulomonas	Cellulomonas massiliensis
1064537.3	Brachybacterium paraconglomeratum LC44 (1064537.3)	Actinobacteria	Actinobacteria	Micrococcales	Dermabacteraceae	Brachybacterium	Brachybacterium paraconglomeratum
1203568.3	Dermabacter sp. HFH0086 (1203568.3)	Actinobacteria	Actinobacteria	Micrococcales	Dermabacteraceae	Dermabacter	-
188626.3	Dermacoccus sp. Ellin185 (188626.3)	Actinobacteria	Actinobacteria	Micrococcales	Dermacoccaceae	Dermacoccus	-
1276.4	Kytococcus sedentarius strain 1083_KSED (1276.4)	Actinobacteria	Actinobacteria	Micrococcales	Dermacoccaceae	Kytococcus	Kytococcus sedentarius
1276.5	Kytococcus sedentarius strain 262_KSED (1276.5)	Actinobacteria	Actinobacteria	Micrococcales	Dermacoccaceae	Kytococcus	Kytococcus sedentarius
478801.5	Kytococcus sedentarius DSM 20547 (478801.5)	Actinobacteria	Actinobacteria	Micrococcales	Dermacoccaceae	Kytococcus	Kytococcus sedentarius
2035.5	Curtobacterium flaccumfaciens MEB126 (2035.5)	Actinobacteria	Actinobacteria	Micrococcales	Microbacteriaceae	Curtobacterium	Curtobacterium flaccumfaciens
1122237.3	Microbacterium gubbeenense DSM 15944 (1122237.3)	Actinobacteria	Actinobacteria	Micrococcales	Microbacteriaceae	Microbacterium	Microbacterium gubbeenense
1151126.3	Microbacterium paraoxydans 77MFTsu3.2 (1151126.3)	Actinobacteria	Actinobacteria	Micrococcales	Microbacteriaceae	Microbacterium	Microbacterium paraoxydans
1120917.3	Acaricomes phytoseiuli DSM 14247 (1120917.3)	Actinobacteria	Actinobacteria	Micrococcales	Micrococcaceae	Acaricomes	Acaricomes phytoseiuli
1121019.4	Arthrobacter castelli DSM 16402 (1121019.4)	Actinobacteria	Actinobacteria	Micrococcales	Micrococcaceae	Arthrobacter	Arthrobacter castelli
71999.7	Kocuria palustris strain CD07_3 (71999.7)	Actinobacteria	Actinobacteria	Micrococcales	Micrococcaceae	Kocuria	Kocuria palustris
1236550.3	Kocuria palustris PEL (1236550.3)	Actinobacteria	Actinobacteria	Micrococcales	Micrococcaceae	Kocuria	Kocuria palustris
378753.5	Kocuria rhizophila DC2201 (378753.5)	Actinobacteria	Actinobacteria	Micrococcales	Micrococcaceae	Kocuria	Kocuria rhizophila
1029824.3	Kocuria rhizophila P7-4 (1029824.3)	Actinobacteria	Actinobacteria	Micrococcales	Micrococcaceae	Kocuria	Kocuria rhizophila
1270.27	Micrococcus luteus strain RIT324w (1270.27)	Actinobacteria	Actinobacteria	Micrococcales	Micrococcaceae	Micrococcus	Micrococcus luteus
1270.28	Micrococcus luteus strain RIT304 (1270.28)	Actinobacteria	Actinobacteria	Micrococcales	Micrococcaceae	Micrococcus	Micrococcus luteus
1270.29	Micrococcus luteus strain RIT305 (1270.29)	Actinobacteria	Actinobacteria	Micrococcales	Micrococcaceae	Micrococcus	Micrococcus luteus
1270.31	Micrococcus luteus strain trpE16 (1270.31)	Actinobacteria	Actinobacteria	Micrococcales	Micrococcaceae	Micrococcus	Micrococcus luteus
1270.32	Micrococcus luteus strain 1058_MLUT (1270.32)	Actinobacteria	Actinobacteria	Micrococcales	Micrococcaceae	Micrococcus	Micrococcus luteus
1270.34	Micrococcus luteus strain NDB3Y10 (1270.34)	Actinobacteria	Actinobacteria	Micrococcales	Micrococcaceae	Micrococcus	Micrococcus luteus
465515.4	Micrococcus luteus NCTC 2665 (465515.4)	Actinobacteria	Actinobacteria	Micrococcales	Micrococcaceae	Micrococcus	Micrococcus luteus
596312.3	Micrococcus luteus SK58 (596312.3)	Actinobacteria	Actinobacteria	Micrococcales	Micrococcaceae	Micrococcus	Micrococcus luteus
1125724.3	Rothia aeria F0474 (1125724.3)	Actinobacteria	Actinobacteria	Micrococcales	Micrococcaceae	Rothia	Rothia aeria
2047.138	Rothia dentocariosa strain NCTC10917 (2047.138)	Actinobacteria	Actinobacteria	Micrococcales	Micrococcaceae	Rothia	Rothia dentocariosa
2047.139	Rothia dentocariosa strain NCTC10207 (2047.139)	Actinobacteria	Actinobacteria	Micrococcales	Micrococcaceae	Rothia	Rothia dentocariosa
2047.140	Rothia dentocariosa strain NCTC10918 (2047.140)	Actinobacteria	Actinobacteria	Micrococcales	Micrococcaceae	Rothia	Rothia dentocariosa
2047.141	Rothia dentocariosa BEED26 (2047.141)	Actinobacteria	Actinobacteria	Micrococcales	Micrococcaceae	Rothia	Rothia dentocariosa
563032.4	Rothia dentocariosa M567 (563032.4)	Actinobacteria	Actinobacteria	Micrococcales	Micrococcaceae	Rothia	Rothia dentocariosa
762948.4	Rothia dentocariosa ATCC 17931 (762948.4)	Actinobacteria	Actinobacteria	Micrococcales	Micrococcaceae	Rothia	Rothia dentocariosa
43675.106	Rothia mucilaginosa strain FDAARGOS_369 (43675.106)	Actinobacteria	Actinobacteria	Micrococcales	Micrococcaceae	Rothia	Rothia mucilaginosa
43675.152	Rothia mucilaginosa strain UMB0024 (43675.152)	Actinobacteria	Actinobacteria	Micrococcales	Micrococcaceae	Rothia	Rothia mucilaginosa
43675.207	Rothia mucilaginosa BEED27 (43675.207)	Actinobacteria	Actinobacteria	Micrococcales	Micrococcaceae	Rothia	Rothia mucilaginosa
43675.28	Rothia mucilaginosa strain NUM-Rm6536 (43675.28)	Actinobacteria	Actinobacteria	Micrococcales	Micrococcaceae	Rothia	Rothia mucilaginosa
553201.3	Rothia mucilaginosa ATCC 25296 (553201.3)	Actinobacteria	Actinobacteria	Micrococcales	Micrococcaceae	Rothia	Rothia mucilaginosa
563033.4	Rothia mucilaginosa M508 (563033.4)	Actinobacteria	Actinobacteria	Micrococcales	Micrococcaceae	Rothia	Rothia mucilaginosa
680646.3	Rothia mucilaginosa DY-18 (680646.3)	Actinobacteria	Actinobacteria	Micrococcales	Micrococcaceae	Rothia	Rothia mucilaginosa
1710.9	Cellulosimicrobium cellulans strain DSM 43879 (1710.9)	Actinobacteria	Actinobacteria	Micrococcales	Promicromonosporaceae	Cellulosimicrobium	Cellulosimicrobium cellulans
935839.3	Cellulosimicrobium cellulans J36 (935839.3)	Actinobacteria	Actinobacteria	Micrococcales	Promicromonosporaceae	Cellulosimicrobium	Cellulosimicrobium cellulans
1973217.4	Sanguibacter massileinsis strain Marseille-P3815 (1973217.4)	Actinobacteria	Actinobacteria	Micrococcales	Sanguibacteraceae	Sanguibacter	Sanguibacter massiliensis
644283.4	Micromonospora aurantiaca ATCC 27029 (644283.4)	Actinobacteria	Actinobacteria	Micromonosporales	Micromonosporaceae	Micromonospora	Micromonospora aurantiaca
1033730.6	Aeromicrobium massiliense JC14 (1033730.6)	Actinobacteria	Actinobacteria	Propionibacteriales	Nocardioidaceae	Aeromicrobium	Aeromicrobium massiliense
1748.12	Propionibacterium acidipropionici strain CGMCC 1.2230 (1748.12)	Actinobacteria	Actinobacteria	Propionibacteriales	Propionibacteriaceae	Acidipropionibacterium	Acidipropionibacterium acidipropionici
1748.13	Propionibacterium acidipropionici strain ATCC 55737 (1748.13)	Actinobacteria	Actinobacteria	Propionibacteriales	Propionibacteriaceae	Acidipropionibacterium	Acidipropionibacterium acidipropionici
1171373.8	Propionibacterium acidipropionici ATCC 4875 (1171373.8)	Actinobacteria	Actinobacteria	Propionibacteriales	Propionibacteriaceae	Acidipropionibacterium	Acidipropionibacterium acidipropionici
1122997.3	Propionibacterium jensenii DSM 20535 (1122997.3)	Actinobacteria	Actinobacteria	Propionibacteriales	Propionibacteriaceae	Acidipropionibacterium	Acidipropionibacterium jensenii
1051006.4	Propionibacterium acnes SK182B-JCVI (1051006.4)	Actinobacteria	Actinobacteria	Propionibacteriales	Propionibacteriaceae	Cutibacterium	[Propionibacterium] namnetense
1747.86	Propionibacterium acnes strain PA_30_2_L1 (1747.86)	Actinobacteria	Actinobacteria	Propionibacteriales	Propionibacteriaceae	Cutibacterium	Cutibacterium acnes
1747.88	Propionibacterium acnes strain PA_21_1_L1 (1747.88)	Actinobacteria	Actinobacteria	Propionibacteriales	Propionibacteriaceae	Cutibacterium	Cutibacterium acnes
1747.89	Propionibacterium acnes strain PA_15_2_L1 (1747.89)	Actinobacteria	Actinobacteria	Propionibacteriales	Propionibacteriaceae	Cutibacterium	Cutibacterium acnes
1747.90	Propionibacterium acnes strain PA_12_1_R1 (1747.90)	Actinobacteria	Actinobacteria	Propionibacteriales	Propionibacteriaceae	Cutibacterium	Cutibacterium acnes
1747.91	Propionibacterium acnes strain PA_12_1_L1 (1747.91)	Actinobacteria	Actinobacteria	Propionibacteriales	Propionibacteriaceae	Cutibacterium	Cutibacterium acnes
1747.92	Propionibacterium acnes strain A1-14 (1747.92)	Actinobacteria	Actinobacteria	Propionibacteriales	Propionibacteriaceae	Cutibacterium	Cutibacterium acnes
1747.94	Propionibacterium acnes strain KCOM 1861 (= ChDC B594) (1747.94)	Actinobacteria	Actinobacteria	Propionibacteriales	Propionibacteriaceae	Cutibacterium	Cutibacterium acnes
267747.1	Propionibacterium acnes KPA171202 (267747.1)	Actinobacteria	Actinobacteria	Propionibacteriales	Propionibacteriaceae	Cutibacterium	Cutibacterium acnes
553199.9	Propionibacterium acnes SK137 (553199.9)	Actinobacteria	Actinobacteria	Propionibacteriales	Propionibacteriaceae	Cutibacterium	Cutibacterium acnes
679193.4	Propionibacterium acnes SK182 (679193.4)	Actinobacteria	Actinobacteria	Propionibacteriales	Propionibacteriaceae	Cutibacterium	Cutibacterium acnes
679194.3	Propionibacterium acnes J139 (679194.3)	Actinobacteria	Actinobacteria	Propionibacteriales	Propionibacteriaceae	Cutibacterium	Cutibacterium acnes
679195.3	Propionibacterium acnes J165 (679195.3)	Actinobacteria	Actinobacteria	Propionibacteriales	Propionibacteriaceae	Cutibacterium	Cutibacterium acnes
686659.3	Propionibacterium acnes SK187 (686659.3)	Actinobacteria	Actinobacteria	Propionibacteriales	Propionibacteriaceae	Cutibacterium	Cutibacterium acnes
765057.3	Propionibacterium acnes HL096PA3 (765057.3)	Actinobacteria	Actinobacteria	Propionibacteriales	Propionibacteriaceae	Cutibacterium	Cutibacterium acnes
765058.3	Propionibacterium acnes HL096PA2 (765058.3)	Actinobacteria	Actinobacteria	Propionibacteriales	Propionibacteriaceae	Cutibacterium	Cutibacterium acnes
765061.3	Propionibacterium acnes HL103PA1 (765061.3)	Actinobacteria	Actinobacteria	Propionibacteriales	Propionibacteriaceae	Cutibacterium	Cutibacterium acnes
765063.3	Propionibacterium acnes HL099PA1 (765063.3)	Actinobacteria	Actinobacteria	Propionibacteriales	Propionibacteriaceae	Cutibacterium	Cutibacterium acnes
765064.3	Propionibacterium acnes HL097PA1 (765064.3)	Actinobacteria	Actinobacteria	Propionibacteriales	Propionibacteriaceae	Cutibacterium	Cutibacterium acnes
765065.3	Propionibacterium acnes HL020PA1 (765065.3)	Actinobacteria	Actinobacteria	Propionibacteriales	Propionibacteriaceae	Cutibacterium	Cutibacterium acnes
765066.3	Propionibacterium acnes HL053PA1 (765066.3)	Actinobacteria	Actinobacteria	Propionibacteriales	Propionibacteriaceae	Cutibacterium	Cutibacterium acnes
765067.3	Propionibacterium acnes HL053PA2 (765067.3)	Actinobacteria	Actinobacteria	Propionibacteriales	Propionibacteriaceae	Cutibacterium	Cutibacterium acnes
765068.3	Propionibacterium acnes HL045PA1 (765068.3)	Actinobacteria	Actinobacteria	Propionibacteriales	Propionibacteriaceae	Cutibacterium	Cutibacterium acnes
765069.3	Propionibacterium acnes HL013PA1 (765069.3)	Actinobacteria	Actinobacteria	Propionibacteriales	Propionibacteriaceae	Cutibacterium	Cutibacterium acnes
765070.3	Propionibacterium acnes HL013PA2 (765070.3)	Actinobacteria	Actinobacteria	Propionibacteriales	Propionibacteriaceae	Cutibacterium	Cutibacterium acnes
765071.3	Propionibacterium acnes HL078PA1 (765071.3)	Actinobacteria	Actinobacteria	Propionibacteriales	Propionibacteriaceae	Cutibacterium	Cutibacterium acnes
765072.3	Propionibacterium acnes HL043PA1 (765072.3)	Actinobacteria	Actinobacteria	Propionibacteriales	Propionibacteriaceae	Cutibacterium	Cutibacterium acnes
765073.3	Propionibacterium acnes HL043PA2 (765073.3)	Actinobacteria	Actinobacteria	Propionibacteriales	Propionibacteriaceae	Cutibacterium	Cutibacterium acnes
765074.3	Propionibacterium acnes HL072PA1 (765074.3)	Actinobacteria	Actinobacteria	Propionibacteriales	Propionibacteriaceae	Cutibacterium	Cutibacterium acnes
765075.3	Propionibacterium acnes HL072PA2 (765075.3)	Actinobacteria	Actinobacteria	Propionibacteriales	Propionibacteriaceae	Cutibacterium	Cutibacterium acnes
765076.3	Propionibacterium acnes HL074PA1 (765076.3)	Actinobacteria	Actinobacteria	Propionibacteriales	Propionibacteriaceae	Cutibacterium	Cutibacterium acnes
765077.3	Propionibacterium acnes HL110PA1 (765077.3)	Actinobacteria	Actinobacteria	Propionibacteriales	Propionibacteriaceae	Cutibacterium	Cutibacterium acnes
765078.3	Propionibacterium acnes HL110PA2 (765078.3)	Actinobacteria	Actinobacteria	Propionibacteriales	Propionibacteriaceae	Cutibacterium	Cutibacterium acnes
765079.3	Propionibacterium acnes HL110PA3 (765079.3)	Actinobacteria	Actinobacteria	Propionibacteriales	Propionibacteriaceae	Cutibacterium	Cutibacterium acnes
765080.3	Propionibacterium acnes HL110PA4 (765080.3)	Actinobacteria	Actinobacteria	Propionibacteriales	Propionibacteriaceae	Cutibacterium	Cutibacterium acnes
765082.3	Propionibacterium acnes HL087PA2 (765082.3)	Actinobacteria	Actinobacteria	Propionibacteriales	Propionibacteriaceae	Cutibacterium	Cutibacterium acnes
765083.3	Propionibacterium acnes HL087PA3 (765083.3)	Actinobacteria	Actinobacteria	Propionibacteriales	Propionibacteriaceae	Cutibacterium	Cutibacterium acnes
765084.3	Propionibacterium acnes HL060PA1 (765084.3)	Actinobacteria	Actinobacteria	Propionibacteriales	Propionibacteriaceae	Cutibacterium	Cutibacterium acnes
765085.3	Propionibacterium acnes HL038PA1 (765085.3)	Actinobacteria	Actinobacteria	Propionibacteriales	Propionibacteriaceae	Cutibacterium	Cutibacterium acnes
765086.3	Propionibacterium acnes HL092PA1 (765086.3)	Actinobacteria	Actinobacteria	Propionibacteriales	Propionibacteriaceae	Cutibacterium	Cutibacterium acnes
765087.3	Propionibacterium acnes HL083PA1 (765087.3)	Actinobacteria	Actinobacteria	Propionibacteriales	Propionibacteriaceae	Cutibacterium	Cutibacterium acnes
765088.3	Propionibacterium acnes HL083PA2 (765088.3)	Actinobacteria	Actinobacteria	Propionibacteriales	Propionibacteriaceae	Cutibacterium	Cutibacterium acnes
765089.3	Propionibacterium acnes HL025PA1 (765089.3)	Actinobacteria	Actinobacteria	Propionibacteriales	Propionibacteriaceae	Cutibacterium	Cutibacterium acnes
765091.3	Propionibacterium acnes HL059PA1 (765091.3)	Actinobacteria	Actinobacteria	Propionibacteriales	Propionibacteriaceae	Cutibacterium	Cutibacterium acnes
765092.3	Propionibacterium acnes HL059PA2 (765092.3)	Actinobacteria	Actinobacteria	Propionibacteriales	Propionibacteriaceae	Cutibacterium	Cutibacterium acnes
765093.3	Propionibacterium acnes HL086PA1 (765093.3)	Actinobacteria	Actinobacteria	Propionibacteriales	Propionibacteriaceae	Cutibacterium	Cutibacterium acnes
765094.3	Propionibacterium acnes HL046PA1 (765094.3)	Actinobacteria	Actinobacteria	Propionibacteriales	Propionibacteriaceae	Cutibacterium	Cutibacterium acnes
765095.3	Propionibacterium acnes HL046PA2 (765095.3)	Actinobacteria	Actinobacteria	Propionibacteriales	Propionibacteriaceae	Cutibacterium	Cutibacterium acnes
765096.3	Propionibacterium acnes HL005PA1 (765096.3)	Actinobacteria	Actinobacteria	Propionibacteriales	Propionibacteriaceae	Cutibacterium	Cutibacterium acnes
765097.3	Propionibacterium acnes HL005PA2 (765097.3)	Actinobacteria	Actinobacteria	Propionibacteriales	Propionibacteriaceae	Cutibacterium	Cutibacterium acnes
765099.3	Propionibacterium acnes HL005PA4 (765099.3)	Actinobacteria	Actinobacteria	Propionibacteriales	Propionibacteriaceae	Cutibacterium	Cutibacterium acnes
765100.3	Propionibacterium acnes HL050PA1 (765100.3)	Actinobacteria	Actinobacteria	Propionibacteriales	Propionibacteriaceae	Cutibacterium	Cutibacterium acnes
765101.3	Propionibacterium acnes HL050PA2 (765101.3)	Actinobacteria	Actinobacteria	Propionibacteriales	Propionibacteriaceae	Cutibacterium	Cutibacterium acnes
765102.3	Propionibacterium acnes HL050PA3 (765102.3)	Actinobacteria	Actinobacteria	Propionibacteriales	Propionibacteriaceae	Cutibacterium	Cutibacterium acnes
765103.3	Propionibacterium acnes HL030PA1 (765103.3)	Actinobacteria	Actinobacteria	Propionibacteriales	Propionibacteriaceae	Cutibacterium	Cutibacterium acnes
765105.8	Propionibacterium acnes HL001PA1 (765105.8)	Actinobacteria	Actinobacteria	Propionibacteriales	Propionibacteriaceae	Cutibacterium	Cutibacterium acnes
765106.3	Propionibacterium acnes HL036PA1 (765106.3)	Actinobacteria	Actinobacteria	Propionibacteriales	Propionibacteriaceae	Cutibacterium	Cutibacterium acnes
765107.3	Propionibacterium acnes HL036PA2 (765107.3)	Actinobacteria	Actinobacteria	Propionibacteriales	Propionibacteriaceae	Cutibacterium	Cutibacterium acnes
765110.3	Propionibacterium acnes HL067PA1 (765110.3)	Actinobacteria	Actinobacteria	Propionibacteriales	Propionibacteriaceae	Cutibacterium	Cutibacterium acnes
765111.3	Propionibacterium acnes HL027PA1 (765111.3)	Actinobacteria	Actinobacteria	Propionibacteriales	Propionibacteriaceae	Cutibacterium	Cutibacterium acnes
765112.3	Propionibacterium acnes HL027PA2 (765112.3)	Actinobacteria	Actinobacteria	Propionibacteriales	Propionibacteriaceae	Cutibacterium	Cutibacterium acnes
765113.3	Propionibacterium acnes HL063PA1 (765113.3)	Actinobacteria	Actinobacteria	Propionibacteriales	Propionibacteriaceae	Cutibacterium	Cutibacterium acnes
765114.3	Propionibacterium acnes HL063PA2 (765114.3)	Actinobacteria	Actinobacteria	Propionibacteriales	Propionibacteriaceae	Cutibacterium	Cutibacterium acnes
765115.3	Propionibacterium acnes HL002PA1 (765115.3)	Actinobacteria	Actinobacteria	Propionibacteriales	Propionibacteriaceae	Cutibacterium	Cutibacterium acnes
765116.3	Propionibacterium acnes HL002PA2 (765116.3)	Actinobacteria	Actinobacteria	Propionibacteriales	Propionibacteriaceae	Cutibacterium	Cutibacterium acnes
765117.3	Propionibacterium acnes HL002PA3 (765117.3)	Actinobacteria	Actinobacteria	Propionibacteriales	Propionibacteriaceae	Cutibacterium	Cutibacterium acnes
765118.3	Propionibacterium acnes HL007PA1 (765118.3)	Actinobacteria	Actinobacteria	Propionibacteriales	Propionibacteriaceae	Cutibacterium	Cutibacterium acnes
765119.3	Propionibacterium acnes HL056PA1 (765119.3)	Actinobacteria	Actinobacteria	Propionibacteriales	Propionibacteriaceae	Cutibacterium	Cutibacterium acnes
765120.3	Propionibacterium acnes HL082PA1 (765120.3)	Actinobacteria	Actinobacteria	Propionibacteriales	Propionibacteriaceae	Cutibacterium	Cutibacterium acnes
765121.3	Propionibacterium acnes HL082PA2 (765121.3)	Actinobacteria	Actinobacteria	Propionibacteriales	Propionibacteriaceae	Cutibacterium	Cutibacterium acnes
765122.3	Propionibacterium acnes HL037PA1 (765122.3)	Actinobacteria	Actinobacteria	Propionibacteriales	Propionibacteriaceae	Cutibacterium	Cutibacterium acnes
909952.3	Propionibacterium acnes 266 (909952.3)	Actinobacteria	Actinobacteria	Propionibacteriales	Propionibacteriaceae	Cutibacterium	Cutibacterium acnes
1031709.3	Propionibacterium acnes 6609 (1031709.3)	Actinobacteria	Actinobacteria	Propionibacteriales	Propionibacteriaceae	Cutibacterium	Cutibacterium acnes
1091045.3	Propionibacterium acnes ATCC 11828 (1091045.3)	Actinobacteria	Actinobacteria	Propionibacteriales	Propionibacteriaceae	Cutibacterium	Cutibacterium acnes
1114966.3	Propionibacterium acnes TypeIA2 P.acn33 (1114966.3)	Actinobacteria	Actinobacteria	Propionibacteriales	Propionibacteriaceae	Cutibacterium	Cutibacterium acnes
1114967.3	Propionibacterium acnes TypeIA2 P.acn17 (1114967.3)	Actinobacteria	Actinobacteria	Propionibacteriales	Propionibacteriaceae	Cutibacterium	Cutibacterium acnes
1114969.3	Propionibacterium acnes TypeIA2 P.acn31 (1114969.3)	Actinobacteria	Actinobacteria	Propionibacteriales	Propionibacteriaceae	Cutibacterium	Cutibacterium acnes
1134454.3	Propionibacterium acnes HL096PA1 (1134454.3)	Actinobacteria	Actinobacteria	Propionibacteriales	Propionibacteriaceae	Cutibacterium	Cutibacterium acnes
1136877.3	Propionibacterium acnes PRP-38 (1136877.3)	Actinobacteria	Actinobacteria	Propionibacteriales	Propionibacteriaceae	Cutibacterium	Cutibacterium acnes
1234380.3	Propionibacterium acnes C1 (1234380.3)	Actinobacteria	Actinobacteria	Propionibacteriales	Propionibacteriaceae	Cutibacterium	Cutibacterium acnes
1276649.3	Propionibacterium acnes FZ1/2/0 (1276649.3)	Actinobacteria	Actinobacteria	Propionibacteriales	Propionibacteriaceae	Cutibacterium	Cutibacterium acnes
1170318.3	Propionibacterium avidum 44067 (1170318.3)	Actinobacteria	Actinobacteria	Propionibacteriales	Propionibacteriaceae	Cutibacterium	Cutibacterium avidum
1160719.7	Propionibacterium granulosum DSM 20700 (1160719.7)	Actinobacteria	Actinobacteria	Propionibacteriales	Propionibacteriaceae	Cutibacterium	Cutibacterium granulosum
1292373.3	Propionibacterium granulosum TM11 (1292373.3)	Actinobacteria	Actinobacteria	Propionibacteriales	Propionibacteriaceae	Cutibacterium	Cutibacterium granulosum
450748.3	Propionibacterium sp. 5_U_42AFAA (450748.3)	Actinobacteria	Actinobacteria	Propionibacteriales	Propionibacteriaceae	Propionibacterium	-
936047.3	Propionibacterium sp. 409-HC1 (936047.3)	Actinobacteria	Actinobacteria	Propionibacteriales	Propionibacteriaceae	Propionibacterium	-
1203571.3	Propionibacterium sp. HGH0353 (1203571.3)	Actinobacteria	Actinobacteria	Propionibacteriales	Propionibacteriaceae	Propionibacterium	-
66712.6	Propionibacterium freudenreichii subsp. freudenreichii strain 20271T (66712.6)	Actinobacteria	Actinobacteria	Propionibacteriales	Propionibacteriaceae	Propionibacterium	Propionibacterium freudenreichii
754252.3	Propionibacterium freudenreichii subsp. shermanii CIRM-BIA1 (754252.3)	Actinobacteria	Actinobacteria	Propionibacteriales	Propionibacteriaceae	Propionibacterium	Propionibacterium freudenreichii
765109.3	Propionibacterium acnes HL044PA1 (765109.3)	Actinobacteria	Actinobacteria	Propionibacteriales	Propionibacteriaceae	Propionibacterium	Propionibacterium humerusii
765123.3	Propionibacterium acnes HL037PA2 (765123.3)	Actinobacteria	Actinobacteria	Propionibacteriales	Propionibacteriaceae	Propionibacterium	Propionibacterium humerusii
2220000.3	Pseudopropionibacterium sp. Marseille-P6184 (2220000.3)	Actinobacteria	Actinobacteria	Propionibacteriales	Propionibacteriaceae	Pseudopropionibacterium	-
767029.3	Propionibacterium propionicum F0230a (767029.3)	Actinobacteria	Actinobacteria	Propionibacteriales	Propionibacteriaceae	Pseudopropionibacterium	Pseudopropionibacterium propionicum
2485926.3	Atopobiaceae bacterium strain S09A.meta.bin_11 (2485926.3)	Actinobacteria	Coriobacteriia	Coriobacteriales	Atopobiaceae	-	-
2485926.6	Atopobiaceae bacterium strain MGYG-HGUT-02450 (2485926.6)	Actinobacteria	Coriobacteriia	Coriobacteriales	Atopobiaceae	-	-
997872.3	Atopobium minutum 10063974 (997872.3)	Actinobacteria	Coriobacteriia	Coriobacteriales	Atopobiaceae	Atopobium	Atopobium minutum
521095.6	Atopobium parvulum DSM 20469 (521095.6)	Actinobacteria	Coriobacteriia	Coriobacteriales	Atopobiaceae	Atopobium	Atopobium parvulum
553184.4	Atopobium rimae ATCC 49626 (553184.4)	Actinobacteria	Coriobacteriia	Coriobacteriales	Atopobiaceae	Atopobium	Atopobium rimae
525256.4	Atopobium vaginae DSM 15829 (525256.4)	Actinobacteria	Coriobacteriia	Coriobacteriales	Atopobiaceae	Atopobium	Atopobium vaginae
190764.68	uncultured Olsenella sp. strain UMGS1080 (190764.68)	Actinobacteria	Coriobacteriia	Coriobacteriales	Atopobiaceae	Olsenella	-
1805478.3	Olsenella sp. Marseille-P2300 (1805478.3)	Actinobacteria	Coriobacteriia	Coriobacteriales	Atopobiaceae	Olsenella	-
2109685.3	Olsenella sp. GAM18 (2109685.3)	Actinobacteria	Coriobacteriia	Coriobacteriales	Atopobiaceae	Olsenella	-
2138161.3	Olsenella sp. Marseille-P4518 (2138161.3)	Actinobacteria	Coriobacteriia	Coriobacteriales	Atopobiaceae	Olsenella	-
2292441.3	Olsenella sp. KCTC 15699 (2292441.3)	Actinobacteria	Coriobacteriia	Coriobacteriales	Atopobiaceae	Olsenella	-
1125712.3	Olsenella profusa F0195 (1125712.3)	Actinobacteria	Coriobacteriia	Coriobacteriales	Atopobiaceae	Olsenella	Olsenella profusa
633147.4	Olsenella uli DSM 7084 (633147.4)	Actinobacteria	Coriobacteriia	Coriobacteriales	Atopobiaceae	Olsenella	Olsenella uli
1262852.3	Collinsella sp. CAG:398 (1262852.3)	Actinobacteria	Coriobacteriia	Coriobacteriales	Coriobacteriaceae	Collinsella	-
1499681.3	Collinsella sp. MS5 (1499681.3)	Actinobacteria	Coriobacteriia	Coriobacteriales	Coriobacteriaceae	Collinsella	-
1720204.3	Collinsella sp. GD7 (1720204.3)	Actinobacteria	Coriobacteriia	Coriobacteriales	Coriobacteriaceae	Collinsella	-
411903.6	Collinsella aerofaciens ATCC 25986 (411903.6)	Actinobacteria	Coriobacteriia	Coriobacteriales	Coriobacteriaceae	Collinsella	Collinsella aerofaciens
742722.3	Collinsella sp. 4_8_47FAA (742722.3)	Actinobacteria	Coriobacteriia	Coriobacteriales	Coriobacteriaceae	Collinsella	Collinsella aerofaciens
6666666.205265	Collinsella aerofaciens LFYP39 (6666666.205265)	Actinobacteria	Coriobacteriia	Coriobacteriales	Coriobacteriaceae	Collinsella	Collinsella aerofaciens
1262851.3	Collinsella sp. CAG:289 (1262851.3)	Actinobacteria	Coriobacteriia	Coriobacteriales	Coriobacteriaceae	Collinsella	Collinsella bouchesdurhonensis
1907654.3	Collinsella sp. Marseille-P3296T strain Marseille-P3296 (1907654.3)	Actinobacteria	Coriobacteriia	Coriobacteriales	Coriobacteriaceae	Collinsella	Collinsella bouchesdurhonensis
521003.7	Collinsella intestinalis DSM 13280 (521003.7)	Actinobacteria	Coriobacteriia	Coriobacteriales	Coriobacteriaceae	Collinsella	Collinsella intestinalis
6666666.201650	Collinsella intestinalis LFYP54 (6666666.201650)	Actinobacteria	Coriobacteriia	Coriobacteriales	Coriobacteriaceae	Collinsella	Collinsella intestinalis
1871016.3	Collinsella sp. Marseille-P3245 (1871016.3)	Actinobacteria	Coriobacteriia	Coriobacteriales	Coriobacteriaceae	Collinsella	Collinsella phocaeensis
1937461.3	Collinsella provencensis strain Marseille-P3740 (1937461.3)	Actinobacteria	Coriobacteriia	Coriobacteriales	Coriobacteriaceae	Collinsella	Collinsella provencensis
445975.6	Collinsella stercoris DSM 13279 (445975.6)	Actinobacteria	Coriobacteriia	Coriobacteriales	Coriobacteriaceae	Collinsella	Collinsella stercoris
742742.3	Collinsella tanakaei YIT 12063 (742742.3)	Actinobacteria	Coriobacteriia	Coriobacteriales	Coriobacteriaceae	Collinsella	Collinsella tanakaei
1118060.3	Coriobacteriaceae bacterium phI (1118060.3)	Actinobacteria	Coriobacteriia	Coriobacteriales	Coriobacteriaceae	Enorma	Enorma massiliensis
1384484.3	Adlercreutzia equolifaciens DSM 19450 (1384484.3)	Actinobacteria	Coriobacteriia	Eggerthellales	Eggerthellaceae	Adlercreutzia	Adlercreutzia equolifaciens
1870985.3	Gordonibacter sp. Marseille-P3078 strain Marseille-P3078 (1870985.3)	Actinobacteria	Coriobacteriia	Eggerthellales	Eggerthellaceae	Arabia	Arabia massiliensis
469378.5	Cryptobacterium curtum DSM 15641 (469378.5)	Actinobacteria	Coriobacteriia	Eggerthellales	Eggerthellaceae	Cryptobacterium	Cryptobacterium curtum
502558.4	Eggerthella sp. YY7918 (502558.4)	Actinobacteria	Coriobacteriia	Eggerthellales	Eggerthellaceae	Eggerthella	-
665943.3	Eggerthella sp. 1_3_56FAA (665943.3)	Actinobacteria	Coriobacteriia	Eggerthellales	Eggerthellaceae	Eggerthella	-
910311.3	Eggerthella sp. HGA1 (910311.3)	Actinobacteria	Coriobacteriia	Eggerthellales	Eggerthellaceae	Eggerthella	-
479437.5	Eggerthella lenta DSM 2243 (479437.5)	Actinobacteria	Coriobacteriia	Eggerthellales	Eggerthellaceae	Eggerthella	Eggerthella lenta
742768.3	Eggerthella lenta 1_1_60AFAA (742768.3)	Actinobacteria	Coriobacteriia	Eggerthellales	Eggerthellaceae	Eggerthella	Eggerthella lenta
6666666.205273	Eggerthella lenta LFYP107 (6666666.205273)	Actinobacteria	Coriobacteriia	Eggerthellales	Eggerthellaceae	Eggerthella	Eggerthella lenta
1841863.3	Gordonibacter sp. Marseille-P2775 strain Marseille-P2775 (1841863.3)	Actinobacteria	Coriobacteriia	Eggerthellales	Eggerthellaceae	Gordonibacter	Gordonibacter massiliensis
657308.3	Gordonibacter pamelaeae 7-10-1-b (657308.3)	Actinobacteria	Coriobacteriia	Eggerthellales	Eggerthellaceae	Gordonibacter	Gordonibacter pamelaeae
1944646.3	Phoenicibacter massiliensis strain Marseille-P3241 (1944646.3)	Actinobacteria	Coriobacteriia	Eggerthellales	Eggerthellaceae	Phoenicibacter	Phoenicibacter congonensis
1907662.3	Raoultibacter timonensis strain Marseille-P3277 (1907662.3)	Actinobacteria	Coriobacteriia	Eggerthellales	Eggerthellaceae	Raoultibacter	Raoultibacter timonensis
649764.3	Slackia exigua ATCC 700122 (649764.3)	Actinobacteria	Coriobacteriia	Eggerthellales	Eggerthellaceae	Slackia	Slackia exigua
572010.5	Slackia isoflavoniconvertens strain DSM 22006 (572010.5)	Actinobacteria	Coriobacteriia	Eggerthellales	Eggerthellaceae	Slackia	Slackia isoflavoniconvertens
742818.3	Slackia piriformis YIT 12062 (742818.3)	Actinobacteria	Coriobacteriia	Eggerthellales	Eggerthellaceae	Slackia	Slackia piriformis
575590.3	Bacteroidetes oral taxon 274 str. F0058 (575590.3)	Bacteroidetes	-	-	-	-	-
457387.3	Bacteroides sp. 1_1_30 (457387.3)	Bacteroidetes	Bacteroidia	Bacteroidales	Bacteroidaceae	Bacteroides	-
457390.3	Bacteroides sp. 3_1_23 (457390.3)	Bacteroidetes	Bacteroidia	Bacteroidales	Bacteroidaceae	Bacteroides	-
457391.3	Bacteroides sp. 3_1_33FAA (457391.3)	Bacteroidetes	Bacteroidia	Bacteroidales	Bacteroidaceae	Bacteroides	-
457392.3	Bacteroides sp. 3_2_5 (457392.3)	Bacteroidetes	Bacteroidia	Bacteroidales	Bacteroidaceae	Bacteroides	-
457393.3	Bacteroides sp. 4_1_36 (457393.3)	Bacteroidetes	Bacteroidia	Bacteroidales	Bacteroidaceae	Bacteroides	-
457394.3	Bacteroides sp. 4_3_47FAA (457394.3)	Bacteroidetes	Bacteroidia	Bacteroidales	Bacteroidaceae	Bacteroides	-
457395.6	Bacteroides sp. 9_1_42FAA (457395.6)	Bacteroidetes	Bacteroidia	Bacteroidales	Bacteroidaceae	Bacteroides	-
469585.3	Bacteroides sp. 1_1_14 (469585.3)	Bacteroidetes	Bacteroidia	Bacteroidales	Bacteroidaceae	Bacteroides	-
469586.3	Bacteroides sp. 1_1_6 (469586.3)	Bacteroidetes	Bacteroidia	Bacteroidales	Bacteroidaceae	Bacteroides	-
469587.3	Bacteroides sp. 2_1_16 (469587.3)	Bacteroidetes	Bacteroidia	Bacteroidales	Bacteroidaceae	Bacteroides	-
469588.3	Bacteroides sp. 2_1_22 (469588.3)	Bacteroidetes	Bacteroidia	Bacteroidales	Bacteroidaceae	Bacteroides	-
469589.3	Bacteroides sp. 2_1_33B (469589.3)	Bacteroidetes	Bacteroidia	Bacteroidales	Bacteroidaceae	Bacteroides	-
469590.5	Bacteroides sp. 2_2_4 (469590.5)	Bacteroidetes	Bacteroidia	Bacteroidales	Bacteroidaceae	Bacteroides	-
469592.4	Bacteroides sp. 3_1_19 (469592.4)	Bacteroidetes	Bacteroidia	Bacteroidales	Bacteroidaceae	Bacteroides	-
469593.3	Bacteroides sp. 3_1_40A (469593.3)	Bacteroidetes	Bacteroidia	Bacteroidales	Bacteroidaceae	Bacteroides	-
556258.5	Bacteroides sp. D1 (556258.5)	Bacteroidetes	Bacteroidia	Bacteroidales	Bacteroidaceae	Bacteroides	-
556259.3	Bacteroides sp. D2 (556259.3)	Bacteroidetes	Bacteroidia	Bacteroidales	Bacteroidaceae	Bacteroides	-
585543.3	Bacteroides sp. D20 (585543.3)	Bacteroidetes	Bacteroidia	Bacteroidales	Bacteroidaceae	Bacteroides	-
585544.3	Bacteroides sp. D22 (585544.3)	Bacteroidetes	Bacteroidia	Bacteroidales	Bacteroidaceae	Bacteroides	-
665938.3	Bacteroides sp. 2_1_56FAA (665938.3)	Bacteroidetes	Bacteroidia	Bacteroidales	Bacteroidaceae	Bacteroides	-
1078089.3	Bacteroides sp. HPS0048 (1078089.3)	Bacteroidetes	Bacteroidia	Bacteroidales	Bacteroidaceae	Bacteroides	-
1163670.3	Bacteroides sp. 14(A) (1163670.3)	Bacteroidetes	Bacteroidia	Bacteroidales	Bacteroidaceae	Bacteroides	-
1637511.3	Bacteroides sp. N54.MGS-20 (1637511.3)	Bacteroidetes	Bacteroidia	Bacteroidales	Bacteroidaceae	Bacteroides	-
2086579.3	Bacteroides sp. Marseille-P3684 strain Marseille-P4684 (2086579.3)	Bacteroidetes	Bacteroidia	Bacteroidales	Bacteroidaceae	Bacteroides	-
1235814.4	Bacteroides acidifaciens JCM 10556 (1235814.4)	Bacteroidetes	Bacteroidia	Bacteroidales	Bacteroidaceae	Bacteroides	Bacteroides acidifaciens
1121094.3	Bacteroides barnesiae DSM 18169 (1121094.3)	Bacteroidetes	Bacteroidia	Bacteroidales	Bacteroidaceae	Bacteroides	Bacteroides barnesiae
411901.7	Bacteroides caccae ATCC 43185 (411901.7)	Bacteroidetes	Bacteroidia	Bacteroidales	Bacteroidaceae	Bacteroides	Bacteroides caccae
997873.3	Bacteroides caccae CL03T12C61 (997873.3)	Bacteroidetes	Bacteroidia	Bacteroidales	Bacteroidaceae	Bacteroides	Bacteroides caccae
6666666.205258	Bacteroides caccae LFYP20 (6666666.205258)	Bacteroidetes	Bacteroidia	Bacteroidales	Bacteroidaceae	Bacteroides	Bacteroides caccae
1796613.10	Bacteroides caecimuris strain I48 (1796613.10)	Bacteroidetes	Bacteroidia	Bacteroidales	Bacteroidaceae	Bacteroides	Bacteroides caecimuris
1796613.5	Bacteroides sp. I48 (1796613.5)	Bacteroidetes	Bacteroidia	Bacteroidales	Bacteroidaceae	Bacteroides	Bacteroides caecimuris
246787.4	Bacteroides cellulosilyticus strain WH2 (246787.4)	Bacteroidetes	Bacteroidia	Bacteroidales	Bacteroidaceae	Bacteroides	Bacteroides cellulosilyticus
537012.5	Bacteroides cellulosilyticus DSM 14838 (537012.5)	Bacteroidetes	Bacteroidia	Bacteroidales	Bacteroidaceae	Bacteroides	Bacteroides cellulosilyticus
997874.3	Bacteroides cellulosilyticus CL02T12C19 (997874.3)	Bacteroidetes	Bacteroidia	Bacteroidales	Bacteroidaceae	Bacteroides	Bacteroides cellulosilyticus
762984.3	Bacteroides clarus YIT 12056 (762984.3)	Bacteroidetes	Bacteroidia	Bacteroidales	Bacteroidaceae	Bacteroides	Bacteroides clarus
470145.6	Bacteroides coprocola DSM 17136 (470145.6)	Bacteroidetes	Bacteroidia	Bacteroidales	Bacteroidaceae	Bacteroides	Bacteroides coprocola
547042.5	Bacteroides coprophilus DSM 18228 (547042.5)	Bacteroidetes	Bacteroidia	Bacteroidales	Bacteroidaceae	Bacteroides	Bacteroides coprophilus
679937.3	Bacteroides coprosuis DSM 18011 (679937.3)	Bacteroidetes	Bacteroidia	Bacteroidales	Bacteroidaceae	Bacteroides	Bacteroides coprosuis
483217.6	Bacteroides dorei DSM 17855 (483217.6)	Bacteroidetes	Bacteroidia	Bacteroidales	Bacteroidaceae	Bacteroides	Bacteroides dorei
556260.3	Bacteroides sp. D4 (556260.3)	Bacteroidetes	Bacteroidia	Bacteroidales	Bacteroidaceae	Bacteroides	Bacteroides dorei
997875.3	Bacteroides dorei CL02T00C15 (997875.3)	Bacteroidetes	Bacteroidia	Bacteroidales	Bacteroidaceae	Bacteroides	Bacteroides dorei
997876.3	Bacteroides dorei CL02T12C06 (997876.3)	Bacteroidetes	Bacteroidia	Bacteroidales	Bacteroidaceae	Bacteroides	Bacteroides dorei
997877.3	Bacteroides dorei CL03T12C01 (997877.3)	Bacteroidetes	Bacteroidia	Bacteroidales	Bacteroidaceae	Bacteroides	Bacteroides dorei
483216.6	Bacteroides eggerthii DSM 20697 (483216.6)	Bacteroidetes	Bacteroidia	Bacteroidales	Bacteroidaceae	Bacteroides	Bacteroides eggerthii
665953.3	Bacteroides eggerthii 1_2_48FAA (665953.3)	Bacteroidetes	Bacteroidia	Bacteroidales	Bacteroidaceae	Bacteroides	Bacteroides eggerthii
871325.5	Bacteroides faecichinchillae strain DSM 26883 (871325.5)	Bacteroidetes	Bacteroidia	Bacteroidales	Bacteroidaceae	Bacteroides	Bacteroides faecichinchillae
1236513.3	Bacteroides faecichinchillae JCM 17102 (1236513.3)	Bacteroidetes	Bacteroidia	Bacteroidales	Bacteroidaceae	Bacteroides	Bacteroides faecichinchillae
1077285.3	Bacteroides faecis MAJ27 (1077285.3)	Bacteroidetes	Bacteroidia	Bacteroidales	Bacteroidaceae	Bacteroides	Bacteroides faecis
6666666.205253	Bacteroides faecis LFYP10 (6666666.205253)	Bacteroidetes	Bacteroidia	Bacteroidales	Bacteroidaceae	Bacteroides	Bacteroides faecis
483215.6	Bacteroides finegoldii DSM 17565 (483215.6)	Bacteroidetes	Bacteroidia	Bacteroidales	Bacteroidaceae	Bacteroides	Bacteroides finegoldii
997888.3	Bacteroides thetaiotaomicron CL09T03C10 (997888.3)	Bacteroidetes	Bacteroidia	Bacteroidales	Bacteroidaceae	Bacteroides	Bacteroides finegoldii
763034.3	Bacteroides fluxus YIT 12057 (763034.3)	Bacteroidetes	Bacteroidia	Bacteroidales	Bacteroidaceae	Bacteroides	Bacteroides fluxus
817.58	Bacteroides fragilis strain BOB25 (817.58)	Bacteroidetes	Bacteroidia	Bacteroidales	Bacteroidaceae	Bacteroides	Bacteroides fragilis
272559.17	Bacteroides fragilis NCTC 9343 (272559.17)	Bacteroidetes	Bacteroidia	Bacteroidales	Bacteroidaceae	Bacteroides	Bacteroides fragilis
295405.11	Bacteroides fragilis YCH46 (295405.11)	Bacteroidetes	Bacteroidia	Bacteroidales	Bacteroidaceae	Bacteroides	Bacteroides fragilis
862962.3	Bacteroides fragilis 638R (862962.3)	Bacteroidetes	Bacteroidia	Bacteroidales	Bacteroidaceae	Bacteroides	Bacteroides fragilis
997880.3	Bacteroides fragilis CL05T00C42 (997880.3)	Bacteroidetes	Bacteroidia	Bacteroidales	Bacteroidaceae	Bacteroides	Bacteroides fragilis
1073388.3	Bacteroides fragilis HMW 616 (1073388.3)	Bacteroidetes	Bacteroidia	Bacteroidales	Bacteroidaceae	Bacteroides	Bacteroides fragilis
384639.4	Bacteroides galacturonicus strain DSM 3978 (384639.4)	Bacteroidetes	Bacteroidia	Bacteroidales	Bacteroidaceae	Bacteroides	Bacteroides galacturonicus
1121096.3	Bacteroides gallinarum DSM 18171 (1121096.3)	Bacteroidetes	Bacteroidia	Bacteroidales	Bacteroidaceae	Bacteroides	Bacteroides gallinarum
693979.3	Bacteroides helcogenes P 36-108 (693979.3)	Bacteroidetes	Bacteroidia	Bacteroidales	Bacteroidaceae	Bacteroides	Bacteroides helcogenes
329854.7	Bacteroides intestinalis strain KLE1704 (329854.7)	Bacteroidetes	Bacteroidia	Bacteroidales	Bacteroidaceae	Bacteroides	Bacteroides intestinalis
471870.8	Bacteroides intestinalis DSM 17393 (471870.8)	Bacteroidetes	Bacteroidia	Bacteroidales	Bacteroidaceae	Bacteroides	Bacteroides intestinalis
6666666.205252	Bacteroides intestinalis LFYP9 (6666666.205252)	Bacteroidetes	Bacteroidia	Bacteroidales	Bacteroidaceae	Bacteroides	Bacteroides intestinalis
1121098.3	Bacteroides massiliensis B84634 = Timone 84634 = DSM 17679 = JCM 13223 (1121098.3)	Bacteroidetes	Bacteroidia	Bacteroidales	Bacteroidaceae	Bacteroides	Bacteroides massiliensis
997884.3	Bacteroides nordii CL02T12C05 (997884.3)	Bacteroidetes	Bacteroidia	Bacteroidales	Bacteroidaceae	Bacteroides	Bacteroides nordii
742727.4	Bacteroides oleiciplenus YIT 12058 (742727.4)	Bacteroidetes	Bacteroidia	Bacteroidales	Bacteroidaceae	Bacteroides	Bacteroides oleiciplenus
28116.7	Bacteroides ovatus strain ATCC 8483 (28116.7)	Bacteroidetes	Bacteroidia	Bacteroidales	Bacteroidaceae	Bacteroides	Bacteroides ovatus
411476.11	Bacteroides ovatus ATCC 8483 (411476.11)	Bacteroidetes	Bacteroidia	Bacteroidales	Bacteroidaceae	Bacteroides	Bacteroides ovatus
665954.3	Bacteroides ovatus 3_8_47FAA (665954.3)	Bacteroidetes	Bacteroidia	Bacteroidales	Bacteroidaceae	Bacteroides	Bacteroides ovatus
702443.3	Bacteroides ovatus SD CMC 3f (702443.3)	Bacteroidetes	Bacteroidia	Bacteroidales	Bacteroidaceae	Bacteroides	Bacteroides ovatus
997885.3	Bacteroides ovatus CL02T12C04 (997885.3)	Bacteroidetes	Bacteroidia	Bacteroidales	Bacteroidaceae	Bacteroides	Bacteroides ovatus
997886.3	Bacteroides ovatus CL03T12C18 (997886.3)	Bacteroidetes	Bacteroidia	Bacteroidales	Bacteroidaceae	Bacteroides	Bacteroides ovatus
6666666.205260	Bacteroides ovatus LFYP28 (6666666.205260)	Bacteroidetes	Bacteroidia	Bacteroidales	Bacteroidaceae	Bacteroides	Bacteroides ovatus
484018.6	Bacteroides plebeius DSM 17135 (484018.6)	Bacteroidetes	Bacteroidia	Bacteroidales	Bacteroidaceae	Bacteroides	Bacteroides plebeius
1121099.3	Bacteroides propionicifaciens DSM 19291 (1121099.3)	Bacteroidetes	Bacteroidia	Bacteroidales	Bacteroidaceae	Bacteroides	Bacteroides propionicifaciens
1235809.3	Bacteroides pyogenes JCM 6292 (1235809.3)	Bacteroidetes	Bacteroidia	Bacteroidales	Bacteroidaceae	Bacteroides	Bacteroides pyogenes
1235813.3	Bacteroides pyogenes JCM 10003 (1235813.3)	Bacteroidetes	Bacteroidia	Bacteroidales	Bacteroidaceae	Bacteroides	Bacteroides pyogenes
1321819.3	Bacteroides pyogenes F0041 (1321819.3)	Bacteroidetes	Bacteroidia	Bacteroidales	Bacteroidaceae	Bacteroides	Bacteroides pyogenes
667015.3	Bacteroides salanitronis DSM 18170 (667015.3)	Bacteroidetes	Bacteroidia	Bacteroidales	Bacteroidaceae	Bacteroides	Bacteroides salanitronis
997887.3	Bacteroides salyersiae CL02T12C01 (997887.3)	Bacteroidetes	Bacteroidia	Bacteroidales	Bacteroidaceae	Bacteroides	Bacteroides salyersiae
1121101.3	Bacteroides salyersiae WAL 10018 = DSM 18765 = JCM 12988 (1121101.3)	Bacteroidetes	Bacteroidia	Bacteroidales	Bacteroidaceae	Bacteroides	Bacteroides salyersiae
1235788.3	Bacteroides massiliensis dnLKV3 (1235788.3)	Bacteroidetes	Bacteroidia	Bacteroidales	Bacteroidaceae	Bacteroides	Bacteroides sartorii
1236515.3	Bacteroides sartorii JCM 17136 = DSM 21941 (1236515.3)	Bacteroidetes	Bacteroidia	Bacteroidales	Bacteroidaceae	Bacteroides	Bacteroides sartorii
1236538.3	Bacteroides sartorii JCM 16497 (1236538.3)	Bacteroidetes	Bacteroidia	Bacteroidales	Bacteroidaceae	Bacteroides	Bacteroides sartorii
1236514.3	Bacteroides stercorirosoris JCM 17103 (1236514.3)	Bacteroidetes	Bacteroidia	Bacteroidales	Bacteroidaceae	Bacteroides	Bacteroides stercorirosoris
449673.7	Bacteroides stercoris ATCC 43183 (449673.7)	Bacteroidetes	Bacteroidia	Bacteroidales	Bacteroidaceae	Bacteroides	Bacteroides stercoris
1073351.3	Bacteroides stercoris CC31F (1073351.3)	Bacteroidetes	Bacteroidia	Bacteroidales	Bacteroidaceae	Bacteroides	Bacteroides stercoris
818.23	Bacteroides thetaiotaomicron strain 7330 (818.23)	Bacteroidetes	Bacteroidia	Bacteroidales	Bacteroidaceae	Bacteroides	Bacteroides thetaiotaomicron
226186.1	Bacteroides thetaiotaomicron VPI-5482 (226186.1)	Bacteroidetes	Bacteroidia	Bacteroidales	Bacteroidaceae	Bacteroides	Bacteroides thetaiotaomicron
1235785.3	Bacteroides thetaiotaomicron dnLKV9 (1235785.3)	Bacteroidetes	Bacteroidia	Bacteroidales	Bacteroidaceae	Bacteroides	Bacteroides thetaiotaomicron
411479.10	Bacteroides uniformis ATCC 8492 (411479.10)	Bacteroidetes	Bacteroidia	Bacteroidales	Bacteroidaceae	Bacteroides	Bacteroides uniformis
997889.3	Bacteroides uniformis CL03T00C23 (997889.3)	Bacteroidetes	Bacteroidia	Bacteroidales	Bacteroidaceae	Bacteroides	Bacteroides uniformis
997890.3	Bacteroides uniformis CL03T12C37 (997890.3)	Bacteroidetes	Bacteroidia	Bacteroidales	Bacteroidaceae	Bacteroides	Bacteroides uniformis
1235787.3	Bacteroides uniformis dnLKV2 (1235787.3)	Bacteroidetes	Bacteroidia	Bacteroidales	Bacteroidaceae	Bacteroides	Bacteroides uniformis
1263055.3	Bacteroides uniformis CAG:3 (1263055.3)	Bacteroidetes	Bacteroidia	Bacteroidales	Bacteroidaceae	Bacteroides	Bacteroides uniformis
1339348.3	Bacteroides uniformis str. 3978 T3 i (1339348.3)	Bacteroidetes	Bacteroidia	Bacteroidales	Bacteroidaceae	Bacteroides	Bacteroides uniformis
6666666.205264	Bacteroides uniformis LFYP32 (6666666.205264)	Bacteroidetes	Bacteroidia	Bacteroidales	Bacteroidaceae	Bacteroides	Bacteroides uniformis
821.40	Bacteroides vulgatus strain mpk (821.40)	Bacteroidetes	Bacteroidia	Bacteroidales	Bacteroidaceae	Bacteroides	Bacteroides vulgatus
435590.9	Bacteroides vulgatus ATCC 8482 (435590.9)	Bacteroidetes	Bacteroidia	Bacteroidales	Bacteroidaceae	Bacteroides	Bacteroides vulgatus
702446.3	Bacteroides vulgatus PC510 (702446.3)	Bacteroidetes	Bacteroidia	Bacteroidales	Bacteroidaceae	Bacteroides	Bacteroides vulgatus
997891.3	Bacteroides vulgatus CL09T03C04 (997891.3)	Bacteroidetes	Bacteroidia	Bacteroidales	Bacteroidaceae	Bacteroides	Bacteroides vulgatus
1235786.3	Bacteroides vulgatus dnLKV7 (1235786.3)	Bacteroidetes	Bacteroidia	Bacteroidales	Bacteroidaceae	Bacteroides	Bacteroides vulgatus
6666666.205254	Bacteroides vulgatus LFYP11 (6666666.205254)	Bacteroidetes	Bacteroidia	Bacteroidales	Bacteroidaceae	Bacteroides	Bacteroides vulgatus
657309.4	Bacteroides xylanisolvens XB1A (657309.4)	Bacteroidetes	Bacteroidia	Bacteroidales	Bacteroidaceae	Bacteroides	Bacteroides xylanisolvens
702444.3	Bacteroides ovatus SD CC 2a (702444.3)	Bacteroidetes	Bacteroidia	Bacteroidales	Bacteroidaceae	Bacteroides	Bacteroides xylanisolvens
702447.3	Bacteroides xylanisolvens SD CC 1b (702447.3)	Bacteroidetes	Bacteroidia	Bacteroidales	Bacteroidaceae	Bacteroides	Bacteroides xylanisolvens
997892.3	Bacteroides xylanisolvens CL03T12C04 (997892.3)	Bacteroidetes	Bacteroidia	Bacteroidales	Bacteroidaceae	Bacteroides	Bacteroides xylanisolvens
384636.4	Bacteroides xylanolyticus strain DSM 3808 (384636.4)	Bacteroidetes	Bacteroidia	Bacteroidales	Bacteroidaceae	Bacteroides	Bacteroides xylanolyticus
742726.3	Barnesiella intestinihominis YIT 11860 (742726.3)	Bacteroidetes	Bacteroidia	Bacteroidales	Barnesiellaceae	Barnesiella	Barnesiella intestinihominis
880074.29	Barnesiella viscericola DSM 18177 strain C46, DSM 18177 (880074.29)	Bacteroidetes	Bacteroidia	Bacteroidales	Barnesiellaceae	Barnesiella	Barnesiella viscericola
1349822.3	Coprobacter fastidiosus NSB1 (1349822.3)	Bacteroidetes	Bacteroidia	Bacteroidales	Barnesiellaceae	Coprobacter	Coprobacter fastidiosus
2040292.6	Dysgonomonas sp. Marseille-P4356 (2040292.6)	Bacteroidetes	Bacteroidia	Bacteroidales	Dysgonamonadaceae	Dysgonomonas	-
2161820.3	Dysgonomonas sp. Marseille-P4361 (2161820.3)	Bacteroidetes	Bacteroidia	Bacteroidales	Dysgonamonadaceae	Dysgonomonas	-
742766.3	Dysgonomonas gadei ATCC BAA-286 (742766.3)	Bacteroidetes	Bacteroidia	Bacteroidales	Dysgonamonadaceae	Dysgonomonas	Dysgonomonas gadei
742767.3	Dysgonomonas mossii DSM 22836 (742767.3)	Bacteroidetes	Bacteroidia	Bacteroidales	Dysgonamonadaceae	Dysgonomonas	Dysgonomonas mossii
1796646.5	Muribaculum intestinale strain YL27 (1796646.5)	Bacteroidetes	Bacteroidia	Bacteroidales	Muribaculaceae	Muribaculum	Muribaculum intestinale
544644.3	Butyricimonas synergistica strain 43_13 (544644.3)	Bacteroidetes	Bacteroidia	Bacteroidales	Odoribacteraceae	Butyricimonas	Butyricimonas synergistica
1121129.3	Butyricimonas synergistica DSM 23225 (1121129.3)	Bacteroidetes	Bacteroidia	Bacteroidales	Odoribacteraceae	Butyricimonas	Butyricimonas synergistica
1121130.3	Butyricimonas virosa DSM 23226 (1121130.3)	Bacteroidetes	Bacteroidia	Bacteroidales	Odoribacteraceae	Butyricimonas	Butyricimonas virosa
742817.3	Odoribacter laneus YIT 12061 (742817.3)	Bacteroidetes	Bacteroidia	Bacteroidales	Odoribacteraceae	Odoribacter	Odoribacter laneus
709991.3	Odoribacter splanchnicus DSM 20712 (709991.3)	Bacteroidetes	Bacteroidia	Bacteroidales	Odoribacteraceae	Odoribacter	Odoribacter splanchnicus
879243.3	Porphyromonas asaccharolytica DSM 20707 (879243.3)	Bacteroidetes	Bacteroidia	Bacteroidales	Porphyromonadaceae	Porphyromonas	Porphyromonas asaccharolytica
910312.3	Porphyromonas asaccharolytica PR426713P-I (910312.3)	Bacteroidetes	Bacteroidia	Bacteroidales	Porphyromonadaceae	Porphyromonas	Porphyromonas asaccharolytica
553175.3	Porphyromonas endodontalis ATCC 35406 (553175.3)	Bacteroidetes	Bacteroidia	Bacteroidales	Porphyromonadaceae	Porphyromonas	Porphyromonas endodontalis
837.83	Porphyromonas gingivalis strain A7436 (837.83)	Bacteroidetes	Bacteroidia	Bacteroidales	Porphyromonadaceae	Porphyromonas	Porphyromonas gingivalis
242619.1	Porphyromonas gingivalis W83 (242619.1)	Bacteroidetes	Bacteroidia	Bacteroidales	Porphyromonadaceae	Porphyromonas	Porphyromonas gingivalis
431947.6	Porphyromonas gingivalis ATCC 33277 (431947.6)	Bacteroidetes	Bacteroidia	Bacteroidales	Porphyromonadaceae	Porphyromonas	Porphyromonas gingivalis
1030843.3	Porphyromonas gingivalis TDC60 (1030843.3)	Bacteroidetes	Bacteroidia	Bacteroidales	Porphyromonadaceae	Porphyromonas	Porphyromonas gingivalis
1236526.3	Porphyromonas gingivicanis JCM 15907 (1236526.3)	Bacteroidetes	Bacteroidia	Bacteroidales	Porphyromonadaceae	Porphyromonas	Porphyromonas gingivicanis
1122975.3	Porphyromonas somerae DSM 23386 (1122975.3)	Bacteroidetes	Bacteroidia	Bacteroidales	Porphyromonadaceae	Porphyromonas	Porphyromonas somerae
596327.3	Porphyromonas uenonis 60-3 (596327.3)	Bacteroidetes	Bacteroidia	Bacteroidales	Porphyromonadaceae	Porphyromonas	Porphyromonas uenonis
2049047.84	Prevotellaceae bacterium strain MGYG-HGUT-00272 (2049047.84)	Bacteroidetes	Bacteroidia	Bacteroidales	Prevotellaceae	-	-
679199.3	Prevotella sp. oral taxon 302 str. F0323 (679199.3)	Bacteroidetes	Bacteroidia	Bacteroidales	Prevotellaceae	Alloprevotella	Alloprevotella rava
626522.3	Prevotella tannerae ATCC 51259 (626522.3)	Bacteroidetes	Bacteroidia	Bacteroidales	Prevotellaceae	Alloprevotella	Alloprevotella tannerae
454154.3	Paraprevotella clara LFYP37 (454154.3)	Bacteroidetes	Bacteroidia	Bacteroidales	Prevotellaceae	Paraprevotella	Paraprevotella clara
762968.3	Paraprevotella clara YIT 11840 (762968.3)	Bacteroidetes	Bacteroidia	Bacteroidales	Prevotellaceae	Paraprevotella	Paraprevotella clara
762982.3	Paraprevotella xylaniphila YIT 11841 (762982.3)	Bacteroidetes	Bacteroidia	Bacteroidales	Prevotellaceae	Paraprevotella	Paraprevotella xylaniphila
838.107	Prevotella sp. BEED25 (838.107)	Bacteroidetes	Bacteroidia	Bacteroidales	Prevotellaceae	Prevotella	-
59823.18	Prevotella sp. strain UBA10658 (59823.18)	Bacteroidetes	Bacteroidia	Bacteroidales	Prevotellaceae	Prevotella	-
159272.328	uncultured Prevotella sp. strain UMGS145 (159272.328)	Bacteroidetes	Bacteroidia	Bacteroidales	Prevotellaceae	Prevotella	-
159272.333	uncultured Prevotella sp. strain UMGS278 (159272.333)	Bacteroidetes	Bacteroidia	Bacteroidales	Prevotellaceae	Prevotella	-
159272.337	uncultured Prevotella sp. strain UMGS476 (159272.337)	Bacteroidetes	Bacteroidia	Bacteroidales	Prevotellaceae	Prevotella	-
159272.338	uncultured Prevotella sp. strain UMGS490 (159272.338)	Bacteroidetes	Bacteroidia	Bacteroidales	Prevotellaceae	Prevotella	-
159272.356	uncultured Prevotella sp. strain UMGS899 (159272.356)	Bacteroidetes	Bacteroidia	Bacteroidales	Prevotellaceae	Prevotella	-
159272.392	uncultured Prevotella sp. strain UMGS1584 (159272.392)	Bacteroidetes	Bacteroidia	Bacteroidales	Prevotellaceae	Prevotella	-
159272.402	uncultured Prevotella sp. strain UMGS1787 (159272.402)	Bacteroidetes	Bacteroidia	Bacteroidales	Prevotellaceae	Prevotella	-
159272.813	uncultured Prevotella sp. P14C777_maxbin.010 (159272.813)	Bacteroidetes	Bacteroidia	Bacteroidales	Prevotellaceae	Prevotella	-
159272.814	uncultured Prevotella sp. P06C777_maxbin.077 (159272.814)	Bacteroidetes	Bacteroidia	Bacteroidales	Prevotellaceae	Prevotella	-
159272.815	uncultured Prevotella sp. P49C777_bin.001 (159272.815)	Bacteroidetes	Bacteroidia	Bacteroidales	Prevotellaceae	Prevotella	-
159272.816	uncultured Prevotella sp. P38C777_maxbin.005 (159272.816)	Bacteroidetes	Bacteroidia	Bacteroidales	Prevotellaceae	Prevotella	-
563031.3	Prevotella sp. C561 (563031.3)	Bacteroidetes	Bacteroidia	Bacteroidales	Prevotellaceae	Prevotella	-
1262925.3	Prevotella sp. CAG:386 (1262925.3)	Bacteroidetes	Bacteroidia	Bacteroidales	Prevotellaceae	Prevotella	-
1262929.3	Prevotella sp. CAG:520 (1262929.3)	Bacteroidetes	Bacteroidia	Bacteroidales	Prevotellaceae	Prevotella	-
1262932.3	Prevotella sp. CAG:604 (1262932.3)	Bacteroidetes	Bacteroidia	Bacteroidales	Prevotellaceae	Prevotella	-
1262934.3	Prevotella sp. CAG:732 (1262934.3)	Bacteroidetes	Bacteroidia	Bacteroidales	Prevotellaceae	Prevotella	-
2022527.3	Prevotella sp. 885 (2022527.3)	Bacteroidetes	Bacteroidia	Bacteroidales	Prevotellaceae	Prevotella	-
2079531.3	Prevotella sp. Marseille-P4119 (2079531.3)	Bacteroidetes	Bacteroidia	Bacteroidales	Prevotellaceae	Prevotella	-
2219999.3	Prevotella sp. Marseille-P4334 (2219999.3)	Bacteroidetes	Bacteroidia	Bacteroidales	Prevotellaceae	Prevotella	-
2292054.3	Prevotella sp. AM23-5 (2292054.3)	Bacteroidetes	Bacteroidia	Bacteroidales	Prevotellaceae	Prevotella	-
2292364.3	Prevotella sp. AM34-19LB (2292364.3)	Bacteroidetes	Bacteroidia	Bacteroidales	Prevotellaceae	Prevotella	-
2292365.3	Prevotella sp. TF12-30 (2292365.3)	Bacteroidetes	Bacteroidia	Bacteroidales	Prevotellaceae	Prevotella	-
2293125.3	Prevotella sp. AM42-24 (2293125.3)	Bacteroidetes	Bacteroidia	Bacteroidales	Prevotellaceae	Prevotella	-
2479840.3	Prevotella sp. Marseille-P8229 (2479840.3)	Bacteroidetes	Bacteroidia	Bacteroidales	Prevotellaceae	Prevotella	-
2518605.3	Prevotella sp. BCRC 81118 (2518605.3)	Bacteroidetes	Bacteroidia	Bacteroidales	Prevotellaceae	Prevotella	-
1122978.3	Prevotella albensis DSM 11370 (1122978.3)	Bacteroidetes	Bacteroidia	Bacteroidales	Prevotellaceae	Prevotella	Prevotella albensis
28125.4	Prevotella bivia strain GED7880 (28125.4)	Bacteroidetes	Bacteroidia	Bacteroidales	Prevotellaceae	Prevotella	Prevotella bivia
553171.3	Prevotella bivia JCVIHMP010 (553171.3)	Bacteroidetes	Bacteroidia	Bacteroidales	Prevotellaceae	Prevotella	Prevotella bivia
868129.3	Prevotella bivia DSM 20514 (868129.3)	Bacteroidetes	Bacteroidia	Bacteroidales	Prevotellaceae	Prevotella	Prevotella bivia
1287476.3	Prevotella bivia DNF00188 (1287476.3)	Bacteroidetes	Bacteroidia	Bacteroidales	Prevotellaceae	Prevotella	Prevotella bivia
1401068.3	Prevotella bivia DNF00320 (1401068.3)	Bacteroidetes	Bacteroidia	Bacteroidales	Prevotellaceae	Prevotella	Prevotella bivia
752555.5	Prevotella bryantii B14 (752555.5)	Bacteroidetes	Bacteroidia	Bacteroidales	Prevotellaceae	Prevotella	Prevotella bryantii
575611.3	Prevotella buccae D17 (575611.3)	Bacteroidetes	Bacteroidia	Bacteroidales	Prevotellaceae	Prevotella	Prevotella buccae
873513.3	Prevotella buccae ATCC 33574 (873513.3)	Bacteroidetes	Bacteroidia	Bacteroidales	Prevotellaceae	Prevotella	Prevotella buccae
28127.3	Prevotella buccalis strain UMB0536 (28127.3)	Bacteroidetes	Bacteroidia	Bacteroidales	Prevotellaceae	Prevotella	Prevotella buccalis
1197728.3	Prevotella conceptionensis 9403948 (1197728.3)	Bacteroidetes	Bacteroidia	Bacteroidales	Prevotellaceae	Prevotella	Prevotella conceptionensis
165179.2419	Prevotella copri strain LMAG:60 (165179.2419)	Bacteroidetes	Bacteroidia	Bacteroidales	Prevotellaceae	Prevotella	Prevotella copri
165179.2420	Prevotella copri strain MGYG-HGUT-03697 (165179.2420)	Bacteroidetes	Bacteroidia	Bacteroidales	Prevotellaceae	Prevotella	Prevotella copri
165179.2440	Prevotella copri strain P2B-2 (165179.2440)	Bacteroidetes	Bacteroidia	Bacteroidales	Prevotellaceae	Prevotella	Prevotella copri
165179.2441	Prevotella copri strain P2A-3 (165179.2441)	Bacteroidetes	Bacteroidia	Bacteroidales	Prevotellaceae	Prevotella	Prevotella copri
165179.261	Prevotella copri iA622 (165179.261)	Bacteroidetes	Bacteroidia	Bacteroidales	Prevotellaceae	Prevotella	Prevotella copri
165179.263	Prevotella copri iAA615 (165179.263)	Bacteroidetes	Bacteroidia	Bacteroidales	Prevotellaceae	Prevotella	Prevotella copri
165179.283	Prevotella copri iAQ1179 (165179.283)	Bacteroidetes	Bacteroidia	Bacteroidales	Prevotellaceae	Prevotella	Prevotella copri
165179.300	Prevotella copri iAQ1173 (165179.300)	Bacteroidetes	Bacteroidia	Bacteroidales	Prevotellaceae	Prevotella	Prevotella copri
165179.304	Prevotella copri iAA917 (165179.304)	Bacteroidetes	Bacteroidia	Bacteroidales	Prevotellaceae	Prevotella	Prevotella copri
165179.339	Prevotella copri iA624 (165179.339)	Bacteroidetes	Bacteroidia	Bacteroidales	Prevotellaceae	Prevotella	Prevotella copri
165179.39	Prevotella copri strain Indica (165179.39)	Bacteroidetes	Bacteroidia	Bacteroidales	Prevotellaceae	Prevotella	Prevotella copri
165179.612	Prevotella copri PS131_S11 (165179.612)	Bacteroidetes	Bacteroidia	Bacteroidales	Prevotellaceae	Prevotella	Prevotella copri
537011.5	Prevotella copri DSM 18205 (537011.5)	Bacteroidetes	Bacteroidia	Bacteroidales	Prevotellaceae	Prevotella	Prevotella copri
1263102.3	Prevotella copri CAG:164 (1263102.3)	Bacteroidetes	Bacteroidia	Bacteroidales	Prevotellaceae	Prevotella	Prevotella copri
28128.5	Prevotella corporis strain MJR7716 (28128.5)	Bacteroidetes	Bacteroidia	Bacteroidales	Prevotellaceae	Prevotella	Prevotella corporis
1122981.3	Prevotella corporis DSM 18810 (1122981.3)	Bacteroidetes	Bacteroidia	Bacteroidales	Prevotellaceae	Prevotella	Prevotella corporis
1235812.3	Prevotella corporis JCM 8529 (1235812.3)	Bacteroidetes	Bacteroidia	Bacteroidales	Prevotellaceae	Prevotella	Prevotella corporis
28129.11	Prevotella denticola strain KCOM 1525 (28129.11)	Bacteroidetes	Bacteroidia	Bacteroidales	Prevotellaceae	Prevotella	Prevotella denticola
28129.12	Prevotella denticola strain NCTC13067 (28129.12)	Bacteroidetes	Bacteroidia	Bacteroidales	Prevotellaceae	Prevotella	Prevotella denticola
767031.3	Prevotella denticola F0289 (767031.3)	Bacteroidetes	Bacteroidia	Bacteroidales	Prevotellaceae	Prevotella	Prevotella denticola
944557.3	Prevotella denticola CRIS 18C-A (944557.3)	Bacteroidetes	Bacteroidia	Bacteroidales	Prevotellaceae	Prevotella	Prevotella denticola
1122982.4	Prevotella denticola DSM 20614 (1122982.4)	Bacteroidetes	Bacteroidia	Bacteroidales	Prevotellaceae	Prevotella	Prevotella denticola
28130.4	Prevotella disiens strain TF09-12 (28130.4)	Bacteroidetes	Bacteroidia	Bacteroidales	Prevotellaceae	Prevotella	Prevotella disiens
28130.5	Prevotella disiens strain NCTC11157 (28130.5)	Bacteroidetes	Bacteroidia	Bacteroidales	Prevotellaceae	Prevotella	Prevotella disiens
866771.4	Prevotella disiens FB035-09AN (866771.4)	Bacteroidetes	Bacteroidia	Bacteroidales	Prevotellaceae	Prevotella	Prevotella disiens
1235811.5	Prevotella disiens JCM 6334 = ATCC 29426 (1235811.5)	Bacteroidetes	Bacteroidia	Bacteroidales	Prevotellaceae	Prevotella	Prevotella disiens
1401075.3	Prevotella disiens DNF00882 (1401075.3)	Bacteroidetes	Bacteroidia	Bacteroidales	Prevotellaceae	Prevotella	Prevotella disiens
1236504.5	Prevotella histicola JCM 15637 = DNF00424 (1236504.5)	Bacteroidetes	Bacteroidia	Bacteroidales	Prevotellaceae	Prevotella	Prevotella histicola
28131.10	Prevotella intermedia strain OMA14 (28131.10)	Bacteroidetes	Bacteroidia	Bacteroidales	Prevotellaceae	Prevotella	Prevotella intermedia
28131.24	Prevotella intermedia strain KCOM 1944 (28131.24)	Bacteroidetes	Bacteroidia	Bacteroidales	Prevotellaceae	Prevotella	Prevotella intermedia
28131.35	Prevotella intermedia strain KCOM 2734 (28131.35)	Bacteroidetes	Bacteroidia	Bacteroidales	Prevotellaceae	Prevotella	Prevotella intermedia
28131.5	Prevotella intermedia strain ATCC 49046 (28131.5)	Bacteroidetes	Bacteroidia	Bacteroidales	Prevotellaceae	Prevotella	Prevotella intermedia
246198.10	Prevotella intermedia 17 (246198.10)	Bacteroidetes	Bacteroidia	Bacteroidales	Prevotellaceae	Prevotella	Prevotella intermedia
1122984.7	Prevotella intermedia ATCC 25611 [PRJNA169798] (1122984.7)	Bacteroidetes	Bacteroidia	Bacteroidales	Prevotellaceae	Prevotella	Prevotella intermedia
1122985.3	Prevotella loescheii DSM 19665 = JCM 12249 = ATCC 15930 (1122985.3)	Bacteroidetes	Bacteroidia	Bacteroidales	Prevotellaceae	Prevotella	Prevotella loescheii
28132.3	Prevotella melaninogenica strain FDAARGOS_306 (28132.3)	Bacteroidetes	Bacteroidia	Bacteroidales	Prevotellaceae	Prevotella	Prevotella melaninogenica
28132.5	Prevotella melaninogenica strain GAI 07411 (28132.5)	Bacteroidetes	Bacteroidia	Bacteroidales	Prevotellaceae	Prevotella	Prevotella melaninogenica
28132.6	Prevotella melaninogenica BEED24 (28132.6)	Bacteroidetes	Bacteroidia	Bacteroidales	Prevotellaceae	Prevotella	Prevotella melaninogenica
553174.6	Prevotella melaninogenica ATCC 25845 (553174.6)	Bacteroidetes	Bacteroidia	Bacteroidales	Prevotellaceae	Prevotella	Prevotella melaninogenica
575612.3	Prevotella melaninogenica D18 (575612.3)	Bacteroidetes	Bacteroidia	Bacteroidales	Prevotellaceae	Prevotella	Prevotella melaninogenica
1122988.3	Prevotella nanceiensis DSM 19126 (1122988.3)	Bacteroidetes	Bacteroidia	Bacteroidales	Prevotellaceae	Prevotella	Prevotella nanceiensis
1236507.3	Prevotella nanceiensis JCM 15639 (1236507.3)	Bacteroidetes	Bacteroidia	Bacteroidales	Prevotellaceae	Prevotella	Prevotella nanceiensis
702439.3	Prevotella nigrescens F0103 (702439.3)	Bacteroidetes	Bacteroidia	Bacteroidales	Prevotellaceae	Prevotella	Prevotella nigrescens
997352.4	Prevotella nigrescens ATCC 33563 (997352.4)	Bacteroidetes	Bacteroidia	Bacteroidales	Prevotellaceae	Prevotella	Prevotella nigrescens
873533.3	Prevotella oralis ATCC 33269 (873533.3)	Bacteroidetes	Bacteroidia	Bacteroidales	Prevotellaceae	Prevotella	Prevotella oralis
1203550.3	Prevotella oralis HGA0225 (1203550.3)	Bacteroidetes	Bacteroidia	Bacteroidales	Prevotellaceae	Prevotella	Prevotella oralis
702438.4	Prevotella oulorum F0390 (702438.4)	Bacteroidetes	Bacteroidia	Bacteroidales	Prevotellaceae	Prevotella	Prevotella oulorum
997353.4	Prevotella pallens ATCC 700821 (997353.4)	Bacteroidetes	Bacteroidia	Bacteroidales	Prevotellaceae	Prevotella	Prevotella pallens
264731.4	Prevotella ruminicola 23 (264731.4)	Bacteroidetes	Bacteroidia	Bacteroidales	Prevotellaceae	Prevotella	Prevotella ruminicola
228604.116	Prevotella salivae strain MGYG-HGUT-01360 (228604.116)	Bacteroidetes	Bacteroidia	Bacteroidales	Prevotellaceae	Prevotella	Prevotella salivae
888832.3	Prevotella salivae DSM 15606 (888832.3)	Bacteroidetes	Bacteroidia	Bacteroidales	Prevotellaceae	Prevotella	Prevotella salivae
363265.4	Prevotella stercorea strain UBA10787 (363265.4)	Bacteroidetes	Bacteroidia	Bacteroidales	Prevotellaceae	Prevotella	Prevotella stercorea
363265.5	Prevotella stercorea strain AF42-9 (363265.5)	Bacteroidetes	Bacteroidia	Bacteroidales	Prevotellaceae	Prevotella	Prevotella stercorea
1002367.3	Prevotella stercorea DSM 18206 (1002367.3)	Bacteroidetes	Bacteroidia	Bacteroidales	Prevotellaceae	Prevotella	Prevotella stercorea
1263103.3	Prevotella stercorea CAG:629 (1263103.3)	Bacteroidetes	Bacteroidia	Bacteroidales	Prevotellaceae	Prevotella	Prevotella stercorea
386414.4	Prevotella timonensis strain UMB0818 (386414.4)	Bacteroidetes	Bacteroidia	Bacteroidales	Prevotellaceae	Prevotella	Prevotella timonensis
386414.5	Prevotella timonensis strain DNF00076 (386414.5)	Bacteroidetes	Bacteroidia	Bacteroidales	Prevotellaceae	Prevotella	Prevotella timonensis
679189.3	Prevotella timonensis CRIS 5C-B1 (679189.3)	Bacteroidetes	Bacteroidia	Bacteroidales	Prevotellaceae	Prevotella	Prevotella timonensis
1122992.6	Prevotella timonensis 4401737 = DSM 22865 = JCM 15640 (1122992.6)	Bacteroidetes	Bacteroidia	Bacteroidales	Prevotellaceae	Prevotella	Prevotella timonensis
649761.3	Prevotella veroralis F0319 (649761.3)	Bacteroidetes	Bacteroidia	Bacteroidales	Prevotellaceae	Prevotella	Prevotella veroralis
1122993.3	Prevotella veroralis DSM 19559 (1122993.3)	Bacteroidetes	Bacteroidia	Bacteroidales	Prevotellaceae	Prevotella	Prevotella veroralis
1234673.5	Prevotella veroralis JCM 6290 (1234673.5)	Bacteroidetes	Bacteroidia	Bacteroidales	Prevotellaceae	Prevotella	Prevotella veroralis
1852370.3	Prevotellaceae bacterium Marseille-P2831 (1852370.3)	Bacteroidetes	Bacteroidia	Bacteroidales	Prevotellaceae	Prevotellamassilia	Prevotellamassilia timonensis
908612.3	Alistipes sp. HGB5 (908612.3)	Bacteroidetes	Bacteroidia	Bacteroidales	Rikenellaceae	Alistipes	-
1499682.4	Alistipes sp. AL-1 (1499682.4)	Bacteroidetes	Bacteroidia	Bacteroidales	Rikenellaceae	Alistipes	-
2364787.3	Alistipes sp. Marseille-P5997 (2364787.3)	Bacteroidetes	Bacteroidia	Bacteroidales	Rikenellaceae	Alistipes	-
679935.3	Alistipes finegoldii DSM 17242 (679935.3)	Bacteroidetes	Bacteroidia	Bacteroidales	Rikenellaceae	Alistipes	Alistipes finegoldii
1211813.3	Alistipes sp. AP11 (1211813.3)	Bacteroidetes	Bacteroidia	Bacteroidales	Rikenellaceae	Alistipes	Alistipes ihumii
742725.3	Alistipes indistinctus YIT 12060 (742725.3)	Bacteroidetes	Bacteroidia	Bacteroidales	Rikenellaceae	Alistipes	Alistipes indistinctus
1118061.3	Bacteroidales bacterium ph8 (1118061.3)	Bacteroidetes	Bacteroidia	Bacteroidales	Rikenellaceae	Alistipes	Alistipes obesi
1120974.3	Alistipes onderdonkii DSM 19147 (1120974.3)	Bacteroidetes	Bacteroidia	Bacteroidales	Rikenellaceae	Alistipes	Alistipes onderdonkii
445970.5	Alistipes putredinis DSM 17216 (445970.5)	Bacteroidetes	Bacteroidia	Bacteroidales	Rikenellaceae	Alistipes	Alistipes putredinis
1033732.3	Alistipes sp. JC50 (1033732.3)	Bacteroidetes	Bacteroidia	Bacteroidales	Rikenellaceae	Alistipes	Alistipes senegalensis
717959.3	Alistipes shahii WAL 8301 (717959.3)	Bacteroidetes	Bacteroidia	Bacteroidales	Rikenellaceae	Alistipes	Alistipes shahii
1033731.3	Alistipes sp. JC136 (1033731.3)	Bacteroidetes	Bacteroidia	Bacteroidales	Rikenellaceae	Alistipes	Alistipes timonensis
1033731.7	Alistipes timonensis JC136 (1033731.7)	Bacteroidetes	Bacteroidia	Bacteroidales	Rikenellaceae	Alistipes	Alistipes timonensis
880526.4	Rikenella microfusus DSM 15922 (880526.4)	Bacteroidetes	Bacteroidia	Bacteroidales	Rikenellaceae	Rikenella	Rikenella microfusus
1871003.3	Alistipes sp. Marseille-P3084 (1871003.3)	Bacteroidetes	Bacteroidia	Bacteroidales	Rikenellaceae	Tidjanibacter	Tidjanibacter massiliensis
457388.5	Bacteroides sp. 2_1_7 (457388.5)	Bacteroidetes	Bacteroidia	Bacteroidales	Tannerellaceae	Parabacteroides	-
563193.3	Parabacteroides sp. D13 (563193.3)	Bacteroidetes	Bacteroidia	Bacteroidales	Tannerellaceae	Parabacteroides	-
658661.3	Parabacteroides sp. D25 (658661.3)	Bacteroidetes	Bacteroidia	Bacteroidales	Tannerellaceae	Parabacteroides	-
658662.3	Parabacteroides sp. D26 (658662.3)	Bacteroidetes	Bacteroidia	Bacteroidales	Tannerellaceae	Parabacteroides	-
1235803.3	Parabacteroides sp. ASF519 (1235803.3)	Bacteroidetes	Bacteroidia	Bacteroidales	Tannerellaceae	Parabacteroides	-
1834200.5	Parabacteroides sp. YL27 (1834200.5)	Bacteroidetes	Bacteroidia	Bacteroidales	Tannerellaceae	Parabacteroides	-
1944636.3	Parabacteroides sp. Marseille-P3668 (1944636.3)	Bacteroidetes	Bacteroidia	Bacteroidales	Tannerellaceae	Parabacteroides	-
2086575.3	Parabacteroides sp. Marseille-P4001 (2086575.3)	Bacteroidetes	Bacteroidia	Bacteroidales	Tannerellaceae	Parabacteroides	-
435591.13	Parabacteroides distasonis ATCC 8503 (435591.13)	Bacteroidetes	Bacteroidia	Bacteroidales	Tannerellaceae	Parabacteroides	Parabacteroides distasonis
999416.3	Parabacteroides distasonis CL03T12C09 (999416.3)	Bacteroidetes	Bacteroidia	Bacteroidales	Tannerellaceae	Parabacteroides	Parabacteroides distasonis
999417.3	Parabacteroides distasonis CL09T03C24 (999417.3)	Bacteroidetes	Bacteroidia	Bacteroidales	Tannerellaceae	Parabacteroides	Parabacteroides distasonis
6666666.201655	Parabacteroides distasonis LFYP31 (6666666.201655)	Bacteroidetes	Bacteroidia	Bacteroidales	Tannerellaceae	Parabacteroides	Parabacteroides distasonis
927665.4	Parabacteroides goldsteinii DSM 19448 = WAL 12034 (927665.4)	Bacteroidetes	Bacteroidia	Bacteroidales	Tannerellaceae	Parabacteroides	Parabacteroides goldsteinii
999418.3	Parabacteroides goldsteinii CL02T12C30 (999418.3)	Bacteroidetes	Bacteroidia	Bacteroidales	Tannerellaceae	Parabacteroides	Parabacteroides goldsteinii
1235789.3	Parabacteroides goldsteinii dnLKV18 (1235789.3)	Bacteroidetes	Bacteroidia	Bacteroidales	Tannerellaceae	Parabacteroides	Parabacteroides goldsteinii
1122931.3	Parabacteroides gordonii DSM 23371 (1122931.3)	Bacteroidetes	Bacteroidia	Bacteroidales	Tannerellaceae	Parabacteroides	Parabacteroides gordonii
537006.5	Parabacteroides johnsonii DSM 18315 (537006.5)	Bacteroidetes	Bacteroidia	Bacteroidales	Tannerellaceae	Parabacteroides	Parabacteroides johnsonii
999419.3	Parabacteroides johnsonii CL02T12C29 (999419.3)	Bacteroidetes	Bacteroidia	Bacteroidales	Tannerellaceae	Parabacteroides	Parabacteroides johnsonii
411477.4	Parabacteroides merdae ATCC 43184 (411477.4)	Bacteroidetes	Bacteroidia	Bacteroidales	Tannerellaceae	Parabacteroides	Parabacteroides merdae
999420.3	Parabacteroides merdae CL03T12C32 (999420.3)	Bacteroidetes	Bacteroidia	Bacteroidales	Tannerellaceae	Parabacteroides	Parabacteroides merdae
999421.3	Parabacteroides merdae CL09T00C40 (999421.3)	Bacteroidetes	Bacteroidia	Bacteroidales	Tannerellaceae	Parabacteroides	Parabacteroides merdae
6666666.205271	Parabacteroides merdae LFYP103 (6666666.205271)	Bacteroidetes	Bacteroidia	Bacteroidales	Tannerellaceae	Parabacteroides	Parabacteroides merdae
665949.3	Tannerella sp. 6_1_58FAA_CT1 (665949.3)	Bacteroidetes	Bacteroidia	Bacteroidales	Tannerellaceae	Tannerella	-
203275.8	Tannerella forsythia ATCC 43037 (203275.8)	Bacteroidetes	Bacteroidia	Bacteroidales	Tannerellaceae	Tannerella	Tannerella forsythia
1121482.3	Dyadobacter beijingensis DSM 21582 (1121482.3)	Bacteroidetes	Cytophagia	Cytophagales	Cytophagaceae	Dyadobacter	Dyadobacter beijingensis
471854.5	Dyadobacter fermentans DSM 18053 (471854.5)	Bacteroidetes	Cytophagia	Cytophagales	Cytophagaceae	Dyadobacter	Dyadobacter fermentans
1089547.3	Rudanella lutea DSM 19387 (1089547.3)	Bacteroidetes	Cytophagia	Cytophagales	Cytophagaceae	Rudanella	Rudanella lutea
504472.7	Spirosoma linguale DSM 74 (504472.7)	Bacteroidetes	Cytophagia	Cytophagales	Cytophagaceae	Spirosoma	Spirosoma linguale
706436.3	Capnocytophaga sp. oral taxon 329 str. F0087 (706436.3)	Bacteroidetes	Flavobacteriia	Flavobacteriales	Flavobacteriaceae	Capnocytophaga	-
888059.3	Capnocytophaga sp. oral taxon 338 str. F0234 (888059.3)	Bacteroidetes	Flavobacteriia	Flavobacteriales	Flavobacteriaceae	Capnocytophaga	-
936370.3	Capnocytophaga sp. CM59 (936370.3)	Bacteroidetes	Flavobacteriia	Flavobacteriales	Flavobacteriaceae	Capnocytophaga	-
1035193.3	Capnocytophaga sp. oral taxon 326 str. F0382 (1035193.3)	Bacteroidetes	Flavobacteriia	Flavobacteriales	Flavobacteriaceae	Capnocytophaga	-
1125720.3	Capnocytophaga sp. oral taxon 335 str. F0486 (1125720.3)	Bacteroidetes	Flavobacteriia	Flavobacteriales	Flavobacteriaceae	Capnocytophaga	-
1125721.3	Capnocytophaga sp. oral taxon 412 str. F0487 (1125721.3)	Bacteroidetes	Flavobacteriia	Flavobacteriales	Flavobacteriaceae	Capnocytophaga	-
1127692.3	Capnocytophaga sp. oral taxon 332 str. F0381 (1127692.3)	Bacteroidetes	Flavobacteriia	Flavobacteriales	Flavobacteriaceae	Capnocytophaga	-
1203603.3	Capnocytophaga sp. oral taxon 336 str. F0502 (1203603.3)	Bacteroidetes	Flavobacteriia	Flavobacteriales	Flavobacteriaceae	Capnocytophaga	-
641143.3	Capnocytophaga granulosa ATCC 51502 (641143.3)	Bacteroidetes	Flavobacteriia	Flavobacteriales	Flavobacteriaceae	Capnocytophaga	Capnocytophaga granulosa
521097.5	Capnocytophaga ochracea DSM 7271 (521097.5)	Bacteroidetes	Flavobacteriia	Flavobacteriales	Flavobacteriaceae	Capnocytophaga	Capnocytophaga ochracea
873517.3	Capnocytophaga ochracea F0287 (873517.3)	Bacteroidetes	Flavobacteriia	Flavobacteriales	Flavobacteriaceae	Capnocytophaga	Capnocytophaga ochracea
1125719.3	Capnocytophaga ochracea str. Holt 25 (1125719.3)	Bacteroidetes	Flavobacteriia	Flavobacteriales	Flavobacteriaceae	Capnocytophaga	Capnocytophaga ochracea
553177.6	Capnocytophaga sputigena ATCC 33612 (553177.6)	Bacteroidetes	Flavobacteriia	Flavobacteriales	Flavobacteriaceae	Capnocytophaga	Capnocytophaga sputigena
76832.7	Myroides odoratimimus strain PR63039 (76832.7)	Bacteroidetes	Flavobacteriia	Flavobacteriales	Flavobacteriaceae	Myroides	Myroides odoratimimus
883150.3	Myroides odoratimimus CCUG 10230 (883150.3)	Bacteroidetes	Flavobacteriia	Flavobacteriales	Flavobacteriaceae	Myroides	Myroides odoratimimus
883151.3	Myroides odoratimimus CCUG 12700 (883151.3)	Bacteroidetes	Flavobacteriia	Flavobacteriales	Flavobacteriaceae	Myroides	Myroides odoratimimus
883152.3	Myroides odoratimimus CCUG 12901 (883152.3)	Bacteroidetes	Flavobacteriia	Flavobacteriales	Flavobacteriaceae	Myroides	Myroides odoratimimus
883153.3	Myroides odoratimimus CCUG 3837 (883153.3)	Bacteroidetes	Flavobacteriia	Flavobacteriales	Flavobacteriaceae	Myroides	Myroides odoratimimus
883154.3	Myroides odoratimimus CIP 101113 (883154.3)	Bacteroidetes	Flavobacteriia	Flavobacteriales	Flavobacteriaceae	Myroides	Myroides odoratimimus
332977.5	Parapedobacter koreensis Jip14 (332977.5)	Bacteroidetes	Sphingobacteriia	Sphingobacteriales	Sphingobacteriaceae	Parapedobacter	Parapedobacter koreensis
1897027.3	Firmicutes bacterium CAG:110_56_8 (1897027.3)	Firmicutes	-	-	-	-	-
1897027.4	uncultured Firmicutes bacterium P01C555_bin.021 (1897027.4)	Firmicutes	-	-	-	-	-
665957.3	Bacillus sp. 7_6_55CFAA_CT2 (665957.3)	Firmicutes	Bacilli	Bacillales	Bacillaceae	Bacillus	-
1936234.3	Bacillus sp. Marseille-P3661 (1936234.3)	Firmicutes	Bacilli	Bacillales	Bacillaceae	Bacillus	-
1390.112	Bacillus amyloliquefaciens L-H15 (1390.112)	Firmicutes	Bacilli	Bacillales	Bacillaceae	Bacillus	Bacillus amyloliquefaciens
692420.6	Bacillus amyloliquefaciens DSM7 (692420.6)	Firmicutes	Bacilli	Bacillales	Bacillaceae	Bacillus	Bacillus amyloliquefaciens
999891.3	Bacillus amyloliquefaciens TA208 (999891.3)	Firmicutes	Bacilli	Bacillales	Bacillaceae	Bacillus	Bacillus amyloliquefaciens
1001582.3	Bacillus amyloliquefaciens LL3 (1001582.3)	Firmicutes	Bacilli	Bacillales	Bacillaceae	Bacillus	Bacillus amyloliquefaciens
1034836.4	Bacillus amyloliquefaciens XH7 (1034836.4)	Firmicutes	Bacilli	Bacillales	Bacillaceae	Bacillus	Bacillus amyloliquefaciens
1126211.3	Bacillus amyloliquefaciens Y2 (1126211.3)	Firmicutes	Bacilli	Bacillales	Bacillaceae	Bacillus	Bacillus amyloliquefaciens
1452.26	Bacillus atrophaeus strain DJHJ8 (1452.26)	Firmicutes	Bacilli	Bacillales	Bacillaceae	Bacillus	Bacillus atrophaeus
334727.3	Bacillus atrophaeus C89 (334727.3)	Firmicutes	Bacilli	Bacillales	Bacillaceae	Bacillus	Bacillus atrophaeus
720555.4	Bacillus atrophaeus 1942 (720555.4)	Firmicutes	Bacilli	Bacillales	Bacillaceae	Bacillus	Bacillus atrophaeus
720557.3	Bacillus atrophaeus Detrick-2 (720557.3)	Firmicutes	Bacilli	Bacillales	Bacillaceae	Bacillus	Bacillus atrophaeus
1239783.3	Bacillus atrophaeus UCMB-5137 (1239783.3)	Firmicutes	Bacilli	Bacillales	Bacillaceae	Bacillus	Bacillus atrophaeus
1396.420	Bacillus cereus strain FT9 (1396.420)	Firmicutes	Bacilli	Bacillales	Bacillaceae	Bacillus	Bacillus cereus
1396.426	Bacillus cereus strain FORC_005 (1396.426)	Firmicutes	Bacilli	Bacillales	Bacillaceae	Bacillus	Bacillus cereus
222523.1	Bacillus cereus ATCC 10987 (222523.1)	Firmicutes	Bacilli	Bacillales	Bacillaceae	Bacillus	Bacillus cereus
226900.1	Bacillus cereus ATCC 14579 (226900.1)	Firmicutes	Bacilli	Bacillales	Bacillaceae	Bacillus	Bacillus cereus
269801.10	Bacillus cereus G9241 (269801.10)	Firmicutes	Bacilli	Bacillales	Bacillaceae	Bacillus	Bacillus cereus
361100.6	Bacillus cereus Q1 (361100.6)	Firmicutes	Bacilli	Bacillales	Bacillaceae	Bacillus	Bacillus cereus
405531.7	Bacillus cereus G9842 (405531.7)	Firmicutes	Bacilli	Bacillales	Bacillaceae	Bacillus	Bacillus cereus
405532.5	Bacillus cereus B4264 (405532.5)	Firmicutes	Bacilli	Bacillales	Bacillaceae	Bacillus	Bacillus cereus
405534.9	Bacillus cereus AH187 (405534.9)	Firmicutes	Bacilli	Bacillales	Bacillaceae	Bacillus	Bacillus cereus
405535.8	Bacillus cereus AH820 (405535.8)	Firmicutes	Bacilli	Bacillales	Bacillaceae	Bacillus	Bacillus cereus
526967.3	Bacillus cereus 172560W (526967.3)	Firmicutes	Bacilli	Bacillales	Bacillaceae	Bacillus	Bacillus cereus
526969.3	Bacillus cereus m1550 (526969.3)	Firmicutes	Bacilli	Bacillales	Bacillaceae	Bacillus	Bacillus cereus
526970.3	Bacillus cereus BGSC 6E1 (526970.3)	Firmicutes	Bacilli	Bacillales	Bacillaceae	Bacillus	Bacillus cereus
526971.3	Bacillus cereus MM3 (526971.3)	Firmicutes	Bacilli	Bacillales	Bacillaceae	Bacillus	Bacillus cereus
526972.3	Bacillus cereus AH621 (526972.3)	Firmicutes	Bacilli	Bacillales	Bacillaceae	Bacillus	Bacillus cereus
526974.3	Bacillus cereus BDRD-ST24 (526974.3)	Firmicutes	Bacilli	Bacillales	Bacillaceae	Bacillus	Bacillus cereus
526975.3	Bacillus cereus BDRD-ST26 (526975.3)	Firmicutes	Bacilli	Bacillales	Bacillaceae	Bacillus	Bacillus cereus
526976.3	Bacillus cereus BDRD-ST196 (526976.3)	Firmicutes	Bacilli	Bacillales	Bacillaceae	Bacillus	Bacillus cereus
526977.3	Bacillus cereus ATCC 4342 (526977.3)	Firmicutes	Bacilli	Bacillales	Bacillaceae	Bacillus	Bacillus cereus
526978.3	Bacillus cereus BDRD-Cer4 (526978.3)	Firmicutes	Bacilli	Bacillales	Bacillaceae	Bacillus	Bacillus cereus
526979.3	Bacillus cereus 95/8201 (526979.3)	Firmicutes	Bacilli	Bacillales	Bacillaceae	Bacillus	Bacillus cereus
526980.3	Bacillus cereus ATCC 10876 (526980.3)	Firmicutes	Bacilli	Bacillales	Bacillaceae	Bacillus	Bacillus cereus
526981.3	Bacillus cereus Rock1-3 (526981.3)	Firmicutes	Bacilli	Bacillales	Bacillaceae	Bacillus	Bacillus cereus
526982.3	Bacillus cereus Rock1-15 (526982.3)	Firmicutes	Bacilli	Bacillales	Bacillaceae	Bacillus	Bacillus cereus
526983.3	Bacillus cereus Rock3-28 (526983.3)	Firmicutes	Bacilli	Bacillales	Bacillaceae	Bacillus	Bacillus cereus
526984.3	Bacillus cereus Rock3-29 (526984.3)	Firmicutes	Bacilli	Bacillales	Bacillaceae	Bacillus	Bacillus cereus
526985.3	Bacillus cereus Rock3-42 (526985.3)	Firmicutes	Bacilli	Bacillales	Bacillaceae	Bacillus	Bacillus cereus
526986.3	Bacillus cereus Rock3-44 (526986.3)	Firmicutes	Bacilli	Bacillales	Bacillaceae	Bacillus	Bacillus cereus
526987.3	Bacillus cereus Rock4-2 (526987.3)	Firmicutes	Bacilli	Bacillales	Bacillaceae	Bacillus	Bacillus cereus
526988.3	Bacillus cereus Rock4-18 (526988.3)	Firmicutes	Bacilli	Bacillales	Bacillaceae	Bacillus	Bacillus cereus
526989.3	Bacillus cereus F65185 (526989.3)	Firmicutes	Bacilli	Bacillales	Bacillaceae	Bacillus	Bacillus cereus
526990.3	Bacillus cereus AH603 (526990.3)	Firmicutes	Bacilli	Bacillales	Bacillaceae	Bacillus	Bacillus cereus
526991.3	Bacillus cereus AH676 (526991.3)	Firmicutes	Bacilli	Bacillales	Bacillaceae	Bacillus	Bacillus cereus
526992.3	Bacillus cereus AH1271 (526992.3)	Firmicutes	Bacilli	Bacillales	Bacillaceae	Bacillus	Bacillus cereus
526993.3	Bacillus cereus AH1272 (526993.3)	Firmicutes	Bacilli	Bacillales	Bacillaceae	Bacillus	Bacillus cereus
526994.3	Bacillus cereus AH1273 (526994.3)	Firmicutes	Bacilli	Bacillales	Bacillaceae	Bacillus	Bacillus cereus
1217984.3	Bacillus cereus FRI-35 (1217984.3)	Firmicutes	Bacilli	Bacillales	Bacillaceae	Bacillus	Bacillus cereus
66692.6	Bacillus clausii KSM-K16 (66692.6)	Firmicutes	Bacilli	Bacillales	Bacillaceae	Bacillus	Bacillus clausii
1196029.3	Bacillus endophyticus 2102 (1196029.3)	Firmicutes	Bacilli	Bacillales	Bacillaceae	Bacillus	Bacillus endophyticus
1121090.3	Bacillus fordii DSM 16014 (1121090.3)	Firmicutes	Bacilli	Bacillales	Bacillaceae	Bacillus	Bacillus fordii
272558.8	Bacillus halodurans C-125 (272558.8)	Firmicutes	Bacilli	Bacillales	Bacillaceae	Bacillus	Bacillus halodurans
1367477.3	Bacillus infantis NRRL B-14911 (1367477.3)	Firmicutes	Bacilli	Bacillales	Bacillaceae	Bacillus	Bacillus infantis
1402.62	Bacillus licheniformis strain 5NAP23 (1402.62)	Firmicutes	Bacilli	Bacillales	Bacillaceae	Bacillus	Bacillus licheniformis
1402.76	Bacillus licheniformis strain HRBL-15TDI7 (1402.76)	Firmicutes	Bacilli	Bacillales	Bacillaceae	Bacillus	Bacillus licheniformis
279010.13	Bacillus licheniformis ATCC 14580 (279010.13)	Firmicutes	Bacilli	Bacillales	Bacillaceae	Bacillus	Bacillus licheniformis
1805475.3	Bacillus sp. Marseille-P2384 (1805475.3)	Firmicutes	Bacilli	Bacillales	Bacillaceae	Bacillus	Bacillus massilionigeriensis
1034347.3	Bacillus sp. JC63 (1034347.3)	Firmicutes	Bacilli	Bacillales	Bacillaceae	Bacillus	Bacillus massiliosenegalensis
1404.50	Bacillus megaterium strain SF185 (1404.50)	Firmicutes	Bacilli	Bacillales	Bacillaceae	Bacillus	Bacillus megaterium
545693.3	Bacillus megaterium QM B1551 (545693.3)	Firmicutes	Bacilli	Bacillales	Bacillaceae	Bacillus	Bacillus megaterium
592022.4	Bacillus megaterium DSM319 (592022.4)	Firmicutes	Bacilli	Bacillales	Bacillaceae	Bacillus	Bacillus megaterium
1006007.3	Bacillus megaterium WSH-002 (1006007.3)	Firmicutes	Bacilli	Bacillales	Bacillaceae	Bacillus	Bacillus megaterium
1138452.3	Bacillus megaterium NCT-2 (1138452.3)	Firmicutes	Bacilli	Bacillales	Bacillaceae	Bacillus	Bacillus megaterium
1348623.7	Bacillus megaterium NBRC 15308 = ATCC 14581 (1348623.7)	Firmicutes	Bacilli	Bacillales	Bacillaceae	Bacillus	Bacillus megaterium
260554.3	[Brevibacterium] halotolerans strain ATCC 25096 (260554.3)	Firmicutes	Bacilli	Bacillales	Bacillaceae	Bacillus	Bacillus mojavensis
1051501.3	Bacillus mojavensis RO-H-1 (1051501.3)	Firmicutes	Bacilli	Bacillales	Bacillaceae	Bacillus	Bacillus mojavensis
1405.13	Bacillus mycoides strain 219298 (1405.13)	Firmicutes	Bacilli	Bacillales	Bacillaceae	Bacillus	Bacillus mycoides
1405.8	Bacillus mycoides BHP (1405.8)	Firmicutes	Bacilli	Bacillales	Bacillaceae	Bacillus	Bacillus mycoides
526997.3	Bacillus mycoides DSM 2048 (526997.3)	Firmicutes	Bacilli	Bacillales	Bacillaceae	Bacillus	Bacillus mycoides
526998.3	Bacillus mycoides Rock1-4 (526998.3)	Firmicutes	Bacilli	Bacillales	Bacillaceae	Bacillus	Bacillus mycoides
1202533.3	Bacillus nealsonii AAU1 (1202533.3)	Firmicutes	Bacilli	Bacillales	Bacillaceae	Bacillus	Bacillus nealsonii
766760.3	Bacillus licheniformis 9945A (766760.3)	Firmicutes	Bacilli	Bacillales	Bacillaceae	Bacillus	Bacillus paralicheniformis
398511.4	Bacillus pseudofirmus OF4 (398511.4)	Firmicutes	Bacilli	Bacillales	Bacillaceae	Bacillus	Bacillus pseudofirmus
1408.101	Bacillus pumilus strain TUAT1 (1408.101)	Firmicutes	Bacilli	Bacillales	Bacillaceae	Bacillus	Bacillus pumilus
315750.8	Bacillus pumilus SAFR-032 (315750.8)	Firmicutes	Bacilli	Bacillales	Bacillaceae	Bacillus	Bacillus pumilus
665952.3	Bacillus smithii 7_3_47FAA (665952.3)	Firmicutes	Bacilli	Bacillales	Bacillaceae	Bacillus	Bacillus smithii
1274524.3	Bacillus sonorensis L12 (1274524.3)	Firmicutes	Bacilli	Bacillales	Bacillaceae	Bacillus	Bacillus sonorensis
1423.135	Bacillus subtilis B-1 (1423.135)	Firmicutes	Bacilli	Bacillales	Bacillaceae	Bacillus	Bacillus subtilis
1423.136	Bacillus subtilis ATCC 13952 (1423.136)	Firmicutes	Bacilli	Bacillales	Bacillaceae	Bacillus	Bacillus subtilis
135461.13	Bacillus subtilis subsp. subtilis (135461.13)	Firmicutes	Bacilli	Bacillales	Bacillaceae	Bacillus	Bacillus subtilis
224308.1	Bacillus subtilis subsp. subtilis str. 168 (224308.1)	Firmicutes	Bacilli	Bacillales	Bacillaceae	Bacillus	Bacillus subtilis
936156.3	Bacillus subtilis BSn5 (936156.3)	Firmicutes	Bacilli	Bacillales	Bacillaceae	Bacillus	Bacillus subtilis
1052585.4	Bacillus subtilis subsp. spizizenii TU-B-10 (1052585.4)	Firmicutes	Bacilli	Bacillales	Bacillaceae	Bacillus	Bacillus subtilis
1052588.4	Bacillus subtilis subsp. subtilis RO-NN-1 (1052588.4)	Firmicutes	Bacilli	Bacillales	Bacillaceae	Bacillus	Bacillus subtilis
1147161.3	Bacillus subtilis subsp. subtilis 6051-HGW (1147161.3)	Firmicutes	Bacilli	Bacillales	Bacillaceae	Bacillus	Bacillus subtilis
1192196.3	Bacillus subtilis subsp. subtilis str. BSP1 (1192196.3)	Firmicutes	Bacilli	Bacillales	Bacillaceae	Bacillus	Bacillus subtilis
1220533.3	Bacillus subtilis QB928 (1220533.3)	Firmicutes	Bacilli	Bacillales	Bacillaceae	Bacillus	Bacillus subtilis
1302650.3	Bacillus subtilis subsp. subtilis str. BAB-1 (1302650.3)	Firmicutes	Bacilli	Bacillales	Bacillaceae	Bacillus	Bacillus subtilis
1428.250	Bacillus thuringiensis HD571 (1428.250)	Firmicutes	Bacilli	Bacillales	Bacillaceae	Bacillus	Bacillus thuringiensis
1428.252	Bacillus thuringiensis 97-27 (1428.252)	Firmicutes	Bacilli	Bacillales	Bacillaceae	Bacillus	Bacillus thuringiensis
281309.8	Bacillus thuringiensis serovar konkukian str. 97-27 (281309.8)	Firmicutes	Bacilli	Bacillales	Bacillaceae	Bacillus	Bacillus thuringiensis
412694.7	Bacillus thuringiensis str. Al Hakam (412694.7)	Firmicutes	Bacilli	Bacillales	Bacillaceae	Bacillus	Bacillus thuringiensis
527019.3	Bacillus thuringiensis IBL 200 (527019.3)	Firmicutes	Bacilli	Bacillales	Bacillaceae	Bacillus	Bacillus thuringiensis
527020.3	Bacillus thuringiensis IBL 4222 (527020.3)	Firmicutes	Bacilli	Bacillales	Bacillaceae	Bacillus	Bacillus thuringiensis
527021.3	Bacillus thuringiensis Bt407 (527021.3)	Firmicutes	Bacilli	Bacillales	Bacillaceae	Bacillus	Bacillus thuringiensis
527022.3	Bacillus thuringiensis serovar monterrey BGSC 4AJ1 (527022.3)	Firmicutes	Bacilli	Bacillales	Bacillaceae	Bacillus	Bacillus thuringiensis
527023.3	Bacillus thuringiensis serovar kurstaki str. T03a001 (527023.3)	Firmicutes	Bacilli	Bacillales	Bacillaceae	Bacillus	Bacillus thuringiensis
527024.3	Bacillus thuringiensis serovar tochigiensis BGSC 4Y1 (527024.3)	Firmicutes	Bacilli	Bacillales	Bacillaceae	Bacillus	Bacillus thuringiensis
527025.3	Bacillus thuringiensis serovar thuringiensis str. T01001 (527025.3)	Firmicutes	Bacilli	Bacillales	Bacillaceae	Bacillus	Bacillus thuringiensis
527026.3	Bacillus thuringiensis serovar sotto str. T04001 (527026.3)	Firmicutes	Bacilli	Bacillales	Bacillaceae	Bacillus	Bacillus thuringiensis
527027.3	Bacillus thuringiensis serovar pakistani str. T13001 (527027.3)	Firmicutes	Bacilli	Bacillales	Bacillaceae	Bacillus	Bacillus thuringiensis
527028.3	Bacillus thuringiensis serovar pulsiensis BGSC 4CC1 (527028.3)	Firmicutes	Bacilli	Bacillales	Bacillaceae	Bacillus	Bacillus thuringiensis
527029.3	Bacillus thuringiensis serovar pondicheriensis BGSC 4BA1 (527029.3)	Firmicutes	Bacilli	Bacillales	Bacillaceae	Bacillus	Bacillus thuringiensis
527030.3	Bacillus thuringiensis serovar huazhongensis BGSC 4BD1 (527030.3)	Firmicutes	Bacilli	Bacillales	Bacillaceae	Bacillus	Bacillus thuringiensis
527031.3	Bacillus thuringiensis serovar berliner ATCC 10792 (527031.3)	Firmicutes	Bacilli	Bacillales	Bacillaceae	Bacillus	Bacillus thuringiensis
527032.3	Bacillus thuringiensis serovar andalousiensis BGSC 4AW1 (527032.3)	Firmicutes	Bacilli	Bacillales	Bacillaceae	Bacillus	Bacillus thuringiensis
541229.3	Bacillus thuringiensis serovar chinensis CT-43 (541229.3)	Firmicutes	Bacilli	Bacillales	Bacillaceae	Bacillus	Bacillus thuringiensis
714359.3	Bacillus thuringiensis BMB171 (714359.3)	Firmicutes	Bacilli	Bacillales	Bacillaceae	Bacillus	Bacillus thuringiensis
930170.3	Bacillus thuringiensis serovar finitimus YBT-020 (930170.3)	Firmicutes	Bacilli	Bacillales	Bacillaceae	Bacillus	Bacillus thuringiensis
1195464.3	Bacillus thuringiensis MC28 (1195464.3)	Firmicutes	Bacilli	Bacillales	Bacillaceae	Bacillus	Bacillus thuringiensis
1217737.3	Bacillus thuringiensis HD-789 (1217737.3)	Firmicutes	Bacilli	Bacillales	Bacillaceae	Bacillus	Bacillus thuringiensis
1218175.3	Bacillus thuringiensis HD-771 (1218175.3)	Firmicutes	Bacilli	Bacillales	Bacillaceae	Bacillus	Bacillus thuringiensis
1279365.3	Bacillus thuringiensis serovar kurstaki str. HD73 (1279365.3)	Firmicutes	Bacilli	Bacillales	Bacillaceae	Bacillus	Bacillus thuringiensis
1286404.3	Bacillus thuringiensis serovar thuringiensis str. IS5056 (1286404.3)	Firmicutes	Bacilli	Bacillales	Bacillaceae	Bacillus	Bacillus thuringiensis
1033734.3	Bacillus sp. 10403023 (1033734.3)	Firmicutes	Bacilli	Bacillales	Bacillaceae	Bacillus	Bacillus timonensis
1816695.3	Bacillus sp. Marseille-P2489 (1816695.3)	Firmicutes	Bacilli	Bacillales	Bacillaceae	Bacillus	Bacillus tuaregi
1051502.3	Bacillus vallismortis DV1-F-3 (1051502.3)	Firmicutes	Bacilli	Bacillales	Bacillaceae	Bacillus	Bacillus vallismortis
326423.5	Bacillus amyloliquefaciens FZB42 (326423.5)	Firmicutes	Bacilli	Bacillales	Bacillaceae	Bacillus	Bacillus velezensis
1150475.3	Bacillus amyloliquefaciens subsp. plantarum UCMB5036 (1150475.3)	Firmicutes	Bacilli	Bacillales	Bacillaceae	Bacillus	Bacillus velezensis
1155777.3	Bacillus amyloliquefaciens subsp. plantarum YAU B9601-Y2 (1155777.3)	Firmicutes	Bacilli	Bacillales	Bacillaceae	Bacillus	Bacillus velezensis
1225788.3	Bacillus amyloliquefaciens subsp. plantarum AS43.3 (1225788.3)	Firmicutes	Bacilli	Bacillales	Bacillaceae	Bacillus	Bacillus velezensis
2042304.3	Gracilibacillus phocaeensis strain Marseille-P3801 (2042304.3)	Firmicutes	Bacilli	Bacillales	Bacillaceae	Gracilibacillus	Gracilibacillus phocaeensis
2045014.3	Halobacillus sp. Marseille-P3879 (2045014.3)	Firmicutes	Bacilli	Bacillales	Bacillaceae	Halobacillus	-
2040293.3	Lentibacillus sp. Marseille-P4043 (2040293.3)	Firmicutes	Bacilli	Bacillales	Bacillaceae	Lentibacillus	-
714961.3	Lysinibacillus fusiformis ZC1 (714961.3)	Firmicutes	Bacilli	Bacillales	Bacillaceae	Lysinibacillus	Lysinibacillus fusiformis
1231627.3	Lysinibacillus fusiformis ZB2 (1231627.3)	Firmicutes	Bacilli	Bacillales	Bacillaceae	Lysinibacillus	Lysinibacillus fusiformis
1421.38	Lysinibacillus sphaericus strain OT4b.25 (1421.38)	Firmicutes	Bacilli	Bacillales	Bacillaceae	Lysinibacillus	Lysinibacillus sphaericus
1421.39	Lysinibacillus sphaericus strain III(3)7 (1421.39)	Firmicutes	Bacilli	Bacillales	Bacillaceae	Lysinibacillus	Lysinibacillus sphaericus
1421.40	Lysinibacillus sphaericus strain OT4b.49 (1421.40)	Firmicutes	Bacilli	Bacillales	Bacillaceae	Lysinibacillus	Lysinibacillus sphaericus
1421.41	Lysinibacillus sphaericus strain 2362 (1421.41)	Firmicutes	Bacilli	Bacillales	Bacillaceae	Lysinibacillus	Lysinibacillus sphaericus
444177.5	Lysinibacillus sphaericus C3-41 (444177.5)	Firmicutes	Bacilli	Bacillales	Bacillaceae	Lysinibacillus	Lysinibacillus sphaericus
1285586.5	Lysinibacillus sphaericus OT4b.31 (1285586.5)	Firmicutes	Bacilli	Bacillales	Bacillaceae	Lysinibacillus	Lysinibacillus sphaericus
946235.3	Oceanobacillus sp. Ndiop (946235.3)	Firmicutes	Bacilli	Bacillales	Bacillaceae	Oceanobacillus	Oceanobacillus massiliensis
2042310.3	Salirhabdus sp. Marseille-P4669 (2042310.3)	Firmicutes	Bacilli	Bacillales	Bacillaceae	Salirhabdus	-
1379.3	Gemella haemolysans strain DNF01167 (1379.3)	Firmicutes	Bacilli	Bacillales	Bacillales Family XI. Incertae Sedis	Gemella	Gemella haemolysans
1379.45	Gemella haemolysans strain NCTC10459 (1379.45)	Firmicutes	Bacilli	Bacillales	Bacillales Family XI. Incertae Sedis	Gemella	Gemella haemolysans
1379.83	Gemella haemolysans BEED14 (1379.83)	Firmicutes	Bacilli	Bacillales	Bacillales Family XI. Incertae Sedis	Gemella	Gemella haemolysans
546270.5	Gemella haemolysans ATCC 10379 (546270.5)	Firmicutes	Bacilli	Bacillales	Bacillales Family XI. Incertae Sedis	Gemella	Gemella haemolysans
562981.3	Gemella haemolysans M341 (562981.3)	Firmicutes	Bacilli	Bacillales	Bacillales Family XI. Incertae Sedis	Gemella	Gemella haemolysans
562982.3	Gemella moribillum M424 (562982.3)	Firmicutes	Bacilli	Bacillales	Bacillales Family XI. Incertae Sedis	Gemella	Gemella morbillorum
562983.3	Gemella sanguinis M325 (562983.3)	Firmicutes	Bacilli	Bacillales	Bacillales Family XI. Incertae Sedis	Gemella	Gemella sanguinis
525367.9	Listeria grayi DSM 20601 (525367.9)	Firmicutes	Bacilli	Bacillales	Listeriaceae	Listeria	Listeria grayi
272626.9	Listeria innocua Clip11262 (272626.9)	Firmicutes	Bacilli	Bacillales	Listeriaceae	Listeria	Listeria innocua
1002366.3	Listeria innocua ATCC 33091 (1002366.3)	Firmicutes	Bacilli	Bacillales	Listeriaceae	Listeria	Listeria innocua
1639.1007	Listeria monocytogenes strain JF5171 (1639.1007)	Firmicutes	Bacilli	Bacillales	Listeriaceae	Listeria	Listeria monocytogenes
1639.166	Listeria monocytogenes serotype 7 str. SLCC2482 (1639.166)	Firmicutes	Bacilli	Bacillales	Listeriaceae	Listeria	Listeria monocytogenes
169963.11	Listeria monocytogenes EGD-e (169963.11)	Firmicutes	Bacilli	Bacillales	Listeriaceae	Listeria	Listeria monocytogenes
265669.9	Listeria monocytogenes str. 4b F2365 (265669.9)	Firmicutes	Bacilli	Bacillales	Listeriaceae	Listeria	Listeria monocytogenes
267409.1	Listeria monocytogenes str. 1/2a F6854 (267409.1)	Firmicutes	Bacilli	Bacillales	Listeriaceae	Listeria	Listeria monocytogenes
267410.1	Listeria monocytogenes str. 4b H7858 (267410.1)	Firmicutes	Bacilli	Bacillales	Listeriaceae	Listeria	Listeria monocytogenes
552536.6	Listeria monocytogenes HCC23 (552536.6)	Firmicutes	Bacilli	Bacillales	Listeriaceae	Listeria	Listeria monocytogenes
563174.3	Listeria monocytogenes L99 (563174.3)	Firmicutes	Bacilli	Bacillales	Listeriaceae	Listeria	Listeria monocytogenes
634178.4	Listeria monocytogenes Clip80459 (634178.4)	Firmicutes	Bacilli	Bacillales	Listeriaceae	Listeria	Listeria monocytogenes
637381.3	Listeria monocytogenes 08-5923 (637381.3)	Firmicutes	Bacilli	Bacillales	Listeriaceae	Listeria	Listeria monocytogenes
882095.3	Listeria monocytogenes ATCC 19117 (882095.3)	Firmicutes	Bacilli	Bacillales	Listeriaceae	Listeria	Listeria monocytogenes
1126011.4	Listeria monocytogenes 07PF0776 (1126011.4)	Firmicutes	Bacilli	Bacillales	Listeriaceae	Listeria	Listeria monocytogenes
66863.3	Ammoniphilus oxalaticus strain RAOx-1 (66863.3)	Firmicutes	Bacilli	Bacillales	Paenibacillaceae	Ammoniphilus	Ammoniphilus oxalaticus
649747.3	Aneurinibacillus aneurinilyticus ATCC 12856 (649747.3)	Firmicutes	Bacilli	Bacillales	Paenibacillaceae	Aneurinibacillus	Aneurinibacillus aneurinilyticus
1246477.3	Brevibacillus agri BAB-2500 (1246477.3)	Firmicutes	Bacilli	Bacillales	Paenibacillaceae	Brevibacillus	Brevibacillus agri
1444307.3	Brevibacillus agri 5-2 (1444307.3)	Firmicutes	Bacilli	Bacillales	Paenibacillaceae	Brevibacillus	Brevibacillus agri
1300222.3	Brevibacillus borstelensis AK1 (1300222.3)	Firmicutes	Bacilli	Bacillales	Paenibacillaceae	Brevibacillus	Brevibacillus borstelensis
358681.3	Brevibacillus brevis NBRC 100599 (358681.3)	Firmicutes	Bacilli	Bacillales	Paenibacillaceae	Brevibacillus	Brevibacillus brevis
1129895.3	Brevibacillus brevis FJAT-0809-GLX (1129895.3)	Firmicutes	Bacilli	Bacillales	Paenibacillaceae	Brevibacillus	Brevibacillus brevis
1118054.3	Brevibacillus sp. phR (1118054.3)	Firmicutes	Bacilli	Bacillales	Paenibacillaceae	Brevibacillus	Brevibacillus massiliensis
324057.4	Paenibacillus sp. JDR-2 (324057.4)	Firmicutes	Bacilli	Bacillales	Paenibacillaceae	Paenibacillus	-
908341.3	Paenibacillus sp. HGF5 (908341.3)	Firmicutes	Bacilli	Bacillales	Paenibacillaceae	Paenibacillus	-
944559.3	Paenibacillus sp. HGF7 (944559.3)	Firmicutes	Bacilli	Bacillales	Paenibacillaceae	Paenibacillus	-
996640.3	Paenibacillus sp. ICGEB2008 (996640.3)	Firmicutes	Bacilli	Bacillales	Paenibacillaceae	Paenibacillus	-
1034769.3	Paenibacillus sp. HW567 (1034769.3)	Firmicutes	Bacilli	Bacillales	Paenibacillaceae	Paenibacillus	-
1078505.3	Paenibacillus sp. HGH0039 (1078505.3)	Firmicutes	Bacilli	Bacillales	Paenibacillaceae	Paenibacillus	-
2079532.3	Paenibacillus sp. Marseille-P3787 (2079532.3)	Firmicutes	Bacilli	Bacillales	Paenibacillaceae	Paenibacillus	-
1206781.3	Paenibacillus alvei DSM 29 (1206781.3)	Firmicutes	Bacilli	Bacillales	Paenibacillaceae	Paenibacillus	Paenibacillus alvei
1235795.3	Paenibacillus barengoltzii G22 (1235795.3)	Firmicutes	Bacilli	Bacillales	Paenibacillaceae	Paenibacillus	Paenibacillus barengoltzii
743719.3	Paenibacillus lactis 154 (743719.3)	Firmicutes	Bacilli	Bacillales	Paenibacillaceae	Paenibacillus	Paenibacillus lactis
1033743.3	Paenibacillus sp. JC66 (1033743.3)	Firmicutes	Bacilli	Bacillales	Paenibacillaceae	Paenibacillus	Paenibacillus senegalensis
1078085.3	Paenisporosarcina sp. HGH0030 (1078085.3)	Firmicutes	Bacilli	Bacillales	Planococcaceae	Paenisporosarcina	-
1231057.3	Paenisporosarcina sp. TG-14 (1231057.3)	Firmicutes	Bacilli	Bacillales	Planococcaceae	Paenisporosarcina	-
1160707.3	Ureibacillus thermosphaericus str. Thermo-BF (1160707.3)	Firmicutes	Bacilli	Bacillales	Planococcaceae	Ureibacillus	Ureibacillus thermosphaericus
985002.3	Staphylococcus aureus subsp. aureus MSHR1132 (985002.3)	Firmicutes	Bacilli	Bacillales	Staphylococcaceae	Staphylococcus	Staphylococcus argenteus
1212545.3	Staphylococcus arlettae CVD059 (1212545.3)	Firmicutes	Bacilli	Bacillales	Staphylococcaceae	Staphylococcus	Staphylococcus arlettae
1280.12686	Staphylococcus aureus LFYP88 (1280.12686)	Firmicutes	Bacilli	Bacillales	Staphylococcaceae	Staphylococcus	Staphylococcus aureus
1280.19125	Staphylococcus aureus BEED30 (1280.19125)	Firmicutes	Bacilli	Bacillales	Staphylococcaceae	Staphylococcus	Staphylococcus aureus
93061.5	Staphylococcus aureus subsp. aureus NCTC 8325 (93061.5)	Firmicutes	Bacilli	Bacillales	Staphylococcaceae	Staphylococcus	Staphylococcus aureus
93062.19	Staphylococcus aureus subsp. aureus COL (93062.19)	Firmicutes	Bacilli	Bacillales	Staphylococcaceae	Staphylococcus	Staphylococcus aureus
158878.14	Staphylococcus aureus subsp. aureus Mu50 (158878.14)	Firmicutes	Bacilli	Bacillales	Staphylococcaceae	Staphylococcus	Staphylococcus aureus
158879.11	Staphylococcus aureus subsp. aureus N315 (158879.11)	Firmicutes	Bacilli	Bacillales	Staphylococcaceae	Staphylococcus	Staphylococcus aureus
196620.1	Staphylococcus aureus subsp. aureus MW2 (196620.1)	Firmicutes	Bacilli	Bacillales	Staphylococcaceae	Staphylococcus	Staphylococcus aureus
273036.6	Staphylococcus aureus RF122 (273036.6)	Firmicutes	Bacilli	Bacillales	Staphylococcaceae	Staphylococcus	Staphylococcus aureus
282458.4	Staphylococcus aureus subsp. aureus MRSA252 (282458.4)	Firmicutes	Bacilli	Bacillales	Staphylococcaceae	Staphylococcus	Staphylococcus aureus
282459.5	Staphylococcus aureus subsp. aureus MSSA476 (282459.5)	Firmicutes	Bacilli	Bacillales	Staphylococcaceae	Staphylococcus	Staphylococcus aureus
359786.13	Staphylococcus aureus subsp. aureus JH9 (359786.13)	Firmicutes	Bacilli	Bacillales	Staphylococcaceae	Staphylococcus	Staphylococcus aureus
359787.11	Staphylococcus aureus subsp. aureus JH1 (359787.11)	Firmicutes	Bacilli	Bacillales	Staphylococcaceae	Staphylococcus	Staphylococcus aureus
418127.6	Staphylococcus aureus subsp. aureus Mu3 (418127.6)	Firmicutes	Bacilli	Bacillales	Staphylococcaceae	Staphylococcus	Staphylococcus aureus
426430.8	Staphylococcus aureus subsp. aureus str. Newman (426430.8)	Firmicutes	Bacilli	Bacillales	Staphylococcaceae	Staphylococcus	Staphylococcus aureus
450394.6	Staphylococcus aureus subsp. aureus USA300_TCH959 (450394.6)	Firmicutes	Bacilli	Bacillales	Staphylococcaceae	Staphylococcus	Staphylococcus aureus
546342.4	Staphylococcus aureus subsp. aureus str. JKD6008 (546342.4)	Firmicutes	Bacilli	Bacillales	Staphylococcaceae	Staphylococcus	Staphylococcus aureus
548470.3	Staphylococcus aureus subsp. aureus MN8 (548470.3)	Firmicutes	Bacilli	Bacillales	Staphylococcaceae	Staphylococcus	Staphylococcus aureus
548473.6	Staphylococcus aureus subsp. aureus TCH60 (548473.6)	Firmicutes	Bacilli	Bacillales	Staphylococcaceae	Staphylococcus	Staphylococcus aureus
548474.3	Staphylococcus aureus subsp. aureus TCH130 (548474.3)	Firmicutes	Bacilli	Bacillales	Staphylococcaceae	Staphylococcus	Staphylococcus aureus
548475.3	Staphylococcus aureus subsp. aureus TCH70 (548475.3)	Firmicutes	Bacilli	Bacillales	Staphylococcaceae	Staphylococcus	Staphylococcus aureus
585891.3	Staphylococcus aureus subsp. aureus Mu50-omega (585891.3)	Firmicutes	Bacilli	Bacillales	Staphylococcaceae	Staphylococcus	Staphylococcus aureus
685039.3	Staphylococcus aureus subsp. aureus ED133 (685039.3)	Firmicutes	Bacilli	Bacillales	Staphylococcaceae	Staphylococcus	Staphylococcus aureus
703339.3	Staphylococcus aureus 04-02981 (703339.3)	Firmicutes	Bacilli	Bacillales	Staphylococcaceae	Staphylococcus	Staphylococcus aureus
754025.3	Staphylococcus aureus subsp. aureus MRSA131 (754025.3)	Firmicutes	Bacilli	Bacillales	Staphylococcaceae	Staphylococcus	Staphylococcus aureus
754026.3	Staphylococcus aureus subsp. aureus MRSA177 (754026.3)	Firmicutes	Bacilli	Bacillales	Staphylococcaceae	Staphylococcus	Staphylococcus aureus
762962.3	Staphylococcus aureus subsp. aureus ATCC 51811 (762962.3)	Firmicutes	Bacilli	Bacillales	Staphylococcaceae	Staphylococcus	Staphylococcus aureus
862516.3	Staphylococcus aureus subsp. aureus ATCC BAA-39 (862516.3)	Firmicutes	Bacilli	Bacillales	Staphylococcaceae	Staphylococcus	Staphylococcus aureus
869816.3	Staphylococcus aureus subsp. aureus JKD6159 (869816.3)	Firmicutes	Bacilli	Bacillales	Staphylococcaceae	Staphylococcus	Staphylococcus aureus
985006.4	Staphylococcus aureus subsp. aureus LGA251 (985006.4)	Firmicutes	Bacilli	Bacillales	Staphylococcaceae	Staphylococcus	Staphylococcus aureus
1028799.3	Staphylococcus aureus subsp. aureus VC40 (1028799.3)	Firmicutes	Bacilli	Bacillales	Staphylococcaceae	Staphylococcus	Staphylococcus aureus
1074252.3	Staphylococcus aureus subsp. aureus HO 5096 0412 (1074252.3)	Firmicutes	Bacilli	Bacillales	Staphylococcaceae	Staphylococcus	Staphylococcus aureus
1075076.3	Staphylococcus aureus ST228/10388 (1075076.3)	Firmicutes	Bacilli	Bacillales	Staphylococcaceae	Staphylococcus	Staphylococcus aureus
1075077.3	Staphylococcus aureus ST228/10497 (1075077.3)	Firmicutes	Bacilli	Bacillales	Staphylococcaceae	Staphylococcus	Staphylococcus aureus
1075078.3	Staphylococcus aureus ST228/15532 (1075078.3)	Firmicutes	Bacilli	Bacillales	Staphylococcaceae	Staphylococcus	Staphylococcus aureus
1075079.3	Staphylococcus aureus ST228/16035 (1075079.3)	Firmicutes	Bacilli	Bacillales	Staphylococcaceae	Staphylococcus	Staphylococcus aureus
1075082.3	Staphylococcus aureus ST228/18412 (1075082.3)	Firmicutes	Bacilli	Bacillales	Staphylococcaceae	Staphylococcus	Staphylococcus aureus
1123523.3	Staphylococcus aureus subsp. aureus 11819-97 (1123523.3)	Firmicutes	Bacilli	Bacillales	Staphylococcaceae	Staphylococcus	Staphylococcus aureus
1134842.3	Staphylococcus aureus subsp. aureus CM05 (1134842.3)	Firmicutes	Bacilli	Bacillales	Staphylococcaceae	Staphylococcus	Staphylococcus aureus
1155084.3	Staphylococcus aureus subsp. aureus 71193 (1155084.3)	Firmicutes	Bacilli	Bacillales	Staphylococcaceae	Staphylococcus	Staphylococcus aureus
1223492.3	Staphylococcus aureus subsp. aureus NBRC 100910 (1223492.3)	Firmicutes	Bacilli	Bacillales	Staphylococcaceae	Staphylococcus	Staphylococcus aureus
1229492.3	Staphylococcus aureus 08BA02176 (1229492.3)	Firmicutes	Bacilli	Bacillales	Staphylococcaceae	Staphylococcus	Staphylococcus aureus
1305598.3	Staphylococcus aureus M1 (1305598.3)	Firmicutes	Bacilli	Bacillales	Staphylococcaceae	Staphylococcus	Staphylococcus aureus
1323661.3	Staphylococcus aureus CA-347 (1323661.3)	Firmicutes	Bacilli	Bacillales	Staphylococcaceae	Staphylococcus	Staphylococcus aureus
435838.3	Staphylococcus caprae C87 (435838.3)	Firmicutes	Bacilli	Bacillales	Staphylococcaceae	Staphylococcus	Staphylococcus capitis
553212.3	Staphylococcus capitis SK14 (553212.3)	Firmicutes	Bacilli	Bacillales	Staphylococcaceae	Staphylococcus	Staphylococcus capitis
904334.4	Staphylococcus capitis VCU116 (904334.4)	Firmicutes	Bacilli	Bacillales	Staphylococcaceae	Staphylococcus	Staphylococcus capitis
1189311.3	Staphylococcus capitis QN1 (1189311.3)	Firmicutes	Bacilli	Bacillales	Staphylococcaceae	Staphylococcus	Staphylococcus capitis
525378.3	Staphylococcus epidermidis M23864:W1 (525378.3)	Firmicutes	Bacilli	Bacillales	Staphylococcaceae	Staphylococcus	Staphylococcus caprae
74704.5	Staphylococcus cohnii subsp. cohnii strain 532 (74704.5)	Firmicutes	Bacilli	Bacillales	Staphylococcaceae	Staphylococcus	Staphylococcus cohnii
176279.9	Staphylococcus epidermidis RP62A (176279.9)	Firmicutes	Bacilli	Bacillales	Staphylococcaceae	Staphylococcus	Staphylococcus epidermidis
176280.1	Staphylococcus epidermidis ATCC 12228 (176280.1)	Firmicutes	Bacilli	Bacillales	Staphylococcaceae	Staphylococcus	Staphylococcus epidermidis
525374.3	Staphylococcus epidermidis BCM-HMP0060 (525374.3)	Firmicutes	Bacilli	Bacillales	Staphylococcaceae	Staphylococcus	Staphylococcus epidermidis
525375.3	Staphylococcus epidermidis M23864:W2(grey) (525375.3)	Firmicutes	Bacilli	Bacillales	Staphylococcaceae	Staphylococcus	Staphylococcus epidermidis
525376.3	Staphylococcus epidermidis W23144 (525376.3)	Firmicutes	Bacilli	Bacillales	Staphylococcaceae	Staphylococcus	Staphylococcus epidermidis
596317.3	Staphylococcus epidermidis SK135 (596317.3)	Firmicutes	Bacilli	Bacillales	Staphylococcaceae	Staphylococcus	Staphylococcus epidermidis
883130.3	Staphylococcus epidermidis BVS058A4 (883130.3)	Firmicutes	Bacilli	Bacillales	Staphylococcaceae	Staphylococcus	Staphylococcus epidermidis
979199.3	Staphylococcus epidermidis NIHLM095 (979199.3)	Firmicutes	Bacilli	Bacillales	Staphylococcaceae	Staphylococcus	Staphylococcus epidermidis
979200.3	Staphylococcus epidermidis NIHLM088 (979200.3)	Firmicutes	Bacilli	Bacillales	Staphylococcaceae	Staphylococcus	Staphylococcus epidermidis
979201.3	Staphylococcus epidermidis NIHLM087 (979201.3)	Firmicutes	Bacilli	Bacillales	Staphylococcaceae	Staphylococcus	Staphylococcus epidermidis
979202.3	Staphylococcus epidermidis NIHLM070 (979202.3)	Firmicutes	Bacilli	Bacillales	Staphylococcaceae	Staphylococcus	Staphylococcus epidermidis
979203.3	Staphylococcus epidermidis NIHLM067 (979203.3)	Firmicutes	Bacilli	Bacillales	Staphylococcaceae	Staphylococcus	Staphylococcus epidermidis
979204.3	Staphylococcus epidermidis NIHLM061 (979204.3)	Firmicutes	Bacilli	Bacillales	Staphylococcaceae	Staphylococcus	Staphylococcus epidermidis
979205.3	Staphylococcus epidermidis NIHLM057 (979205.3)	Firmicutes	Bacilli	Bacillales	Staphylococcaceae	Staphylococcus	Staphylococcus epidermidis
979207.3	Staphylococcus epidermidis NIHLM049 (979207.3)	Firmicutes	Bacilli	Bacillales	Staphylococcaceae	Staphylococcus	Staphylococcus epidermidis
979208.3	Staphylococcus epidermidis NIHLM040 (979208.3)	Firmicutes	Bacilli	Bacillales	Staphylococcaceae	Staphylococcus	Staphylococcus epidermidis
979209.3	Staphylococcus epidermidis NIHLM039 (979209.3)	Firmicutes	Bacilli	Bacillales	Staphylococcaceae	Staphylococcus	Staphylococcus epidermidis
979210.3	Staphylococcus epidermidis NIHLM037 (979210.3)	Firmicutes	Bacilli	Bacillales	Staphylococcaceae	Staphylococcus	Staphylococcus epidermidis
979211.3	Staphylococcus epidermidis NIHLM023 (979211.3)	Firmicutes	Bacilli	Bacillales	Staphylococcaceae	Staphylococcus	Staphylococcus epidermidis
979212.3	Staphylococcus epidermidis NIHLM021 (979212.3)	Firmicutes	Bacilli	Bacillales	Staphylococcaceae	Staphylococcus	Staphylococcus epidermidis
979213.3	Staphylococcus epidermidis NIHLM020 (979213.3)	Firmicutes	Bacilli	Bacillales	Staphylococcaceae	Staphylococcus	Staphylococcus epidermidis
979214.3	Staphylococcus epidermidis NIHLM031 (979214.3)	Firmicutes	Bacilli	Bacillales	Staphylococcaceae	Staphylococcus	Staphylococcus epidermidis
979215.3	Staphylococcus epidermidis NIHLM018 (979215.3)	Firmicutes	Bacilli	Bacillales	Staphylococcaceae	Staphylococcus	Staphylococcus epidermidis
979216.3	Staphylococcus epidermidis NIHLM015 (979216.3)	Firmicutes	Bacilli	Bacillales	Staphylococcaceae	Staphylococcus	Staphylococcus epidermidis
979217.3	Staphylococcus epidermidis NIHLM008 (979217.3)	Firmicutes	Bacilli	Bacillales	Staphylococcaceae	Staphylococcus	Staphylococcus epidermidis
979218.3	Staphylococcus epidermidis NIHLM003 (979218.3)	Firmicutes	Bacilli	Bacillales	Staphylococcaceae	Staphylococcus	Staphylococcus epidermidis
979219.3	Staphylococcus epidermidis NIHLM001 (979219.3)	Firmicutes	Bacilli	Bacillales	Staphylococcaceae	Staphylococcus	Staphylococcus epidermidis
979220.3	Staphylococcus epidermidis NIH05005 (979220.3)	Firmicutes	Bacilli	Bacillales	Staphylococcaceae	Staphylococcus	Staphylococcus epidermidis
979221.3	Staphylococcus epidermidis NIH05001 (979221.3)	Firmicutes	Bacilli	Bacillales	Staphylococcaceae	Staphylococcus	Staphylococcus epidermidis
979222.3	Staphylococcus epidermidis NIH04008 (979222.3)	Firmicutes	Bacilli	Bacillales	Staphylococcaceae	Staphylococcus	Staphylococcus epidermidis
1000590.6	Staphylococcus epidermidis 14.1.R1.SE (1000590.6)	Firmicutes	Bacilli	Bacillales	Staphylococcaceae	Staphylococcus	Staphylococcus epidermidis
1155130.3	Staphylococcus epidermidis NIH051475 (1155130.3)	Firmicutes	Bacilli	Bacillales	Staphylococcaceae	Staphylococcus	Staphylococcus epidermidis
1155131.3	Staphylococcus epidermidis NIH051668 (1155131.3)	Firmicutes	Bacilli	Bacillales	Staphylococcaceae	Staphylococcus	Staphylococcus epidermidis
1155132.3	Staphylococcus epidermidis NIH04003 (1155132.3)	Firmicutes	Bacilli	Bacillales	Staphylococcaceae	Staphylococcus	Staphylococcus epidermidis
1155133.3	Staphylococcus epidermidis NIH05003 (1155133.3)	Firmicutes	Bacilli	Bacillales	Staphylococcaceae	Staphylococcus	Staphylococcus epidermidis
1155134.3	Staphylococcus epidermidis NIH06004 (1155134.3)	Firmicutes	Bacilli	Bacillales	Staphylococcaceae	Staphylococcus	Staphylococcus epidermidis
1155135.3	Staphylococcus epidermidis NIH08001 (1155135.3)	Firmicutes	Bacilli	Bacillales	Staphylococcaceae	Staphylococcus	Staphylococcus epidermidis
1220510.3	Staphylococcus epidermidis AU12-03 (1220510.3)	Firmicutes	Bacilli	Bacillales	Staphylococcaceae	Staphylococcus	Staphylococcus epidermidis
1159488.5	Staphylococcus equorum subsp. equorum Mu2 (1159488.5)	Firmicutes	Bacilli	Bacillales	Staphylococcaceae	Staphylococcus	Staphylococcus equorum
279808.8	Staphylococcus haemolyticus JCSC1435 (279808.8)	Firmicutes	Bacilli	Bacillales	Staphylococcaceae	Staphylococcus	Staphylococcus haemolyticus
1134914.3	Staphylococcus haemolyticus R1P1 (1134914.3)	Firmicutes	Bacilli	Bacillales	Staphylococcaceae	Staphylococcus	Staphylococcus haemolyticus
435837.3	Staphylococcus hominis subsp. hominis C80 (435837.3)	Firmicutes	Bacilli	Bacillales	Staphylococcaceae	Staphylococcus	Staphylococcus hominis
629742.3	Staphylococcus hominis SK119 (629742.3)	Firmicutes	Bacilli	Bacillales	Staphylococcaceae	Staphylococcus	Staphylococcus hominis
904339.3	Staphylococcus hominis VCU122 (904339.3)	Firmicutes	Bacilli	Bacillales	Staphylococcaceae	Staphylococcus	Staphylococcus hominis
1185421.3	Staphylococcus hominis subsp. hominis ZBW5 (1185421.3)	Firmicutes	Bacilli	Bacillales	Staphylococcaceae	Staphylococcus	Staphylococcus hominis
1141106.7	Staphylococcus intermedius NCTC 11048 (1141106.7)	Firmicutes	Bacilli	Bacillales	Staphylococcaceae	Staphylococcus	Staphylococcus intermedius
525377.3	Staphylococcus lugdunensis M23590 (525377.3)	Firmicutes	Bacilli	Bacillales	Staphylococcaceae	Staphylococcus	Staphylococcus lugdunensis
698737.3	Staphylococcus lugdunensis HKU09-01 (698737.3)	Firmicutes	Bacilli	Bacillales	Staphylococcaceae	Staphylococcus	Staphylococcus lugdunensis
883164.3	Staphylococcus lugdunensis ACS-027-V-Sch2 (883164.3)	Firmicutes	Bacilli	Bacillales	Staphylococcaceae	Staphylococcus	Staphylococcus lugdunensis
904346.3	Staphylococcus lugdunensis VCU139 (904346.3)	Firmicutes	Bacilli	Bacillales	Staphylococcaceae	Staphylococcus	Staphylococcus lugdunensis
1034809.4	Staphylococcus lugdunensis N920143 (1034809.4)	Firmicutes	Bacilli	Bacillales	Staphylococcaceae	Staphylococcus	Staphylococcus lugdunensis
45972.8	Staphylococcus pasteuri strain BAB3 (45972.8)	Firmicutes	Bacilli	Bacillales	Staphylococcaceae	Staphylococcus	Staphylococcus pasteuri
1276282.3	Staphylococcus pasteuri SP1 (1276282.3)	Firmicutes	Bacilli	Bacillales	Staphylococcaceae	Staphylococcus	Staphylococcus pasteuri
904314.5	Staphylococcus pettenkoferi VCU012 (904314.5)	Firmicutes	Bacilli	Bacillales	Staphylococcaceae	Staphylococcus	Staphylococcus pettenkoferi
342451.11	Staphylococcus saprophyticus subsp. saprophyticus ATCC 15305 (342451.11)	Firmicutes	Bacilli	Bacillales	Staphylococcaceae	Staphylococcus	Staphylococcus saprophyticus
1131257.3	Staphylococcus saprophyticus subsp. saprophyticus KACC 16562 (1131257.3)	Firmicutes	Bacilli	Bacillales	Staphylococcaceae	Staphylococcus	Staphylococcus saprophyticus
147467.8	Staphylococcus sciuri subsp. sciuri strain DSM 20345 (147467.8)	Firmicutes	Bacilli	Bacillales	Staphylococcaceae	Staphylococcus	Staphylococcus sciuri
1232666.3	Staphylococcus sciuri subsp. sciuri Z8 (1232666.3)	Firmicutes	Bacilli	Bacillales	Staphylococcaceae	Staphylococcus	Staphylococcus sciuri
1286.63	Staphylococcus simulans LFYP27 (1286.63)	Firmicutes	Bacilli	Bacillales	Staphylococcaceae	Staphylococcus	Staphylococcus simulans
883166.5	Staphylococcus simulans ACS-120-V-Sch1 (883166.5)	Firmicutes	Bacilli	Bacillales	Staphylococcaceae	Staphylococcus	Staphylococcus simulans
596319.3	Staphylococcus warneri L37603 (596319.3)	Firmicutes	Bacilli	Bacillales	Staphylococcaceae	Staphylococcus	Staphylococcus warneri
1194526.3	Staphylococcus warneri SG1 (1194526.3)	Firmicutes	Bacilli	Bacillales	Staphylococcaceae	Staphylococcus	Staphylococcus warneri
1262650.3	Staphylococcus xylosus NJ (1262650.3)	Firmicutes	Bacilli	Bacillales	Staphylococcaceae	Staphylococcus	Staphylococcus xylosus
997346.3	Desmospora sp. 8437 (997346.3)	Firmicutes	Bacilli	Bacillales	Thermoactinomycetaceae	Desmospora	-
592010.4	Abiotrophia defectiva ATCC 49176 (592010.4)	Firmicutes	Bacilli	Lactobacillales	Aerococcaceae	Abiotrophia	Abiotrophia defectiva
655812.3	Aerococcus viridans ATCC 11563 (655812.3)	Firmicutes	Bacilli	Lactobacillales	Aerococcaceae	Aerococcus	Aerococcus viridans
1175629.3	Aerococcus viridans LL1 (1175629.3)	Firmicutes	Bacilli	Lactobacillales	Aerococcaceae	Aerococcus	Aerococcus viridans
908337.3	Eremococcus coleocola ACS-139-V-Col8 (908337.3)	Firmicutes	Bacilli	Lactobacillales	Aerococcaceae	Eremococcus	Eremococcus coleocola
46124.3	Granulicatella adiacens BEED15 (46124.3)	Firmicutes	Bacilli	Lactobacillales	Carnobacteriaceae	Granulicatella	Granulicatella adiacens
638301.3	Granulicatella adiacens ATCC 49175 (638301.3)	Firmicutes	Bacilli	Lactobacillales	Carnobacteriaceae	Granulicatella	Granulicatella adiacens
626369.3	Granulicatella elegans ATCC 700633 (626369.3)	Firmicutes	Bacilli	Lactobacillales	Carnobacteriaceae	Granulicatella	Granulicatella elegans
657310.3	Enterococcus sp. 7L76 (657310.3)	Firmicutes	Bacilli	Lactobacillales	Enterococcaceae	Enterococcus	-
1169666.3	Enterococcus sp. GMD2E (1169666.3)	Firmicutes	Bacilli	Lactobacillales	Enterococcaceae	Enterococcus	-
1169667.3	Enterococcus sp. GMD3E (1169667.3)	Firmicutes	Bacilli	Lactobacillales	Enterococcaceae	Enterococcus	-
1169668.3	Enterococcus sp. GMD4E (1169668.3)	Firmicutes	Bacilli	Lactobacillales	Enterococcaceae	Enterococcus	-
1169669.3	Enterococcus sp. GMD5E (1169669.3)	Firmicutes	Bacilli	Lactobacillales	Enterococcaceae	Enterococcus	-
1182762.3	Enterococcus sp. C1 (1182762.3)	Firmicutes	Bacilli	Lactobacillales	Enterococcaceae	Enterococcus	-
2364791.3	Enterococcus sp. Marseille-P4358 (2364791.3)	Firmicutes	Bacilli	Lactobacillales	Enterococcaceae	Enterococcus	-
1158606.4	Enterococcus asini ATCC 700915 (1158606.4)	Firmicutes	Bacilli	Lactobacillales	Enterococcaceae	Enterococcus	Enterococcus asini
33945.10	Enterococcus avium strain NCTC9938 (33945.10)	Firmicutes	Bacilli	Lactobacillales	Enterococcaceae	Enterococcus	Enterococcus avium
33945.14	Enterococcus avium strain LC0559/18 (33945.14)	Firmicutes	Bacilli	Lactobacillales	Enterococcaceae	Enterococcus	Enterococcus avium
33945.15	Enterococcus avium SS_Bg39_v2 (33945.15)	Firmicutes	Bacilli	Lactobacillales	Enterococcaceae	Enterococcus	Enterococcus avium
33945.4	Enterococcus avium strain DSM 20679 (33945.4)	Firmicutes	Bacilli	Lactobacillales	Enterococcaceae	Enterococcus	Enterococcus avium
33945.7	Enterococcus avium strain FDAARGOS_180 (33945.7)	Firmicutes	Bacilli	Lactobacillales	Enterococcaceae	Enterococcus	Enterococcus avium
33945.8	Enterococcus avium strain FDAARGOS_182 (33945.8)	Firmicutes	Bacilli	Lactobacillales	Enterococcaceae	Enterococcus	Enterococcus avium
1140002.4	Enterococcus avium ATCC 14025 (1140002.4)	Firmicutes	Bacilli	Lactobacillales	Enterococcaceae	Enterococcus	Enterococcus avium
6666666.201543	Enterococcus avium SS_Bg39 (6666666.201543)	Firmicutes	Bacilli	Lactobacillales	Enterococcaceae	Enterococcus	Enterococcus avium
565652.4	Enterococcus casseliflavus EC30 (565652.4)	Firmicutes	Bacilli	Lactobacillales	Enterococcaceae	Enterococcus	Enterococcus casseliflavus
565654.4	Enterococcus casseliflavus EC10 (565654.4)	Firmicutes	Bacilli	Lactobacillales	Enterococcaceae	Enterococcus	Enterococcus casseliflavus
565655.4	Enterococcus casseliflavus EC20 (565655.4)	Firmicutes	Bacilli	Lactobacillales	Enterococcaceae	Enterococcus	Enterococcus casseliflavus
888066.3	Enterococcus casseliflavus ATCC 12755 (888066.3)	Firmicutes	Bacilli	Lactobacillales	Enterococcaceae	Enterococcus	Enterococcus casseliflavus
6666666.201636	Enterococcus casseliflavus LFYP2 (6666666.201636)	Firmicutes	Bacilli	Lactobacillales	Enterococcaceae	Enterococcus	Enterococcus casseliflavus
1121864.4	Enterococcus cecorum DSM 20682 = ATCC 43198 (1121864.4)	Firmicutes	Bacilli	Lactobacillales	Enterococcaceae	Enterococcus	Enterococcus cecorum
1139219.4	Enterococcus dispar ATCC 51266 (1139219.4)	Firmicutes	Bacilli	Lactobacillales	Enterococcaceae	Enterococcus	Enterococcus dispar
1140001.4	Enterococcus durans ATCC 6056 (1140001.4)	Firmicutes	Bacilli	Lactobacillales	Enterococcaceae	Enterococcus	Enterococcus durans
1351.412	Enterococcus faecalis KB1 (1351.412)	Firmicutes	Bacilli	Lactobacillales	Enterococcaceae	Enterococcus	Enterococcus faecalis
226185.1	Enterococcus faecalis V583 (226185.1)	Firmicutes	Bacilli	Lactobacillales	Enterococcaceae	Enterococcus	Enterococcus faecalis
474186.5	Enterococcus faecalis OG1RF (474186.5)	Firmicutes	Bacilli	Lactobacillales	Enterococcaceae	Enterococcus	Enterococcus faecalis
491074.3	Enterococcus faecalis TX0104 (491074.3)	Firmicutes	Bacilli	Lactobacillales	Enterococcaceae	Enterococcus	Enterococcus faecalis
491075.3	Enterococcus faecalis HH22 (491075.3)	Firmicutes	Bacilli	Lactobacillales	Enterococcaceae	Enterococcus	Enterococcus faecalis
525271.4	Enterococcus faecalis ATCC 29200 (525271.4)	Firmicutes	Bacilli	Lactobacillales	Enterococcaceae	Enterococcus	Enterococcus faecalis
525278.3	Enterococcus faecalis TX1322 (525278.3)	Firmicutes	Bacilli	Lactobacillales	Enterococcaceae	Enterococcus	Enterococcus faecalis
553209.3	Enterococcus faecalis TUSoD Ef11 (553209.3)	Firmicutes	Bacilli	Lactobacillales	Enterococcaceae	Enterococcus	Enterococcus faecalis
565638.4	Enterococcus faecalis T3 (565638.4)	Firmicutes	Bacilli	Lactobacillales	Enterococcaceae	Enterococcus	Enterococcus faecalis
565641.4	Enterococcus faecalis X98 (565641.4)	Firmicutes	Bacilli	Lactobacillales	Enterococcaceae	Enterococcus	Enterococcus faecalis
699185.3	Enterococcus faecalis S613 (699185.3)	Firmicutes	Bacilli	Lactobacillales	Enterococcaceae	Enterococcus	Enterococcus faecalis
699186.3	Enterococcus faecalis R712 (699186.3)	Firmicutes	Bacilli	Lactobacillales	Enterococcaceae	Enterococcus	Enterococcus faecalis
702448.3	Enterococcus faecalis PC1.1 (702448.3)	Firmicutes	Bacilli	Lactobacillales	Enterococcaceae	Enterococcus	Enterococcus faecalis
749490.3	Enterococcus faecalis DAPTO 516 (749490.3)	Firmicutes	Bacilli	Lactobacillales	Enterococcaceae	Enterococcus	Enterococcus faecalis
749491.3	Enterococcus faecalis TX2137 (749491.3)	Firmicutes	Bacilli	Lactobacillales	Enterococcaceae	Enterococcus	Enterococcus faecalis
749492.3	Enterococcus faecalis TX2141 (749492.3)	Firmicutes	Bacilli	Lactobacillales	Enterococcaceae	Enterococcus	Enterococcus faecalis
749493.3	Enterococcus faecalis TX4000 (749493.3)	Firmicutes	Bacilli	Lactobacillales	Enterococcaceae	Enterococcus	Enterococcus faecalis
749494.3	Enterococcus faecalis TX4244 (749494.3)	Firmicutes	Bacilli	Lactobacillales	Enterococcaceae	Enterococcus	Enterococcus faecalis
749495.4	Enterococcus faecalis TX4248 (749495.4)	Firmicutes	Bacilli	Lactobacillales	Enterococcaceae	Enterococcus	Enterococcus faecalis
749496.3	Enterococcus faecalis TX0012 (749496.3)	Firmicutes	Bacilli	Lactobacillales	Enterococcaceae	Enterococcus	Enterococcus faecalis
749497.3	Enterococcus faecalis TX0017 (749497.3)	Firmicutes	Bacilli	Lactobacillales	Enterococcaceae	Enterococcus	Enterococcus faecalis
749498.3	Enterococcus faecalis TX0027 (749498.3)	Firmicutes	Bacilli	Lactobacillales	Enterococcaceae	Enterococcus	Enterococcus faecalis
749499.3	Enterococcus faecalis TX0031 (749499.3)	Firmicutes	Bacilli	Lactobacillales	Enterococcaceae	Enterococcus	Enterococcus faecalis
749500.3	Enterococcus faecalis TX0043 (749500.3)	Firmicutes	Bacilli	Lactobacillales	Enterococcaceae	Enterococcus	Enterococcus faecalis
749501.3	Enterococcus faecalis TX0102 (749501.3)	Firmicutes	Bacilli	Lactobacillales	Enterococcaceae	Enterococcus	Enterococcus faecalis
749502.3	Enterococcus faecalis TX0109 (749502.3)	Firmicutes	Bacilli	Lactobacillales	Enterococcaceae	Enterococcus	Enterococcus faecalis
749503.3	Enterococcus faecalis TX0309A (749503.3)	Firmicutes	Bacilli	Lactobacillales	Enterococcaceae	Enterococcus	Enterococcus faecalis
749504.3	Enterococcus faecalis TX0309B (749504.3)	Firmicutes	Bacilli	Lactobacillales	Enterococcaceae	Enterococcus	Enterococcus faecalis
749505.3	Enterococcus faecalis TX0312 (749505.3)	Firmicutes	Bacilli	Lactobacillales	Enterococcaceae	Enterococcus	Enterococcus faecalis
749506.3	Enterococcus faecalis TX0411 (749506.3)	Firmicutes	Bacilli	Lactobacillales	Enterococcaceae	Enterococcus	Enterococcus faecalis
749507.3	Enterococcus faecalis TX0470 (749507.3)	Firmicutes	Bacilli	Lactobacillales	Enterococcaceae	Enterococcus	Enterococcus faecalis
749508.3	Enterococcus faecalis TX0630 (749508.3)	Firmicutes	Bacilli	Lactobacillales	Enterococcaceae	Enterococcus	Enterococcus faecalis
749509.5	Enterococcus faecalis TX0635 = WH245 (749509.5)	Firmicutes	Bacilli	Lactobacillales	Enterococcaceae	Enterococcus	Enterococcus faecalis
749510.3	Enterococcus faecalis TX0645 (749510.3)	Firmicutes	Bacilli	Lactobacillales	Enterococcaceae	Enterococcus	Enterococcus faecalis
749511.3	Enterococcus faecalis TX0855 (749511.3)	Firmicutes	Bacilli	Lactobacillales	Enterococcaceae	Enterococcus	Enterococcus faecalis
749512.3	Enterococcus faecalis TX0860 (749512.3)	Firmicutes	Bacilli	Lactobacillales	Enterococcaceae	Enterococcus	Enterococcus faecalis
749513.3	Enterococcus faecalis TX1302 (749513.3)	Firmicutes	Bacilli	Lactobacillales	Enterococcaceae	Enterococcus	Enterococcus faecalis
749514.3	Enterococcus faecalis TX1341 (749514.3)	Firmicutes	Bacilli	Lactobacillales	Enterococcaceae	Enterococcus	Enterococcus faecalis
749515.3	Enterococcus faecalis TX1342 (749515.3)	Firmicutes	Bacilli	Lactobacillales	Enterococcaceae	Enterococcus	Enterococcus faecalis
749516.3	Enterococcus faecalis TX1346 (749516.3)	Firmicutes	Bacilli	Lactobacillales	Enterococcaceae	Enterococcus	Enterococcus faecalis
749518.3	Enterococcus faecalis TX2134 (749518.3)	Firmicutes	Bacilli	Lactobacillales	Enterococcaceae	Enterococcus	Enterococcus faecalis
936153.3	Enterococcus faecalis 62 (936153.3)	Firmicutes	Bacilli	Lactobacillales	Enterococcaceae	Enterococcus	Enterococcus faecalis
1134784.3	Enterococcus faecalis 599 (1134784.3)	Firmicutes	Bacilli	Lactobacillales	Enterococcaceae	Enterococcus	Enterococcus faecalis
1134785.3	Enterococcus faecalis ERV103 (1134785.3)	Firmicutes	Bacilli	Lactobacillales	Enterococcaceae	Enterococcus	Enterococcus faecalis
1134786.3	Enterococcus faecalis ERV116 (1134786.3)	Firmicutes	Bacilli	Lactobacillales	Enterococcaceae	Enterococcus	Enterococcus faecalis
1134787.3	Enterococcus faecalis ERV129 (1134787.3)	Firmicutes	Bacilli	Lactobacillales	Enterococcaceae	Enterococcus	Enterococcus faecalis
1134788.3	Enterococcus faecalis ERV25 (1134788.3)	Firmicutes	Bacilli	Lactobacillales	Enterococcaceae	Enterococcus	Enterococcus faecalis
1134789.3	Enterococcus faecalis ERV31 (1134789.3)	Firmicutes	Bacilli	Lactobacillales	Enterococcaceae	Enterococcus	Enterococcus faecalis
1134790.3	Enterococcus faecalis ERV37 (1134790.3)	Firmicutes	Bacilli	Lactobacillales	Enterococcaceae	Enterococcus	Enterococcus faecalis
1134791.3	Enterococcus faecalis ERV41 (1134791.3)	Firmicutes	Bacilli	Lactobacillales	Enterococcaceae	Enterococcus	Enterococcus faecalis
1134792.3	Enterococcus faecalis ERV62 (1134792.3)	Firmicutes	Bacilli	Lactobacillales	Enterococcaceae	Enterococcus	Enterococcus faecalis
1134793.3	Enterococcus faecalis ERV63 (1134793.3)	Firmicutes	Bacilli	Lactobacillales	Enterococcaceae	Enterococcus	Enterococcus faecalis
1134794.3	Enterococcus faecalis ERV65 (1134794.3)	Firmicutes	Bacilli	Lactobacillales	Enterococcaceae	Enterococcus	Enterococcus faecalis
1134795.3	Enterococcus faecalis ERV68 (1134795.3)	Firmicutes	Bacilli	Lactobacillales	Enterococcaceae	Enterococcus	Enterococcus faecalis
1134796.3	Enterococcus faecalis ERV72 (1134796.3)	Firmicutes	Bacilli	Lactobacillales	Enterococcaceae	Enterococcus	Enterococcus faecalis
1134798.3	Enterococcus faecalis ERV81 (1134798.3)	Firmicutes	Bacilli	Lactobacillales	Enterococcaceae	Enterococcus	Enterococcus faecalis
1134799.3	Enterococcus faecalis ERV85 (1134799.3)	Firmicutes	Bacilli	Lactobacillales	Enterococcaceae	Enterococcus	Enterococcus faecalis
1134800.3	Enterococcus faecalis ERV93 (1134800.3)	Firmicutes	Bacilli	Lactobacillales	Enterococcaceae	Enterococcus	Enterococcus faecalis
1134801.3	Enterococcus faecalis R508 (1134801.3)	Firmicutes	Bacilli	Lactobacillales	Enterococcaceae	Enterococcus	Enterococcus faecalis
1169294.3	Enterococcus faecalis T9 (1169294.3)	Firmicutes	Bacilli	Lactobacillales	Enterococcaceae	Enterococcus	Enterococcus faecalis
1206105.3	Enterococcus faecalis D32 (1206105.3)	Firmicutes	Bacilli	Lactobacillales	Enterococcaceae	Enterococcus	Enterococcus faecalis
1261557.3	Enterococcus faecalis str. Symbioflor 1 (1261557.3)	Firmicutes	Bacilli	Lactobacillales	Enterococcaceae	Enterococcus	Enterococcus faecalis
333849.6	Enterococcus faecium DO (333849.6)	Firmicutes	Bacilli	Lactobacillales	Enterococcaceae	Enterococcus	Enterococcus faecium
525279.3	Enterococcus faecium TX1330 (525279.3)	Firmicutes	Bacilli	Lactobacillales	Enterococcaceae	Enterococcus	Enterococcus faecium
565662.4	Enterococcus faecium Com12 (565662.4)	Firmicutes	Bacilli	Lactobacillales	Enterococcaceae	Enterococcus	Enterococcus faecium
565663.4	Enterococcus faecium Com15 (565663.4)	Firmicutes	Bacilli	Lactobacillales	Enterococcaceae	Enterococcus	Enterococcus faecium
749520.3	Enterococcus faecium TX0082 (749520.3)	Firmicutes	Bacilli	Lactobacillales	Enterococcaceae	Enterococcus	Enterococcus faecium
749521.3	Enterococcus faecium TX0133A (749521.3)	Firmicutes	Bacilli	Lactobacillales	Enterococcaceae	Enterococcus	Enterococcus faecium
749523.3	Enterococcus faecium TX0133a04 (749523.3)	Firmicutes	Bacilli	Lactobacillales	Enterococcaceae	Enterococcus	Enterococcus faecium
749524.3	Enterococcus faecium TX0133B (749524.3)	Firmicutes	Bacilli	Lactobacillales	Enterococcaceae	Enterococcus	Enterococcus faecium
749525.3	Enterococcus faecium TX0133C (749525.3)	Firmicutes	Bacilli	Lactobacillales	Enterococcaceae	Enterococcus	Enterococcus faecium
791161.5	Enterococcus faecium PC4.1 (791161.5)	Firmicutes	Bacilli	Lactobacillales	Enterococcaceae	Enterococcus	Enterococcus faecium
883162.3	Enterococcus durans FB129-CNAB-4 (883162.3)	Firmicutes	Bacilli	Lactobacillales	Enterococcaceae	Enterococcus	Enterococcus faecium
1104325.3	Enterococcus faecium NRRL B-2354 (1104325.3)	Firmicutes	Bacilli	Lactobacillales	Enterococcaceae	Enterococcus	Enterococcus faecium
1134805.3	Enterococcus faecium 504 (1134805.3)	Firmicutes	Bacilli	Lactobacillales	Enterococcaceae	Enterococcus	Enterococcus faecium
1134806.3	Enterococcus faecium 505 (1134806.3)	Firmicutes	Bacilli	Lactobacillales	Enterococcaceae	Enterococcus	Enterococcus faecium
1134819.3	Enterococcus faecium ERV1 (1134819.3)	Firmicutes	Bacilli	Lactobacillales	Enterococcaceae	Enterococcus	Enterococcus faecium
1138885.3	Enterococcus faecium E0679 (1138885.3)	Firmicutes	Bacilli	Lactobacillales	Enterococcaceae	Enterococcus	Enterococcus faecium
1138887.3	Enterococcus faecium E0688 (1138887.3)	Firmicutes	Bacilli	Lactobacillales	Enterococcaceae	Enterococcus	Enterococcus faecium
1138889.3	Enterococcus faecium E1050 (1138889.3)	Firmicutes	Bacilli	Lactobacillales	Enterococcaceae	Enterococcus	Enterococcus faecium
1138892.3	Enterococcus faecium E1258 (1138892.3)	Firmicutes	Bacilli	Lactobacillales	Enterococcaceae	Enterococcus	Enterococcus faecium
1138926.3	Enterococcus faecium E3548 (1138926.3)	Firmicutes	Bacilli	Lactobacillales	Enterococcaceae	Enterococcus	Enterococcus faecium
1138937.4	Enterococcus faecium EnGen0375 (1138937.4)	Firmicutes	Bacilli	Lactobacillales	Enterococcaceae	Enterococcus	Enterococcus faecium
1138938.4	Enterococcus faecium EnGen0376 (1138938.4)	Firmicutes	Bacilli	Lactobacillales	Enterococcaceae	Enterococcus	Enterococcus faecium
1138939.4	Enterococcus faecium EnGen0377 (1138939.4)	Firmicutes	Bacilli	Lactobacillales	Enterococcaceae	Enterococcus	Enterococcus faecium
1155766.14	Enterococcus faecium Aus0004 (1155766.14)	Firmicutes	Bacilli	Lactobacillales	Enterococcaceae	Enterococcus	Enterococcus faecium
1157420.3	Enterococcus faecium 7330446-2 (1157420.3)	Firmicutes	Bacilli	Lactobacillales	Enterococcaceae	Enterococcus	Enterococcus faecium
1157430.3	Enterococcus faecium 9730357-1 (1157430.3)	Firmicutes	Bacilli	Lactobacillales	Enterococcaceae	Enterococcus	Enterococcus faecium
1157440.3	Enterococcus faecium 9930238-2 (1157440.3)	Firmicutes	Bacilli	Lactobacillales	Enterococcaceae	Enterococcus	Enterococcus faecium
1157483.3	Enterococcus faecium HF50203 (1157483.3)	Firmicutes	Bacilli	Lactobacillales	Enterococcaceae	Enterococcus	Enterococcus faecium
1157486.3	Enterococcus faecium HM1073 (1157486.3)	Firmicutes	Bacilli	Lactobacillales	Enterococcaceae	Enterococcus	Enterococcus faecium
1158600.4	Enterococcus faecium ATCC 8459 (1158600.4)	Firmicutes	Bacilli	Lactobacillales	Enterococcaceae	Enterococcus	Enterococcus faecium
6666666.201639	Enterococcus faecium LFYP64 (6666666.201639)	Firmicutes	Bacilli	Lactobacillales	Enterococcaceae	Enterococcus	Enterococcus faecium
565653.4	Enterococcus gallinarum EG2 (565653.4)	Firmicutes	Bacilli	Lactobacillales	Enterococcaceae	Enterococcus	Enterococcus gallinarum
1354.41	Enterococcus hirae strain FDAARGOS_234 (1354.41)	Firmicutes	Bacilli	Lactobacillales	Enterococcaceae	Enterococcus	Enterococcus hirae
1354.64	Enterococcus hirae strain NCTC13383 (1354.64)	Firmicutes	Bacilli	Lactobacillales	Enterococcaceae	Enterococcus	Enterococcus hirae
1354.73	Enterococcus hirae strain NCTC12368 (1354.73)	Firmicutes	Bacilli	Lactobacillales	Enterococcaceae	Enterococcus	Enterococcus hirae
1354.8	Enterococcus hirae strain R17 (1354.8)	Firmicutes	Bacilli	Lactobacillales	Enterococcaceae	Enterococcus	Enterococcus hirae
1354.82	Enterococcus hirae BEED11 (1354.82)	Firmicutes	Bacilli	Lactobacillales	Enterococcaceae	Enterococcus	Enterococcus hirae
768486.3	Enterococcus hirae ATCC 9790 (768486.3)	Firmicutes	Bacilli	Lactobacillales	Enterococcaceae	Enterococcus	Enterococcus hirae
1158610.4	Enterococcus phoeniculicola ATCC BAA-412 (1158610.4)	Firmicutes	Bacilli	Lactobacillales	Enterococcaceae	Enterococcus	Enterococcus phoeniculicola
44007.3	Enterococcus pseudoavium strain CBA7133 (44007.3)	Firmicutes	Bacilli	Lactobacillales	Enterococcaceae	Enterococcus	Enterococcus pseudoavium
1158602.4	Enterococcus raffinosus ATCC 49464 (1158602.4)	Firmicutes	Bacilli	Lactobacillales	Enterococcaceae	Enterococcus	Enterococcus raffinosus
742813.4	Enterococcus saccharolyticus 30_1 (742813.4)	Firmicutes	Bacilli	Lactobacillales	Enterococcaceae	Enterococcus	Enterococcus saccharolyticus
1139996.4	Enterococcus saccharolyticus ATCC 43076 (1139996.4)	Firmicutes	Bacilli	Lactobacillales	Enterococcaceae	Enterococcus	Enterococcus saccharolyticus
665945.3	Lactobacillus sp. 7_1_47FAA (665945.3)	Firmicutes	Bacilli	Lactobacillales	Lactobacillaceae	Lactobacillus	-
272621.13	Lactobacillus acidophilus NCFM (272621.13)	Firmicutes	Bacilli	Lactobacillales	Lactobacillaceae	Lactobacillus	Lactobacillus acidophilus
525306.3	Lactobacillus acidophilus ATCC 4796 (525306.3)	Firmicutes	Bacilli	Lactobacillales	Lactobacillaceae	Lactobacillus	Lactobacillus acidophilus
891391.3	Lactobacillus acidophilus 30SC (891391.3)	Firmicutes	Bacilli	Lactobacillales	Lactobacillaceae	Lactobacillus	Lactobacillus acidophilus
1314884.3	Lactobacillus acidophilus La-14 (1314884.3)	Firmicutes	Bacilli	Lactobacillales	Lactobacillaceae	Lactobacillus	Lactobacillus acidophilus
1601.5	Lactobacillus agilis strain Marseille (1601.5)	Firmicutes	Bacilli	Lactobacillales	Lactobacillaceae	Lactobacillus	Lactobacillus agilis
585524.3	Lactobacillus amylolyticus DSM 11664 (585524.3)	Firmicutes	Bacilli	Lactobacillales	Lactobacillaceae	Lactobacillus	Lactobacillus amylolyticus
695560.3	Lactobacillus amylovorus GRL 1112 (695560.3)	Firmicutes	Bacilli	Lactobacillales	Lactobacillaceae	Lactobacillus	Lactobacillus amylovorus
695562.4	Lactobacillus amylovorus GRL1118 (695562.4)	Firmicutes	Bacilli	Lactobacillales	Lactobacillaceae	Lactobacillus	Lactobacillus amylovorus
930942.3	Lactobacillus animalis KCTC 3501 (930942.3)	Firmicutes	Bacilli	Lactobacillales	Lactobacillaceae	Lactobacillus	Lactobacillus animalis
525309.3	Lactobacillus antri DSM 16041 (525309.3)	Firmicutes	Bacilli	Lactobacillales	Lactobacillaceae	Lactobacillus	Lactobacillus antri
387344.15	Lactobacillus brevis ATCC 367 (387344.15)	Firmicutes	Bacilli	Lactobacillales	Lactobacillaceae	Lactobacillus	Lactobacillus brevis
525310.3	Lactobacillus brevis subsp. gravesensis ATCC 27305 (525310.3)	Firmicutes	Bacilli	Lactobacillales	Lactobacillaceae	Lactobacillus	Lactobacillus brevis
1001583.3	Lactobacillus brevis KB290 (1001583.3)	Firmicutes	Bacilli	Lactobacillales	Lactobacillaceae	Lactobacillus	Lactobacillus brevis
511437.3	Lactobacillus buchneri NRRL B-30929 (511437.3)	Firmicutes	Bacilli	Lactobacillales	Lactobacillaceae	Lactobacillus	Lactobacillus buchneri
525318.3	Lactobacillus buchneri ATCC 11577 (525318.3)	Firmicutes	Bacilli	Lactobacillales	Lactobacillaceae	Lactobacillus	Lactobacillus buchneri
1071400.3	Lactobacillus buchneri CD034 (1071400.3)	Firmicutes	Bacilli	Lactobacillales	Lactobacillaceae	Lactobacillus	Lactobacillus buchneri
498216.5	Lactobacillus casei str. Zhang (498216.5)	Firmicutes	Bacilli	Lactobacillales	Lactobacillaceae	Lactobacillus	Lactobacillus casei
543734.4	Lactobacillus casei BL23 (543734.4)	Firmicutes	Bacilli	Lactobacillales	Lactobacillaceae	Lactobacillus	Lactobacillus casei
998820.3	Lactobacillus casei BD-II (998820.3)	Firmicutes	Bacilli	Lactobacillales	Lactobacillaceae	Lactobacillus	Lactobacillus casei
999378.3	Lactobacillus casei LC2W (999378.3)	Firmicutes	Bacilli	Lactobacillales	Lactobacillaceae	Lactobacillus	Lactobacillus casei
1215914.3	Lactobacillus casei W56 (1215914.3)	Firmicutes	Bacilli	Lactobacillales	Lactobacillaceae	Lactobacillus	Lactobacillus casei
575594.3	Lactobacillus coleohominis 101-4-CHN (575594.3)	Firmicutes	Bacilli	Lactobacillales	Lactobacillaceae	Lactobacillus	Lactobacillus coleohominis
913848.6	Lactobacillus coryniformis subsp. coryniformis KCTC 3167 = DSM 20001 (913848.6)	Firmicutes	Bacilli	Lactobacillales	Lactobacillaceae	Lactobacillus	Lactobacillus coryniformis
440496.3	Lactobacillus crispatus CTV-05 (440496.3)	Firmicutes	Bacilli	Lactobacillales	Lactobacillaceae	Lactobacillus	Lactobacillus crispatus
491076.4	Lactobacillus crispatus JV-V01 (491076.4)	Firmicutes	Bacilli	Lactobacillales	Lactobacillaceae	Lactobacillus	Lactobacillus crispatus
575595.3	Lactobacillus crispatus 125-2-CHN (575595.3)	Firmicutes	Bacilli	Lactobacillales	Lactobacillaceae	Lactobacillus	Lactobacillus crispatus
575596.3	Lactobacillus crispatus MV-1A-US (575596.3)	Firmicutes	Bacilli	Lactobacillales	Lactobacillaceae	Lactobacillus	Lactobacillus crispatus
575597.3	Lactobacillus crispatus MV-3A-US (575597.3)	Firmicutes	Bacilli	Lactobacillales	Lactobacillaceae	Lactobacillus	Lactobacillus crispatus
679188.3	Lactobacillus crispatus 214-1 (679188.3)	Firmicutes	Bacilli	Lactobacillales	Lactobacillaceae	Lactobacillus	Lactobacillus crispatus
748671.3	Lactobacillus crispatus ST1 (748671.3)	Firmicutes	Bacilli	Lactobacillales	Lactobacillaceae	Lactobacillus	Lactobacillus crispatus
1293592.4	Lactobacillus curvatus JCM 1096 = DSM 20019 (1293592.4)	Firmicutes	Bacilli	Lactobacillales	Lactobacillaceae	Lactobacillus	Lactobacillus curvatus
321956.7	Lactobacillus delbrueckii subsp. bulgaricus ATCC BAA-365 (321956.7)	Firmicutes	Bacilli	Lactobacillales	Lactobacillaceae	Lactobacillus	Lactobacillus delbrueckii
353496.3	Lactobacillus delbrueckii subsp. bulgaricus 2038 (353496.3)	Firmicutes	Bacilli	Lactobacillales	Lactobacillaceae	Lactobacillus	Lactobacillus delbrueckii
390333.7	Lactobacillus delbrueckii subsp. bulgaricus ATCC 11842 (390333.7)	Firmicutes	Bacilli	Lactobacillales	Lactobacillaceae	Lactobacillus	Lactobacillus delbrueckii
767455.3	Lactobacillus delbrueckii subsp. bulgaricus ND02 (767455.3)	Firmicutes	Bacilli	Lactobacillales	Lactobacillaceae	Lactobacillus	Lactobacillus delbrueckii
936140.3	Lactobacillus farciminis KCTC 3681 (936140.3)	Firmicutes	Bacilli	Lactobacillales	Lactobacillaceae	Lactobacillus	Lactobacillus farciminis
334390.3	Lactobacillus fermentum IFO 3956 (334390.3)	Firmicutes	Bacilli	Lactobacillales	Lactobacillaceae	Lactobacillus	Lactobacillus fermentum
525325.3	Lactobacillus fermentum ATCC 14931 (525325.3)	Firmicutes	Bacilli	Lactobacillales	Lactobacillaceae	Lactobacillus	Lactobacillus fermentum
575599.3	Lactobacillus fermentum 28-3-CHN (575599.3)	Firmicutes	Bacilli	Lactobacillales	Lactobacillaceae	Lactobacillus	Lactobacillus fermentum
712938.3	Lactobacillus fermentum CECT 5716 (712938.3)	Firmicutes	Bacilli	Lactobacillales	Lactobacillaceae	Lactobacillus	Lactobacillus fermentum
767453.3	Lactobacillus fermentum F-6 (767453.3)	Firmicutes	Bacilli	Lactobacillales	Lactobacillaceae	Lactobacillus	Lactobacillus fermentum
1221537.3	Lactobacillus florum 2F (1221537.3)	Firmicutes	Bacilli	Lactobacillales	Lactobacillaceae	Lactobacillus	Lactobacillus florum
941770.3	Lactobacillus fructivorans KCTC 3543 (941770.3)	Firmicutes	Bacilli	Lactobacillales	Lactobacillaceae	Lactobacillus	Lactobacillus fructivorans
324831.13	Lactobacillus gasseri ATCC 33323 (324831.13)	Firmicutes	Bacilli	Lactobacillales	Lactobacillaceae	Lactobacillus	Lactobacillus gasseri
525326.3	Lactobacillus gasseri JV-V03 (525326.3)	Firmicutes	Bacilli	Lactobacillales	Lactobacillaceae	Lactobacillus	Lactobacillus gasseri
559301.5	Lactobacillus gasseri MV-22 (559301.5)	Firmicutes	Bacilli	Lactobacillales	Lactobacillaceae	Lactobacillus	Lactobacillus gasseri
575603.3	Lactobacillus gasseri SJ-9E-US (575603.3)	Firmicutes	Bacilli	Lactobacillales	Lactobacillaceae	Lactobacillus	Lactobacillus gasseri
575604.3	Lactobacillus gasseri SV-16A-US (575604.3)	Firmicutes	Bacilli	Lactobacillales	Lactobacillaceae	Lactobacillus	Lactobacillus gasseri
630527.3	Lactobacillus gasseri 202-4 (630527.3)	Firmicutes	Bacilli	Lactobacillales	Lactobacillaceae	Lactobacillus	Lactobacillus gasseri
679196.3	Lactobacillus gasseri 224-1 (679196.3)	Firmicutes	Bacilli	Lactobacillales	Lactobacillaceae	Lactobacillus	Lactobacillus gasseri
1144300.3	Lactobacillus gastricus PS3 (1144300.3)	Firmicutes	Bacilli	Lactobacillales	Lactobacillaceae	Lactobacillus	Lactobacillus gastricus
405566.6	Lactobacillus helveticus DPC 4571 (405566.6)	Firmicutes	Bacilli	Lactobacillales	Lactobacillaceae	Lactobacillus	Lactobacillus helveticus
585520.4	Lactobacillus helveticus DSM 20075 (585520.4)	Firmicutes	Bacilli	Lactobacillales	Lactobacillaceae	Lactobacillus	Lactobacillus helveticus
767462.3	Lactobacillus helveticus H10 (767462.3)	Firmicutes	Bacilli	Lactobacillales	Lactobacillaceae	Lactobacillus	Lactobacillus helveticus
880633.7	Lactobacillus helveticus R0052 (880633.7)	Firmicutes	Bacilli	Lactobacillales	Lactobacillaceae	Lactobacillus	Lactobacillus helveticus
525327.3	Lactobacillus hilgardii ATCC 8290 (525327.3)	Firmicutes	Bacilli	Lactobacillales	Lactobacillaceae	Lactobacillus	Lactobacillus hilgardii
525328.4	Lactobacillus iners DSM 13335 (525328.4)	Firmicutes	Bacilli	Lactobacillales	Lactobacillaceae	Lactobacillus	Lactobacillus iners
713605.5	Lactobacillus iners AB-1 (713605.5)	Firmicutes	Bacilli	Lactobacillales	Lactobacillaceae	Lactobacillus	Lactobacillus iners
879295.3	Lactobacillus iners SPIN 1401G (879295.3)	Firmicutes	Bacilli	Lactobacillales	Lactobacillaceae	Lactobacillus	Lactobacillus iners
879296.3	Lactobacillus iners SPIN 2503V10-D (879296.3)	Firmicutes	Bacilli	Lactobacillales	Lactobacillaceae	Lactobacillus	Lactobacillus iners
879298.3	Lactobacillus iners LactinV 03V1-b (879298.3)	Firmicutes	Bacilli	Lactobacillales	Lactobacillaceae	Lactobacillus	Lactobacillus iners
879299.3	Lactobacillus iners LactinV 09V1-c (879299.3)	Firmicutes	Bacilli	Lactobacillales	Lactobacillaceae	Lactobacillus	Lactobacillus iners
879300.3	Lactobacillus iners LactinV 11V1-d (879300.3)	Firmicutes	Bacilli	Lactobacillales	Lactobacillaceae	Lactobacillus	Lactobacillus iners
879301.3	Lactobacillus iners LEAF 2053A-b (879301.3)	Firmicutes	Bacilli	Lactobacillales	Lactobacillaceae	Lactobacillus	Lactobacillus iners
879302.3	Lactobacillus iners LEAF 2052A-d (879302.3)	Firmicutes	Bacilli	Lactobacillales	Lactobacillaceae	Lactobacillus	Lactobacillus iners
879303.3	Lactobacillus iners LEAF 2062A-h1 (879303.3)	Firmicutes	Bacilli	Lactobacillales	Lactobacillaceae	Lactobacillus	Lactobacillus iners
879304.3	Lactobacillus iners LEAF 3008A-a (879304.3)	Firmicutes	Bacilli	Lactobacillales	Lactobacillaceae	Lactobacillus	Lactobacillus iners
888801.3	Lactobacillus iners ATCC 55195 (888801.3)	Firmicutes	Bacilli	Lactobacillales	Lactobacillaceae	Lactobacillus	Lactobacillus iners
928327.3	Lactobacillus iners UPII 143-D (928327.3)	Firmicutes	Bacilli	Lactobacillales	Lactobacillaceae	Lactobacillus	Lactobacillus iners
928328.3	Lactobacillus iners UPII 60-B (928328.3)	Firmicutes	Bacilli	Lactobacillales	Lactobacillaceae	Lactobacillus	Lactobacillus iners
1203076.3	Lactobacillus ingluviei str. Autruche 4 (1203076.3)	Firmicutes	Bacilli	Lactobacillales	Lactobacillaceae	Lactobacillus	Lactobacillus ingluviei
440497.10	Lactobacillus jensenii 1153 (440497.10)	Firmicutes	Bacilli	Lactobacillales	Lactobacillaceae	Lactobacillus	Lactobacillus jensenii
525329.3	Lactobacillus jensenii JV-V16 (525329.3)	Firmicutes	Bacilli	Lactobacillales	Lactobacillaceae	Lactobacillus	Lactobacillus jensenii
575605.3	Lactobacillus jensenii 115-3-CHN (575605.3)	Firmicutes	Bacilli	Lactobacillales	Lactobacillaceae	Lactobacillus	Lactobacillus jensenii
575606.3	Lactobacillus jensenii 27-2-CHN (575606.3)	Firmicutes	Bacilli	Lactobacillales	Lactobacillaceae	Lactobacillus	Lactobacillus jensenii
575607.3	Lactobacillus jensenii SJ-7A-US (575607.3)	Firmicutes	Bacilli	Lactobacillales	Lactobacillaceae	Lactobacillus	Lactobacillus jensenii
596325.3	Lactobacillus jensenii 269-3 (596325.3)	Firmicutes	Bacilli	Lactobacillales	Lactobacillaceae	Lactobacillus	Lactobacillus jensenii
596326.3	Lactobacillus jensenii 208-1 (596326.3)	Firmicutes	Bacilli	Lactobacillales	Lactobacillaceae	Lactobacillus	Lactobacillus jensenii
257314.1	Lactobacillus johnsonii NCC 533 (257314.1)	Firmicutes	Bacilli	Lactobacillales	Lactobacillaceae	Lactobacillus	Lactobacillus johnsonii
525330.3	Lactobacillus johnsonii ATCC 33200 (525330.3)	Firmicutes	Bacilli	Lactobacillales	Lactobacillaceae	Lactobacillus	Lactobacillus johnsonii
633699.4	Lactobacillus johnsonii FI9785 (633699.4)	Firmicutes	Bacilli	Lactobacillales	Lactobacillaceae	Lactobacillus	Lactobacillus johnsonii
909954.3	Lactobacillus johnsonii DPC 6026 (909954.3)	Firmicutes	Bacilli	Lactobacillales	Lactobacillaceae	Lactobacillus	Lactobacillus johnsonii
1037411.3	Lactobacillus johnsonii pf01 (1037411.3)	Firmicutes	Bacilli	Lactobacillales	Lactobacillaceae	Lactobacillus	Lactobacillus johnsonii
1033837.3	Lactobacillus kefiranofaciens ZW3 (1033837.3)	Firmicutes	Bacilli	Lactobacillales	Lactobacillaceae	Lactobacillus	Lactobacillus kefiranofaciens
1046596.4	Lactobacillus mali KCTC 3596 (1046596.4)	Firmicutes	Bacilli	Lactobacillales	Lactobacillaceae	Lactobacillus	Lactobacillus mali
1130798.3	Lactobacillus mucosae LM1 (1130798.3)	Firmicutes	Bacilli	Lactobacillales	Lactobacillaceae	Lactobacillus	Lactobacillus mucosae
1235801.4	Lactobacillus murinus ASF361 (1235801.4)	Firmicutes	Bacilli	Lactobacillales	Lactobacillaceae	Lactobacillus	Lactobacillus murinus
1632.12	Lactobacillus oris BEED19 (1632.12)	Firmicutes	Bacilli	Lactobacillales	Lactobacillaceae	Lactobacillus	Lactobacillus oris
1632.6	Lactobacillus oris strain J-1 (1632.6)	Firmicutes	Bacilli	Lactobacillales	Lactobacillaceae	Lactobacillus	Lactobacillus oris
908339.3	Lactobacillus oris PB013-T2-3 (908339.3)	Firmicutes	Bacilli	Lactobacillales	Lactobacillaceae	Lactobacillus	Lactobacillus oris
944562.4	Lactobacillus oris F0423 (944562.4)	Firmicutes	Bacilli	Lactobacillales	Lactobacillaceae	Lactobacillus	Lactobacillus oris
1423779.3	Lactobacillus oris DSM 4864 (1423779.3)	Firmicutes	Bacilli	Lactobacillales	Lactobacillaceae	Lactobacillus	Lactobacillus oris
1267003.3	Lactobacillus parabrevis ATCC 53295 (1267003.3)	Firmicutes	Bacilli	Lactobacillales	Lactobacillaceae	Lactobacillus	Lactobacillus parabrevis
321967.11	Lactobacillus casei ATCC 334 (321967.11)	Firmicutes	Bacilli	Lactobacillales	Lactobacillaceae	Lactobacillus	Lactobacillus paracasei
525337.3	Lactobacillus paracasei subsp. paracasei ATCC 25302 (525337.3)	Firmicutes	Bacilli	Lactobacillales	Lactobacillaceae	Lactobacillus	Lactobacillus paracasei
537973.8	Lactobacillus paracasei subsp. paracasei 8700:2 (537973.8)	Firmicutes	Bacilli	Lactobacillales	Lactobacillaceae	Lactobacillus	Lactobacillus paracasei
1203066.3	Lactobacillus pasteurii CRBIP 24.76 (1203066.3)	Firmicutes	Bacilli	Lactobacillales	Lactobacillaceae	Lactobacillus	Lactobacillus pasteurii
1136177.4	Lactobacillus pentosus KCA1 (1136177.4)	Firmicutes	Bacilli	Lactobacillales	Lactobacillaceae	Lactobacillus	Lactobacillus pentosus
220668.1	Lactobacillus plantarum WCFS1 (220668.1)	Firmicutes	Bacilli	Lactobacillales	Lactobacillaceae	Lactobacillus	Lactobacillus plantarum
525338.3	Lactobacillus plantarum subsp. plantarum ATCC 14917 (525338.3)	Firmicutes	Bacilli	Lactobacillales	Lactobacillaceae	Lactobacillus	Lactobacillus plantarum
644042.3	Lactobacillus plantarum JDM1 (644042.3)	Firmicutes	Bacilli	Lactobacillales	Lactobacillaceae	Lactobacillus	Lactobacillus plantarum
767468.48	Lactobacillus plantarum subsp. plantarum P-8 (767468.48)	Firmicutes	Bacilli	Lactobacillales	Lactobacillaceae	Lactobacillus	Lactobacillus plantarum
889932.4	Lactobacillus plantarum subsp. plantarum ST-III (889932.4)	Firmicutes	Bacilli	Lactobacillales	Lactobacillaceae	Lactobacillus	Lactobacillus plantarum
1284663.3	Lactobacillus plantarum ZJ316 (1284663.3)	Firmicutes	Bacilli	Lactobacillales	Lactobacillaceae	Lactobacillus	Lactobacillus plantarum
1327988.3	Lactobacillus plantarum 16 (1327988.3)	Firmicutes	Bacilli	Lactobacillales	Lactobacillaceae	Lactobacillus	Lactobacillus plantarum
1242253.3	Lactobacillus pobuzihii E100301 (1242253.3)	Firmicutes	Bacilli	Lactobacillales	Lactobacillaceae	Lactobacillus	Lactobacillus pobuzihii
1598.263	Lactobacillus reuteri I49 (1598.263)	Firmicutes	Bacilli	Lactobacillales	Lactobacillaceae	Lactobacillus	Lactobacillus reuteri
299033.6	Lactobacillus reuteri F275 (299033.6)	Firmicutes	Bacilli	Lactobacillales	Lactobacillaceae	Lactobacillus	Lactobacillus reuteri
349123.6	Lactobacillus reuteri 100-23 (349123.6)	Firmicutes	Bacilli	Lactobacillales	Lactobacillaceae	Lactobacillus	Lactobacillus reuteri
491077.3	Lactobacillus reuteri SD2112 (491077.3)	Firmicutes	Bacilli	Lactobacillales	Lactobacillaceae	Lactobacillus	Lactobacillus reuteri
525341.3	Lactobacillus reuteri CF48-3A (525341.3)	Firmicutes	Bacilli	Lactobacillales	Lactobacillaceae	Lactobacillus	Lactobacillus reuteri
548485.3	Lactobacillus reuteri MM4-1A (548485.3)	Firmicutes	Bacilli	Lactobacillales	Lactobacillaceae	Lactobacillus	Lactobacillus reuteri
557433.3	Lactobacillus reuteri JCM 1112 (557433.3)	Firmicutes	Bacilli	Lactobacillales	Lactobacillaceae	Lactobacillus	Lactobacillus reuteri
557436.4	Lactobacillus reuteri DSM 20016 (557436.4)	Firmicutes	Bacilli	Lactobacillales	Lactobacillaceae	Lactobacillus	Lactobacillus reuteri
585517.3	Lactobacillus reuteri MM2-3 (585517.3)	Firmicutes	Bacilli	Lactobacillales	Lactobacillaceae	Lactobacillus	Lactobacillus reuteri
1340495.3	Lactobacillus reuteri I5007 (1340495.3)	Firmicutes	Bacilli	Lactobacillales	Lactobacillaceae	Lactobacillus	Lactobacillus reuteri
47715.283	Lactobacillus rhamnosus LFYP97 (47715.283)	Firmicutes	Bacilli	Lactobacillales	Lactobacillaceae	Lactobacillus	Lactobacillus rhamnosus
525361.3	Lactobacillus rhamnosus LMS2-1 (525361.3)	Firmicutes	Bacilli	Lactobacillales	Lactobacillaceae	Lactobacillus	Lactobacillus rhamnosus
568703.9	Lactobacillus rhamnosus GG (568703.9)	Firmicutes	Bacilli	Lactobacillales	Lactobacillaceae	Lactobacillus	Lactobacillus rhamnosus
568704.3	Lactobacillus rhamnosus Lc 705 (568704.3)	Firmicutes	Bacilli	Lactobacillales	Lactobacillaceae	Lactobacillus	Lactobacillus rhamnosus
880592.5	Lactobacillus rhamnosus R0011 (880592.5)	Firmicutes	Bacilli	Lactobacillales	Lactobacillaceae	Lactobacillus	Lactobacillus rhamnosus
1002365.5	Lactobacillus rhamnosus ATCC 21052 (1002365.5)	Firmicutes	Bacilli	Lactobacillales	Lactobacillaceae	Lactobacillus	Lactobacillus rhamnosus
1088720.3	Lactobacillus rhamnosus ATCC 8530 (1088720.3)	Firmicutes	Bacilli	Lactobacillales	Lactobacillaceae	Lactobacillus	Lactobacillus rhamnosus
525362.3	Lactobacillus ruminis ATCC 25644 (525362.3)	Firmicutes	Bacilli	Lactobacillales	Lactobacillaceae	Lactobacillus	Lactobacillus ruminis
1040964.3	Lactobacillus ruminis SPM0211 (1040964.3)	Firmicutes	Bacilli	Lactobacillales	Lactobacillaceae	Lactobacillus	Lactobacillus ruminis
1069534.5	Lactobacillus ruminis ATCC 27782 (1069534.5)	Firmicutes	Bacilli	Lactobacillales	Lactobacillaceae	Lactobacillus	Lactobacillus ruminis
1263085.3	Lactobacillus ruminis CAG:367 (1263085.3)	Firmicutes	Bacilli	Lactobacillales	Lactobacillaceae	Lactobacillus	Lactobacillus ruminis
1423798.5	Lactobacillus ruminis DSM 20403 = NBRC 102161 (1423798.5)	Firmicutes	Bacilli	Lactobacillales	Lactobacillaceae	Lactobacillus	Lactobacillus ruminis
1227363.6	Lactobacillus saerimneri 30a (1227363.6)	Firmicutes	Bacilli	Lactobacillales	Lactobacillaceae	Lactobacillus	Lactobacillus saerimneri
314315.12	Lactobacillus sakei subsp. sakei 23K (314315.12)	Firmicutes	Bacilli	Lactobacillales	Lactobacillaceae	Lactobacillus	Lactobacillus sakei
362948.14	Lactobacillus salivarius UCC118 (362948.14)	Firmicutes	Bacilli	Lactobacillales	Lactobacillaceae	Lactobacillus	Lactobacillus salivarius
525364.3	Lactobacillus salivarius ATCC 11741 (525364.3)	Firmicutes	Bacilli	Lactobacillales	Lactobacillaceae	Lactobacillus	Lactobacillus salivarius
712961.3	Lactobacillus salivarius CECT 5713 (712961.3)	Firmicutes	Bacilli	Lactobacillales	Lactobacillaceae	Lactobacillus	Lactobacillus salivarius
1029822.3	Lactobacillus salivarius NIAS840 (1029822.3)	Firmicutes	Bacilli	Lactobacillales	Lactobacillaceae	Lactobacillus	Lactobacillus salivarius
1041521.3	Lactobacillus salivarius GJ-24 (1041521.3)	Firmicutes	Bacilli	Lactobacillales	Lactobacillaceae	Lactobacillus	Lactobacillus salivarius
714313.3	Lactobacillus sanfranciscensis TMW 1.1304 (714313.3)	Firmicutes	Bacilli	Lactobacillales	Lactobacillaceae	Lactobacillus	Lactobacillus sanfranciscensis
348151.3	Lactobacillus siliginis strain DSM 22696 (348151.3)	Firmicutes	Bacilli	Lactobacillales	Lactobacillaceae	Lactobacillus	Lactobacillus siliginis
1046595.4	Lactobacillus suebicus KCTC 3549 (1046595.4)	Firmicutes	Bacilli	Lactobacillales	Lactobacillaceae	Lactobacillus	Lactobacillus suebicus
1970790.3	Lactobacillus timonensis strain Marseille-P3825 (1970790.3)	Firmicutes	Bacilli	Lactobacillales	Lactobacillaceae	Lactobacillus	Lactobacillus timonensis
525365.3	Lactobacillus ultunensis DSM 16047 (525365.3)	Firmicutes	Bacilli	Lactobacillales	Lactobacillaceae	Lactobacillus	Lactobacillus ultunensis
525366.3	Lactobacillus vaginalis ATCC 49540 (525366.3)	Firmicutes	Bacilli	Lactobacillales	Lactobacillaceae	Lactobacillus	Lactobacillus vaginalis
1046598.4	Lactobacillus versmoldensis KCTC 3814 (1046598.4)	Firmicutes	Bacilli	Lactobacillales	Lactobacillaceae	Lactobacillus	Lactobacillus versmoldensis
1046597.4	Lactobacillus zeae KCTC 3804 (1046597.4)	Firmicutes	Bacilli	Lactobacillales	Lactobacillaceae	Lactobacillus	Lactobacillus zeae
563194.3	Pediococcus acidilactici 7_4 (563194.3)	Firmicutes	Bacilli	Lactobacillales	Lactobacillaceae	Pediococcus	Pediococcus acidilactici
862514.3	Pediococcus acidilactici DSM 20284 (862514.3)	Firmicutes	Bacilli	Lactobacillales	Lactobacillaceae	Pediococcus	Pediococcus acidilactici
1080365.4	Pediococcus acidilactici MA18/5M (1080365.4)	Firmicutes	Bacilli	Lactobacillales	Lactobacillaceae	Pediococcus	Pediococcus acidilactici
1306952.3	Pediococcus acidilactici D3 (1306952.3)	Firmicutes	Bacilli	Lactobacillales	Lactobacillaceae	Pediococcus	Pediococcus acidilactici
278197.12	Pediococcus pentosaceus ATCC 25745 (278197.12)	Firmicutes	Bacilli	Lactobacillales	Lactobacillaceae	Pediococcus	Pediococcus pentosaceus
1133596.3	Pediococcus pentosaceus IE-3 (1133596.3)	Firmicutes	Bacilli	Lactobacillales	Lactobacillaceae	Pediococcus	Pediococcus pentosaceus
927691.3	Leuconostoc gelidum KCTC 3527 (927691.3)	Firmicutes	Bacilli	Lactobacillales	Leuconostocaceae	Leuconostoc	Leuconostoc gelidum
1229756.3	Leuconostoc gelidum JB7 (1229756.3)	Firmicutes	Bacilli	Lactobacillales	Leuconostocaceae	Leuconostoc	Leuconostoc gelidum
203120.7	Leuconostoc mesenteroides subsp. mesenteroides ATCC 8293 (203120.7)	Firmicutes	Bacilli	Lactobacillales	Leuconostocaceae	Leuconostoc	Leuconostoc mesenteroides
586220.3	Leuconostoc mesenteroides subsp. cremoris ATCC 19254 (586220.3)	Firmicutes	Bacilli	Lactobacillales	Leuconostocaceae	Leuconostoc	Leuconostoc mesenteroides
1154757.4	Leuconostoc pseudomesenteroides 4882 (1154757.4)	Firmicutes	Bacilli	Lactobacillales	Leuconostocaceae	Leuconostoc	Leuconostoc pseudomesenteroides
1238674.3	Weissella ceti NC36 (1238674.3)	Firmicutes	Bacilli	Lactobacillales	Leuconostocaceae	Weissella	Weissella ceti
911104.3	Weissella cibaria KACC 11862 (911104.3)	Firmicutes	Bacilli	Lactobacillales	Leuconostocaceae	Weissella	Weissella cibaria
1127131.3	Weissella confusa LBAE C39-2 (1127131.3)	Firmicutes	Bacilli	Lactobacillales	Leuconostocaceae	Weissella	Weissella confusa
1045854.4	Weissella koreensis KACC 15510 (1045854.4)	Firmicutes	Bacilli	Lactobacillales	Leuconostocaceae	Weissella	Weissella koreensis
1123721.3	Weissella koreensis KCTC 3621 (1123721.3)	Firmicutes	Bacilli	Lactobacillales	Leuconostocaceae	Weissella	Weissella koreensis
585506.3	Weissella paramesenteroides ATCC 33313 (585506.3)	Firmicutes	Bacilli	Lactobacillales	Leuconostocaceae	Weissella	Weissella paramesenteroides
420889.6	Lactococcus garvieae ATCC 49156 (420889.6)	Firmicutes	Bacilli	Lactobacillales	Streptococcaceae	Lactococcus	Lactococcus garvieae
420890.5	Lactococcus garvieae Lg2 (420890.5)	Firmicutes	Bacilli	Lactobacillales	Streptococcaceae	Lactococcus	Lactococcus garvieae
1181234.4	Lactococcus garvieae IPLA 31405 (1181234.4)	Firmicutes	Bacilli	Lactobacillales	Streptococcaceae	Lactococcus	Lactococcus garvieae
272622.8	Lactococcus lactis subsp. cremoris SK11 (272622.8)	Firmicutes	Bacilli	Lactobacillales	Streptococcaceae	Lactococcus	Lactococcus lactis
272623.7	Lactococcus lactis subsp. lactis Il1403 (272623.7)	Firmicutes	Bacilli	Lactobacillales	Streptococcaceae	Lactococcus	Lactococcus lactis
416870.9	Lactococcus lactis subsp. cremoris MG1363 (416870.9)	Firmicutes	Bacilli	Lactobacillales	Streptococcaceae	Lactococcus	Lactococcus lactis
684738.3	Lactococcus lactis subsp. lactis KF147 (684738.3)	Firmicutes	Bacilli	Lactobacillales	Streptococcaceae	Lactococcus	Lactococcus lactis
746361.3	Lactococcus lactis subsp. cremoris NZ9000 (746361.3)	Firmicutes	Bacilli	Lactobacillales	Streptococcaceae	Lactococcus	Lactococcus lactis
929102.3	Lactococcus lactis subsp. lactis CV56 (929102.3)	Firmicutes	Bacilli	Lactobacillales	Streptococcaceae	Lactococcus	Lactococcus lactis
1046624.4	Lactococcus lactis subsp. lactis IO-1 (1046624.4)	Firmicutes	Bacilli	Lactobacillales	Streptococcaceae	Lactococcus	Lactococcus lactis
1104322.3	Lactococcus lactis subsp. cremoris A76 (1104322.3)	Firmicutes	Bacilli	Lactobacillales	Streptococcaceae	Lactococcus	Lactococcus lactis
1111678.3	Lactococcus lactis subsp. cremoris UC509.9 (1111678.3)	Firmicutes	Bacilli	Lactobacillales	Streptococcaceae	Lactococcus	Lactococcus lactis
1215915.3	Lactococcus raffinolactis 4877 (1215915.3)	Firmicutes	Bacilli	Lactobacillales	Streptococcaceae	Lactococcus	Lactococcus raffinolactis
1301.176	Streptococcus sp. BEED32 (1301.176)	Firmicutes	Bacilli	Lactobacillales	Streptococcaceae	Streptococcus	-
83427.50	uncultured Streptococcus sp. P58C777_metabat.014 (83427.50)	Firmicutes	Bacilli	Lactobacillales	Streptococcaceae	Streptococcus	-
469609.3	Streptococcus sp. 2_1_36FAA (469609.3)	Firmicutes	Bacilli	Lactobacillales	Streptococcaceae	Streptococcus	-
1095726.3	Streptococcus sp. SK140 (1095726.3)	Firmicutes	Bacilli	Lactobacillales	Streptococcaceae	Streptococcus	-
1203590.3	Streptococcus sp. HPH0090 (1203590.3)	Firmicutes	Bacilli	Lactobacillales	Streptococcaceae	Streptococcus	-
1311.1914	Streptococcus agalactiae BEED28 (1311.1914)	Firmicutes	Bacilli	Lactobacillales	Streptococcaceae	Streptococcus	Streptococcus agalactiae
205921.4	Streptococcus agalactiae A909 (205921.4)	Firmicutes	Bacilli	Lactobacillales	Streptococcaceae	Streptococcus	Streptococcus agalactiae
208435.3	Streptococcus agalactiae 2603V/R (208435.3)	Firmicutes	Bacilli	Lactobacillales	Streptococcaceae	Streptococcus	Streptococcus agalactiae
211110.1	Streptococcus agalactiae NEM316 (211110.1)	Firmicutes	Bacilli	Lactobacillales	Streptococcaceae	Streptococcus	Streptococcus agalactiae
876138.3	Streptococcus agalactiae FSL S3-026 (876138.3)	Firmicutes	Bacilli	Lactobacillales	Streptococcaceae	Streptococcus	Streptococcus agalactiae
1105236.3	Streptococcus agalactiae str. Gottschalk 1002A (1105236.3)	Firmicutes	Bacilli	Lactobacillales	Streptococcaceae	Streptococcus	Streptococcus agalactiae
1105272.3	Streptococcus agalactiae LMG 15081 (1105272.3)	Firmicutes	Bacilli	Lactobacillales	Streptococcaceae	Streptococcus	Streptococcus agalactiae
1105277.3	Streptococcus agalactiae BSU252 (1105277.3)	Firmicutes	Bacilli	Lactobacillales	Streptococcaceae	Streptococcus	Streptococcus agalactiae
1154810.3	Streptococcus agalactiae CCUG 37430 (1154810.3)	Firmicutes	Bacilli	Lactobacillales	Streptococcaceae	Streptococcus	Streptococcus agalactiae
1154841.3	Streptococcus agalactiae MRI Z1-204 (1154841.3)	Firmicutes	Bacilli	Lactobacillales	Streptococcaceae	Streptococcus	Streptococcus agalactiae
1154848.3	Streptococcus agalactiae STIR-CD-14 (1154848.3)	Firmicutes	Bacilli	Lactobacillales	Streptococcaceae	Streptococcus	Streptococcus agalactiae
1154925.3	Streptococcus agalactiae GB00640 (1154925.3)	Firmicutes	Bacilli	Lactobacillales	Streptococcaceae	Streptococcus	Streptococcus agalactiae
1156939.3	Streptococcus agalactiae ZQ0910 (1156939.3)	Firmicutes	Bacilli	Lactobacillales	Streptococcaceae	Streptococcus	Streptococcus agalactiae
1203670.3	Streptococcus agalactiae GD201008-001 (1203670.3)	Firmicutes	Bacilli	Lactobacillales	Streptococcaceae	Streptococcus	Streptococcus agalactiae
1309806.3	Streptococcus agalactiae 09mas018883 (1309806.3)	Firmicutes	Bacilli	Lactobacillales	Streptococcaceae	Streptococcus	Streptococcus agalactiae
1309807.3	Streptococcus agalactiae ILRI005 (1309807.3)	Firmicutes	Bacilli	Lactobacillales	Streptococcaceae	Streptococcus	Streptococcus agalactiae
1318615.3	Streptococcus agalactiae ILRI112 (1318615.3)	Firmicutes	Bacilli	Lactobacillales	Streptococcaceae	Streptococcus	Streptococcus agalactiae
1328.12	Streptococcus anginosus SA1 (1328.12)	Firmicutes	Bacilli	Lactobacillales	Streptococcaceae	Streptococcus	Streptococcus anginosus
1328.20	Streptococcus anginosus strain J4211 (1328.20)	Firmicutes	Bacilli	Lactobacillales	Streptococcaceae	Streptococcus	Streptococcus anginosus
1328.24	Streptococcus anginosus strain J4206 (1328.24)	Firmicutes	Bacilli	Lactobacillales	Streptococcaceae	Streptococcus	Streptococcus anginosus
1328.82	Streptococcus anginosus strain NCTC10713 (1328.82)	Firmicutes	Bacilli	Lactobacillales	Streptococcaceae	Streptococcus	Streptococcus anginosus
1328.83	Streptococcus anginosus BEED29 (1328.83)	Firmicutes	Bacilli	Lactobacillales	Streptococcaceae	Streptococcus	Streptococcus anginosus
742820.3	Streptococcus anginosus 1_2_62CV (742820.3)	Firmicutes	Bacilli	Lactobacillales	Streptococcaceae	Streptococcus	Streptococcus anginosus
862970.3	Streptococcus anginosus C1051 (862970.3)	Firmicutes	Bacilli	Lactobacillales	Streptococcaceae	Streptococcus	Streptococcus anginosus
862971.3	Streptococcus anginosus C238 (862971.3)	Firmicutes	Bacilli	Lactobacillales	Streptococcaceae	Streptococcus	Streptococcus anginosus
1000570.3	Streptococcus anginosus SK52 (1000570.3)	Firmicutes	Bacilli	Lactobacillales	Streptococcaceae	Streptococcus	Streptococcus anginosus
1095729.3	Streptococcus anginosus CCUG 39159 (1095729.3)	Firmicutes	Bacilli	Lactobacillales	Streptococcaceae	Streptococcus	Streptococcus anginosus
1161422.3	Streptococcus anginosus SK1138 (1161422.3)	Firmicutes	Bacilli	Lactobacillales	Streptococcaceae	Streptococcus	Streptococcus anginosus
1353243.3	Streptococcus anginosus subsp. whileyi MAS624 (1353243.3)	Firmicutes	Bacilli	Lactobacillales	Streptococcaceae	Streptococcus	Streptococcus anginosus
6666666.201551	Streptococcus gordonii SS_Bg39 (6666666.201551)	Firmicutes	Bacilli	Lactobacillales	Streptococcaceae	Streptococcus	Streptococcus anginosus
888833.3	Streptococcus australis ATCC 700641 (888833.3)	Firmicutes	Bacilli	Lactobacillales	Streptococcaceae	Streptococcus	Streptococcus australis
1035184.3	Streptococcus constellatus subsp. pharyngis SK1060 (1035184.3)	Firmicutes	Bacilli	Lactobacillales	Streptococcaceae	Streptococcus	Streptococcus constellatus
1095730.3	Streptococcus constellatus subsp. constellatus SK53 (1095730.3)	Firmicutes	Bacilli	Lactobacillales	Streptococcaceae	Streptococcus	Streptococcus constellatus
6666666.201548	Streptococcus constellatus SS_Bg39 (6666666.201548)	Firmicutes	Bacilli	Lactobacillales	Streptococcaceae	Streptococcus	Streptococcus constellatus
889201.3	Streptococcus cristatus ATCC 51100 (889201.3)	Firmicutes	Bacilli	Lactobacillales	Streptococcaceae	Streptococcus	Streptococcus cristatus
1334.143	Streptococcus dysgalactiae BEED31 (1334.143)	Firmicutes	Bacilli	Lactobacillales	Streptococcaceae	Streptococcus	Streptococcus dysgalactiae
99822.23	Streptococcus dysgalactiae subsp. dysgalactiae strain NCTC4670 (99822.23)	Firmicutes	Bacilli	Lactobacillales	Streptococcaceae	Streptococcus	Streptococcus dysgalactiae
99822.24	Streptococcus dysgalactiae subsp. dysgalactiae strain NCTC13731 (99822.24)	Firmicutes	Bacilli	Lactobacillales	Streptococcaceae	Streptococcus	Streptococcus dysgalactiae
99822.25	Streptococcus dysgalactiae subsp. dysgalactiae strain NCTC4669 (99822.25)	Firmicutes	Bacilli	Lactobacillales	Streptococcaceae	Streptococcus	Streptococcus dysgalactiae
663952.3	Streptococcus dysgalactiae subsp. dysgalactiae ATCC 27957 (663952.3)	Firmicutes	Bacilli	Lactobacillales	Streptococcaceae	Streptococcus	Streptococcus dysgalactiae
663954.3	Streptococcus dysgalactiae subsp. equisimilis ATCC 12394 (663954.3)	Firmicutes	Bacilli	Lactobacillales	Streptococcaceae	Streptococcus	Streptococcus dysgalactiae
1005706.3	Streptococcus dysgalactiae subsp. equisimilis SK1250 (1005706.3)	Firmicutes	Bacilli	Lactobacillales	Streptococcaceae	Streptococcus	Streptococcus dysgalactiae
1247189.3	Streptococcus dysgalactiae subsp. equisimilis 167 (1247189.3)	Firmicutes	Bacilli	Lactobacillales	Streptococcaceae	Streptococcus	Streptococcus dysgalactiae
552526.8	Streptococcus equi subsp. zooepidemicus MGCS10565 (552526.8)	Firmicutes	Bacilli	Lactobacillales	Streptococcaceae	Streptococcus	Streptococcus equi
553482.3	Streptococcus equi subsp. equi 4047 (553482.3)	Firmicutes	Bacilli	Lactobacillales	Streptococcaceae	Streptococcus	Streptococcus equi
681573.3	Streptococcus equi subsp. zooepidemicus BHS5 (681573.3)	Firmicutes	Bacilli	Lactobacillales	Streptococcaceae	Streptococcus	Streptococcus equi
1051072.7	Streptococcus equi subsp. zooepidemicus ATCC 35246 (1051072.7)	Firmicutes	Bacilli	Lactobacillales	Streptococcaceae	Streptococcus	Streptococcus equi
525379.3	Streptococcus equinus ATCC 9812 (525379.3)	Firmicutes	Bacilli	Lactobacillales	Streptococcaceae	Streptococcus	Streptococcus equinus
864569.5	Streptococcus bovis ATCC 700338 (864569.5)	Firmicutes	Bacilli	Lactobacillales	Streptococcaceae	Streptococcus	Streptococcus equinus
315405.22	Streptococcus gallolyticus strain NCTC13773 (315405.22)	Firmicutes	Bacilli	Lactobacillales	Streptococcaceae	Streptococcus	Streptococcus gallolyticus
315405.34	Streptococcus gallolyticus PS_064_S07 (315405.34)	Firmicutes	Bacilli	Lactobacillales	Streptococcaceae	Streptococcus	Streptococcus gallolyticus
545774.3	Streptococcus gallolyticus subsp. gallolyticus TX20005 (545774.3)	Firmicutes	Bacilli	Lactobacillales	Streptococcaceae	Streptococcus	Streptococcus gallolyticus
637909.5	Streptococcus gallolyticus UCN34 (637909.5)	Firmicutes	Bacilli	Lactobacillales	Streptococcaceae	Streptococcus	Streptococcus gallolyticus
981539.3	Streptococcus gallolyticus subsp. gallolyticus ATCC 43143 (981539.3)	Firmicutes	Bacilli	Lactobacillales	Streptococcaceae	Streptococcus	Streptococcus gallolyticus
990317.3	Streptococcus gallolyticus subsp. gallolyticus ATCC BAA-2069 (990317.3)	Firmicutes	Bacilli	Lactobacillales	Streptococcaceae	Streptococcus	Streptococcus gallolyticus
1258574.3	Streptococcus gallolyticus subsp. gallolyticus DSM 16831 strain DSM 16831 (1258574.3)	Firmicutes	Bacilli	Lactobacillales	Streptococcaceae	Streptococcus	Streptococcus gallolyticus
467705.9	Streptococcus gordonii str. Challis substr. CH1 (467705.9)	Firmicutes	Bacilli	Lactobacillales	Streptococcaceae	Streptococcus	Streptococcus gordonii
471872.6	Streptococcus infantarius subsp. infantarius ATCC BAA-102 (471872.6)	Firmicutes	Bacilli	Lactobacillales	Streptococcaceae	Streptococcus	Streptococcus infantarius
1069533.5	Streptococcus infantarius subsp. infantarius CJ18 (1069533.5)	Firmicutes	Bacilli	Lactobacillales	Streptococcaceae	Streptococcus	Streptococcus infantarius
889204.3	Streptococcus infantis ATCC 700779 (889204.3)	Firmicutes	Bacilli	Lactobacillales	Streptococcaceae	Streptococcus	Streptococcus infantis
997830.4	Streptococcus infantis X (997830.4)	Firmicutes	Bacilli	Lactobacillales	Streptococcaceae	Streptococcus	Streptococcus infantis
1005705.3	Streptococcus infantis SK1076 (1005705.3)	Firmicutes	Bacilli	Lactobacillales	Streptococcaceae	Streptococcus	Streptococcus infantis
1035189.4	Streptococcus infantis SK970 (1035189.4)	Firmicutes	Bacilli	Lactobacillales	Streptococcaceae	Streptococcus	Streptococcus infantis
591365.3	Streptococcus intermedius JTH08 (591365.3)	Firmicutes	Bacilli	Lactobacillales	Streptococcaceae	Streptococcus	Streptococcus intermedius
857292.4	Streptococcus intermedius F0395 (857292.4)	Firmicutes	Bacilli	Lactobacillales	Streptococcaceae	Streptococcus	Streptococcus intermedius
883167.4	Streptococcus intermedius F0413 (883167.4)	Firmicutes	Bacilli	Lactobacillales	Streptococcaceae	Streptococcus	Streptococcus intermedius
1095731.3	Streptococcus intermedius SK54 (1095731.3)	Firmicutes	Bacilli	Lactobacillales	Streptococcaceae	Streptococcus	Streptococcus intermedius
1248420.3	Streptococcus intermedius BA1 (1248420.3)	Firmicutes	Bacilli	Lactobacillales	Streptococcaceae	Streptococcus	Streptococcus intermedius
1316583.3	Streptococcus intermedius ATCC 27335 (1316583.3)	Firmicutes	Bacilli	Lactobacillales	Streptococcaceae	Streptococcus	Streptococcus intermedius
1076934.5	Streptococcus lutetiensis 033 (1076934.5)	Firmicutes	Bacilli	Lactobacillales	Streptococcaceae	Streptococcus	Streptococcus lutetiensis
6666666.201642	Streptococcus lutetiensis LFYP71 (6666666.201642)	Firmicutes	Bacilli	Lactobacillales	Streptococcaceae	Streptococcus	Streptococcus lutetiensis
246201.1	Streptococcus mitis NCTC 12261 (246201.1)	Firmicutes	Bacilli	Lactobacillales	Streptococcaceae	Streptococcus	Streptococcus mitis
365659.3	Streptococcus mitis B6 (365659.3)	Firmicutes	Bacilli	Lactobacillales	Streptococcaceae	Streptococcus	Streptococcus mitis
768726.4	Streptococcus mitis bv. 2 str. F0392 (768726.4)	Firmicutes	Bacilli	Lactobacillales	Streptococcaceae	Streptococcus	Streptococcus mitis
864567.3	Streptococcus mitis ATCC 6249 (864567.3)	Firmicutes	Bacilli	Lactobacillales	Streptococcaceae	Streptococcus	Streptococcus mitis
1008452.3	Streptococcus mitis SK1073 (1008452.3)	Firmicutes	Bacilli	Lactobacillales	Streptococcaceae	Streptococcus	Streptococcus mitis
1008453.3	Streptococcus mitis SK1080 (1008453.3)	Firmicutes	Bacilli	Lactobacillales	Streptococcaceae	Streptococcus	Streptococcus mitis
1035187.4	Streptococcus mitis SK569 (1035187.4)	Firmicutes	Bacilli	Lactobacillales	Streptococcaceae	Streptococcus	Streptococcus mitis
1095735.3	Streptococcus mitis SK616 (1095735.3)	Firmicutes	Bacilli	Lactobacillales	Streptococcaceae	Streptococcus	Streptococcus mitis
1095736.3	Streptococcus mitis SK575 (1095736.3)	Firmicutes	Bacilli	Lactobacillales	Streptococcaceae	Streptococcus	Streptococcus mitis
1095737.3	Streptococcus mitis SK579 (1095737.3)	Firmicutes	Bacilli	Lactobacillales	Streptococcaceae	Streptococcus	Streptococcus mitis
1159208.3	Streptococcus mitis SPAR10 (1159208.3)	Firmicutes	Bacilli	Lactobacillales	Streptococcaceae	Streptococcus	Streptococcus mitis
1239792.3	Streptococcus mitis 11/5 (1239792.3)	Firmicutes	Bacilli	Lactobacillales	Streptococcaceae	Streptococcus	Streptococcus mitis
1309.148	Streptococcus mutans BEED33 (1309.148)	Firmicutes	Bacilli	Lactobacillales	Streptococcaceae	Streptococcus	Streptococcus mutans
210007.1	Streptococcus mutans UA159 (210007.1)	Firmicutes	Bacilli	Lactobacillales	Streptococcaceae	Streptococcus	Streptococcus mutans
511691.3	Streptococcus mutans NN2025 (511691.3)	Firmicutes	Bacilli	Lactobacillales	Streptococcaceae	Streptococcus	Streptococcus mutans
1074106.3	Streptococcus mutans TCI-82 (1074106.3)	Firmicutes	Bacilli	Lactobacillales	Streptococcaceae	Streptococcus	Streptococcus mutans
1123310.3	Streptococcus mutans DSM 20523 (1123310.3)	Firmicutes	Bacilli	Lactobacillales	Streptococcaceae	Streptococcus	Streptococcus mutans
1198676.3	Streptococcus mutans GS-5 (1198676.3)	Firmicutes	Bacilli	Lactobacillales	Streptococcaceae	Streptococcus	Streptococcus mutans
1257037.3	Streptococcus mutans 5DC8 (1257037.3)	Firmicutes	Bacilli	Lactobacillales	Streptococcaceae	Streptococcus	Streptococcus mutans
1257038.3	Streptococcus mutans KK21 (1257038.3)	Firmicutes	Bacilli	Lactobacillales	Streptococcaceae	Streptococcus	Streptococcus mutans
1257039.3	Streptococcus mutans KK23 (1257039.3)	Firmicutes	Bacilli	Lactobacillales	Streptococcaceae	Streptococcus	Streptococcus mutans
1257041.3	Streptococcus mutans ATCC 25175 (1257041.3)	Firmicutes	Bacilli	Lactobacillales	Streptococcaceae	Streptococcus	Streptococcus mutans
1303.149	Streptococcus oralis LFYP117 (1303.149)	Firmicutes	Bacilli	Lactobacillales	Streptococcaceae	Streptococcus	Streptococcus oralis
655813.3	Streptococcus oralis ATCC 35037 (655813.3)	Firmicutes	Bacilli	Lactobacillales	Streptococcaceae	Streptococcus	Streptococcus oralis
888049.3	Streptococcus sanguinis ATCC 49296 (888049.3)	Firmicutes	Bacilli	Lactobacillales	Streptococcaceae	Streptococcus	Streptococcus oralis
927666.3	Streptococcus oralis Uo5 (927666.3)	Firmicutes	Bacilli	Lactobacillales	Streptococcaceae	Streptococcus	Streptococcus oralis
1005704.3	Streptococcus oralis SK255 (1005704.3)	Firmicutes	Bacilli	Lactobacillales	Streptococcaceae	Streptococcus	Streptococcus oralis
1035190.4	Streptococcus oralis SK313 (1035190.4)	Firmicutes	Bacilli	Lactobacillales	Streptococcaceae	Streptococcus	Streptococcus oralis
1095738.3	Streptococcus oralis SK1074 (1095738.3)	Firmicutes	Bacilli	Lactobacillales	Streptococcaceae	Streptococcus	Streptococcus oralis
1095739.3	Streptococcus oralis SK10 (1095739.3)	Firmicutes	Bacilli	Lactobacillales	Streptococcaceae	Streptococcus	Streptococcus oralis
1095740.3	Streptococcus oralis SK100 (1095740.3)	Firmicutes	Bacilli	Lactobacillales	Streptococcaceae	Streptococcus	Streptococcus oralis
1095741.3	Streptococcus oralis SK610 (1095741.3)	Firmicutes	Bacilli	Lactobacillales	Streptococcaceae	Streptococcus	Streptococcus oralis
1161421.3	Streptococcus oralis SK304 (1161421.3)	Firmicutes	Bacilli	Lactobacillales	Streptococcaceae	Streptococcus	Streptococcus oralis
1318.171	Streptococcus parasanguinis BEED34 (1318.171)	Firmicutes	Bacilli	Lactobacillales	Streptococcaceae	Streptococcus	Streptococcus parasanguinis
1318.48	Streptococcus parasanguinis LFYP13 (1318.48)	Firmicutes	Bacilli	Lactobacillales	Streptococcaceae	Streptococcus	Streptococcus parasanguinis
1318.8	Streptococcus parasanguinis strain MGH413 (1318.8)	Firmicutes	Bacilli	Lactobacillales	Streptococcaceae	Streptococcus	Streptococcus parasanguinis
760570.3	Streptococcus parasanguinis ATCC 15912 (760570.3)	Firmicutes	Bacilli	Lactobacillales	Streptococcaceae	Streptococcus	Streptococcus parasanguinis
888048.3	Streptococcus parasanguinis ATCC 903 (888048.3)	Firmicutes	Bacilli	Lactobacillales	Streptococcaceae	Streptococcus	Streptococcus parasanguinis
905067.3	Streptococcus parasanguinis F0405 (905067.3)	Firmicutes	Bacilli	Lactobacillales	Streptococcaceae	Streptococcus	Streptococcus parasanguinis
1035185.3	Streptococcus parasanguinis SK236 (1035185.3)	Firmicutes	Bacilli	Lactobacillales	Streptococcaceae	Streptococcus	Streptococcus parasanguinis
1114965.3	Streptococcus parasanguinis FW213 (1114965.3)	Firmicutes	Bacilli	Lactobacillales	Streptococcaceae	Streptococcus	Streptococcus parasanguinis
873447.3	Streptococcus parauberis NCFD 2020 (873447.3)	Firmicutes	Bacilli	Lactobacillales	Streptococcaceae	Streptococcus	Streptococcus parauberis
936154.3	Streptococcus parauberis KCTC 11537 (936154.3)	Firmicutes	Bacilli	Lactobacillales	Streptococcaceae	Streptococcus	Streptococcus parauberis
1207544.3	Streptococcus parauberis KRS-02109 (1207544.3)	Firmicutes	Bacilli	Lactobacillales	Streptococcaceae	Streptococcus	Streptococcus parauberis
1207545.3	Streptococcus parauberis KRS-02083 (1207545.3)	Firmicutes	Bacilli	Lactobacillales	Streptococcaceae	Streptococcus	Streptococcus parauberis
1260132.3	Streptococcus parauberis KCTC 11980BP (1260132.3)	Firmicutes	Bacilli	Lactobacillales	Streptococcaceae	Streptococcus	Streptococcus parauberis
197614.11	Streptococcus pasteurianus SS_Bg39_v2 (197614.11)	Firmicutes	Bacilli	Lactobacillales	Streptococcaceae	Streptococcus	Streptococcus pasteurianus
981540.3	Streptococcus pasteurianus ATCC 43144 (981540.3)	Firmicutes	Bacilli	Lactobacillales	Streptococcaceae	Streptococcus	Streptococcus pasteurianus
888746.3	Streptococcus peroris ATCC 700780 (888746.3)	Firmicutes	Bacilli	Lactobacillales	Streptococcaceae	Streptococcus	Streptococcus peroris
1313.16321	Streptococcus pneumoniae BEED35 (1313.16321)	Firmicutes	Bacilli	Lactobacillales	Streptococcaceae	Streptococcus	Streptococcus pneumoniae
170187.11	Streptococcus pneumoniae TIGR4 (170187.11)	Firmicutes	Bacilli	Lactobacillales	Streptococcaceae	Streptococcus	Streptococcus pneumoniae
171101.6	Streptococcus pneumoniae R6 (171101.6)	Firmicutes	Bacilli	Lactobacillales	Streptococcaceae	Streptococcus	Streptococcus pneumoniae
189423.5	Streptococcus pneumoniae 670-6B (189423.5)	Firmicutes	Bacilli	Lactobacillales	Streptococcaceae	Streptococcus	Streptococcus pneumoniae
216600.3	Streptococcus pneumoniae 23F (216600.3)	Firmicutes	Bacilli	Lactobacillales	Streptococcaceae	Streptococcus	Streptococcus pneumoniae
373153.27	Streptococcus pneumoniae D39 (373153.27)	Firmicutes	Bacilli	Lactobacillales	Streptococcaceae	Streptococcus	Streptococcus pneumoniae
487213.3	Streptococcus pneumoniae Taiwan19F-14 (487213.3)	Firmicutes	Bacilli	Lactobacillales	Streptococcaceae	Streptococcus	Streptococcus pneumoniae
487214.5	Streptococcus pneumoniae Hungary19A-6 (487214.5)	Firmicutes	Bacilli	Lactobacillales	Streptococcaceae	Streptococcus	Streptococcus pneumoniae
488221.3	Streptococcus pneumoniae 70585 (488221.3)	Firmicutes	Bacilli	Lactobacillales	Streptococcaceae	Streptococcus	Streptococcus pneumoniae
488222.3	Streptococcus pneumoniae JJA (488222.3)	Firmicutes	Bacilli	Lactobacillales	Streptococcaceae	Streptococcus	Streptococcus pneumoniae
488223.4	Streptococcus pneumoniae P1031 (488223.4)	Firmicutes	Bacilli	Lactobacillales	Streptococcaceae	Streptococcus	Streptococcus pneumoniae
512566.5	Streptococcus pneumoniae G54 (512566.5)	Firmicutes	Bacilli	Lactobacillales	Streptococcaceae	Streptococcus	Streptococcus pneumoniae
516950.5	Streptococcus pneumoniae CGSP14 (516950.5)	Firmicutes	Bacilli	Lactobacillales	Streptococcaceae	Streptococcus	Streptococcus pneumoniae
525381.4	Streptococcus pneumoniae TCH8431/19A (525381.4)	Firmicutes	Bacilli	Lactobacillales	Streptococcaceae	Streptococcus	Streptococcus pneumoniae
561276.4	Streptococcus pneumoniae ATCC 700669 (561276.4)	Firmicutes	Bacilli	Lactobacillales	Streptococcaceae	Streptococcus	Streptococcus pneumoniae
574093.3	Streptococcus pneumoniae AP200 (574093.3)	Firmicutes	Bacilli	Lactobacillales	Streptococcaceae	Streptococcus	Streptococcus pneumoniae
697283.3	Streptococcus pneumoniae gamPNI0373 (697283.3)	Firmicutes	Bacilli	Lactobacillales	Streptococcaceae	Streptococcus	Streptococcus pneumoniae
760746.3	Streptococcus pneumoniae GA04375 (760746.3)	Firmicutes	Bacilli	Lactobacillales	Streptococcaceae	Streptococcus	Streptococcus pneumoniae
760810.3	Streptococcus pneumoniae GA41317 (760810.3)	Firmicutes	Bacilli	Lactobacillales	Streptococcaceae	Streptococcus	Streptococcus pneumoniae
869215.3	Streptococcus pneumoniae OXC141 (869215.3)	Firmicutes	Bacilli	Lactobacillales	Streptococcaceae	Streptococcus	Streptococcus pneumoniae
869216.3	Streptococcus pneumoniae INV200 (869216.3)	Firmicutes	Bacilli	Lactobacillales	Streptococcaceae	Streptococcus	Streptococcus pneumoniae
869269.3	Streptococcus pneumoniae INV104 (869269.3)	Firmicutes	Bacilli	Lactobacillales	Streptococcaceae	Streptococcus	Streptococcus pneumoniae
869303.3	Streptococcus pneumoniae SPN034156 (869303.3)	Firmicutes	Bacilli	Lactobacillales	Streptococcaceae	Streptococcus	Streptococcus pneumoniae
869304.3	Streptococcus pneumoniae SPN034183 (869304.3)	Firmicutes	Bacilli	Lactobacillales	Streptococcaceae	Streptococcus	Streptococcus pneumoniae
869311.3	Streptococcus pneumoniae SPN032672 (869311.3)	Firmicutes	Bacilli	Lactobacillales	Streptococcaceae	Streptococcus	Streptococcus pneumoniae
869312.3	Streptococcus pneumoniae SPN033038 (869312.3)	Firmicutes	Bacilli	Lactobacillales	Streptococcaceae	Streptococcus	Streptococcus pneumoniae
1105119.3	Streptococcus pneumoniae GA60080 (1105119.3)	Firmicutes	Bacilli	Lactobacillales	Streptococcaceae	Streptococcus	Streptococcus pneumoniae
1130804.3	Streptococcus pneumoniae ST556 (1130804.3)	Firmicutes	Bacilli	Lactobacillales	Streptococcaceae	Streptococcus	Streptococcus pneumoniae
1159082.3	Streptococcus pneumoniae PCS8203 (1159082.3)	Firmicutes	Bacilli	Lactobacillales	Streptococcaceae	Streptococcus	Streptococcus pneumoniae
1159084.3	Streptococcus pneumoniae PCS125219 (1159084.3)	Firmicutes	Bacilli	Lactobacillales	Streptococcaceae	Streptococcus	Streptococcus pneumoniae
1159085.3	Streptococcus pneumoniae PCS70012 (1159085.3)	Firmicutes	Bacilli	Lactobacillales	Streptococcaceae	Streptococcus	Streptococcus pneumoniae
1159087.3	Streptococcus pneumoniae PNI0002 (1159087.3)	Firmicutes	Bacilli	Lactobacillales	Streptococcaceae	Streptococcus	Streptococcus pneumoniae
1159088.3	Streptococcus pneumoniae PNI0006 (1159088.3)	Firmicutes	Bacilli	Lactobacillales	Streptococcaceae	Streptococcus	Streptococcus pneumoniae
1159092.3	Streptococcus pneumoniae PNI0010 (1159092.3)	Firmicutes	Bacilli	Lactobacillales	Streptococcaceae	Streptococcus	Streptococcus pneumoniae
1159094.3	Streptococcus pneumoniae PNI0153 (1159094.3)	Firmicutes	Bacilli	Lactobacillales	Streptococcaceae	Streptococcus	Streptococcus pneumoniae
1054460.4	Streptococcus pseudopneumoniae IS7493 (1054460.4)	Firmicutes	Bacilli	Lactobacillales	Streptococcaceae	Streptococcus	Streptococcus pseudopneumoniae
160490.1	Streptococcus pyogenes M1 GAS (160490.1)	Firmicutes	Bacilli	Lactobacillales	Streptococcaceae	Streptococcus	Streptococcus pyogenes
160491.19	Streptococcus pyogenes str. Manfredo (160491.19)	Firmicutes	Bacilli	Lactobacillales	Streptococcaceae	Streptococcus	Streptococcus pyogenes
186103.3	Streptococcus pyogenes MGAS8232 (186103.3)	Firmicutes	Bacilli	Lactobacillales	Streptococcaceae	Streptococcus	Streptococcus pyogenes
193567.3	Streptococcus pyogenes SSI-1 (193567.3)	Firmicutes	Bacilli	Lactobacillales	Streptococcaceae	Streptococcus	Streptococcus pyogenes
198466.3	Streptococcus pyogenes MGAS315 (198466.3)	Firmicutes	Bacilli	Lactobacillales	Streptococcaceae	Streptococcus	Streptococcus pyogenes
286636.3	Streptococcus pyogenes MGAS10394 (286636.3)	Firmicutes	Bacilli	Lactobacillales	Streptococcaceae	Streptococcus	Streptococcus pyogenes
487215.4	Streptococcus pyogenes Alab49 (487215.4)	Firmicutes	Bacilli	Lactobacillales	Streptococcaceae	Streptococcus	Streptococcus pyogenes
864568.3	Streptococcus pyogenes ATCC 10782 (864568.3)	Firmicutes	Bacilli	Lactobacillales	Streptococcaceae	Streptococcus	Streptococcus pyogenes
1235829.3	Streptococcus pyogenes A20 (1235829.3)	Firmicutes	Bacilli	Lactobacillales	Streptococcaceae	Streptococcus	Streptococcus pyogenes
1304.173	Streptococcus salivarius strain NCTC 8618 (1304.173)	Firmicutes	Bacilli	Lactobacillales	Streptococcaceae	Streptococcus	Streptococcus salivarius
1304.182	Streptococcus salivarius strain JF (1304.182)	Firmicutes	Bacilli	Lactobacillales	Streptococcaceae	Streptococcus	Streptococcus salivarius
1304.245	Streptococcus salivarius strain ATCC 27945 (1304.245)	Firmicutes	Bacilli	Lactobacillales	Streptococcaceae	Streptococcus	Streptococcus salivarius
1304.435	Streptococcus salivarius SS_Bg39_v2 (1304.435)	Firmicutes	Bacilli	Lactobacillales	Streptococcaceae	Streptococcus	Streptococcus salivarius
1304.573	Streptococcus salivarius BEED36 (1304.573)	Firmicutes	Bacilli	Lactobacillales	Streptococcaceae	Streptococcus	Streptococcus salivarius
347253.5	Streptococcus salivarius JIM8777 (347253.5)	Firmicutes	Bacilli	Lactobacillales	Streptococcaceae	Streptococcus	Streptococcus salivarius
596322.3	Streptococcus salivarius SK126 (596322.3)	Firmicutes	Bacilli	Lactobacillales	Streptococcaceae	Streptococcus	Streptococcus salivarius
1046629.4	Streptococcus salivarius 57.I (1046629.4)	Firmicutes	Bacilli	Lactobacillales	Streptococcaceae	Streptococcus	Streptococcus salivarius
1074494.5	Streptococcus salivarius M18 (1074494.5)	Firmicutes	Bacilli	Lactobacillales	Streptococcaceae	Streptococcus	Streptococcus salivarius
1157946.4	Streptococcus salivarius PS4 (1157946.4)	Firmicutes	Bacilli	Lactobacillales	Streptococcaceae	Streptococcus	Streptococcus salivarius
1200793.3	Streptococcus salivarius K12 (1200793.3)	Firmicutes	Bacilli	Lactobacillales	Streptococcaceae	Streptococcus	Streptococcus salivarius
6666666.201643	Streptococcus salivarius LFYP6 (6666666.201643)	Firmicutes	Bacilli	Lactobacillales	Streptococcaceae	Streptococcus	Streptococcus salivarius
388919.9	Streptococcus sanguinis SK36 (388919.9)	Firmicutes	Bacilli	Lactobacillales	Streptococcaceae	Streptococcus	Streptococcus sanguinis
888807.3	Streptococcus sanguinis SK1 (888807.3)	Firmicutes	Bacilli	Lactobacillales	Streptococcaceae	Streptococcus	Streptococcus sanguinis
888808.3	Streptococcus sanguinis SK49 (888808.3)	Firmicutes	Bacilli	Lactobacillales	Streptococcaceae	Streptococcus	Streptococcus sanguinis
888809.3	Streptococcus sanguinis SK72 (888809.3)	Firmicutes	Bacilli	Lactobacillales	Streptococcaceae	Streptococcus	Streptococcus sanguinis
888810.3	Streptococcus sanguinis SK115 (888810.3)	Firmicutes	Bacilli	Lactobacillales	Streptococcaceae	Streptococcus	Streptococcus sanguinis
888811.3	Streptococcus sanguinis SK150 (888811.3)	Firmicutes	Bacilli	Lactobacillales	Streptococcaceae	Streptococcus	Streptococcus sanguinis
888812.3	Streptococcus sanguinis SK160 (888812.3)	Firmicutes	Bacilli	Lactobacillales	Streptococcaceae	Streptococcus	Streptococcus sanguinis
888813.3	Streptococcus sanguinis SK330 (888813.3)	Firmicutes	Bacilli	Lactobacillales	Streptococcaceae	Streptococcus	Streptococcus sanguinis
888814.4	Streptococcus sanguinis SK340 (888814.4)	Firmicutes	Bacilli	Lactobacillales	Streptococcaceae	Streptococcus	Streptococcus sanguinis
888815.3	Streptococcus sanguinis SK353 (888815.3)	Firmicutes	Bacilli	Lactobacillales	Streptococcaceae	Streptococcus	Streptococcus sanguinis
888816.3	Streptococcus sanguinis SK355 (888816.3)	Firmicutes	Bacilli	Lactobacillales	Streptococcaceae	Streptococcus	Streptococcus sanguinis
888817.3	Streptococcus sanguinis SK405 (888817.3)	Firmicutes	Bacilli	Lactobacillales	Streptococcaceae	Streptococcus	Streptococcus sanguinis
888818.3	Streptococcus sanguinis SK408 (888818.3)	Firmicutes	Bacilli	Lactobacillales	Streptococcaceae	Streptococcus	Streptococcus sanguinis
888819.3	Streptococcus sanguinis SK678 (888819.3)	Firmicutes	Bacilli	Lactobacillales	Streptococcaceae	Streptococcus	Streptococcus sanguinis
888820.3	Streptococcus sanguinis SK1056 (888820.3)	Firmicutes	Bacilli	Lactobacillales	Streptococcaceae	Streptococcus	Streptococcus sanguinis
888821.3	Streptococcus sanguinis SK1057 (888821.3)	Firmicutes	Bacilli	Lactobacillales	Streptococcaceae	Streptococcus	Streptococcus sanguinis
888822.3	Streptococcus sanguinis SK1058 (888822.3)	Firmicutes	Bacilli	Lactobacillales	Streptococcaceae	Streptococcus	Streptococcus sanguinis
888823.3	Streptococcus sanguinis SK1059 (888823.3)	Firmicutes	Bacilli	Lactobacillales	Streptococcaceae	Streptococcus	Streptococcus sanguinis
888824.3	Streptococcus sanguinis SK1087 (888824.3)	Firmicutes	Bacilli	Lactobacillales	Streptococcaceae	Streptococcus	Streptococcus sanguinis
888825.3	Streptococcus sanguinis VMC66 (888825.3)	Firmicutes	Bacilli	Lactobacillales	Streptococcaceae	Streptococcus	Streptococcus sanguinis
997356.4	Streptococcus sanguinis ATCC 29667 (997356.4)	Firmicutes	Bacilli	Lactobacillales	Streptococcaceae	Streptococcus	Streptococcus sanguinis
1308.608	Streptococcus thermophilus BEED37 (1308.608)	Firmicutes	Bacilli	Lactobacillales	Streptococcaceae	Streptococcus	Streptococcus thermophilus
264199.4	Streptococcus thermophilus LMG 18311 (264199.4)	Firmicutes	Bacilli	Lactobacillales	Streptococcaceae	Streptococcus	Streptococcus thermophilus
299768.6	Streptococcus thermophilus CNRZ1066 (299768.6)	Firmicutes	Bacilli	Lactobacillales	Streptococcaceae	Streptococcus	Streptococcus thermophilus
322159.8	Streptococcus thermophilus LMD-9 (322159.8)	Firmicutes	Bacilli	Lactobacillales	Streptococcaceae	Streptococcus	Streptococcus thermophilus
767463.3	Streptococcus thermophilus ND03 (767463.3)	Firmicutes	Bacilli	Lactobacillales	Streptococcaceae	Streptococcus	Streptococcus thermophilus
1051074.3	Streptococcus thermophilus JIM 8232 (1051074.3)	Firmicutes	Bacilli	Lactobacillales	Streptococcaceae	Streptococcus	Streptococcus thermophilus
1187956.3	Streptococcus thermophilus MN-ZLW-002 (1187956.3)	Firmicutes	Bacilli	Lactobacillales	Streptococcaceae	Streptococcus	Streptococcus thermophilus
1408178.4	Streptococcus thermophilus ASCC 1275 (1408178.4)	Firmicutes	Bacilli	Lactobacillales	Streptococcaceae	Streptococcus	Streptococcus thermophilus
1123318.3	Streptococcus thoraltensis DSM 12221 (1123318.3)	Firmicutes	Bacilli	Lactobacillales	Streptococcaceae	Streptococcus	Streptococcus thoraltensis
218495.5	Streptococcus uberis 0140J (218495.5)	Firmicutes	Bacilli	Lactobacillales	Streptococcaceae	Streptococcus	Streptococcus uberis
889206.3	Streptococcus vestibularis ATCC 49124 (889206.3)	Firmicutes	Bacilli	Lactobacillales	Streptococcaceae	Streptococcus	Streptococcus vestibularis
904306.3	Streptococcus vestibularis F0396 (904306.3)	Firmicutes	Bacilli	Lactobacillales	Streptococcaceae	Streptococcus	Streptococcus vestibularis
186802.31	Clostridiales sp. LFYP113 (186802.31)	Firmicutes	Clostridia	Clostridiales	-	-	-
457421.5	Clostridiales bacterium 1_7_47FAA (457421.5)	Firmicutes	Clostridia	Clostridiales	-	-	-
2219695.3	Clostridiales bacterium Marseille-P5551 (2219695.3)	Firmicutes	Clostridia	Clostridiales	-	-	-
6666666.205278	Clostridiales sp. LFYP120 (6666666.205278)	Firmicutes	Clostridia	Clostridiales	-	-	-
483218.5	Bacteroides pectinophilus ATCC 43243 (483218.5)	Firmicutes	Clostridia	Clostridiales	-	-	[Bacteroides] pectinophilus
292800.11	Flavonifractor plautii YL31 (292800.11)	Firmicutes	Clostridia	Clostridiales	-	Flavonifractor	Flavonifractor plautii
292800.27	Flavonifractor plautii LFYP42 (292800.27)	Firmicutes	Clostridia	Clostridiales	-	Flavonifractor	Flavonifractor plautii
411475.3	Flavonifractor plautii ATCC 29863 (411475.3)	Firmicutes	Clostridia	Clostridiales	-	Flavonifractor	Flavonifractor plautii
742738.3	Clostridium orbiscindens 1_3_50AFAA (742738.3)	Firmicutes	Clostridia	Clostridiales	-	Flavonifractor	Flavonifractor plautii
1297617.14	Intestinimonas butyriciproducens strain 27-5-10 (1297617.14)	Firmicutes	Clostridia	Clostridiales	-	Intestinimonas	Intestinimonas butyriciproducens
1297617.3	Intestinimonas butyriciproducens ER1 (1297617.3)	Firmicutes	Clostridia	Clostridiales	-	Intestinimonas	Intestinimonas butyriciproducens
1297617.4	Intestinimonas butyriciproducens strain af211 (1297617.4)	Firmicutes	Clostridia	Clostridiales	-	Intestinimonas	Intestinimonas butyriciproducens
1673721.58	Intestinimonas massiliensis strain Marseille-P3064 (1673721.58)	Firmicutes	Clostridia	Clostridiales	-	Intestinimonas	Intestinimonas massiliensis
1871015.3	Pseudoflavonifractor sp. Marseille-P3106 strain Marseille-P3106 (1871015.3)	Firmicutes	Clostridia	Clostridiales	-	Pseudoflavonifractor	-
1965578.3	Pseudoflavonifractor sp. An187 strain An187 (1965578.3)	Firmicutes	Clostridia	Clostridiales	-	Pseudoflavonifractor	-
411467.6	Bacteroides capillosus ATCC 29799 (411467.6)	Firmicutes	Clostridia	Clostridiales	-	Pseudoflavonifractor	Pseudoflavonifractor capillosus
2086585.3	Christensenella sp. Marseille-P3954 (2086585.3)	Firmicutes	Clostridia	Clostridiales	Christensenellaceae	Christensenella	-
1805714.3	Christensenella massiliensis strain Marseille-P2438 (1805714.3)	Firmicutes	Clostridia	Clostridiales	Christensenellaceae	Christensenella	Christensenella massiliensis
626937.8	Christensenella minuta strain DSM 22607 (626937.8)	Firmicutes	Clostridia	Clostridiales	Christensenellaceae	Christensenella	Christensenella minuta
1816678.3	Christensenella sp. Marseille-P2437 (1816678.3)	Firmicutes	Clostridia	Clostridiales	Christensenellaceae	Christensenella	Christensenella timonensis
1203606.4	Butyricicoccus pullicaecorum 1.2 (1203606.4)	Firmicutes	Clostridia	Clostridiales	Clostridiaceae	Butyricicoccus	Butyricicoccus pullicaecorum
857293.11	Caloramator australicus RC3 (857293.11)	Firmicutes	Clostridia	Clostridiales	Clostridiaceae	Caloramator	Caloramator australicus
908809.3	Caloramator mitchellensis strain VF08 (908809.3)	Firmicutes	Clostridia	Clostridiales	Clostridiaceae	Caloramator	Caloramator mitchellensis
1121262.4	Caloramator proteoclasticus DSM 10124 (1121262.4)	Firmicutes	Clostridia	Clostridiales	Clostridiaceae	Caloramator	Caloramator proteoclasticus
1147123.4	Caloramator quimbayensis strain USBA 833 (1147123.4)	Firmicutes	Clostridia	Clostridiales	Clostridiaceae	Caloramator	Caloramator quimbayensis
97138.3	Clostridium sp. ASF356 (97138.3)	Firmicutes	Clostridia	Clostridiales	Clostridiaceae	Clostridium	-
411484.7	Clostridium sp. SS2/1 (411484.7)	Firmicutes	Clostridia	Clostridiales	Clostridiaceae	Clostridium	-
411486.3	Clostridium sp. M62/1 (411486.3)	Firmicutes	Clostridia	Clostridiales	Clostridiaceae	Clostridium	-
411489.7	Clostridium sp. L2-50 (411489.7)	Firmicutes	Clostridia	Clostridiales	Clostridiaceae	Clostridium	-
457396.3	Clostridium sp. 7_2_43FAA (457396.3)	Firmicutes	Clostridia	Clostridiales	Clostridiaceae	Clostridium	-
556261.3	Clostridium sp. D5 (556261.3)	Firmicutes	Clostridia	Clostridiales	Clostridiaceae	Clostridium	-
641107.3	Clostridium sp. DL-VIII (641107.3)	Firmicutes	Clostridia	Clostridiales	Clostridiaceae	Clostridium	-
665940.3	Clostridium sp. 7_3_54FAA (665940.3)	Firmicutes	Clostridia	Clostridiales	Clostridiaceae	Clostridium	-
755731.4	Clostridium sp. BNL1100 (755731.4)	Firmicutes	Clostridia	Clostridiales	Clostridiaceae	Clostridium	-
908340.3	Clostridium sp. HGF2 (908340.3)	Firmicutes	Clostridia	Clostridiales	Clostridiaceae	Clostridium	-
1042156.4	Clostridium sp. SY8519 (1042156.4)	Firmicutes	Clostridia	Clostridiales	Clostridiaceae	Clostridium	-
1105031.3	Clostridium sp. MSTE9 (1105031.3)	Firmicutes	Clostridia	Clostridiales	Clostridiaceae	Clostridium	-
2040295.3	Clostridium sp. Marseille-P4200 (2040295.3)	Firmicutes	Clostridia	Clostridiales	Clostridiaceae	Clostridium	-
2080751.3	Clostridium sp. Marseille-P4344 (2080751.3)	Firmicutes	Clostridia	Clostridiales	Clostridiaceae	Clostridium	-
2479838.3	Clostridium sp. Marseille-P8228 (2479838.3)	Firmicutes	Clostridia	Clostridiales	Clostridiaceae	Clostridium	-
272562.8	Clostridium acetobutylicum ATCC 824 (272562.8)	Firmicutes	Clostridia	Clostridiales	Clostridiaceae	Clostridium	Clostridium acetobutylicum
863638.3	Clostridium acetobutylicum EA 2018 (863638.3)	Firmicutes	Clostridia	Clostridiales	Clostridiaceae	Clostridium	Clostridium acetobutylicum
290402.41	Clostridium beijerinckii NCIMB 8052 (290402.41)	Firmicutes	Clostridia	Clostridiales	Clostridiaceae	Clostridium	Clostridium beijerinckii
413999.7	Clostridium botulinum A str. ATCC 3502 (413999.7)	Firmicutes	Clostridia	Clostridiales	Clostridiaceae	Clostridium	Clostridium botulinum
441770.6	Clostridium botulinum A str. ATCC 19397 (441770.6)	Firmicutes	Clostridia	Clostridiales	Clostridiaceae	Clostridium	Clostridium botulinum
441771.6	Clostridium botulinum A str. Hall (441771.6)	Firmicutes	Clostridia	Clostridiales	Clostridiaceae	Clostridium	Clostridium botulinum
508765.6	Clostridium botulinum B str. Eklund 17B (508765.6)	Firmicutes	Clostridia	Clostridiales	Clostridiaceae	Clostridium	Clostridium botulinum
508767.5	Clostridium botulinum E3 str. Alaska E43 (508767.5)	Firmicutes	Clostridia	Clostridiales	Clostridiaceae	Clostridium	Clostridium botulinum
536233.3	Clostridium botulinum E1 str. 'BoNT E Beluga' (536233.3)	Firmicutes	Clostridia	Clostridiales	Clostridiaceae	Clostridium	Clostridium botulinum
941968.4	Clostridium botulinum H04402 065 (941968.4)	Firmicutes	Clostridia	Clostridiales	Clostridiaceae	Clostridium	Clostridium botulinum
447214.4	Clostridium butyricum 5521 (447214.4)	Firmicutes	Clostridia	Clostridiales	Clostridiaceae	Clostridium	Clostridium butyricum
632245.3	Clostridium butyricum E4 str. BoNT E BL5262 (632245.3)	Firmicutes	Clostridia	Clostridiales	Clostridiaceae	Clostridium	Clostridium butyricum
997898.4	Clostridium butyricum 60E.3 (997898.4)	Firmicutes	Clostridia	Clostridiales	Clostridiaceae	Clostridium	Clostridium butyricum
1306409.3	Clostridium butyricum DKU-01 (1306409.3)	Firmicutes	Clostridia	Clostridiales	Clostridiaceae	Clostridium	Clostridium butyricum
1316931.3	Clostridium butyricum DSM 10702 (1316931.3)	Firmicutes	Clostridia	Clostridiales	Clostridiaceae	Clostridium	Clostridium butyricum
6666666.201631	Clostridium butyricum LFYP62 (6666666.201631)	Firmicutes	Clostridia	Clostridiales	Clostridiaceae	Clostridium	Clostridium butyricum
1280692.3	Clostridium cadaveris AGR2141 (1280692.3)	Firmicutes	Clostridia	Clostridiales	Clostridiaceae	Clostridium	Clostridium cadaveris
545697.3	Clostridium celatum DSM 1785 (545697.3)	Firmicutes	Clostridia	Clostridiales	Clostridiaceae	Clostridium	Clostridium celatum
573061.5	Clostridium cellulovorans 743B (573061.5)	Firmicutes	Clostridia	Clostridiales	Clostridiaceae	Clostridium	Clostridium cellulovorans
1958780.3	Clostridium merdae strain Marseille-P2953 (1958780.3)	Firmicutes	Clostridia	Clostridiales	Clostridiaceae	Clostridium	Clostridium merdae
2045012.5	Clostridium minihomine strain Marseille-P4642 (2045012.5)	Firmicutes	Clostridia	Clostridiales	Clostridiaceae	Clostridium	Clostridium minihomine
6666666.201633	Clostridium paraputrificum LFYP93 (6666666.201633)	Firmicutes	Clostridia	Clostridiales	Clostridiaceae	Clostridium	Clostridium paraputrificum
86416.3	Clostridium pasteurianum BC1 (86416.3)	Firmicutes	Clostridia	Clostridiales	Clostridiaceae	Clostridium	Clostridium pasteurianum
1262449.3	Clostridium pasteurianum DSM 525 (1262449.3)	Firmicutes	Clostridia	Clostridiales	Clostridiaceae	Clostridium	Clostridium pasteurianum
195102.6	Clostridium perfringens str. 13 (195102.6)	Firmicutes	Clostridia	Clostridiales	Clostridiaceae	Clostridium	Clostridium perfringens
195103.9	Clostridium perfringens ATCC 13124 (195103.9)	Firmicutes	Clostridia	Clostridiales	Clostridiaceae	Clostridium	Clostridium perfringens
289380.15	Clostridium perfringens SM101 (289380.15)	Firmicutes	Clostridia	Clostridiales	Clostridiaceae	Clostridium	Clostridium perfringens
742739.3	Clostridium perfringens WAL-14572 (742739.3)	Firmicutes	Clostridia	Clostridiales	Clostridiaceae	Clostridium	Clostridium perfringens
931276.5	Clostridium saccharoperbutylacetonicum N1-4(HMT) (931276.5)	Firmicutes	Clostridia	Clostridiales	Clostridiaceae	Clostridium	Clostridium saccharoperbutylacetonicum
1202534.3	Clostridium sartagoforme AAU1 (1202534.3)	Firmicutes	Clostridia	Clostridiales	Clostridiaceae	Clostridium	Clostridium sartagoforme
1414720.3	Clostridium sp. JCC (1414720.3)	Firmicutes	Clostridia	Clostridiales	Clostridiaceae	Clostridium	Clostridium saudiense
1033737.3	Clostridium sp. JC122 (1033737.3)	Firmicutes	Clostridia	Clostridiales	Clostridiaceae	Clostridium	Clostridium senegalense
1504.11	Clostridium septicum strain P1044 (1504.11)	Firmicutes	Clostridia	Clostridiales	Clostridiaceae	Clostridium	Clostridium septicum
1504.35	Clostridium septicum strain DSM 7534 (1504.35)	Firmicutes	Clostridia	Clostridiales	Clostridiaceae	Clostridium	Clostridium septicum
471871.7	Clostridium sporogenes ATCC 15579 (471871.7)	Firmicutes	Clostridia	Clostridiales	Clostridiaceae	Clostridium	Clostridium sporogenes
6666666.201634	Clostridium tertium LFYP3 (6666666.201634)	Firmicutes	Clostridia	Clostridiales	Clostridiaceae	Clostridium	Clostridium tertium
1121342.3	Clostridium tyrobutyricum DSM 2637 = ATCC 25755 (1121342.3)	Firmicutes	Clostridia	Clostridiales	Clostridiaceae	Clostridium	Clostridium tyrobutyricum
1212547.3	Clostridium tyrobutyricum UC7086 (1212547.3)	Firmicutes	Clostridia	Clostridiales	Clostridiaceae	Clostridium	Clostridium tyrobutyricum
6666666.205263	Hungatella hathewayi LFYP18 (6666666.205263)	Firmicutes	Clostridia	Clostridiales	Clostridiaceae	Hungatella	Clostridium hathewayi
566550.8	Clostridium hathewayi DSM 13479 (566550.8)	Firmicutes	Clostridia	Clostridiales	Clostridiaceae	Hungatella	Hungatella hathewayi
742737.3	Clostridium hathewayi WAL-18680 (742737.3)	Firmicutes	Clostridia	Clostridiales	Clostridiaceae	Hungatella	Hungatella hathewayi
999412.4	Clostridium hathewayi 12489931 (999412.4)	Firmicutes	Clostridia	Clostridiales	Clostridiaceae	Hungatella	Hungatella hathewayi
1122184.3	Lutispora thermophila DSM 19022 (1122184.3)	Firmicutes	Clostridia	Clostridiales	Clostridiaceae	Lutispora	Lutispora thermophila
2086584.3	Mordavella sp. Marseille-P3756 (2086584.3)	Firmicutes	Clostridia	Clostridiales	Clostridiaceae	Mordavella	-
1321814.3	Eubacterium brachy ATCC 33089 (1321814.3)	Firmicutes	Clostridia	Clostridiales	Clostridiales Family XIII. Incertae Sedis	-	[Eubacterium] brachy
883109.3	Eubacterium infirmum F0142 (883109.3)	Firmicutes	Clostridia	Clostridiales	Clostridiales Family XIII. Incertae Sedis	-	[Eubacterium] infirmum
592031.3	Eubacterium saphenum ATCC 49989 (592031.3)	Firmicutes	Clostridia	Clostridiales	Clostridiales Family XIII. Incertae Sedis	-	[Eubacterium] saphenum
1118055.3	Anaerococcus sp. PH9 (1118055.3)	Firmicutes	Clostridia	Clostridiales	Clostridiales incertae sedis	Anaerococcus	-
1917867.3	Bacilliculturomica massiliensis strain Marseille-P3303 (1917867.3)	Firmicutes	Clostridia	Clostridiales	Clostridiales incertae sedis	Bacilliculturomica	Bacilliculturomica massiliensis
1776384.3	Eubacterium sp. SN18 (1776384.3)	Firmicutes	Clostridia	Clostridiales	Clostridiales incertae sedis	Emergencia	Emergencia timonensis
445971.6	Anaerofustis stercorihominis DSM 17244 (445971.6)	Firmicutes	Clostridia	Clostridiales	Eubacteriaceae	Anaerofustis	Anaerofustis stercorihominis
457402.3	Eubacterium sp. 3_1_31 (457402.3)	Firmicutes	Clostridia	Clostridiales	Eubacteriaceae	Eubacterium	-
1235790.3	Eubacterium sp. 14-2 (1235790.3)	Firmicutes	Clostridia	Clostridiales	Eubacteriaceae	Eubacterium	-
2058290.4	Eubacterium sp. Marseille-P5640 (2058290.4)	Firmicutes	Clostridia	Clostridiales	Eubacteriaceae	Eubacterium	-
1408436.3	Eubacterium cellulosolvens LD2006 (1408436.3)	Firmicutes	Clostridia	Clostridiales	Eubacteriaceae	Eubacterium	[Eubacterium] cellulosolvens
515620.4	Eubacterium eligens ATCC 27750 (515620.4)	Firmicutes	Clostridia	Clostridiales	Eubacteriaceae	Eubacterium	[Eubacterium] eligens
411469.3	Eubacterium hallii DSM 3353 (411469.3)	Firmicutes	Clostridia	Clostridiales	Eubacteriaceae	Eubacterium	[Eubacterium] hallii
53442.3	Eubacterium callanderi strain NLAE-zl-G225 (53442.3)	Firmicutes	Clostridia	Clostridiales	Eubacteriaceae	Eubacterium	Eubacterium callanderi
53442.4	Eubacterium callanderi strain FD (53442.4)	Firmicutes	Clostridia	Clostridiales	Eubacteriaceae	Eubacterium	Eubacterium callanderi
290054.4	Eubacterium coprostanoligenes strain ATCC 51222 (290054.4)	Firmicutes	Clostridia	Clostridiales	Eubacteriaceae	Eubacterium	Eubacterium coprostanoligenes
903814.3	Eubacterium limosum KIST612 (903814.3)	Firmicutes	Clostridia	Clostridiales	Eubacteriaceae	Eubacterium	Eubacterium limosum
6666666.201653	Eubacterium limosum LFYP34 (6666666.201653)	Firmicutes	Clostridia	Clostridiales	Eubacteriaceae	Eubacterium	Eubacterium limosum
1256908.3	Eubacterium ramulus ATCC 29099 (1256908.3)	Firmicutes	Clostridia	Clostridiales	Eubacteriaceae	Eubacterium	Eubacterium ramulus
42322.7	Eubacterium ruminantium strain ATCC 17233 (42322.7)	Firmicutes	Clostridia	Clostridiales	Eubacteriaceae	Eubacterium	Eubacterium ruminantium
411463.4	Eubacterium ventriosum ATCC 27560 (411463.4)	Firmicutes	Clostridia	Clostridiales	Eubacteriaceae	Eubacterium	Eubacterium ventriosum
2086578.3	Intestinibacillus sp. Marseille-P4005 (2086578.3)	Firmicutes	Clostridia	Clostridiales	Eubacteriaceae	Intestinibacillus	-
2364792.3	Intestinibacillus sp. Marseille-P6563 (2364792.3)	Firmicutes	Clostridia	Clostridiales	Eubacteriaceae	Intestinibacillus	-
1871029.3	Intestinibacillus massiliensis strain type strain: Marseille-P3216 (1871029.3)	Firmicutes	Clostridia	Clostridiales	Eubacteriaceae	Intestinibacillus	Intestinibacillus massiliensis
572545.4	Ruminiclostridium thermocellum DSM 2360 strain LQRI (572545.4)	Firmicutes	Clostridia	Clostridiales	Hungateiclostridiaceae	Hungateiclostridium	Hungateiclostridium thermocellum
245012.3	butyrate-producing bacterium SM4/1 (245012.3)	Firmicutes	Clostridia	Clostridiales	Lachnospiraceae	-	-
245014.3	butyrate-producing bacterium SS3/4 (245014.3)	Firmicutes	Clostridia	Clostridiales	Lachnospiraceae	-	-
552395.3	Lachnospiraceae bacterium 4_1_37FAA (552395.3)	Firmicutes	Clostridia	Clostridiales	Lachnospiraceae	-	-
575593.3	Lachnospiraceae oral taxon 107 str. F0167 (575593.3)	Firmicutes	Clostridia	Clostridiales	Lachnospiraceae	-	-
658081.3	Lachnospiraceae bacterium 1_1_57FAA (658081.3)	Firmicutes	Clostridia	Clostridiales	Lachnospiraceae	-	-
658082.3	Lachnospiraceae bacterium 2_1_58FAA (658082.3)	Firmicutes	Clostridia	Clostridiales	Lachnospiraceae	-	-
658083.3	Lachnospiraceae bacterium 6_1_63FAA (658083.3)	Firmicutes	Clostridia	Clostridiales	Lachnospiraceae	-	-
658085.3	Lachnospiraceae bacterium 5_1_57FAA (658085.3)	Firmicutes	Clostridia	Clostridiales	Lachnospiraceae	-	-
658086.3	Lachnospiraceae bacterium 3_1_57FAA_CT1 (658086.3)	Firmicutes	Clostridia	Clostridiales	Lachnospiraceae	-	-
658088.3	Lachnospiraceae bacterium 9_1_43BFAA (658088.3)	Firmicutes	Clostridia	Clostridiales	Lachnospiraceae	-	-
658089.3	Lachnospiraceae bacterium 5_1_63FAA (658089.3)	Firmicutes	Clostridia	Clostridiales	Lachnospiraceae	-	-
658655.3	Lachnospiraceae bacterium 1_4_56FAA (658655.3)	Firmicutes	Clostridia	Clostridiales	Lachnospiraceae	-	-
665950.3	Lachnospiraceae bacterium 3_1_46FAA (665950.3)	Firmicutes	Clostridia	Clostridiales	Lachnospiraceae	-	-
665951.3	Lachnospiraceae bacterium 8_1_57FAA (665951.3)	Firmicutes	Clostridia	Clostridiales	Lachnospiraceae	-	-
742723.3	Lachnospiraceae bacterium 2_1_46FAA (742723.3)	Firmicutes	Clostridia	Clostridiales	Lachnospiraceae	-	-
861454.3	Lachnospiraceae bacterium oral taxon 082 str. F0431 (861454.3)	Firmicutes	Clostridia	Clostridiales	Lachnospiraceae	-	-
39491.41	[Eubacterium] rectale strain R22 (39491.41)	Firmicutes	Clostridia	Clostridiales	Lachnospiraceae	-	[Eubacterium] rectale
515619.6	Eubacterium rectale ATCC 33656 (515619.6)	Firmicutes	Clostridia	Clostridiales	Lachnospiraceae	-	[Eubacterium] rectale
657317.3	Eubacterium rectale M104/1 (657317.3)	Firmicutes	Clostridia	Clostridiales	Lachnospiraceae	-	[Eubacterium] rectale
657318.4	Eubacterium rectale DSM 17629 (657318.4)	Firmicutes	Clostridia	Clostridiales	Lachnospiraceae	-	[Eubacterium] rectale
1263079.3	Eubacterium rectale CAG:36 (1263079.3)	Firmicutes	Clostridia	Clostridiales	Lachnospiraceae	-	[Eubacterium] rectale
1619234.3	Anaerobium acetethylicum strain GluBS11 (1619234.3)	Firmicutes	Clostridia	Clostridiales	Lachnospiraceae	Anaerobium	Anaerobium acetethylicum
665937.3	Anaerostipes sp. 3_2_56FAA (665937.3)	Firmicutes	Clostridia	Clostridiales	Lachnospiraceae	Anaerostipes	-
411490.6	Anaerostipes caccae DSM 14662 (411490.6)	Firmicutes	Clostridia	Clostridiales	Lachnospiraceae	Anaerostipes	Anaerostipes caccae
6666666.205276	Anaerostipes caccae LFYP115 (6666666.205276)	Firmicutes	Clostridia	Clostridiales	Lachnospiraceae	Anaerostipes	Anaerostipes caccae
245018.3	butyrate-producing bacterium SSC/2 (245018.3)	Firmicutes	Clostridia	Clostridiales	Lachnospiraceae	Anaerostipes	Anaerostipes hadrus
649756.66	Anaerostipes hadrus LFYP4 (649756.66)	Firmicutes	Clostridia	Clostridiales	Lachnospiraceae	Anaerostipes	Anaerostipes hadrus
649757.3	Anaerostipes hadrus DSM 3319 (649757.3)	Firmicutes	Clostridia	Clostridiales	Lachnospiraceae	Anaerostipes	Anaerostipes hadrus
1121323.3	[Clostridium] lactatifermentans DSM 14214 (1121323.3)	Firmicutes	Clostridia	Clostridiales	Lachnospiraceae	Anaerotignum	Anaerotignum lactatifermentans
991789.4	[Clostridium] propionicum DSM 1682 (991789.4)	Firmicutes	Clostridia	Clostridiales	Lachnospiraceae	Anaerotignum	Anaerotignum propionicum
1745713.3	Ruminococcus sp. AT12 (1745713.3)	Firmicutes	Clostridia	Clostridiales	Lachnospiraceae	Bariatricus	Bariatricus massiliensis
1796616.5	Blautia sp. YL58 (1796616.5)	Firmicutes	Clostridia	Clostridiales	Lachnospiraceae	Blautia	-
1955243.3	Blautia sp. strain UBA11815 (1955243.3)	Firmicutes	Clostridia	Clostridiales	Lachnospiraceae	Blautia	-
2709718.3	Blautia sp. MSK.20.85 (2709718.3)	Firmicutes	Clostridia	Clostridiales	Lachnospiraceae	Blautia	-
6666666.205277	Blautia sp. LFYP118 (6666666.205277)	Firmicutes	Clostridia	Clostridiales	Lachnospiraceae	Blautia	-
33038.15	[Ruminococcus] gnavus TS_8243C_3A11 (33038.15)	Firmicutes	Clostridia	Clostridiales	Lachnospiraceae	Blautia	[Ruminococcus] gnavus
33038.800	[Ruminococcus] gnavus RGTS8243C_SV (33038.800)	Firmicutes	Clostridia	Clostridiales	Lachnospiraceae	Blautia	[Ruminococcus] gnavus
411470.6	Ruminococcus gnavus ATCC 29149 (411470.6)	Firmicutes	Clostridia	Clostridiales	Lachnospiraceae	Blautia	[Ruminococcus] gnavus
6666666.201656	Ruminococcus gnavus LFYP19 (6666666.201656)	Firmicutes	Clostridia	Clostridiales	Lachnospiraceae	Blautia	[Ruminococcus] gnavus
6666666.201657	Ruminococcus gnavus LFYP36 (6666666.201657)	Firmicutes	Clostridia	Clostridiales	Lachnospiraceae	Blautia	[Ruminococcus] gnavus
411460.6	Ruminococcus torques ATCC 27756 (411460.6)	Firmicutes	Clostridia	Clostridiales	Lachnospiraceae	Blautia	[Ruminococcus] torques
657313.3	Ruminococcus torques L2-14 (657313.3)	Firmicutes	Clostridia	Clostridiales	Lachnospiraceae	Blautia	[Ruminococcus] torques
6666666.201547	Ruminococcus torques SSTS_Bg7063 (6666666.201547)	Firmicutes	Clostridia	Clostridiales	Lachnospiraceae	Blautia	[Ruminococcus] torques
6666666.205256	Ruminococcus torques LFYP15 (6666666.205256)	Firmicutes	Clostridia	Clostridiales	Lachnospiraceae	Blautia	[Ruminococcus] torques
871665.22	Blautia faecis strain MSK.18.51 (871665.22)	Firmicutes	Clostridia	Clostridiales	Lachnospiraceae	Blautia	Blautia faecis
871665.24	Blautia faecis strain MSK.14.13 (871665.24)	Firmicutes	Clostridia	Clostridiales	Lachnospiraceae	Blautia	Blautia faecis
871665.25	Blautia faecis strain MSK.11.45 (871665.25)	Firmicutes	Clostridia	Clostridiales	Lachnospiraceae	Blautia	Blautia faecis
536633.3	Blautia glucerasea LFYP119 (536633.3)	Firmicutes	Clostridia	Clostridiales	Lachnospiraceae	Blautia	Blautia glucerasea
536633.6	Blautia glucerasea strain MSK.20.42 (536633.6)	Firmicutes	Clostridia	Clostridiales	Lachnospiraceae	Blautia	Blautia glucerasea
537007.6	Blautia hansenii DSM 20583 (537007.6)	Firmicutes	Clostridia	Clostridiales	Lachnospiraceae	Blautia	Blautia hansenii
6666666.205259	Blautia hansenii LFYP23 (6666666.205259)	Firmicutes	Clostridia	Clostridiales	Lachnospiraceae	Blautia	Blautia hansenii
2025493.3	Blautia sp. KB1 (2025493.3)	Firmicutes	Clostridia	Clostridiales	Lachnospiraceae	Blautia	Blautia hominis
476272.5	Blautia hydrogenotrophica DSM 10507 (476272.5)	Firmicutes	Clostridia	Clostridiales	Lachnospiraceae	Blautia	Blautia hydrogenotrophica
89014.60	Blautia luti SSTS_Bg7063_v2 (89014.60)	Firmicutes	Clostridia	Clostridiales	Lachnospiraceae	Blautia	Blautia luti
1917868.3	Blautia marasmi strain Marseille-P2377 (1917868.3)	Firmicutes	Clostridia	Clostridiales	Lachnospiraceae	Blautia	Blautia marasmi
40520.1561	Blautia obeum strain af_0058 (40520.1561)	Firmicutes	Clostridia	Clostridiales	Lachnospiraceae	Blautia	Blautia obeum
411459.7	Ruminococcus obeum ATCC 29174 (411459.7)	Firmicutes	Clostridia	Clostridiales	Lachnospiraceae	Blautia	Blautia obeum
657314.3	Ruminococcus obeum A2-162 (657314.3)	Firmicutes	Clostridia	Clostridiales	Lachnospiraceae	Blautia	Blautia obeum
6666666.201546	Ruminococcus obeum SSTS_Bg7063 (6666666.201546)	Firmicutes	Clostridia	Clostridiales	Lachnospiraceae	Blautia	Blautia obeum
1121114.4	Blautia producta ATCC 27340 (1121114.4)	Firmicutes	Clostridia	Clostridiales	Lachnospiraceae	Blautia	Blautia producta
1410649.3	Blautia schinkii DSM 10518 (1410649.3)	Firmicutes	Clostridia	Clostridiales	Lachnospiraceae	Blautia	Blautia schinkii
1121115.4	Blautia wexlerae DSM 19850 (1121115.4)	Firmicutes	Clostridia	Clostridiales	Lachnospiraceae	Blautia	Blautia wexlerae
1280691.4	Blautia wexlerae AGR2146 (1280691.4)	Firmicutes	Clostridia	Clostridiales	Lachnospiraceae	Blautia	Blautia wexlerae
6666666.205255	Blautia wexlerae LFYP14 (6666666.205255)	Firmicutes	Clostridia	Clostridiales	Lachnospiraceae	Blautia	Blautia wexlerae
40520.1729	Ruminococcus obeum ROSSTS7063 (40520.1729)	Firmicutes	Clostridia	Clostridiales	Lachnospiraceae	Blautia	Ruminococcus obeum
33039.1104	Ruminococcus torques RTSSTS7063 (33039.1104)	Firmicutes	Clostridia	Clostridiales	Lachnospiraceae	Blautia	Ruminococcus torques
511680.4	Butyrivibrio crossotus DSM 2876 (511680.4)	Firmicutes	Clostridia	Clostridiales	Lachnospiraceae	Butyrivibrio	Butyrivibrio crossotus
657324.3	Butyrivibrio fibrisolvens 16/4 (657324.3)	Firmicutes	Clostridia	Clostridiales	Lachnospiraceae	Butyrivibrio	Butyrivibrio fibrisolvens
515622.3	Butyrivibrio proteoclasticus B316 (515622.3)	Firmicutes	Clostridia	Clostridiales	Lachnospiraceae	Butyrivibrio	Butyrivibrio proteoclasticus
642492.3	Clostridium lentocellum DSM 5427 (642492.3)	Firmicutes	Clostridia	Clostridiales	Lachnospiraceae	Cellulosilyticum	Cellulosilyticum lentocellum
751585.3	Coprococcus sp. ART55/1 (751585.3)	Firmicutes	Clostridia	Clostridiales	Lachnospiraceae	Coprococcus	-
1078090.3	Coprococcus sp. HPP0074 (1078090.3)	Firmicutes	Clostridia	Clostridiales	Lachnospiraceae	Coprococcus	-
1078091.3	Coprococcus sp. HPP0048 (1078091.3)	Firmicutes	Clostridia	Clostridiales	Lachnospiraceae	Coprococcus	-
717962.3	Coprococcus catus GD/7 (717962.3)	Firmicutes	Clostridia	Clostridiales	Lachnospiraceae	Coprococcus	Coprococcus catus
470146.3	Coprococcus comes ATCC 27758 (470146.3)	Firmicutes	Clostridia	Clostridiales	Lachnospiraceae	Coprococcus	Coprococcus comes
411474.6	Coprococcus eutactus ATCC 27759 (411474.6)	Firmicutes	Clostridia	Clostridiales	Lachnospiraceae	Coprococcus	Coprococcus eutactus
1796618.3	Cuneatibacter caecimuris strain DSM 29486 (1796618.3)	Firmicutes	Clostridia	Clostridiales	Lachnospiraceae	Cuneatibacter	Cuneatibacter caecimuris
2040291.3	Dorea sp. Marseille-P4003 (2040291.3)	Firmicutes	Clostridia	Clostridiales	Lachnospiraceae	Dorea	-
2080749.3	Dorea sp. Marseille-P4042 (2080749.3)	Firmicutes	Clostridia	Clostridiales	Lachnospiraceae	Dorea	-
39486.327	Dorea formicigenerans DFSSTS7063 (39486.327)	Firmicutes	Clostridia	Clostridiales	Lachnospiraceae	Dorea	Dorea formicigenerans
411461.4	Dorea formicigenerans ATCC 27755 (411461.4)	Firmicutes	Clostridia	Clostridiales	Lachnospiraceae	Dorea	Dorea formicigenerans
742765.5	Dorea formicigenerans 4_6_53AFAA (742765.5)	Firmicutes	Clostridia	Clostridiales	Lachnospiraceae	Dorea	Dorea formicigenerans
6666666.201541	Dorea formicigenerans SSTS_Bg7063 (6666666.201541)	Firmicutes	Clostridia	Clostridiales	Lachnospiraceae	Dorea	Dorea formicigenerans
88431.987	Dorea longicatena DLSSTS7063 (88431.987)	Firmicutes	Clostridia	Clostridiales	Lachnospiraceae	Dorea	Dorea longicatena
411462.6	Dorea longicatena DSM 13814 (411462.6)	Firmicutes	Clostridia	Clostridiales	Lachnospiraceae	Dorea	Dorea longicatena
6666666.201542	Dorea longicatena SSTS_Bg7063 (6666666.201542)	Firmicutes	Clostridia	Clostridiales	Lachnospiraceae	Dorea	Dorea longicatena
1432052.14	Eisenbergiella tayi strain DSM 26961 (1432052.14)	Firmicutes	Clostridia	Clostridiales	Lachnospiraceae	Eisenbergiella	Eisenbergiella tayi
39482.4	[Eubacterium] contortum strain 2789STDY5834876 (39482.4)	Firmicutes	Clostridia	Clostridiales	Lachnospiraceae	Faecalicatena	Faecalicatena contorta
290055.3	[Eubacterium] fissicatena strain KCTC 15010 (290055.3)	Firmicutes	Clostridia	Clostridiales	Lachnospiraceae	Faecalicatena	Faecalicatena fissicatena
1150298.5	Fusicatenibacter saccharivorans (1150298.5)	Firmicutes	Clostridia	Clostridiales	Lachnospiraceae	Fusicatenibacter	Fusicatenibacter saccharivorans
1469948.5	Kineothrix alysoides strain DSM 100556 (1469948.5)	Firmicutes	Clostridia	Clostridiales	Lachnospiraceae	Kineothrix	Kineothrix alysoides
936594.3	Lachnospiraceae bacterium ICM7 (936594.3)	Firmicutes	Clostridia	Clostridiales	Lachnospiraceae	Lachnoanaerobaculum	-
467210.3	Lachnoanaerobaculum saburreum strain DNF00896 (467210.3)	Firmicutes	Clostridia	Clostridiales	Lachnospiraceae	Lachnoanaerobaculum	Lachnoanaerobaculum saburreum
887325.3	Eubacterium saburreum DSM 3986 (887325.3)	Firmicutes	Clostridia	Clostridiales	Lachnospiraceae	Lachnoanaerobaculum	Lachnoanaerobaculum saburreum
1095750.3	Eubacterium saburreum F0468 (1095750.3)	Firmicutes	Clostridia	Clostridiales	Lachnospiraceae	Lachnoanaerobaculum	Lachnoanaerobaculum saburreum
140626.3	Lachnobacterium bovis strain AE2004 (140626.3)	Firmicutes	Clostridia	Clostridiales	Lachnospiraceae	Lachnobacterium	Lachnobacterium bovis
140626.5	Lachnobacterium bovis strain S1b (140626.5)	Firmicutes	Clostridia	Clostridiales	Lachnospiraceae	Lachnobacterium	Lachnobacterium bovis
1122142.3	Lachnobacterium bovis DSM 14045 (1122142.3)	Firmicutes	Clostridia	Clostridiales	Lachnospiraceae	Lachnobacterium	Lachnobacterium bovis
1834196.5	Lachnoclostridium sp. YL32 (1834196.5)	Firmicutes	Clostridia	Clostridiales	Lachnospiraceae	Lachnoclostridium	-
253257.3	[Clostridium] amygdalinum strain src4 (253257.3)	Firmicutes	Clostridia	Clostridiales	Lachnospiraceae	Lachnoclostridium	[Clostridium] amygdalinum
518636.5	Clostridium asparagiforme DSM 15981 (518636.5)	Firmicutes	Clostridia	Clostridiales	Lachnospiraceae	Lachnoclostridium	[Clostridium] asparagiforme
411902.9	Clostridium bolteae ATCC BAA-613 (411902.9)	Firmicutes	Clostridia	Clostridiales	Lachnospiraceae	Lachnoclostridium	[Clostridium] bolteae
997893.5	Clostridium bolteae 90A5 (997893.5)	Firmicutes	Clostridia	Clostridiales	Lachnospiraceae	Lachnoclostridium	[Clostridium] bolteae
997894.4	Clostridium bolteae 90A9 (997894.4)	Firmicutes	Clostridia	Clostridiales	Lachnospiraceae	Lachnoclostridium	[Clostridium] bolteae
997895.4	Clostridium bolteae 90B3 (997895.4)	Firmicutes	Clostridia	Clostridiales	Lachnospiraceae	Lachnoclostridium	[Clostridium] bolteae
997896.4	Clostridium bolteae 90B7 (997896.4)	Firmicutes	Clostridia	Clostridiales	Lachnospiraceae	Lachnoclostridium	[Clostridium] bolteae
997897.5	Clostridium bolteae 90B8 (997897.5)	Firmicutes	Clostridia	Clostridiales	Lachnospiraceae	Lachnoclostridium	[Clostridium] bolteae
6666666.201649	Clostridium bolteae LFYP116 (6666666.201649)	Firmicutes	Clostridia	Clostridiales	Lachnospiraceae	Lachnoclostridium	[Clostridium] bolteae
1286362.3	[Clostridium] celerecrescens 18A (1286362.3)	Firmicutes	Clostridia	Clostridiales	Lachnospiraceae	Lachnoclostridium	[Clostridium] celerecrescens
742733.3	Clostridium citroniae WAL-17108 (742733.3)	Firmicutes	Clostridia	Clostridiales	Lachnospiraceae	Lachnoclostridium	[Clostridium] citroniae
742735.4	Clostridium clostridioforme 2_1_49FAA (742735.4)	Firmicutes	Clostridia	Clostridiales	Lachnospiraceae	Lachnoclostridium	[Clostridium] clostridioforme
999403.4	Clostridium clostridioforme 90A1 (999403.4)	Firmicutes	Clostridia	Clostridiales	Lachnospiraceae	Lachnoclostridium	[Clostridium] clostridioforme
999404.4	Clostridium clostridioforme 90A3 (999404.4)	Firmicutes	Clostridia	Clostridiales	Lachnospiraceae	Lachnoclostridium	[Clostridium] clostridioforme
999405.4	Clostridium clostridioforme 90A4 (999405.4)	Firmicutes	Clostridia	Clostridiales	Lachnospiraceae	Lachnoclostridium	[Clostridium] clostridioforme
999406.3	Clostridium clostridioforme 90A6 (999406.3)	Firmicutes	Clostridia	Clostridiales	Lachnospiraceae	Lachnoclostridium	[Clostridium] clostridioforme
999407.4	Clostridium clostridioforme 90A7 (999407.4)	Firmicutes	Clostridia	Clostridiales	Lachnospiraceae	Lachnoclostridium	[Clostridium] clostridioforme
999408.3	Clostridium clostridioforme 90A8 (999408.3)	Firmicutes	Clostridia	Clostridiales	Lachnospiraceae	Lachnoclostridium	[Clostridium] clostridioforme
999409.3	Clostridium clostridioforme 90B1 (999409.3)	Firmicutes	Clostridia	Clostridiales	Lachnospiraceae	Lachnoclostridium	[Clostridium] clostridioforme
999410.3	Clostridium clostridioforme CM201 (999410.3)	Firmicutes	Clostridia	Clostridiales	Lachnospiraceae	Lachnoclostridium	[Clostridium] clostridioforme
1291051.3	[Clostridium] glycyrrhizinilyticum JCM 13369 (1291051.3)	Firmicutes	Clostridia	Clostridiales	Lachnospiraceae	Lachnoclostridium	[Clostridium] glycyrrhizinilyticum
553973.6	Clostridium hylemonae DSM 15053 (553973.6)	Firmicutes	Clostridia	Clostridiales	Lachnospiraceae	Lachnoclostridium	[Clostridium] hylemonae
1304881.3	Clostridium indolis DSM 755 (1304881.3)	Firmicutes	Clostridia	Clostridiales	Lachnospiraceae	Lachnoclostridium	[Clostridium] indolis
460384.4	[Clostridium] lavalense strain NLAE-zl-G277 (460384.4)	Firmicutes	Clostridia	Clostridiales	Lachnospiraceae	Lachnoclostridium	[Clostridium] lavalense
1286820.3	Clostridium methoxybenzovorans SR3 (1286820.3)	Firmicutes	Clostridia	Clostridiales	Lachnospiraceae	Lachnoclostridium	[Clostridium] methoxybenzovorans
717608.3	Clostridium cf. saccharolyticum K10 (717608.3)	Firmicutes	Clostridia	Clostridiales	Lachnospiraceae	Lachnoclostridium	[Clostridium] saccharolyticum
411468.9	Clostridium scindens ATCC 35704 (411468.9)	Firmicutes	Clostridia	Clostridiales	Lachnospiraceae	Lachnoclostridium	[Clostridium] scindens
1512.8	[Clostridium] symbiosum TS_8243C_1E9 (1512.8)	Firmicutes	Clostridia	Clostridiales	Lachnospiraceae	Lachnoclostridium	[Clostridium] symbiosum
411472.5	Clostridium symbiosum ATCC 14940 (411472.5)	Firmicutes	Clostridia	Clostridiales	Lachnospiraceae	Lachnoclostridium	[Clostridium] symbiosum
742740.3	Clostridium symbiosum WAL-14163 (742740.3)	Firmicutes	Clostridia	Clostridiales	Lachnospiraceae	Lachnoclostridium	[Clostridium] symbiosum
742741.3	Clostridium symbiosum WAL-14673 (742741.3)	Firmicutes	Clostridia	Clostridiales	Lachnospiraceae	Lachnoclostridium	[Clostridium] symbiosum
6666666.205268	Clostridium symbiosum LFYP84 (6666666.205268)	Firmicutes	Clostridia	Clostridiales	Lachnospiraceae	Lachnoclostridium	[Clostridium] symbiosum
1926283.3	Lachnoclostridium edouardi strain Marseille-P3397 (1926283.3)	Firmicutes	Clostridia	Clostridiales	Lachnospiraceae	Lachnoclostridium	Lachnoclostridium edouardi
1917870.4	Lachnoclostridium pacaense strain Marseille-P3100 (1917870.4)	Firmicutes	Clostridia	Clostridiales	Lachnospiraceae	Lachnoclostridium	Lachnoclostridium pacaense
28052.3	Lachnospira pectinoschiza (28052.3)	Firmicutes	Clostridia	Clostridiales	Lachnospiraceae	Lachnospira	Lachnospira pectinoschiza
478749.5	Bryantella formatexigens DSM 14469 (478749.5)	Firmicutes	Clostridia	Clostridiales	Lachnospiraceae	Marvinbryantia	Marvinbryantia formatexigens
585501.3	Oribacterium sinus F0268 (585501.3)	Firmicutes	Clostridia	Clostridiales	Lachnospiraceae	Oribacterium	Oribacterium sinus
1122934.3	Parasporobacterium paucivorans DSM 15970 (1122934.3)	Firmicutes	Clostridia	Clostridiales	Lachnospiraceae	Parasporobacterium	Parasporobacterium paucivorans
1123011.4	Pseudobutyrivibrio ruminis DSM 9787 (1123011.4)	Firmicutes	Clostridia	Clostridiales	Lachnospiraceae	Pseudobutyrivibrio	Pseudobutyrivibrio ruminis
180332.6	Robinsoniella peoriensis strain 6600698 (180332.6)	Firmicutes	Clostridia	Clostridiales	Lachnospiraceae	Robinsoniella	Robinsoniella peoriensis
301302.3	Roseburia faecis (301302.3)	Firmicutes	Clostridia	Clostridiales	Lachnospiraceae	Roseburia	Roseburia faecis
301302.4	Roseburia faecis strain M72 (301302.4)	Firmicutes	Clostridia	Clostridiales	Lachnospiraceae	Roseburia	Roseburia faecis
585394.18	Roseburia hominis A2-183 (585394.18)	Firmicutes	Clostridia	Clostridiales	Lachnospiraceae	Roseburia	Roseburia hominis
166486.30	Roseburia intestinalis LFYP67 (166486.30)	Firmicutes	Clostridia	Clostridiales	Lachnospiraceae	Roseburia	Roseburia intestinalis
536231.5	Roseburia intestinalis L1-82 (536231.5)	Firmicutes	Clostridia	Clostridiales	Lachnospiraceae	Roseburia	Roseburia intestinalis
657315.3	Roseburia intestinalis M50/1 (657315.3)	Firmicutes	Clostridia	Clostridiales	Lachnospiraceae	Roseburia	Roseburia intestinalis
718255.3	Roseburia intestinalis XB6B4 (718255.3)	Firmicutes	Clostridia	Clostridiales	Lachnospiraceae	Roseburia	Roseburia intestinalis
622312.4	Roseburia inulinivorans DSM 16841 (622312.4)	Firmicutes	Clostridia	Clostridiales	Lachnospiraceae	Roseburia	Roseburia inulinivorans
1653434.3	Clostridium sp. BR72 (1653434.3)	Firmicutes	Clostridia	Clostridiales	Lachnospiraceae	Sellimonas	Sellimonas intestinalis
796942.3	Lachnospiraceae bacterium ACC2 (796942.3)	Firmicutes	Clostridia	Clostridiales	Lachnospiraceae	Stomatobaculum	Stomatobaculum longum
500632.7	Clostridium nexile DSM 1787 (500632.7)	Firmicutes	Clostridia	Clostridiales	Lachnospiraceae	Tyzzerella	Tyzzerella nexilis
6666666.205275	Tyzzerella nexilis LFYP112 (6666666.205275)	Firmicutes	Clostridia	Clostridiales	Lachnospiraceae	Tyzzerella	Tyzzerella nexilis
1007096.3	Oscillibacter ruminantium GH1 (1007096.3)	Firmicutes	Clostridia	Clostridiales	Oscillospiraceae	Oscillibacter	Oscillibacter ruminantium
693746.9	Oscillibacter valericigenes Sjm18-20 (693746.9)	Firmicutes	Clostridia	Clostridiales	Oscillospiraceae	Oscillibacter	Oscillibacter valericigenes
138119.41	Desulfitobacterium hafniense Y51 (138119.41)	Firmicutes	Clostridia	Clostridiales	Peptococcaceae	Desulfitobacterium	Desulfitobacterium hafniense
272564.6	Desulfitobacterium hafniense DCB-2 (272564.6)	Firmicutes	Clostridia	Clostridiales	Peptococcaceae	Desulfitobacterium	Desulfitobacterium hafniense
537010.4	Desulfitobacterium hafniense DP7 (537010.4)	Firmicutes	Clostridia	Clostridiales	Peptococcaceae	Desulfitobacterium	Desulfitobacterium hafniense
1090321.3	Desulfitobacterium hafniense PCP-1 (1090321.3)	Firmicutes	Clostridia	Clostridiales	Peptococcaceae	Desulfitobacterium	Desulfitobacterium hafniense
485916.5	Desulfotomaculum acetoxidans DSM 771 (485916.5)	Firmicutes	Clostridia	Clostridiales	Peptococcaceae	Desulfotomaculum	Desulfotomaculum acetoxidans
767817.3	Desulfotomaculum gibsoniae DSM 7213 (767817.3)	Firmicutes	Clostridia	Clostridiales	Peptococcaceae	Desulfotomaculum	Desulfotomaculum gibsoniae
1121428.3	Desulfotomaculum hydrothermale Lam5 = DSM 18033 (1121428.3)	Firmicutes	Clostridia	Clostridiales	Peptococcaceae	Desulfotomaculum	Desulfotomaculum hydrothermale
760568.4	Desulfotomaculum kuznetsovii DSM 6115 (760568.4)	Firmicutes	Clostridia	Clostridiales	Peptococcaceae	Desulfotomaculum	Desulfotomaculum kuznetsovii
696369.3	Desulfotomaculum nigrificans DSM 574 (696369.3)	Firmicutes	Clostridia	Clostridiales	Peptococcaceae	Desulfotomaculum	Desulfotomaculum nigrificans
868595.4	Desulfotomaculum carboxydivorans CO-1-SRB (868595.4)	Firmicutes	Clostridia	Clostridiales	Peptococcaceae	Desulfotomaculum	Desulfotomaculum nigrificans
349161.6	Desulfotomaculum reducens MI-1 (349161.6)	Firmicutes	Clostridia	Clostridiales	Peptococcaceae	Desulfotomaculum	Desulfotomaculum reducens
696281.4	Desulfotomaculum ruminis DSM 2154 (696281.4)	Firmicutes	Clostridia	Clostridiales	Peptococcaceae	Desulfotomaculum	Desulfotomaculum ruminis
2741.3	Peptococcus niger strain DSM 20475 (2741.3)	Firmicutes	Clostridia	Clostridiales	Peptococcaceae	Peptococcus	Peptococcus niger
1115804.3	Eubacterium sp. AS15 (1115804.3)	Firmicutes	Clostridia	Clostridiales	Peptostreptococcaceae	-	-
500633.7	Clostridium hiranonis DSM 13275 (500633.7)	Firmicutes	Clostridia	Clostridiales	Peptostreptococcaceae	-	[Clostridium] hiranonis
499177.3	Clostridium sticklandii DSM 519 (499177.3)	Firmicutes	Clostridia	Clostridiales	Peptostreptococcaceae	Acetoanaerobium	Acetoanaerobium sticklandii
272563.8	Clostridium difficile 630 (272563.8)	Firmicutes	Clostridia	Clostridiales	Peptostreptococcaceae	Clostridioides	Clostridioides difficile
367459.5	Clostridium difficile QCD-32g58 (367459.5)	Firmicutes	Clostridia	Clostridiales	Peptostreptococcaceae	Clostridioides	Clostridioides difficile
455631.3	Clostridium difficile QCD-66c26 (455631.3)	Firmicutes	Clostridia	Clostridiales	Peptostreptococcaceae	Clostridioides	Clostridioides difficile
479832.7	Clostridium difficile QCD-76w55 (479832.7)	Firmicutes	Clostridia	Clostridiales	Peptostreptococcaceae	Clostridioides	Clostridioides difficile
499175.4	Clostridium difficile ATCC 43255 (499175.4)	Firmicutes	Clostridia	Clostridiales	Peptostreptococcaceae	Clostridioides	Clostridioides difficile
525258.3	Clostridium difficile NAP07 (525258.3)	Firmicutes	Clostridia	Clostridiales	Peptostreptococcaceae	Clostridioides	Clostridioides difficile
525259.3	Clostridium difficile NAP08 (525259.3)	Firmicutes	Clostridia	Clostridiales	Peptostreptococcaceae	Clostridioides	Clostridioides difficile
645462.3	Clostridium difficile CD196 (645462.3)	Firmicutes	Clostridia	Clostridiales	Peptostreptococcaceae	Clostridioides	Clostridioides difficile
645463.3	Clostridium difficile R20291 (645463.3)	Firmicutes	Clostridia	Clostridiales	Peptostreptococcaceae	Clostridioides	Clostridioides difficile
699033.6	Clostridium difficile 2007855 (699033.6)	Firmicutes	Clostridia	Clostridiales	Peptostreptococcaceae	Clostridioides	Clostridioides difficile
699034.5	Clostridium difficile BI1 (699034.5)	Firmicutes	Clostridia	Clostridiales	Peptostreptococcaceae	Clostridioides	Clostridioides difficile
699035.5	Clostridium difficile M120 (699035.5)	Firmicutes	Clostridia	Clostridiales	Peptostreptococcaceae	Clostridioides	Clostridioides difficile
699036.5	Clostridium difficile CF5 (699036.5)	Firmicutes	Clostridia	Clostridiales	Peptostreptococcaceae	Clostridioides	Clostridioides difficile
699037.5	Clostridium difficile M68 (699037.5)	Firmicutes	Clostridia	Clostridiales	Peptostreptococcaceae	Clostridioides	Clostridioides difficile
997827.4	Clostridium difficile 002-P50-2011 (997827.4)	Firmicutes	Clostridia	Clostridiales	Peptostreptococcaceae	Clostridioides	Clostridioides difficile
997828.4	Clostridium difficile 050-P50-2011 (997828.4)	Firmicutes	Clostridia	Clostridiales	Peptostreptococcaceae	Clostridioides	Clostridioides difficile
1002369.4	Clostridium difficile 70-100-2010 (1002369.4)	Firmicutes	Clostridia	Clostridiales	Peptostreptococcaceae	Clostridioides	Clostridioides difficile
6666666.201654	Peptoclostridium difficile LFYP43 (6666666.201654)	Firmicutes	Clostridia	Clostridiales	Peptostreptococcaceae	Clostridioides	Peptoclostridium difficile
546269.3	Filifactor alocis ATCC 35896 (546269.3)	Firmicutes	Clostridia	Clostridiales	Peptostreptococcaceae	Filifactor	Filifactor alocis
445973.7	Clostridium bartlettii DSM 16795 (445973.7)	Firmicutes	Clostridia	Clostridiales	Peptostreptococcaceae	Intestinibacter	Intestinibacter bartlettii
6666666.205262	Intestinibacter bartlettii LFYP30 (6666666.205262)	Firmicutes	Clostridia	Clostridiales	Peptostreptococcaceae	Intestinibacter	Intestinibacter bartlettii
1292035.3	Clostridium sordellii VPI 9048 (1292035.3)	Firmicutes	Clostridia	Clostridiales	Peptostreptococcaceae	Paeniclostridium	Paeniclostridium sordellii
1292036.3	Clostridium sordellii ATCC 9714 (1292036.3)	Firmicutes	Clostridia	Clostridiales	Peptostreptococcaceae	Paeniclostridium	Paeniclostridium sordellii
1629550.4	Paraclostridium benzoelyticum strain JC302 (1629550.4)	Firmicutes	Clostridia	Clostridiales	Peptostreptococcaceae	Paraclostridium	Paraclostridium benzoelyticum
1233170.3	Clostridium bifermentans ATCC 19299 (1233170.3)	Firmicutes	Clostridia	Clostridiales	Peptostreptococcaceae	Paraclostridium	Paraclostridium bifermentans
1233171.3	Clostridium bifermentans ATCC 638 (1233171.3)	Firmicutes	Clostridia	Clostridiales	Peptostreptococcaceae	Paraclostridium	Paraclostridium bifermentans
1391646.3	Clostridium bifermentans WYM (1391646.3)	Firmicutes	Clostridia	Clostridiales	Peptostreptococcaceae	Paraclostridium	Paraclostridium bifermentans
864565.3	Eubacterium yurii subsp. margaretiae ATCC 43715 (864565.3)	Firmicutes	Clostridia	Clostridiales	Peptostreptococcaceae	Peptoanaerobacter	[Eubacterium] yurii
796937.3	Eubacteriaceae bacterium ACC19a (796937.3)	Firmicutes	Clostridia	Clostridiales	Peptostreptococcaceae	Peptoanaerobacter	Peptoanaerobacter stomatis
796939.3	Eubacteriaceae bacterium CM2 (796939.3)	Firmicutes	Clostridia	Clostridiales	Peptostreptococcaceae	Peptoanaerobacter	Peptoanaerobacter stomatis
796940.3	Eubacteriaceae bacterium CM5 (796940.3)	Firmicutes	Clostridia	Clostridiales	Peptostreptococcaceae	Peptoanaerobacter	Peptoanaerobacter stomatis
796941.3	Eubacteriaceae bacterium OBRC8 (796941.3)	Firmicutes	Clostridia	Clostridiales	Peptostreptococcaceae	Peptoanaerobacter	Peptoanaerobacter stomatis
2045015.3	Peptostreptococcus sp. Marseille-P4308 (2045015.3)	Firmicutes	Clostridia	Clostridiales	Peptostreptococcaceae	Peptostreptococcus	-
596329.3	Peptostreptococcus anaerobius 653-L (596329.3)	Firmicutes	Clostridia	Clostridiales	Peptostreptococcaceae	Peptostreptococcus	Peptostreptococcus anaerobius
1035196.3	Peptostreptococcus anaerobius VPI 4330 (1035196.3)	Firmicutes	Clostridia	Clostridiales	Peptostreptococcaceae	Peptostreptococcus	Peptostreptococcus anaerobius
1122950.3	Peptostreptococcus anaerobius DSM 2949 (1122950.3)	Firmicutes	Clostridia	Clostridiales	Peptostreptococcaceae	Peptostreptococcus	Peptostreptococcus anaerobius
596315.3	Peptostreptococcus stomatis DSM 17678 (596315.3)	Firmicutes	Clostridia	Clostridiales	Peptostreptococcaceae	Peptostreptococcus	Peptostreptococcus stomatis
2161817.3	Romboutsia sp. Marseille-P6047 (2161817.3)	Firmicutes	Clostridia	Clostridiales	Peptostreptococcaceae	Romboutsia	-
1776391.3	Romboutsia sp. DR1 (1776391.3)	Firmicutes	Clostridia	Clostridiales	Peptostreptococcaceae	Romboutsia	Romboutsia timonensis
1121315.3	Clostridium glycolicum ATCC 14880 (1121315.3)	Firmicutes	Clostridia	Clostridiales	Peptostreptococcaceae	Terrisporobacter	Terrisporobacter glycolicus
552398.3	Ruminococcaceae bacterium D16 (552398.3)	Firmicutes	Clostridia	Clostridiales	Ruminococcaceae	-	-
1796620.3	Acutalibacter muris strain KB18 (1796620.3)	Firmicutes	Clostridia	Clostridiales	Ruminococcaceae	Acutalibacter	Acutalibacter muris
2479843.3	Agathobaculum sp. Marseille-P7918 (2479843.3)	Firmicutes	Clostridia	Clostridiales	Ruminococcaceae	Agathobaculum	-
1408437.3	Eubacterium desmolans ATCC 43058 (1408437.3)	Firmicutes	Clostridia	Clostridiales	Ruminococcaceae	Agathobaculum	Agathobaculum desmolans
1408437.6	Agathobaculum desmolans ATCC 43058 (1408437.6)	Firmicutes	Clostridia	Clostridiales	Ruminococcaceae	Agathobaculum	Agathobaculum desmolans
1965588.3	Anaerofilum sp. An201 strain An201 (1965588.3)	Firmicutes	Clostridia	Clostridiales	Ruminococcaceae	Anaerofilum	-
2041843.3	Anaeromassilibacillus sp. Marseille-P4683 (2041843.3)	Firmicutes	Clostridia	Clostridiales	Ruminococcaceae	Anaeromassilibacillus	-
2086583.3	Anaeromassilibacillus sp. Marseille-P3876 (2086583.3)	Firmicutes	Clostridia	Clostridiales	Ruminococcaceae	Anaeromassilibacillus	-
1235835.3	Anaerotruncus sp. G3(2012) (1235835.3)	Firmicutes	Clostridia	Clostridiales	Ruminococcaceae	Anaerotruncus	-
6666666.205279	Anaerotruncus sp. LFYP135 (6666666.205279)	Firmicutes	Clostridia	Clostridiales	Ruminococcaceae	Anaerotruncus	-
445972.6	Anaerotruncus colihominis DSM 17241 (445972.6)	Firmicutes	Clostridia	Clostridiales	Ruminococcaceae	Anaerotruncus	Anaerotruncus colihominis
1720200.3	Anaerotruncus sp. MT15 (1720200.3)	Firmicutes	Clostridia	Clostridiales	Ruminococcaceae	Anaerotruncus	Anaerotruncus rubiinfantis
642589.3	Caproiciproducens galactitolivorans strain BS-1 (642589.3)	Firmicutes	Clostridia	Clostridiales	Ruminococcaceae	Caproiciproducens	Caproiciproducens galactitolivorans
853.234	Faecalibacterium prausnitzii FPSSTS7063_SV (853.234)	Firmicutes	Clostridia	Clostridiales	Ruminococcaceae	Faecalibacterium	Faecalibacterium prausnitzii
853.820	Faecalibacterium prausnitzii SSTS_Bg7063_v2 (853.820)	Firmicutes	Clostridia	Clostridiales	Ruminococcaceae	Faecalibacterium	Faecalibacterium prausnitzii
411483.3	Faecalibacterium prausnitzii A2-165 (411483.3)	Firmicutes	Clostridia	Clostridiales	Ruminococcaceae	Faecalibacterium	Faecalibacterium prausnitzii
411485.10	Faecalibacterium prausnitzii M21/2 (411485.10)	Firmicutes	Clostridia	Clostridiales	Ruminococcaceae	Faecalibacterium	Faecalibacterium prausnitzii
657322.3	Faecalibacterium prausnitzii SL3/3 (657322.3)	Firmicutes	Clostridia	Clostridiales	Ruminococcaceae	Faecalibacterium	Faecalibacterium prausnitzii
718252.3	Faecalibacterium prausnitzii L2-6 (718252.3)	Firmicutes	Clostridia	Clostridiales	Ruminococcaceae	Faecalibacterium	Faecalibacterium prausnitzii
748224.3	Faecalibacterium cf. prausnitzii KLE1255 (748224.3)	Firmicutes	Clostridia	Clostridiales	Ruminococcaceae	Faecalibacterium	Faecalibacterium prausnitzii
745368.3	Gemmiger formicilis strain ATCC 27749 (745368.3)	Firmicutes	Clostridia	Clostridiales	Ruminococcaceae	Gemmiger	Gemmiger formicilis
474960.5	Hydrogenoanaerobacterium saccharovorans strain DSM 24774 (474960.5)	Firmicutes	Clostridia	Clostridiales	Ruminococcaceae	Hydrogenoanaerobacterium	Hydrogenoanaerobacterium saccharovorans
1871035.3	Ruminococcus sp. Marseille-P3213 strain Marseille-P3213 (1871035.3)	Firmicutes	Clostridia	Clostridiales	Ruminococcaceae	Negativibacillus	Negativibacillus massiliensis
1776382.3	Clostridium sp. SN17 (1776382.3)	Firmicutes	Clostridia	Clostridiales	Ruminococcaceae	Neglecta	Neglecta timonensis
2041842.3	Neobitarella massiliensis strain Marseille-P4047 (2041842.3)	Firmicutes	Clostridia	Clostridiales	Ruminococcaceae	Neobitarella	Neobitarella massiliensis
1841867.3	Anaerotruncus sp. Marseille-P2769 (1841867.3)	Firmicutes	Clostridia	Clostridiales	Ruminococcaceae	Phocea	Phocea massiliensis
1841868.3	Provencibacterium massiliense strain Marseille-P2780 (1841868.3)	Firmicutes	Clostridia	Clostridiales	Ruminococcaceae	Provencibacterium	Provencibacterium massiliense
411467.62	Pseudoflavonifractor capillosus ATCC 29799 (411467.62)	Firmicutes	Clostridia	Clostridiales	Ruminococcaceae	Pseudoflavonifractor	Pseudoflavonifractor capillosus
1834198.6	Ruminiclostridium sp. KB18 (1834198.6)	Firmicutes	Clostridia	Clostridiales	Ruminococcaceae	Ruminiclostridium	-
720554.3	Clostridium clariflavum DSM 19732 (720554.3)	Firmicutes	Clostridia	Clostridiales	Ruminococcaceae	Ruminiclostridium	[Clostridium] clariflavum
428125.8	Clostridium leptum DSM 753 (428125.8)	Firmicutes	Clostridia	Clostridiales	Ruminococcaceae	Ruminiclostridium	[Clostridium] leptum
537013.3	Clostridium methylpentosum DSM 5476 (537013.3)	Firmicutes	Clostridia	Clostridiales	Ruminococcaceae	Ruminiclostridium	[Clostridium] methylpentosum
1121334.3	Clostridium sporosphaeroides DSM 1294 (1121334.3)	Firmicutes	Clostridia	Clostridiales	Ruminococcaceae	Ruminiclostridium	[Clostridium] sporosphaeroides
1121344.3	Clostridium viride DSM 6836 (1121344.3)	Firmicutes	Clostridia	Clostridiales	Ruminococcaceae	Ruminiclostridium	[Clostridium] viride
428128.7	Eubacterium siraeum DSM 15702 (428128.7)	Firmicutes	Clostridia	Clostridiales	Ruminococcaceae	Ruminiclostridium	[Eubacterium] siraeum
657319.3	Eubacterium siraeum 70/3 (657319.3)	Firmicutes	Clostridia	Clostridiales	Ruminococcaceae	Ruminiclostridium	[Eubacterium] siraeum
717961.3	Eubacterium siraeum V10Sc8a (717961.3)	Firmicutes	Clostridia	Clostridiales	Ruminococcaceae	Ruminiclostridium	[Eubacterium] siraeum
457412.4	Ruminococcus sp. 5_1_39BFAA (457412.4)	Firmicutes	Clostridia	Clostridiales	Ruminococcaceae	Ruminococcus	-
657323.3	Ruminococcus sp. SR1/5 (657323.3)	Firmicutes	Clostridia	Clostridiales	Ruminococcaceae	Ruminococcus	-
1095771.3	Ruminococcus sp. JC304 (1095771.3)	Firmicutes	Clostridia	Clostridiales	Ruminococcaceae	Ruminococcus	-
1262951.3	Ruminococcus sp. CAG:17 (1262951.3)	Firmicutes	Clostridia	Clostridiales	Ruminococcaceae	Ruminococcus	-
2292372.3	Ruminococcus sp. AM42-11 (2292372.3)	Firmicutes	Clostridia	Clostridiales	Ruminococcaceae	Ruminococcus	-
2293210.3	Ruminococcus sp. AM36-2AA (2293210.3)	Firmicutes	Clostridia	Clostridiales	Ruminococcaceae	Ruminococcus	-
2293213.3	Ruminococcus sp. AM41-10BH (2293213.3)	Firmicutes	Clostridia	Clostridiales	Ruminococcaceae	Ruminococcus	-
2293236.3	Ruminococcus sp. OM08-9BH (2293236.3)	Firmicutes	Clostridia	Clostridiales	Ruminococcaceae	Ruminococcus	-
2364796.3	Ruminococcus sp. Marseille-P6503 (2364796.3)	Firmicutes	Clostridia	Clostridiales	Ruminococcaceae	Ruminococcus	-
246199.4	Ruminococcus albus 8 (246199.4)	Firmicutes	Clostridia	Clostridiales	Ruminococcaceae	Ruminococcus	Ruminococcus albus
657321.5	Ruminococcus bromii L2-63 (657321.5)	Firmicutes	Clostridia	Clostridiales	Ruminococcaceae	Ruminococcus	Ruminococcus bromii
411473.3	Ruminococcus callidus ATCC 27760 (411473.3)	Firmicutes	Clostridia	Clostridiales	Ruminococcaceae	Ruminococcus	Ruminococcus callidus
213810.11	Ruminococcus champanellensis 18P13 = JCM 17042 (213810.11)	Firmicutes	Clostridia	Clostridiales	Ruminococcaceae	Ruminococcus	Ruminococcus champanellensis
213810.4	Ruminococcus sp. 18P13 (213810.4)	Firmicutes	Clostridia	Clostridiales	Ruminococcaceae	Ruminococcus	Ruminococcus champanellensis
[truncated: 858 more rows]
