# Supplementary material for: Genomics-Based Reconstruction and Predictive Profiling of Amino Acid Biosynthesis in the Human Gut Microbiome
Source: Microorganisms. 2022 Mar 30;10(4):740. doi: 10.3390/microorganisms10040740 (PMC9026213; doi:10.3390/microorganisms10040740)
Supplement: Supplementary file 1 [file microorganisms-10-00740-s001.zip › Table_S2.xlsx]

## Sheet: Arg
Table S2. A. Metabolic subsystem of genes involved in the biosynthesis and uptake of arginine in reference human gut bacteria genomes.
id	Genome	Variant	Arg	Description	ArgA	ArgJ	ArgA3	ArgA4	C-NAGS	ArgA2	ArgB	ArgC	ArgD	ArgF1	ArgF2	ArgF3	ArgE	ArgG	ArgH	ArgR	ArgW	ArtP	ArtI	ArtQ	ArtM	ArtX	ArtY	ArtZ	ArtI2	ArtQ2	ArtP2	ArtPQ
730.11	[Haemophilus] ducreyi strain Cutaneous leg ulcer strain 2	PS	1	Arginine prototroph with salvage	fig|730.11.peg.1183	-	-	-	-	-	fig|730.11.peg.742	fig|730.11.peg.741	fig|730.11.peg.743	fig|730.11.peg.189	-	-	fig|730.11.peg.466	fig|730.11.peg.1026	fig|730.11.peg.878	fig|730.11.peg.217	-	fig|730.11.peg.676	fig|730.11.peg.677	fig|730.11.peg.678	fig|730.11.peg.679	-	-	-	-	-	-	-
592010.4	Abiotrophia defectiva ATCC 49176	A	0	Arginine auxotroph	-	-	-	-	-	-	-	-	-	-	-	-	-	-	-	fig|592010.4.peg.795	-	-	-	-	-	-	-	-	-	-	-	-
85698.28	Achromobacter xylosoxidans strain NCTC10807	P	1	Arginine prototroph	fig|85698.28.peg.1896, fig|85698.28.peg.580	fig|85698.28.peg.580	-	-	-	-	fig|85698.28.peg.6003	fig|85698.28.peg.680, fig|85698.28.peg.3024	fig|85698.28.peg.1874, fig|85698.28.peg.84	fig|85698.28.peg.1873	-	-	fig|85698.28.peg.5347, fig|85698.28.peg.3688, fig|85698.28.peg.1548, fig|85698.28.peg.1441	fig|85698.28.peg.1866	fig|85698.28.peg.5573, fig|85698.28.peg.2368, fig|85698.28.peg.3389	-	-	-	-	-	-	-	-	-	-	-	-	-
591001.3	Acidaminococcus fermentans DSM 20731	PS	1	Arginine prototroph with salvage	-	-	-	-	-	-	fig|591001.3.peg.623	fig|591001.3.peg.807	fig|591001.3.peg.624	fig|591001.3.peg.625	-	-	fig|591001.3.peg.1988	fig|591001.3.peg.626	fig|591001.3.peg.627	fig|591001.3.peg.878	fig|591001.3.peg.466	-	-	-	-	-	-	-	-	-	-	-
575584.3	Acinetobacter baumannii ATCC 19606	P	1	Arginine prototroph	fig|575584.3.peg.1189, fig|575584.3.peg.3264, fig|575584.3.peg.635	fig|575584.3.peg.1189	-	-	-	-	fig|575584.3.peg.1355	fig|575584.3.peg.53, fig|575584.3.peg.54	fig|575584.3.peg.29	fig|575584.3.peg.1126	-	-	-	fig|575584.3.peg.2908	fig|575584.3.peg.1932	-	-	-	-	-	-	-	-	-	-	-	-	-
416269.6	Actinobacillus pleuropneumoniae L20	PS	1	Arginine prototroph with salvage	fig|416269.6.peg.732	-	-	-	-	-	fig|416269.6.peg.248	fig|416269.6.peg.247	fig|416269.6.peg.249	fig|416269.6.peg.1374	-	-	fig|416269.6.peg.1133	fig|416269.6.peg.435	fig|416269.6.peg.1231	fig|416269.6.peg.1352	-	fig|416269.6.peg.1411	-	fig|416269.6.peg.1409	fig|416269.6.peg.1408	-	-	-	-	-	-	-
1655.52	Actinomyces naeslundii strain ATCC 27039	PS	1	Arginine prototroph with salvage	fig|1655.52.peg.2610	fig|1655.52.peg.2610	-	-	-	-	fig|1655.52.peg.2611	fig|1655.52.peg.2609	fig|1655.52.peg.2612	fig|1655.52.peg.2904	-	-	-	fig|1655.52.peg.2615	fig|1655.52.peg.2617	fig|1655.52.peg.2614, fig|1655.52.peg.2613	-	-	-	-	-	fig|1655.52.peg.2756, fig|1655.52.peg.2755	fig|1655.52.peg.2753, fig|1655.52.peg.2754	fig|1655.52.peg.2752	-	-	-	-
411466.7	Actinomyces odontolyticus ATCC 17982	A1S	0	Arginine auxotroph with salvage, can use citruline	-	-	-	-	-	-	-	-	-	-	-	-	fig|411466.7.peg.1688	fig|411466.7.peg.1495	fig|411466.7.peg.1493	-	-	-	-	-	-	fig|411466.7.peg.1119, fig|411466.7.peg.1120	fig|411466.7.peg.1118	fig|411466.7.peg.1117	-	-	-	-
883077.3	Actinomyces turicensis ACS-279-V-Col4	A1S	0	Arginine auxotroph with salvage, can use citruline	-	-	-	-	-	-	-	-	-	fig|883077.3.peg.1216	-	-	-	fig|883077.3.peg.1369	fig|883077.3.peg.1367	fig|883077.3.peg.1370	-	-	-	-	-	fig|883077.3.peg.763	fig|883077.3.peg.762	fig|883077.3.peg.761, fig|883077.3.peg.757, fig|883077.3.peg.756	-	-	-	-
1384484.3	Adlercreutzia equolifaciens DSM 19450	P	1	Arginine prototroph	fig|1384484.3.peg.286	fig|1384484.3.peg.286	-	-	-	-	fig|1384484.3.peg.287	fig|1384484.3.peg.285	fig|1384484.3.peg.288	fig|1384484.3.peg.506, fig|1384484.3.peg.379, fig|1384484.3.peg.793	-	-	-	fig|1384484.3.peg.289	fig|1384484.3.peg.290	-	-	-	-	-	-	-	-	-	-	-	-	-
655812.3	Aerococcus viridans ATCC 11563	P	1	Arginine prototroph	fig|655812.3.peg.145	fig|655812.3.peg.145	-	-	-	-	fig|655812.3.peg.148	fig|655812.3.peg.146	fig|655812.3.peg.144	fig|655812.3.peg.147	-	-	fig|655812.3.peg.560, fig|655812.3.peg.318	fig|655812.3.peg.1394	fig|655812.3.peg.1392	-	-	-	-	-	-	-	-	-	-	-	-	-
380703.7	Aeromonas hydrophila subsp. hydrophila ATCC 7966	PS	1	Arginine prototroph with salvage	fig|380703.7.peg.2567	-	-	-	-	-	fig|380703.7.peg.591	fig|380703.7.peg.590	fig|380703.7.peg.3174	fig|380703.7.peg.4047, fig|380703.7.peg.592	-	-	fig|380703.7.peg.588	fig|380703.7.peg.593	fig|380703.7.peg.595	fig|380703.7.peg.4045, fig|380703.7.peg.655	fig|380703.7.peg.933	fig|380703.7.peg.656	-	fig|380703.7.peg.658	fig|380703.7.peg.659	-	-	-	-	-	-	-
1408437.6	Agathobaculum desmolans ATCC 43058	P	1	Arginine prototroph	fig|1408437.6.peg.1551	fig|1408437.6.peg.1551	-	-	-	-	fig|1408437.6.peg.1550	fig|1408437.6.peg.1552	fig|1408437.6.peg.1549	fig|1408437.6.peg.1548	-	-	-	fig|1408437.6.peg.1554	fig|1408437.6.peg.1553	fig|1408437.6.peg.722	-	-	-	-	-	-	-	-	-	-	-	-
985008.3	Aggregatibacter aphrophilus ATCC 33389	A1S	0	Arginine auxotroph with salvage, can use citruline	-	-	-	-	-	-	-	-	-	fig|985008.3.peg.1659	-	-	-	fig|985008.3.peg.940	fig|985008.3.peg.1600	fig|985008.3.peg.1277	-	fig|985008.3.peg.1480	fig|985008.3.peg.1476, fig|985008.3.peg.1479	fig|985008.3.peg.1478	fig|985008.3.peg.1477	-	-	-	-	-	-	-
349741.6	Akkermansia muciniphila ATCC BAA-835	P	1	Arginine prototroph	fig|349741.6.peg.1645	fig|349741.6.peg.1645	-	-	-	-	fig|349741.6.peg.1365	fig|349741.6.peg.1644	fig|349741.6.peg.990	fig|349741.6.peg.1990	-	-	-	fig|349741.6.peg.631	fig|349741.6.peg.955	-	-	-	-	-	-	-	-	-	-	-	-	-
1120974.3	Alistipes onderdonkii DSM 19147	P	1	Arginine prototroph	-	-	-	-	-	fig|1120974.3.peg.1417	fig|1120974.3.peg.1422	fig|1120974.3.peg.1419	fig|1120974.3.peg.1420	-	-	fig|1120974.3.peg.1421	fig|1120974.3.peg.1423	fig|1120974.3.peg.1418	fig|1120974.3.peg.1424	-	-	-	-	-	-	-	-	-	-	-	-	-
445970.5	Alistipes putredinis DSM 17216	A	0	Arginine auxotroph	-	-	-	-	-	-	-	-	-	-	-	-	-	-	-	-	-	-	-	-	-	-	-	-	-	-	-	-
561177.4	Anaerococcus hydrogenalis DSM 7454	A1	0	Arginine auxotroph, can use citruline	-	-	-	-	-	-	-	-	-	fig|561177.4.peg.267	-	-	-	fig|561177.4.peg.1740	fig|561177.4.peg.1742	fig|561177.4.peg.572	-	-	-	-	-	-	-	-	-	-	-	-
525919.6	Anaerococcus prevotii DSM 20548	A1S	0	Arginine auxotroph with salvage, can use citruline	-	-	-	-	-	-	-	-	-	fig|525919.6.peg.1544, fig|525919.6.peg.147, fig|525919.6.peg.137	-	-	fig|525919.6.peg.1543	fig|525919.6.peg.602	fig|525919.6.peg.603	fig|525919.6.peg.1140	fig|525919.6.peg.1796	-	-	-	-	-	-	-	-	-	-	-
525255.3	Anaerococcus tetradius ATCC 35098	A1	0	Arginine auxotroph, can use citruline	-	-	-	-	-	-	-	-	-	fig|525255.3.peg.630, fig|525255.3.peg.959, fig|525255.3.peg.626	-	-	fig|525255.3.peg.960	fig|525255.3.peg.1283	fig|525255.3.peg.1284	fig|525255.3.peg.318	-	-	-	-	-	-	-	-	-	-	-	-
445971.6	Anaerofustis stercorihominis DSM 17244	P	1	Arginine prototroph	fig|445971.6.peg.538	fig|445971.6.peg.538	-	-	-	-	fig|445971.6.peg.537	fig|445971.6.peg.540	fig|445971.6.peg.536	fig|445971.6.peg.1320	-	-	-	fig|445971.6.peg.1016	fig|445971.6.peg.1013	fig|445971.6.peg.464	-	-	-	-	-	-	-	-	-	-	-	-
411490.6	Anaerostipes caccae DSM 14662	PS	1	Arginine prototroph with salvage	fig|411490.6.peg.1261	fig|411490.6.peg.1261	-	-	-	-	fig|411490.6.peg.1262	fig|411490.6.peg.1260	fig|411490.6.peg.1263	fig|411490.6.peg.322, fig|411490.6.peg.3474	-	-	fig|411490.6.peg.3473	fig|411490.6.peg.1259	fig|411490.6.peg.1254	fig|411490.6.peg.1699	fig|411490.6.peg.1386, fig|411490.6.peg.1215	-	-	-	-	-	-	-	-	-	-	-
649757.3	Anaerostipes hadrus DSM 3319	PS	1	Arginine prototroph with salvage	fig|649757.3.peg.1071	fig|649757.3.peg.1071	-	-	-	-	fig|649757.3.peg.1070	fig|649757.3.peg.1072	fig|649757.3.peg.1069, fig|649757.3.peg.835	fig|649757.3.peg.54	-	-	-	fig|649757.3.peg.1073	fig|649757.3.peg.1295	fig|649757.3.peg.1486	fig|649757.3.peg.2458	-	-	-	-	-	-	-	-	-	-	-
445972.6	Anaerotruncus colihominis DSM 17241	PS	1	Arginine prototroph with salvage	fig|445972.6.peg.308	fig|445972.6.peg.308	-	-	-	-	fig|445972.6.peg.307	fig|445972.6.peg.309	fig|445972.6.peg.306	fig|445972.6.peg.467, fig|445972.6.peg.305	-	-	fig|445972.6.peg.466	fig|445972.6.peg.311	fig|445972.6.peg.310	fig|445972.6.peg.2159	-	-	-	-	-	-	-	-	-	-	fig|445972.6.peg.1109	-
997872.3	Atopobium minutum 10063974	A	0	Arginine auxotroph	-	-	-	-	-	-	-	-	-	fig|997872.3.peg.989	-	-	-	-	-	fig|997872.3.peg.601	-	-	-	-	-	-	-	-	-	-	-	-
692420.6	Bacillus amyloliquefaciens DSM7	P	1	Arginine prototroph	fig|692420.6.peg.1281	fig|692420.6.peg.1281	-	-	-	-	fig|692420.6.peg.1282	fig|692420.6.peg.1280	fig|692420.6.peg.1283	fig|692420.6.peg.1287	-	-	-	fig|692420.6.peg.2940	fig|692420.6.peg.2939	fig|692420.6.peg.2507	-	-	-	-	-	-	-	-	-	-	-	-
526980.3	Bacillus cereus ATCC 10876	P	1	Arginine prototroph	fig|526980.3.peg.5215	fig|526980.3.peg.5215	-	-	-	-	fig|526980.3.peg.5216	fig|526980.3.peg.5214	fig|526980.3.peg.5217	fig|526980.3.peg.5785, fig|526980.3.peg.5218, fig|526980.3.peg.843	-	-	-	fig|526980.3.peg.5666	fig|526980.3.peg.5667, fig|526980.3.peg.4517	fig|526980.3.peg.5380	-	-	-	-	-	-	-	-	-	-	-	-
1196029.3	Bacillus endophyticus 2102	P	1	Arginine prototroph	fig|1196029.3.peg.3367	fig|1196029.3.peg.3367	-	-	-	-	fig|1196029.3.peg.3366	fig|1196029.3.peg.3368	fig|1196029.3.peg.3365	fig|1196029.3.peg.3362	-	-	fig|1196029.3.peg.2110	fig|1196029.3.peg.714	fig|1196029.3.peg.715	fig|1196029.3.peg.1065	-	-	-	-	-	-	-	-	-	-	-	-
1367477.3	Bacillus infantis NRRL B-14911	PS	1	Arginine prototroph with salvage	fig|1367477.3.peg.1418	fig|1367477.3.peg.1418	-	-	-	-	fig|1367477.3.peg.1419	fig|1367477.3.peg.1417	fig|1367477.3.peg.1420	fig|1367477.3.peg.1423	-	-	-	fig|1367477.3.peg.3945	fig|1367477.3.peg.3944	fig|1367477.3.peg.3547	fig|1367477.3.peg.4841	-	-	-	-	-	-	-	-	-	-	-
279010.13	Bacillus licheniformis ATCC 14580	PS	1	Arginine prototroph with salvage	fig|279010.13.peg.1194	fig|279010.13.peg.1194	-	-	-	-	fig|279010.13.peg.1195	fig|279010.13.peg.1193	fig|279010.13.peg.1196	fig|279010.13.peg.4245, fig|279010.13.peg.1199	-	-	-	fig|279010.13.peg.3150	fig|279010.13.peg.3149	fig|279010.13.peg.2634	fig|279010.13.peg.4102	-	-	-	-	-	-	-	-	-	-	-
592022.4	Bacillus megaterium DSM319	P	1	Arginine prototroph	fig|592022.4.peg.589	fig|592022.4.peg.589	-	-	-	-	fig|592022.4.peg.590	fig|592022.4.peg.588	fig|592022.4.peg.2285, fig|592022.4.peg.591	fig|592022.4.peg.594	-	-	-	fig|592022.4.peg.4776	fig|592022.4.peg.4775	fig|592022.4.peg.4437	-	-	-	-	-	-	-	-	-	-	-	-
526997.3	Bacillus mycoides DSM 2048	P	1	Arginine prototroph	fig|526997.3.peg.4417	fig|526997.3.peg.4417	-	-	-	-	fig|526997.3.peg.4418	fig|526997.3.peg.4416	fig|526997.3.peg.4419	fig|526997.3.peg.4420	-	-	-	fig|526997.3.peg.4908	fig|526997.3.peg.3758, fig|526997.3.peg.4907	fig|526997.3.peg.4549	-	-	-	-	-	-	-	-	-	-	-	-
224308.1	Bacillus subtilis subsp. subtilis str. 168	P	1	Arginine prototroph	fig|224308.1.peg.1121	fig|224308.1.peg.1121	-	-	-	-	fig|224308.1.peg.1122	fig|224308.1.peg.1120	fig|224308.1.peg.1123	fig|224308.1.peg.1126	-	-	-	fig|224308.1.peg.2948	fig|224308.1.peg.2947	fig|224308.1.peg.2429	-	-	-	-	-	-	-	-	-	-	-	-
1118061.3	Bacteroidales bacterium ph8	P	1	Arginine prototroph	-	-	-	-	-	fig|1118061.3.peg.1057	fig|1118061.3.peg.1063	fig|1118061.3.peg.1059	fig|1118061.3.peg.1061	-	-	fig|1118061.3.peg.1062	fig|1118061.3.peg.1064	fig|1118061.3.peg.1058	fig|1118061.3.peg.1065	-	-	-	-	-	-	-	-	-	-	-	-	-
411901.7	Bacteroides caccae ATCC 43185	P	1	Arginine prototroph	fig|411901.7.peg.172	-	-	-	-	fig|411901.7.peg.3103	fig|411901.7.peg.3223	fig|411901.7.peg.3101, fig|411901.7.peg.2090	fig|411901.7.peg.3100	-	fig|411901.7.peg.2107, fig|411901.7.peg.2876	fig|411901.7.peg.3063	fig|411901.7.peg.3302	fig|411901.7.peg.3102	fig|411901.7.peg.3078	fig|411901.7.peg.3104	-	-	-	-	-	-	-	-	-	-	-	-
537012.5	Bacteroides cellulosilyticus DSM 14838	P	1	Arginine prototroph	-	-	-	-	-	fig|537012.5.peg.1842	fig|537012.5.peg.1288	fig|537012.5.peg.4979, fig|537012.5.peg.1845	fig|537012.5.peg.1846	-	-	fig|537012.5.peg.1006	fig|537012.5.peg.1158	fig|537012.5.peg.1843	fig|537012.5.peg.2128	fig|537012.5.peg.1841	-	-	-	-	-	-	-	-	-	-	-	-
470145.6	Bacteroides coprocola DSM 17136	P	1	Arginine prototroph	-	-	-	-	-	fig|470145.6.peg.3554	fig|470145.6.peg.1712	fig|470145.6.peg.3557	fig|470145.6.peg.3558	-	-	fig|470145.6.peg.3316	fig|470145.6.peg.1780	fig|470145.6.peg.3555	fig|470145.6.peg.2842	fig|470145.6.peg.3553	-	-	-	-	-	-	-	-	-	-	-	-
547042.5	Bacteroides coprophilus DSM 18228	P	1	Arginine prototroph	-	-	-	-	-	fig|547042.5.peg.2811	fig|547042.5.peg.2143	fig|547042.5.peg.2813	fig|547042.5.peg.2814	-	-	fig|547042.5.peg.1121	fig|547042.5.peg.2093	fig|547042.5.peg.2812	fig|547042.5.peg.2185	fig|547042.5.peg.2810	-	-	-	-	-	-	-	-	-	-	-	-
483217.6	Bacteroides dorei DSM 17855	P	1	Arginine prototroph	-	-	-	-	-	fig|483217.6.peg.1037	fig|483217.6.peg.1604	fig|483217.6.peg.1039	fig|483217.6.peg.1040	-	-	fig|483217.6.peg.1073	fig|483217.6.peg.1776	fig|483217.6.peg.1038	fig|483217.6.peg.4300	fig|483217.6.peg.1036	-	-	-	-	-	-	-	-	-	-	-	-
483216.6	Bacteroides eggerthii DSM 20697	P	1	Arginine prototroph	-	-	-	-	-	fig|483216.6.peg.3406	fig|483216.6.peg.3202	fig|483216.6.peg.1138, fig|483216.6.peg.3404	fig|483216.6.peg.3402	-	-	fig|483216.6.peg.3364	fig|483216.6.peg.3258	fig|483216.6.peg.3405	fig|483216.6.peg.3379	fig|483216.6.peg.3407	-	-	-	-	-	-	-	-	-	-	-	-
1077285.3	Bacteroides faecis MAJ27	P	1	Arginine prototroph	fig|1077285.3.peg.292	-	-	-	-	fig|1077285.3.peg.1221	fig|1077285.3.peg.914	fig|1077285.3.peg.1219	fig|1077285.3.peg.1218	-	fig|1077285.3.peg.4520	fig|1077285.3.peg.1185	fig|1077285.3.peg.1049	fig|1077285.3.peg.1220	fig|1077285.3.peg.1202	fig|1077285.3.peg.1222	-	-	-	-	-	-	-	-	-	-	-	-
483215.6	Bacteroides finegoldii DSM 17565	P	1	Arginine prototroph	-	-	-	-	-	fig|483215.6.peg.2606	fig|483215.6.peg.3170	fig|483215.6.peg.2608	fig|483215.6.peg.2609	-	-	fig|483215.6.peg.2662	fig|483215.6.peg.3217	fig|483215.6.peg.2607	fig|483215.6.peg.2646	fig|483215.6.peg.2605	-	-	-	-	-	-	-	-	-	-	-	-
862962.3	Bacteroides fragilis 638R	P	1	Arginine prototroph	-	-	-	-	-	fig|862962.3.peg.547	fig|862962.3.peg.191	fig|862962.3.peg.545, fig|862962.3.peg.3109	fig|862962.3.peg.544	-	-	fig|862962.3.peg.520	fig|862962.3.peg.381	fig|862962.3.peg.546	fig|862962.3.peg.537	fig|862962.3.peg.548	-	-	-	-	-	-	-	-	-	-	-	-
384639.4	Bacteroides galacturonicus strain DSM 3978	P	1	Arginine prototroph	fig|384639.4.peg.1474	fig|384639.4.peg.1474	-	-	-	-	fig|384639.4.peg.1473	fig|384639.4.peg.1475	fig|384639.4.peg.1472	fig|384639.4.peg.2683	-	-	-	fig|384639.4.peg.1476	fig|384639.4.peg.1341	fig|384639.4.peg.82	-	-	-	-	-	-	-	-	-	-	-	-
471870.8	Bacteroides intestinalis DSM 17393	P	1	Arginine prototroph	-	-	-	-	-	fig|471870.8.peg.551	fig|471870.8.peg.1315	fig|471870.8.peg.554, fig|471870.8.peg.2651	fig|471870.8.peg.555	-	fig|471870.8.peg.610	-	fig|471870.8.peg.775	fig|471870.8.peg.552	fig|471870.8.peg.563	fig|471870.8.peg.550	-	-	-	-	-	-	-	-	-	-	-	-
997884.3	Bacteroides nordii CL02T12C05	P	1	Arginine prototroph	-	-	-	-	-	fig|997884.3.peg.811	fig|997884.3.peg.519	fig|997884.3.peg.808	fig|997884.3.peg.807	-	-	fig|997884.3.peg.761	fig|997884.3.peg.621	fig|997884.3.peg.810	fig|997884.3.peg.780	fig|997884.3.peg.812	-	-	-	-	-	-	-	-	-	-	-	-
411476.11	Bacteroides ovatus ATCC 8483	P	1	Arginine prototroph	-	-	-	-	-	fig|411476.11.peg.3041	fig|411476.11.peg.2116	fig|411476.11.peg.1475, fig|411476.11.peg.3039	fig|411476.11.peg.3038	-	-	fig|411476.11.peg.2987	fig|411476.11.peg.2831	fig|411476.11.peg.3040	fig|411476.11.peg.3005	fig|411476.11.peg.3042	-	-	-	-	-	-	-	-	-	-	-	-
483218.5	Bacteroides pectinophilus ATCC 43243	P	1	Arginine prototroph	fig|483218.5.peg.2091	fig|483218.5.peg.2091	-	-	-	-	fig|483218.5.peg.2090	fig|483218.5.peg.2092	fig|483218.5.peg.425, fig|483218.5.peg.823, fig|483218.5.peg.2089	fig|483218.5.peg.778	-	-	fig|483218.5.peg.548	fig|483218.5.peg.2093	fig|483218.5.peg.1832	-	-	-	-	-	-	-	-	-	-	-	-	-
484018.6	Bacteroides plebeius DSM 17135	P	1	Arginine prototroph	-	-	-	-	-	fig|484018.6.peg.3389	fig|484018.6.peg.1222	fig|484018.6.peg.3387	fig|484018.6.peg.1436, fig|484018.6.peg.3386	-	-	fig|484018.6.peg.3325	fig|484018.6.peg.1183	fig|484018.6.peg.3388	fig|484018.6.peg.823	fig|484018.6.peg.3390	-	-	-	-	-	-	-	-	-	-	-	-
1121099.3	Bacteroides propionicifaciens DSM 19291	P	1	Arginine prototroph	-	-	-	-	-	fig|1121099.3.peg.1823	fig|1121099.3.peg.240	fig|1121099.3.peg.1821	fig|1121099.3.peg.1820	-	-	fig|1121099.3.peg.1818	fig|1121099.3.peg.1243	fig|1121099.3.peg.1822	fig|1121099.3.peg.1804	fig|1121099.3.peg.1824	-	-	-	-	-	-	-	-	-	-	-	-
1235809.3	Bacteroides pyogenes JCM 6292	P	1	Arginine prototroph	-	-	-	-	-	fig|1235809.3.peg.2602, fig|1235809.3.peg.2603	fig|1235809.3.peg.966	fig|1235809.3.peg.2599	fig|1235809.3.peg.2598	-	-	-	fig|1235809.3.peg.1474	fig|1235809.3.peg.2600, fig|1235809.3.peg.2601	fig|1235809.3.peg.2588, fig|1235809.3.peg.2589	fig|1235809.3.peg.2604	-	-	-	-	-	-	-	-	-	-	-	-
667015.3	Bacteroides salanitronis DSM 18170	P	1	Arginine prototroph	-	-	-	-	-	fig|667015.3.peg.2963	fig|667015.3.peg.3178	fig|667015.3.peg.2966	fig|667015.3.peg.2968	-	-	fig|667015.3.peg.1512	fig|667015.3.peg.2144	fig|667015.3.peg.2964	fig|667015.3.peg.2171	fig|667015.3.peg.2962	-	-	-	-	-	-	-	-	-	-	-	-
1121101.3	Bacteroides salyersiae WAL 10018 = DSM 18765 = JCM 12988	P	1	Arginine prototroph	-	-	-	-	-	fig|1121101.3.peg.1430	fig|1121101.3.peg.1703	fig|1121101.3.peg.293, fig|1121101.3.peg.1432	fig|1121101.3.peg.1433	-	-	fig|1121101.3.peg.1464	fig|1121101.3.peg.1566	fig|1121101.3.peg.1431	fig|1121101.3.peg.1444	fig|1121101.3.peg.1429	-	-	-	-	-	-	-	-	-	-	-	-
1236538.3	Bacteroides sartorii JCM 16497	P	1	Arginine prototroph	-	-	-	-	-	fig|1236538.3.peg.2433	fig|1236538.3.peg.2021	fig|1236538.3.peg.2435	fig|1236538.3.peg.2436	-	-	fig|1236538.3.peg.2265, fig|1236538.3.peg.2264	fig|1236538.3.peg.582, fig|1236538.3.peg.583	fig|1236538.3.peg.2434	fig|1236538.3.peg.3157	fig|1236538.3.peg.2432	-	-	-	-	-	-	-	-	-	-	-	-
449673.7	Bacteroides stercoris ATCC 43183	P	1	Arginine prototroph	fig|449673.7.peg.2448	-	-	-	-	fig|449673.7.peg.567	fig|449673.7.peg.2189	fig|449673.7.peg.569, fig|449673.7.peg.1589	fig|449673.7.peg.570	-	-	fig|449673.7.peg.2370	fig|449673.7.peg.2258	fig|449673.7.peg.568	fig|449673.7.peg.579	fig|449673.7.peg.566	-	-	-	-	-	-	-	-	-	-	-	-
226186.1	Bacteroides thetaiotaomicron VPI-5482	P	1	Arginine prototroph	fig|226186.1.peg.2743	-	-	-	-	fig|226186.1.peg.3759	fig|226186.1.peg.3394	fig|226186.1.peg.3757, fig|226186.1.peg.216	fig|226186.1.peg.3756	-	-	fig|226186.1.peg.3715	fig|226186.1.peg.3548	fig|226186.1.peg.3758	fig|226186.1.peg.3731	fig|226186.1.peg.3760	-	-	-	-	-	-	-	-	-	-	-	-
411479.10	Bacteroides uniformis ATCC 8492	P	1	Arginine prototroph	-	-	-	-	-	fig|411479.10.peg.716	fig|411479.10.peg.1146	fig|411479.10.peg.718	fig|411479.10.peg.719	-	-	fig|411479.10.peg.739	fig|411479.10.peg.3326	fig|411479.10.peg.717	fig|411479.10.peg.724	fig|411479.10.peg.715	-	-	-	-	-	-	-	-	-	-	-	-
1121102.3	Bacteroides ureolyticus DSM 20703	P	1	Arginine prototroph	fig|1121102.3.peg.832, fig|1121102.3.peg.1240	fig|1121102.3.peg.1240	-	-	-	-	fig|1121102.3.peg.165	fig|1121102.3.peg.369	fig|1121102.3.peg.318	fig|1121102.3.peg.1269	-	-	-	fig|1121102.3.peg.902	fig|1121102.3.peg.1587	-	-	-	-	-	-	-	-	-	-	-	-	-
435590.9	Bacteroides vulgatus ATCC 8482	P	1	Arginine prototroph	-	-	-	-	-	fig|435590.9.peg.611	fig|435590.9.peg.1391	fig|435590.9.peg.609	fig|435590.9.peg.608	-	-	fig|435590.9.peg.566	fig|435590.9.peg.1546	fig|435590.9.peg.610	fig|435590.9.peg.881	fig|435590.9.peg.612	-	-	-	-	-	-	-	-	-	-	-	-
657309.4	Bacteroides xylanisolvens XB1A	P	1	Arginine prototroph	fig|657309.4.peg.663	-	-	-	-	fig|657309.4.peg.3801	fig|657309.4.peg.1517	fig|657309.4.peg.3799	fig|657309.4.peg.3797	-	-	fig|657309.4.peg.3766	fig|657309.4.peg.1624	fig|657309.4.peg.3800	fig|657309.4.peg.3782	fig|657309.4.peg.3802	-	-	-	-	-	-	-	-	-	-	-	-
384636.4	Bacteroides xylanolyticus strain DSM 3808	P	1	Arginine prototroph	fig|384636.4.peg.801	fig|384636.4.peg.801	-	fig|384636.4.peg.800	-	-	fig|384636.4.peg.802	fig|384636.4.peg.799	fig|384636.4.peg.803	fig|384636.4.peg.3874, fig|384636.4.peg.278	-	-	-	fig|384636.4.peg.798	fig|384636.4.peg.2130	fig|384636.4.peg.282, fig|384636.4.peg.906	-	-	-	-	-	-	-	-	-	-	-	-
742726.3	Barnesiella intestinihominis YIT 11860	P	1	Arginine prototroph	-	-	-	-	-	fig|742726.3.peg.2361	fig|742726.3.peg.2598	fig|742726.3.peg.2363	fig|742726.3.peg.2364	-	-	fig|742726.3.peg.2541	fig|742726.3.peg.2601	fig|742726.3.peg.2362	fig|742726.3.peg.2087	fig|742726.3.peg.2360	-	-	-	-	-	-	-	-	-	-	-	-
367928.6	Bifidobacterium adolescentis ATCC 15703	PS	1	Arginine prototroph with salvage	fig|367928.6.peg.1000	fig|367928.6.peg.1000	-	-	-	-	fig|367928.6.peg.999	fig|367928.6.peg.1001	fig|367928.6.peg.998	fig|367928.6.peg.997	-	-	-	fig|367928.6.peg.995	fig|367928.6.peg.993	fig|367928.6.peg.996	-	-	-	-	-	fig|367928.6.peg.503, fig|367928.6.peg.504, fig|367928.6.peg.505	fig|367928.6.peg.506	fig|367928.6.peg.507	-	-	-	-
518635.5	Bifidobacterium angulatum DSM 20098	PS	1	Arginine prototroph with salvage	fig|518635.5.peg.1247	fig|518635.5.peg.1247	-	-	-	-	fig|518635.5.peg.1246	fig|518635.5.peg.1248	fig|518635.5.peg.913, fig|518635.5.peg.1245	fig|518635.5.peg.1244	-	-	-	fig|518635.5.peg.1242	fig|518635.5.peg.1241	fig|518635.5.peg.1243	-	-	-	-	-	fig|518635.5.peg.758, fig|518635.5.peg.756	fig|518635.5.peg.759	fig|518635.5.peg.760	-	-	-	-
555970.3	Bifidobacterium animalis subsp. lactis DSM 10140	PS	1	Arginine prototroph with salvage	fig|555970.3.peg.729	fig|555970.3.peg.729	-	fig|555970.3.peg.871	-	-	fig|555970.3.peg.730	fig|555970.3.peg.728	fig|555970.3.peg.731	fig|555970.3.peg.732	-	-	-	fig|555970.3.peg.734	fig|555970.3.peg.735	fig|555970.3.peg.733	-	-	-	-	-	fig|555970.3.peg.553, fig|555970.3.peg.555	fig|555970.3.peg.557	fig|555970.3.peg.558	-	-	-	-
500634.6	Bifidobacterium bifidum ATCC 29521 = JCM 1255 = DSM 20456	P	1	Arginine prototroph	fig|500634.6.peg.1206	fig|500634.6.peg.1206	-	-	-	-	fig|500634.6.peg.1205	fig|500634.6.peg.1207	fig|500634.6.peg.1204	fig|500634.6.peg.1203	-	-	-	fig|500634.6.peg.1201	fig|500634.6.peg.1193	fig|500634.6.peg.1202	-	-	-	-	-	-	-	-	-	-	-	-
326426.4	Bifidobacterium breve UCC2003	PS	1	Arginine prototroph with salvage	fig|326426.4.peg.739	fig|326426.4.peg.739	-	-	-	-	fig|326426.4.peg.740	fig|326426.4.peg.738	fig|326426.4.peg.741	fig|326426.4.peg.742	-	-	-	fig|326426.4.peg.744	fig|326426.4.peg.752	fig|326426.4.peg.743	-	-	-	-	-	fig|326426.4.peg.566, fig|326426.4.peg.564	fig|326426.4.peg.567	fig|326426.4.peg.568	-	-	-	-
566552.4	Bifidobacterium catenulatum DSM 16992	PS	1	Arginine prototroph with salvage	fig|566552.4.peg.553	fig|566552.4.peg.553	-	-	-	-	fig|566552.4.peg.554	fig|566552.4.peg.552	fig|566552.4.peg.555	fig|566552.4.peg.556	-	-	-	fig|566552.4.peg.558	fig|566552.4.peg.559	fig|566552.4.peg.557	-	-	-	-	-	fig|566552.4.peg.1201, fig|566552.4.peg.1203, fig|566552.4.peg.1202	fig|566552.4.peg.1204	fig|566552.4.peg.1205	-	-	-	-
473819.7	Bifidobacterium dentium ATCC 27678	PS	1	Arginine prototroph with salvage	fig|473819.7.peg.1635	fig|473819.7.peg.1635	-	-	-	-	fig|473819.7.peg.1636	fig|473819.7.peg.1634	fig|473819.7.peg.1637, fig|473819.7.peg.1848	fig|473819.7.peg.1638	-	-	-	fig|473819.7.peg.1640	fig|473819.7.peg.1641	fig|473819.7.peg.1639	-	-	-	-	-	fig|473819.7.peg.96, fig|473819.7.peg.95	fig|473819.7.peg.93, fig|473819.7.peg.94	fig|473819.7.peg.92	-	-	-	-
561180.4	Bifidobacterium gallicum DSM 20093	PS	1	Arginine prototroph with salvage	fig|561180.4.peg.660	fig|561180.4.peg.660	-	-	-	-	fig|561180.4.peg.659	fig|561180.4.peg.661	fig|561180.4.peg.658	fig|561180.4.peg.657	-	-	-	fig|561180.4.peg.655	fig|561180.4.peg.654	fig|561180.4.peg.656	-	-	-	-	-	fig|561180.4.peg.916, fig|561180.4.peg.917	fig|561180.4.peg.915	fig|561180.4.peg.914	-	-	-	-
391904.8	Bifidobacterium longum subsp. infantis ATCC 15697 = JCM 1222	PS	1	Arginine prototroph with salvage	fig|391904.8.peg.1951	fig|391904.8.peg.1951	-	-	-	-	fig|391904.8.peg.1950	fig|391904.8.peg.1952	fig|391904.8.peg.1949	fig|391904.8.peg.1948	-	-	-	fig|391904.8.peg.1946	fig|391904.8.peg.1945	fig|391904.8.peg.1947	-	-	-	-	-	fig|391904.8.peg.2103, fig|391904.8.peg.2104	fig|391904.8.peg.2102	fig|391904.8.peg.2101	-	-	-	-
565042.3	Bifidobacterium longum subsp. longum JCM 1217	PS	1	Arginine prototroph with salvage	fig|565042.3.peg.583	fig|565042.3.peg.583	-	-	-	-	fig|565042.3.peg.584	fig|565042.3.peg.582	fig|565042.3.peg.585	fig|565042.3.peg.586	-	-	-	fig|565042.3.peg.588	fig|565042.3.peg.590	fig|565042.3.peg.587	-	-	-	-	-	fig|565042.3.peg.449, fig|565042.3.peg.450	fig|565042.3.peg.451	fig|565042.3.peg.452	-	-	-	-
547043.16	Bifidobacterium pseudocatenulatum DSM 20438 = JCM 1200 = LMG 10505	PS	1	Arginine prototroph with salvage	fig|547043.16.peg.555	fig|547043.16.peg.555	-	-	-	-	fig|547043.16.peg.554	fig|547043.16.peg.556	fig|547043.16.peg.553	fig|547043.16.peg.552	-	-	-	fig|547043.16.peg.550	fig|547043.16.peg.549	fig|547043.16.peg.551	-	-	-	-	-	fig|547043.16.peg.1287, fig|547043.16.peg.1290, fig|547043.16.peg.1288	fig|547043.16.peg.1291	fig|547043.16.peg.1292	-	-	-	-
1150461.5	Bifidobacterium scardovii JCM 12489 = DSM 13734	PS	1	Arginine prototroph with salvage	fig|1150461.5.peg.1138	fig|1150461.5.peg.1138	-	fig|1150461.5.peg.2304	-	-	fig|1150461.5.peg.1139	fig|1150461.5.peg.1137	fig|1150461.5.peg.1140	fig|1150461.5.peg.1141	-	-	-	fig|1150461.5.peg.1143	fig|1150461.5.peg.1146	fig|1150461.5.peg.1142	-	-	-	-	-	fig|1150461.5.peg.705	fig|1150461.5.peg.706	fig|1150461.5.peg.707	-	-	-	-
563192.3	Bilophila wadsworthia 3_1_6	P	1	Arginine prototroph	fig|563192.3.peg.2436, fig|563192.3.peg.3700, fig|563192.3.peg.2834	fig|563192.3.peg.2436	-	-	-	-	fig|563192.3.peg.687	fig|563192.3.peg.884	fig|563192.3.peg.920	fig|563192.3.peg.3948, fig|563192.3.peg.3229	-	-	fig|563192.3.peg.3231	fig|563192.3.peg.3099	fig|563192.3.peg.3098	-	-	-	-	-	-	-	-	-	-	-	-	-
537007.6	Blautia hansenii DSM 20583	P	1	Arginine prototroph	fig|537007.6.peg.1062	fig|537007.6.peg.1062	-	fig|537007.6.peg.1061	-	-	fig|537007.6.peg.1063	fig|537007.6.peg.1060	fig|537007.6.peg.1064	fig|537007.6.peg.2152	-	-	-	fig|537007.6.peg.2926	fig|537007.6.peg.1452	fig|537007.6.peg.1103	-	-	-	-	-	-	-	-	-	-	-	-
476272.5	Blautia hydrogenotrophica DSM 10507	P	1	Arginine prototroph	fig|476272.5.peg.2609	fig|476272.5.peg.2609	-	fig|476272.5.peg.3275	-	-	fig|476272.5.peg.2610	fig|476272.5.peg.2608	fig|476272.5.peg.2611	fig|476272.5.peg.974	-	-	fig|476272.5.peg.1914, fig|476272.5.peg.868, fig|476272.5.peg.1930	fig|476272.5.peg.2606	fig|476272.5.peg.364	fig|476272.5.peg.1566	-	-	-	-	-	-	-	-	-	-	-	-
1121114.4	Blautia producta ATCC 27340	P	1	Arginine prototroph	fig|1121114.4.peg.5226	fig|1121114.4.peg.5226	-	-	-	-	fig|1121114.4.peg.5225	fig|1121114.4.peg.5227	fig|1121114.4.peg.5224	fig|1121114.4.peg.4962, fig|1121114.4.peg.4207	-	-	fig|1121114.4.peg.4961, fig|1121114.4.peg.4173	fig|1121114.4.peg.5228	fig|1121114.4.peg.5065, fig|1121114.4.peg.4394	fig|1121114.4.peg.4519	-	-	-	-	-	-	-	-	-	-	-	-
1121115.4	Blautia wexlerae DSM 19850	P	1	Arginine prototroph	fig|1121115.4.peg.1711	fig|1121115.4.peg.1711	-	-	-	-	fig|1121115.4.peg.1712	fig|1121115.4.peg.1709	fig|1121115.4.peg.806, fig|1121115.4.peg.1713	fig|1121115.4.peg.4096, fig|1121115.4.peg.2828	-	-	fig|1121115.4.peg.4098	fig|1121115.4.peg.1708	fig|1121115.4.peg.570	fig|1121115.4.peg.623	-	-	-	-	-	-	-	-	-	-	-	-
1133568.3	Brachyspira pilosicoli B2904	A2	0	Arginine auxotroph, capable to synthesize citruline	fig|1133568.3.peg.1606, fig|1133568.3.peg.255	fig|1133568.3.peg.1606, fig|1133568.3.peg.255	-	-	-	-	fig|1133568.3.peg.1607	fig|1133568.3.peg.1605	fig|1133568.3.peg.1608	fig|1133568.3.peg.2104	-	-	fig|1133568.3.peg.2105, fig|1133568.3.peg.2399	-	-	-	-	-	-	-	-	-	-	-	-	-	-	-
1129895.3	Brevibacillus brevis FJAT-0809-GLX	P	1	Arginine prototroph	-	-	-	-	-	-	fig|1129895.3.peg.4149	fig|1129895.3.peg.4150	fig|1129895.3.peg.2269, fig|1129895.3.peg.4148	fig|1129895.3.peg.4145	-	-	fig|1129895.3.peg.1977, fig|1129895.3.peg.3812	fig|1129895.3.peg.4138	fig|1129895.3.peg.4939, fig|1129895.3.peg.4137, fig|1129895.3.peg.3615, fig|1129895.3.peg.3613	fig|1129895.3.peg.1392	-	-	-	-	-	-	-	-	-	-	-	-
1176165.3	Brevibacterium massiliense 5401308	P	1	Arginine prototroph	fig|1176165.3.peg.925	fig|1176165.3.peg.925	-	-	-	-	fig|1176165.3.peg.926	fig|1176165.3.peg.924	fig|1176165.3.peg.927	fig|1176165.3.peg.928	-	-	-	fig|1176165.3.peg.930	fig|1176165.3.peg.931	fig|1176165.3.peg.929	-	-	-	-	-	-	-	-	-	-	-	-
679192.3	Bulleidia extructa W1219	A	0	Arginine auxotroph	-	-	-	-	-	-	-	-	-	fig|679192.3.peg.534	-	-	-	-	-	-	-	-	-	-	-	-	-	-	-	-	-	-
1834205.4	Burkholderiales bacterium YL45	P	1	Arginine prototroph	fig|1834205.4.peg.2431, fig|1834205.4.peg.555	fig|1834205.4.peg.2431	-	-	-	-	fig|1834205.4.peg.1908	fig|1834205.4.peg.2512	fig|1834205.4.peg.1089	fig|1834205.4.peg.1404	-	-	fig|1834205.4.peg.1434, fig|1834205.4.peg.1952, fig|1834205.4.peg.954	fig|1834205.4.peg.969	fig|1834205.4.peg.1455, fig|1834205.4.peg.330, fig|1834205.4.peg.306, fig|1834205.4.peg.2468, fig|1834205.4.peg.2421, fig|1834205.4.peg.1787, fig|1834205.4.peg.2310, fig|1834205.4.peg.1957, fig|1834205.4.peg.502	fig|1834205.4.peg.955	-	-	-	-	-	-	-	-	-	-	-	-
1203606.4	Butyricicoccus pullicaecorum 1.2	P	1	Arginine prototroph	fig|1203606.4.peg.2404	fig|1203606.4.peg.2404	-	-	-	-	fig|1203606.4.peg.2405	fig|1203606.4.peg.2403	fig|1203606.4.peg.2406	fig|1203606.4.peg.2407, fig|1203606.4.peg.881	-	-	fig|1203606.4.peg.882	fig|1203606.4.peg.2401	fig|1203606.4.peg.2402	fig|1203606.4.peg.583	-	-	-	-	-	-	-	-	-	-	-	-
1121129.3	Butyricimonas synergistica DSM 23225	P	1	Arginine prototroph	-	-	-	-	-	fig|1121129.3.peg.3130	fig|1121129.3.peg.3134	fig|1121129.3.peg.3132	fig|1121129.3.peg.3133	fig|1121129.3.peg.2460	-	-	fig|1121129.3.peg.3135	fig|1121129.3.peg.3131	fig|1121129.3.peg.3135	fig|1121129.3.peg.2101	-	-	-	-	-	-	-	-	-	-	-	-
511680.4	Butyrivibrio crossotus DSM 2876	P	1	Arginine prototroph	fig|511680.4.peg.1679	fig|511680.4.peg.1679	-	-	-	-	fig|511680.4.peg.1678	fig|511680.4.peg.882	fig|511680.4.peg.1677	fig|511680.4.peg.1320	-	-	-	fig|511680.4.peg.1680	fig|511680.4.peg.1685	fig|511680.4.peg.1512	-	-	-	-	-	-	-	-	-	-	-	-
1121262.4	Caloramator proteoclasticus DSM 10124	A1	0	Arginine auxotroph, can use citruline	-	-	-	-	-	-	-	-	-	fig|1121262.4.peg.289	-	-	-	fig|1121262.4.peg.66	fig|1121262.4.peg.67	fig|1121262.4.peg.1400	-	-	-	-	-	-	-	-	-	-	-	-
864566.3	Campylobacter coli JV20	P	1	Arginine prototroph	-	-	-	fig|864566.3.peg.1141	-	-	fig|864566.3.peg.1142	fig|864566.3.peg.1140	fig|864566.3.peg.1143	fig|864566.3.peg.360	-	-	-	fig|864566.3.peg.1570	fig|864566.3.peg.382	-	-	-	-	-	-	-	-	-	-	-	-	-
199.248	Campylobacter concisus strain ATCC 33237	A1	0	Arginine auxotroph, can use citruline	-	-	-	-	-	-	-	-	-	fig|199.248.peg.693	-	-	-	fig|199.248.peg.975	fig|199.248.peg.530	-	-	-	-	-	-	-	-	-	-	-	-	-
197.5249	Campylobacter jejuni strain NCTC11351	P	1	Arginine prototroph	-	-	-	fig|197.5249.peg.218	-	-	fig|197.5249.peg.219	fig|197.5249.peg.217	fig|197.5249.peg.220	fig|197.5249.peg.973	-	-	-	fig|197.5249.peg.646	fig|197.5249.peg.900	-	-	-	-	-	-	-	-	-	-	-	-	-
553218.4	Campylobacter rectus RM3267	A1	0	Arginine auxotroph, can use citruline	-	-	-	-	-	-	-	-	-	fig|553218.4.peg.567	-	-	-	fig|553218.4.peg.2359	fig|553218.4.peg.1259	-	-	-	-	-	-	-	-	-	-	-	-	-
883165.3	Campylobacter ureolyticus ACS-301-V-Sch3b	P	1	Arginine prototroph	fig|883165.3.peg.1296, fig|883165.3.peg.872	fig|883165.3.peg.872	-	-	-	-	fig|883165.3.peg.1381	fig|883165.3.peg.650	fig|883165.3.peg.1395	fig|883165.3.peg.842	-	-	-	fig|883165.3.peg.1095	fig|883165.3.peg.129	-	-	-	-	-	-	-	-	-	-	-	-	-
521097.5	Capnocytophaga ochracea DSM 7271	A	0	Arginine auxotroph	-	-	-	-	-	-	-	-	-	-	-	-	-	-	-	-	-	-	-	-	-	-	-	-	-	-	-	-
553177.6	Capnocytophaga sputigena ATCC 33612	A	0	Arginine auxotroph	-	-	-	-	-	-	-	-	-	-	-	-	-	-	-	-	-	-	-	-	-	-	-	-	-	-	-	-
451640.5	Catenibacterium mitsuokai DSM 15897	P	1	Arginine prototroph	fig|451640.5.peg.1471	fig|451640.5.peg.1471	-	-	-	-	fig|451640.5.peg.1472	fig|451640.5.peg.1470	fig|451640.5.peg.1110	fig|451640.5.peg.2069	-	-	-	fig|451640.5.peg.1468	fig|451640.5.peg.1469	-	-	-	-	-	-	-	-	-	-	-	-	-
1319815.3	Cetobacterium somerae ATCC BAA-474	A1S	0	Arginine auxotroph with salvage, can use citruline	-	-	-	-	-	-	-	-	-	-	-	-	fig|1319815.3.peg.2299	fig|1319815.3.peg.2533	fig|1319815.3.peg.2587	-	fig|1319815.3.peg.2450	-	-	-	-	-	-	-	-	-	-	-
626937.8	Christensenella minuta strain DSM 22607	P	1	Arginine prototroph	-	-	-	-	-	-	fig|626937.8.peg.1250	fig|626937.8.peg.1249	fig|626937.8.peg.1251	fig|626937.8.peg.2465	-	-	-	fig|626937.8.peg.1982	fig|626937.8.peg.1965	fig|626937.8.peg.623	-	-	-	-	-	-	-	-	-	-	-	-
1006003.3	Citrobacter freundii ATCC 8090 = MTCC 1658	PS	1	Arginine prototroph with salvage	fig|1006003.3.peg.3848	-	-	-	-	-	fig|1006003.3.peg.3521	fig|1006003.3.peg.3520	fig|1006003.3.peg.1745	fig|1006003.3.peg.2868, fig|1006003.3.peg.2872	-	-	fig|1006003.3.peg.2957, fig|1006003.3.peg.3519	fig|1006003.3.peg.3113	fig|1006003.3.peg.3522	fig|1006003.3.peg.3052, fig|1006003.3.peg.2866	-	fig|1006003.3.peg.3268	fig|1006003.3.peg.3267	fig|1006003.3.peg.3266	fig|1006003.3.peg.3265	-	-	-	-	-	-	-
290338.8	Citrobacter koseri ATCC BAA-895	PS	1	Arginine prototroph with salvage	fig|290338.8.peg.3498	-	-	-	-	-	fig|290338.8.peg.2537	fig|290338.8.peg.2538	fig|290338.8.peg.3990	fig|290338.8.peg.2977, fig|290338.8.peg.2973	-	-	fig|290338.8.peg.2539	fig|290338.8.peg.3819	fig|290338.8.peg.2536	fig|290338.8.peg.3875, fig|290338.8.peg.2979	-	fig|290338.8.peg.1867	-	fig|290338.8.peg.1869	fig|290338.8.peg.1870	-	-	-	-	-	-	-
1118059.3	Clostridiales bacterium ph2	A	0	Arginine auxotroph	-	-	-	-	-	-	-	-	-	fig|1118059.3.peg.1064	-	-	-	-	-	fig|1118059.3.peg.1178	-	-	-	-	-	-	-	-	-	-	-	-
272562.8	Clostridium acetobutylicum ATCC 824	P	1	Arginine prototroph	fig|272562.8.peg.3203, fig|272562.8.peg.2588	fig|272562.8.peg.3203, fig|272562.8.peg.2588	-	-	-	-	fig|272562.8.peg.2586	fig|272562.8.peg.2587	fig|272562.8.peg.2585, fig|272562.8.peg.562	fig|272562.8.peg.508	-	-	-	fig|272562.8.peg.1182	fig|272562.8.peg.1183	fig|272562.8.peg.2278	-	-	-	-	-	-	-	-	-	-	-	-
1128398.3	Clostridium acidurici 9a	PS	1	Arginine prototroph with salvage	fig|1128398.3.peg.1905	fig|1128398.3.peg.1905	-	-	-	-	fig|1128398.3.peg.1902	fig|1128398.3.peg.1906	fig|1128398.3.peg.2437, fig|1128398.3.peg.1901	fig|1128398.3.peg.1892	-	-	-	fig|1128398.3.peg.730	fig|1128398.3.peg.731	fig|1128398.3.peg.1412	fig|1128398.3.peg.2494	-	-	-	-	-	-	-	-	-	-	-
518636.5	Clostridium asparagiforme DSM 15981	P	1	Arginine prototroph	fig|518636.5.peg.3281	fig|518636.5.peg.3281	-	fig|518636.5.peg.3282	-	-	fig|518636.5.peg.3280	fig|518636.5.peg.3283	fig|518636.5.peg.3279	fig|518636.5.peg.122, fig|518636.5.peg.1885	-	-	fig|518636.5.peg.3920, fig|518636.5.peg.4954, fig|518636.5.peg.692, fig|518636.5.peg.3929	fig|518636.5.peg.3284	fig|518636.5.peg.3309	fig|518636.5.peg.1570	-	-	-	-	-	-	-	-	-	-	-	-
445973.7	Clostridium bartlettii DSM 16795	P	1	Arginine prototroph	fig|445973.7.peg.1294	fig|445973.7.peg.1294	-	-	-	-	fig|445973.7.peg.1293	fig|445973.7.peg.1295	fig|445973.7.peg.1292	fig|445973.7.peg.1834	-	-	-	fig|445973.7.peg.1585	fig|445973.7.peg.2618	-	-	-	-	-	-	-	-	-	-	-	-	-
290402.41	Clostridium beijerinckii NCIMB 8052	P	1	Arginine prototroph	fig|290402.41.peg.4694	fig|290402.41.peg.4694	-	-	-	-	fig|290402.41.peg.4695	fig|290402.41.peg.4693	fig|290402.41.peg.4696	fig|290402.41.peg.2532, fig|290402.41.peg.2030, fig|290402.41.peg.4697	-	-	fig|290402.41.peg.2029	fig|290402.41.peg.4691	fig|290402.41.peg.4692	fig|290402.41.peg.1765	-	-	-	-	-	-	-	-	-	-	-	-
1233170.3	Clostridium bifermentans ATCC 19299	AS	0	Arginine auxotroph with salvage	-	-	-	-	-	-	-	-	-	fig|1233170.3.peg.2527, fig|1233170.3.peg.926	-	-	fig|1233170.3.peg.2207	-	-	-	fig|1233170.3.peg.1013	-	-	-	-	-	-	-	-	-	-	-
411902.9	Clostridium bolteae ATCC BAA-613	PS	1	Arginine prototroph with salvage	fig|411902.9.peg.1238	fig|411902.9.peg.1238	-	fig|411902.9.peg.1237	-	-	fig|411902.9.peg.1239	fig|411902.9.peg.1236	fig|411902.9.peg.1240	fig|411902.9.peg.5063, fig|411902.9.peg.2740	-	-	fig|411902.9.peg.5148, fig|411902.9.peg.2738, fig|411902.9.peg.65, fig|411902.9.peg.3130, fig|411902.9.peg.5144, fig|411902.9.peg.2302, fig|411902.9.peg.777	fig|411902.9.peg.1234	fig|411902.9.peg.1223, fig|411902.9.peg.1095	fig|411902.9.peg.2790	fig|411902.9.peg.2675	-	-	-	-	-	-	-	-	-	-	-
508765.6	Clostridium botulinum B str. Eklund 17B	PS	1	Arginine prototroph with salvage	fig|508765.6.peg.3025	fig|508765.6.peg.3025	-	-	-	-	fig|508765.6.peg.3026	fig|508765.6.peg.3024	fig|508765.6.peg.3027, fig|508765.6.peg.157	fig|508765.6.peg.3028, fig|508765.6.peg.559	-	-	fig|508765.6.peg.558	fig|508765.6.peg.3022	fig|508765.6.peg.3023	fig|508765.6.peg.2313	fig|508765.6.peg.49	-	-	-	-	-	-	-	-	-	fig|508765.6.peg.3183	fig|508765.6.peg.3185, fig|508765.6.peg.3184
1316931.3	Clostridium butyricum DSM 10702	PS	1	Arginine prototroph with salvage	fig|1316931.3.peg.3537	fig|1316931.3.peg.3537	-	-	-	-	fig|1316931.3.peg.3538	fig|1316931.3.peg.3535	fig|1316931.3.peg.3539, fig|1316931.3.peg.2143	fig|1316931.3.peg.1787, fig|1316931.3.peg.3540	-	-	fig|1316931.3.peg.1871	fig|1316931.3.peg.3533	fig|1316931.3.peg.3534	fig|1316931.3.peg.2249	fig|1316931.3.peg.3095	-	-	-	-	-	-	-	-	fig|1316931.3.peg.4074	fig|1316931.3.peg.4073	fig|1316931.3.peg.4075
1280692.3	Clostridium cadaveris AGR2141	AS	0	Arginine auxotroph with salvage	-	-	-	-	-	-	-	-	-	fig|1280692.3.peg.2337	-	-	fig|1280692.3.peg.796	-	-	fig|1280692.3.peg.1470	fig|1280692.3.peg.1559	-	-	-	-	-	-	-	-	-	-	-
573061.5	Clostridium cellulovorans 743B	P	1	Arginine prototroph	fig|573061.5.peg.4163	fig|573061.5.peg.4163	-	fig|573061.5.peg.303	-	-	fig|573061.5.peg.2201	fig|573061.5.peg.4164, fig|573061.5.peg.2688	fig|573061.5.peg.4165	fig|573061.5.peg.2200, fig|573061.5.peg.4160	-	-	-	fig|573061.5.peg.1349	fig|573061.5.peg.1350	fig|573061.5.peg.1989	-	-	-	-	-	-	-	-	-	-	-	-
717608.3	Clostridium cf. saccharolyticum K10	A1S	0	Arginine auxotroph with salvage, can use citruline	-	-	-	-	-	-	-	-	-	-	-	-	-	fig|717608.3.peg.1413	fig|717608.3.peg.3318	fig|717608.3.peg.2901	fig|717608.3.peg.2270	-	-	-	-	-	-	-	-	-	-	-
720554.3	Clostridium clariflavum DSM 19732	P	1	Arginine prototroph	fig|720554.3.peg.1162	fig|720554.3.peg.1162	-	-	-	-	fig|720554.3.peg.507	fig|720554.3.peg.508	fig|720554.3.peg.505	fig|720554.3.peg.504	-	-	-	fig|720554.3.peg.1291	fig|720554.3.peg.1290	fig|720554.3.peg.2133	-	-	-	-	-	-	-	-	-	-	-	-
999410.3	Clostridium clostridioforme CM201	PS	1	Arginine prototroph with salvage	fig|999410.3.peg.4931	fig|999410.3.peg.4931	-	fig|999410.3.peg.4930	-	-	fig|999410.3.peg.4932	fig|999410.3.peg.4929	fig|999410.3.peg.4933	fig|999410.3.peg.3764, fig|999410.3.peg.2751	-	-	fig|999410.3.peg.1859, fig|999410.3.peg.4277, fig|999410.3.peg.4692, fig|999410.3.peg.3765, fig|999410.3.peg.4694, fig|999410.3.peg.3923	fig|999410.3.peg.4928	fig|999410.3.peg.4919	fig|999410.3.peg.3690	fig|999410.3.peg.490, fig|999410.3.peg.1600	-	-	-	-	-	-	-	-	-	-	-
499175.4	Clostridium difficile ATCC 43255	P	1	Arginine prototroph	fig|499175.4.peg.1656	fig|499175.4.peg.1656	-	-	-	-	fig|499175.4.peg.1655	fig|499175.4.peg.1657	fig|499175.4.peg.1654	fig|499175.4.peg.1653	-	-	fig|499175.4.peg.3685, fig|499175.4.peg.2807, fig|499175.4.peg.1708	fig|499175.4.peg.1431	fig|499175.4.peg.2129	-	-	-	-	-	-	-	-	-	-	-	-	-
1121315.3	Clostridium glycolicum ATCC 14880	A1S	0	Arginine auxotroph with salvage, can use citruline	-	-	-	-	-	-	-	-	-	fig|1121315.3.peg.2186	-	-	-	fig|1121315.3.peg.2892	fig|1121315.3.peg.1905	-	fig|1121315.3.peg.2343	-	-	-	-	-	-	-	-	-	-	-
566550.8	Clostridium hathewayi DSM 13479	P	1	Arginine prototroph	fig|566550.8.peg.5025	fig|566550.8.peg.5025	-	fig|566550.8.peg.5024	-	-	fig|566550.8.peg.5108	fig|566550.8.peg.5023	-	fig|566550.8.peg.5263, fig|566550.8.peg.4924	-	-	fig|566550.8.peg.215, fig|566550.8.peg.5264	fig|566550.8.peg.5022	fig|566550.8.peg.2446	fig|566550.8.peg.1254	-	-	-	-	-	-	-	-	-	-	-	-
500633.7	Clostridium hiranonis DSM 13275	A1S	0	Arginine auxotroph with salvage, can use citruline	-	-	-	-	-	-	-	-	-	-	-	-	-	fig|500633.7.peg.1011	fig|500633.7.peg.1856	-	fig|500633.7.peg.1131	-	-	-	-	-	-	-	-	-	-	-
553973.6	Clostridium hylemonae DSM 15053	P	1	Arginine prototroph	fig|553973.6.peg.38	fig|553973.6.peg.38	-	fig|553973.6.peg.37	-	-	fig|553973.6.peg.39	fig|553973.6.peg.36	fig|553973.6.peg.40, fig|553973.6.peg.2303	fig|553973.6.peg.1486, fig|553973.6.peg.177	-	-	fig|553973.6.peg.1379, fig|553973.6.peg.178, fig|553973.6.peg.1376	fig|553973.6.peg.33	fig|553973.6.peg.2491	fig|553973.6.peg.2289	-	-	-	-	-	-	-	-	-	-	-	-
999413.4	Clostridium innocuum 2959	P	1	Arginine prototroph	fig|999413.4.peg.4882	fig|999413.4.peg.4882	-	-	-	-	fig|999413.4.peg.4881	fig|999413.4.peg.4883	fig|999413.4.peg.4880	fig|999413.4.peg.4879, fig|999413.4.peg.2427	-	-	-	fig|999413.4.peg.4885	fig|999413.4.peg.4884	-	-	-	-	-	-	-	-	-	-	-	-	-
428125.8	Clostridium leptum DSM 753	P	1	Arginine prototroph	fig|428125.8.peg.2832	fig|428125.8.peg.2832	-	-	-	-	fig|428125.8.peg.2833	fig|428125.8.peg.2831	fig|428125.8.peg.2834	fig|428125.8.peg.2835	-	-	-	fig|428125.8.peg.2829	fig|428125.8.peg.2830	fig|428125.8.peg.2458	-	-	-	-	-	-	-	-	-	-	-	-
500632.7	Clostridium nexile DSM 1787	P	1	Arginine prototroph	fig|500632.7.peg.422	fig|500632.7.peg.422	-	fig|500632.7.peg.423	-	-	fig|500632.7.peg.421	fig|500632.7.peg.424	fig|500632.7.peg.420	fig|500632.7.peg.484	-	-	-	fig|500632.7.peg.427	fig|500632.7.peg.2842	fig|500632.7.peg.2795	-	-	-	-	-	-	-	-	-	-	-	-
742738.3	Clostridium orbiscindens 1_3_50AFAA	P	1	Arginine prototroph	fig|742738.3.peg.1124	fig|742738.3.peg.1124	-	-	-	-	fig|742738.3.peg.1125	fig|742738.3.peg.1123	fig|742738.3.peg.1126	fig|742738.3.peg.766, fig|742738.3.peg.1127	-	-	fig|742738.3.peg.767	fig|742738.3.peg.1121	fig|742738.3.peg.593, fig|742738.3.peg.1122	fig|742738.3.peg.1503	-	-	-	-	-	-	-	-	-	-	-	-
1262449.3	Clostridium pasteurianum DSM 525	P	1	Arginine prototroph	fig|1262449.3.peg.1486	fig|1262449.3.peg.1486	-	-	-	-	fig|1262449.3.peg.2783, fig|1262449.3.peg.1488	fig|1262449.3.peg.1487	fig|1262449.3.peg.390, fig|1262449.3.peg.1489	fig|1262449.3.peg.34	-	-	fig|1262449.3.peg.218	fig|1262449.3.peg.3451	fig|1262449.3.peg.3450	fig|1262449.3.peg.1754	-	-	-	-	-	-	-	-	-	-	-	-
195103.9	Clostridium perfringens ATCC 13124	A1S	0	Arginine auxotroph with salvage, can use citruline	-	-	-	-	-	-	-	-	-	fig|195103.9.peg.149	-	-	-	fig|195103.9.peg.655	fig|195103.9.peg.654	fig|195103.9.peg.2014, fig|195103.9.peg.152	fig|195103.9.peg.2789	-	-	-	-	-	-	-	-	-	fig|195103.9.peg.559	fig|195103.9.peg.557, fig|195103.9.peg.558
445974.6	Clostridium ramosum DSM 1402	PS	1	Arginine prototroph with salvage	fig|445974.6.peg.942	fig|445974.6.peg.942	-	fig|445974.6.peg.1283	-	-	fig|445974.6.peg.943	fig|445974.6.peg.941	fig|445974.6.peg.1097	fig|445974.6.peg.924	-	-	-	fig|445974.6.peg.937	fig|445974.6.peg.936	-	fig|445974.6.peg.636	-	-	-	-	-	-	-	-	-	-	-
411468.9	Clostridium scindens ATCC 35704	P	1	Arginine prototroph	fig|411468.9.peg.2099	fig|411468.9.peg.2099	-	fig|411468.9.peg.2100	-	-	fig|411468.9.peg.2098	fig|411468.9.peg.2101	fig|411468.9.peg.2097	fig|411468.9.peg.2789, fig|411468.9.peg.1614	-	-	fig|411468.9.peg.2788	fig|411468.9.peg.2106	fig|411468.9.peg.1803	fig|411468.9.peg.1128	-	-	-	-	-	-	-	-	-	-	-	-
1504.35	Clostridium septicum strain DSM 7534	A1S	0	Arginine auxotroph with salvage, can use citruline	-	-	-	-	-	-	-	-	-	-	-	-	-	fig|1504.35.peg.2302	fig|1504.35.peg.2301	fig|1504.35.peg.3035	fig|1504.35.peg.1630	-	-	-	-	-	-	-	-	-	-	-
1292036.3	Clostridium sordellii ATCC 9714	A	0	Arginine auxotroph	-	-	-	-	-	-	-	-	-	fig|1292036.3.peg.3250, fig|1292036.3.peg.3252, fig|1292036.3.peg.3937, fig|1292036.3.peg.3251	-	-	-	-	-	-	-	-	-	-	-	-	-	-	-	-	-	-
428126.7	Clostridium spiroforme DSM 1552	P	1	Arginine prototroph	fig|428126.7.peg.973	fig|428126.7.peg.973	-	-	-	-	fig|428126.7.peg.974	fig|428126.7.peg.972	fig|428126.7.peg.1687	fig|428126.7.peg.961	-	-	-	fig|428126.7.peg.968	fig|428126.7.peg.967	-	-	-	-	-	-	-	-	-	-	-	-	-
471871.7	Clostridium sporogenes ATCC 15579	A1S	0	Arginine auxotroph with salvage, can use citruline	-	-	-	-	-	-	-	-	fig|471871.7.peg.3023	fig|471871.7.peg.1044, fig|471871.7.peg.753	-	-	-	fig|471871.7.peg.963	fig|471871.7.peg.964	fig|471871.7.peg.1733	fig|471871.7.peg.1834	-	-	-	-	-	-	-	-	-	fig|471871.7.peg.1583	fig|471871.7.peg.1581, fig|471871.7.peg.1582
411472.5	Clostridium symbiosum ATCC 14940	PS	1	Arginine prototroph with salvage	fig|411472.5.peg.969	fig|411472.5.peg.969	-	-	-	-	fig|411472.5.peg.970	fig|411472.5.peg.968	fig|411472.5.peg.971	fig|411472.5.peg.972	-	-	fig|411472.5.peg.1925	fig|411472.5.peg.966	fig|411472.5.peg.967	fig|411472.5.peg.2315	fig|411472.5.peg.1668	-	-	-	-	-	-	-	-	-	-	-
1121342.3	Clostridium tyrobutyricum DSM 2637 = ATCC 25755	P	1	Arginine prototroph	fig|1121342.3.peg.1915	fig|1121342.3.peg.1915	-	-	-	-	fig|1121342.3.peg.1914	fig|1121342.3.peg.1916	fig|1121342.3.peg.226, fig|1121342.3.peg.2211, fig|1121342.3.peg.2823	fig|1121342.3.peg.187	-	-	fig|1121342.3.peg.677	fig|1121342.3.peg.2793	fig|1121342.3.peg.2794	fig|1121342.3.peg.2163	-	-	-	-	-	-	-	-	-	-	-	-
411903.6	Collinsella aerofaciens ATCC 25986	P	1	Arginine prototroph	fig|411903.6.peg.889	fig|411903.6.peg.889	-	-	-	-	fig|411903.6.peg.890	fig|411903.6.peg.888	fig|411903.6.peg.891	fig|411903.6.peg.312, fig|411903.6.peg.560, fig|411903.6.peg.1166	-	-	fig|411903.6.peg.1165, fig|411903.6.peg.1344	fig|411903.6.peg.214	fig|411903.6.peg.212	fig|411903.6.peg.1192	-	-	-	-	-	-	-	-	-	-	-	-
521003.7	Collinsella intestinalis DSM 13280	A1	0	Arginine auxotroph, can use citruline	-	-	-	-	-	-	-	-	-	fig|521003.7.peg.685	-	-	-	fig|521003.7.peg.557	fig|521003.7.peg.558	fig|521003.7.peg.199	-	-	-	-	-	-	-	-	-	-	-	-
445975.6	Collinsella stercoris DSM 13279	P	1	Arginine prototroph	fig|445975.6.peg.782	fig|445975.6.peg.782	-	-	-	-	fig|445975.6.peg.783	fig|445975.6.peg.780	fig|445975.6.peg.784	fig|445975.6.peg.1369	-	-	-	fig|445975.6.peg.473	-	fig|445975.6.peg.428	-	-	-	-	-	-	-	-	-	-	-	-
742742.3	Collinsella tanakaei YIT 12063	P	1	Arginine prototroph	fig|742742.3.peg.1249	fig|742742.3.peg.1249	-	-	-	-	fig|742742.3.peg.1250	fig|742742.3.peg.1248	fig|742742.3.peg.1251	fig|742742.3.peg.581	-	-	fig|742742.3.peg.86, fig|742742.3.peg.85	fig|742742.3.peg.1615	fig|742742.3.peg.1617	fig|742742.3.peg.1421	-	-	-	-	-	-	-	-	-	-	-	-
399795.3	Comamonas testosteroni KF-1	P	1	Arginine prototroph	fig|399795.3.peg.4270, fig|399795.3.peg.2679	fig|399795.3.peg.4270	-	-	-	-	fig|399795.3.peg.387	fig|399795.3.peg.5098	fig|399795.3.peg.1041, fig|399795.3.peg.4888	fig|399795.3.peg.1040	-	-	fig|399795.3.peg.957	fig|399795.3.peg.3538	fig|399795.3.peg.2297, fig|399795.3.peg.4030	-	-	-	-	-	-	-	-	-	-	-	-	-
1297794.4	Coprobacillus cateniformis JCM 10604	P	1	Arginine prototroph	fig|1297794.4.peg.2661	fig|1297794.4.peg.2661	-	-	-	-	fig|1297794.4.peg.2659, fig|1297794.4.peg.2660	fig|1297794.4.peg.2662	fig|1297794.4.peg.486	fig|1297794.4.peg.2658	-	-	-	fig|1297794.4.peg.2664	fig|1297794.4.peg.2663	-	-	-	-	-	-	-	-	-	-	-	-	-
470146.3	Coprococcus comes ATCC 27758	P	1	Arginine prototroph	fig|470146.3.peg.2802, fig|470146.3.peg.2803	fig|470146.3.peg.2802, fig|470146.3.peg.2803	-	fig|470146.3.peg.2801	-	-	fig|470146.3.peg.2804, fig|470146.3.peg.1759	fig|470146.3.peg.2800	fig|470146.3.peg.340, fig|470146.3.peg.2805	fig|470146.3.peg.779	-	-	-	fig|470146.3.peg.2794	fig|470146.3.peg.1728	fig|470146.3.peg.354	-	-	-	-	-	-	-	-	-	-	-	-
411474.6	Coprococcus eutactus ATCC 27759	P	1	Arginine prototroph	fig|411474.6.peg.33, fig|411474.6.peg.1304	fig|411474.6.peg.33, fig|411474.6.peg.1304	-	-	-	-	fig|411474.6.peg.34	fig|411474.6.peg.32	fig|411474.6.peg.102	fig|411474.6.peg.1839	-	-	-	fig|411474.6.peg.31	fig|411474.6.peg.2069	fig|411474.6.peg.175	-	-	-	-	-	-	-	-	-	-	-	-
548476.3	Corynebacterium aurimucosum ATCC 700975	P	1	Arginine prototroph	-	fig|548476.3.peg.1387	-	-	fig|548476.3.peg.2308	-	fig|548476.3.peg.1386	fig|548476.3.peg.1388	fig|548476.3.peg.1385	fig|548476.3.peg.1384	-	-	-	fig|548476.3.peg.1382	fig|548476.3.peg.1381	fig|548476.3.peg.1383	-	-	-	-	-	-	-	-	-	-	-	-
272564.6	Desulfitobacterium hafniense DCB-2	PS	1	Arginine prototroph with salvage	fig|272564.6.peg.807	fig|272564.6.peg.807	-	-	-	-	fig|272564.6.peg.809	fig|272564.6.peg.806	fig|272564.6.peg.810	fig|272564.6.peg.833	-	-	fig|272564.6.peg.3085	fig|272564.6.peg.834	fig|272564.6.peg.835	fig|272564.6.peg.3631	-	-	-	-	-	-	-	-	-	fig|272564.6.peg.4934	fig|272564.6.peg.4933	-
1121444.3	Desulfovibrio desulfuricans subsp. aestuarii DSM 17919 = ATCC 29578	P	1	Arginine prototroph	fig|1121444.3.peg.1304, fig|1121444.3.peg.2731	fig|1121444.3.peg.1304	-	-	-	-	fig|1121444.3.peg.3004	fig|1121444.3.peg.1106	fig|1121444.3.peg.2260	fig|1121444.3.peg.3153	-	-	-	fig|1121444.3.peg.3152	fig|1121444.3.peg.3151	-	-	-	-	-	-	-	-	-	-	-	-	-
411464.8	Desulfovibrio piger ATCC 29098	P	1	Arginine prototroph	fig|411464.8.peg.1647, fig|411464.8.peg.973	fig|411464.8.peg.1647	-	-	-	-	fig|411464.8.peg.2150	fig|411464.8.peg.324	fig|411464.8.peg.1882	fig|411464.8.peg.386, fig|411464.8.peg.86, fig|411464.8.peg.110	-	-	-	fig|411464.8.peg.113	fig|411464.8.peg.112	-	-	-	-	-	-	-	-	-	-	-	-	-
592028.3	Dialister invisus DSM 15470	A1S	0	Arginine auxotroph with salvage, can use citruline	-	-	-	-	-	-	-	-	-	-	-	-	-	fig|592028.3.peg.1762	fig|592028.3.peg.1763	fig|592028.3.peg.213	fig|592028.3.peg.652	-	-	-	-	-	-	-	-	-	-	-
411461.4	Dorea formicigenerans ATCC 27755	P	1	Arginine prototroph	fig|411461.4.peg.2263	fig|411461.4.peg.2263	-	fig|411461.4.peg.2264	-	-	fig|411461.4.peg.2262	fig|411461.4.peg.2265	fig|411461.4.peg.2261	fig|411461.4.peg.336	-	-	-	fig|411461.4.peg.269	fig|411461.4.peg.1507	fig|411461.4.peg.76	-	-	-	-	-	-	-	-	-	-	-	-
411462.6	Dorea longicatena DSM 13814	P	1	Arginine prototroph	fig|411462.6.peg.2731	fig|411462.6.peg.2731	-	fig|411462.6.peg.2732	-	-	fig|411462.6.peg.2730	fig|411462.6.peg.2733	fig|411462.6.peg.408, fig|411462.6.peg.2729	fig|411462.6.peg.2476	-	-	-	fig|411462.6.peg.2737	fig|411462.6.peg.1138	fig|411462.6.peg.396	-	-	-	-	-	-	-	-	-	-	-	-
471854.5	Dyadobacter fermentans DSM 18053	P	1	Arginine prototroph	-	-	-	-	-	fig|471854.5.peg.4552	fig|471854.5.peg.4297	fig|471854.5.peg.4547	fig|471854.5.peg.4544	-	-	fig|471854.5.peg.4543	fig|471854.5.peg.4556	fig|471854.5.peg.4549	fig|471854.5.peg.4301	-	-	-	-	-	-	-	-	-	-	-	-	-
500638.3	Edwardsiella tarda ATCC 23685	PS	1	Arginine prototroph with salvage	fig|500638.3.peg.2431	-	-	-	-	-	fig|500638.3.peg.50	fig|500638.3.peg.49	fig|500638.3.peg.3081	fig|500638.3.peg.2729	-	-	fig|500638.3.peg.48	fig|500638.3.peg.51	fig|500638.3.peg.52	fig|500638.3.peg.265	-	fig|500638.3.peg.1295	-	fig|500638.3.peg.1297	fig|500638.3.peg.1298	-	-	-	-	-	-	-
479437.5	Eggerthella lenta DSM 2243	PS	1	Arginine prototroph with salvage	fig|479437.5.peg.2417, fig|479437.5.peg.31	fig|479437.5.peg.2417, fig|479437.5.peg.31	-	-	-	-	fig|479437.5.peg.2416	fig|479437.5.peg.2418	fig|479437.5.peg.2415	fig|479437.5.peg.436, fig|479437.5.peg.2014, fig|479437.5.peg.2777	-	-	-	fig|479437.5.peg.2412	fig|479437.5.peg.2411	fig|479437.5.peg.2414	fig|479437.5.peg.72	-	-	-	-	-	-	-	-	-	-	-
999415.3	Eggerthia catenaformis OT 569 = DSM 20559	A1	0	Arginine auxotroph, can use citruline	-	-	-	-	-	-	-	fig|999415.3.peg.512	-	fig|999415.3.peg.519	-	-	-	fig|999415.3.peg.510	fig|999415.3.peg.511	-	-	-	-	-	-	-	-	-	-	-	-	-
1432052.14	Eisenbergiella tayi strain DSM 26961	P	1	Arginine prototroph	fig|1432052.14.peg.5068, fig|1432052.14.peg.3854	fig|1432052.14.peg.5068, fig|1432052.14.peg.3854	-	fig|1432052.14.peg.3853	-	-	fig|1432052.14.peg.3855	fig|1432052.14.peg.3847	-	fig|1432052.14.peg.5358	-	-	-	fig|1432052.14.peg.3846	fig|1432052.14.peg.4792	fig|1432052.14.peg.2359	-	-	-	-	-	-	-	-	-	-	-	-
1028307.3	Enterobacter aerogenes KCTC 2190	PS	1	Arginine prototroph with salvage	fig|1028307.3.peg.411	-	-	-	-	-	fig|1028307.3.peg.1522	fig|1028307.3.peg.1521	fig|1028307.3.peg.1016	fig|1028307.3.peg.1936	-	-	fig|1028307.3.peg.1520, fig|1028307.3.peg.667	fig|1028307.3.peg.857	fig|1028307.3.peg.1523	fig|1028307.3.peg.919	-	fig|1028307.3.peg.2984	-	fig|1028307.3.peg.2982	fig|1028307.3.peg.2981	-	-	-	-	-	-	-
716541.4	Enterobacter cloacae subsp. cloacae ATCC 13047	PS	1	Arginine prototroph with salvage	fig|716541.4.peg.4291	-	-	-	-	-	fig|716541.4.peg.5162	fig|716541.4.peg.5163	fig|716541.4.peg.4884	fig|716541.4.peg.935, fig|716541.4.peg.944	-	-	fig|716541.4.peg.5164	fig|716541.4.peg.4703	fig|716541.4.peg.5161	fig|716541.4.peg.933, fig|716541.4.peg.4766	-	fig|716541.4.peg.2985	fig|716541.4.peg.2986	fig|716541.4.peg.2987	fig|716541.4.peg.2988	-	-	-	-	-	-	-
1140002.4	Enterococcus avium ATCC 14025	PS	1	Arginine prototroph with salvage	fig|1140002.4.peg.3877	fig|1140002.4.peg.3877	-	-	-	-	fig|1140002.4.peg.3876	fig|1140002.4.peg.3878	fig|1140002.4.peg.3875	fig|1140002.4.peg.2299	-	-	-	fig|1140002.4.peg.4544	fig|1140002.4.peg.4545	fig|1140002.4.peg.2139, fig|1140002.4.peg.2303	-	-	-	-	-	-	-	-	-	fig|1140002.4.peg.2251	fig|1140002.4.peg.2252, fig|1140002.4.peg.1545	fig|1140002.4.peg.1546
888066.3	Enterococcus casseliflavus ATCC 12755	PS	1	Arginine prototroph with salvage	fig|888066.3.peg.1250	fig|888066.3.peg.1250	-	-	-	-	fig|888066.3.peg.1249	fig|888066.3.peg.1251	fig|888066.3.peg.1252	fig|888066.3.peg.3072, fig|888066.3.peg.2445	-	-	-	fig|888066.3.peg.2911	fig|888066.3.peg.2910	fig|888066.3.peg.2443, fig|888066.3.peg.972, fig|888066.3.peg.3076	-	-	-	-	-	-	-	-	-	fig|888066.3.peg.1087, fig|888066.3.peg.1088	fig|888066.3.peg.2034, fig|888066.3.peg.1089	fig|888066.3.peg.2033
1140001.4	Enterococcus durans ATCC 6056	A1	0	Arginine auxotroph, can use citruline	-	-	-	-	-	-	-	-	-	fig|1140001.4.peg.1910	-	-	-	fig|1140001.4.peg.2810	fig|1140001.4.peg.2811	fig|1140001.4.peg.465, fig|1140001.4.peg.1913, fig|1140001.4.peg.754	-	-	-	-	-	-	-	-	-	-	-	-
525271.4	Enterococcus faecalis ATCC 29200	AS	0	Arginine auxotroph with salvage	-	-	-	-	-	-	-	-	-	fig|525271.4.peg.2424, fig|525271.4.peg.1139	-	-	fig|525271.4.peg.1138, fig|525271.4.peg.2131	-	-	fig|525271.4.peg.1959, fig|525271.4.peg.1722, fig|525271.4.peg.2427, fig|525271.4.peg.2426	-	-	-	-	-	-	-	-	-	-	fig|525271.4.peg.1637	fig|525271.4.peg.1638
1158600.4	Enterococcus faecium ATCC 8459	A	0	Arginine auxotroph	-	-	-	-	-	-	-	-	-	fig|1158600.4.peg.886	-	-	fig|1158600.4.peg.1143	-	-	fig|1158600.4.peg.881, fig|1158600.4.peg.99, fig|1158600.4.peg.1371	-	-	-	-	-	-	-	-	-	-	-	-
768486.3	Enterococcus hirae ATCC 9790	AS	0	Arginine auxotroph with salvage	-	-	-	-	-	-	-	-	-	fig|768486.3.peg.1934	-	-	fig|768486.3.peg.1605	-	-	fig|768486.3.peg.85, fig|768486.3.peg.1937, fig|768486.3.peg.1326	-	-	-	-	-	-	-	-	-	fig|768486.3.peg.2688, fig|768486.3.peg.2687	fig|768486.3.peg.2686	-
1158602.4	Enterococcus raffinosus ATCC 49464	P	1	Arginine prototroph	fig|1158602.4.peg.4015	fig|1158602.4.peg.4015	-	-	-	-	fig|1158602.4.peg.4014	fig|1158602.4.peg.4016	fig|1158602.4.peg.4013	fig|1158602.4.peg.2798	-	-	-	fig|1158602.4.peg.4275	fig|1158602.4.peg.4274	fig|1158602.4.peg.2644, fig|1158602.4.peg.2800	-	-	-	-	-	-	-	-	-	-	-	-
1139996.4	Enterococcus saccharolyticus ATCC 43076	P	1	Arginine prototroph	fig|1139996.4.peg.2021	fig|1139996.4.peg.2021	-	-	-	-	fig|1139996.4.peg.2020	fig|1139996.4.peg.2022	fig|1139996.4.peg.242, fig|1139996.4.peg.2023	fig|1139996.4.peg.2019	-	-	-	fig|1139996.4.peg.1945	fig|1139996.4.peg.1946	fig|1139996.4.peg.2263, fig|1139996.4.peg.2017	-	-	-	-	-	-	-	-	-	-	-	-
511145.12	Escherichia coli str. K-12 substr. MG1655	PS	1	Arginine prototroph with salvage	fig|511145.12.peg.2916	-	-	-	-	-	fig|511145.12.peg.4080	fig|511145.12.peg.4079	fig|511145.12.peg.3453	fig|511145.12.peg.277, fig|511145.12.peg.4384	-	-	fig|511145.12.peg.4078	fig|511145.12.peg.3266	fig|511145.12.peg.4081	fig|511145.12.peg.3334	-	fig|511145.12.peg.893	fig|511145.12.peg.892	fig|511145.12.peg.891	fig|511145.12.peg.890	-	-	-	-	-	-	-
585054.5	Escherichia fergusonii ATCC 35469	PS	1	Arginine prototroph with salvage	fig|585054.5.peg.247	-	-	-	-	-	fig|585054.5.peg.3651	fig|585054.5.peg.3652	fig|585054.5.peg.3212	fig|585054.5.peg.4168, fig|585054.5.peg.4172	-	-	fig|585054.5.peg.2725, fig|585054.5.peg.3653	fig|585054.5.peg.3047	fig|585054.5.peg.3650	fig|585054.5.peg.4166, fig|585054.5.peg.3111	-	fig|585054.5.peg.970	fig|585054.5.peg.969, fig|585054.5.peg.4054	fig|585054.5.peg.968	fig|585054.5.peg.967	-	-	-	-	-	-	-
1115512.3	Escherichia hermannii NBRC 105704	PS	1	Arginine prototroph with salvage	fig|1115512.3.peg.1446	-	-	-	-	-	fig|1115512.3.peg.2798	fig|1115512.3.peg.2797	fig|1115512.3.peg.2480	fig|1115512.3.peg.3270	-	-	fig|1115512.3.peg.2796, fig|1115512.3.peg.2206	fig|1115512.3.peg.2799	fig|1115512.3.peg.2800	fig|1115512.3.peg.3304	-	fig|1115512.3.peg.495	fig|1115512.3.peg.496	fig|1115512.3.peg.497	fig|1115512.3.peg.498	-	-	-	-	-	-	-
518637.5	Eubacterium biforme DSM 3989	A	0	Arginine auxotroph	-	-	-	-	-	-	-	-	-	-	-	-	-	-	-	-	-	-	-	-	-	-	-	-	-	-	-	-
1321814.3	Eubacterium brachy ATCC 33089	A	0	Arginine auxotroph	-	-	-	-	-	-	-	-	-	-	-	-	-	-	-	fig|1321814.3.peg.265	-	-	-	-	-	-	-	-	-	-	-	-
1408436.3	Eubacterium cellulosolvens LD2006	P	1	Arginine prototroph	fig|1408436.3.peg.1669	fig|1408436.3.peg.1669	-	-	-	-	fig|1408436.3.peg.1670	fig|1408436.3.peg.1686	fig|1408436.3.peg.1671	fig|1408436.3.peg.451	-	-	-	fig|1408436.3.peg.1668	fig|1408436.3.peg.888	fig|1408436.3.peg.1619	-	-	-	-	-	-	-	-	-	-	-	-
290054.4	Eubacterium coprostanoligenes strain ATCC 51222	P	1	Arginine prototroph	fig|290054.4.peg.1319	fig|290054.4.peg.1319	-	-	-	-	fig|290054.4.peg.1318	fig|290054.4.peg.1320	fig|290054.4.peg.1317	fig|290054.4.peg.1316	-	-	-	fig|290054.4.peg.498	fig|290054.4.peg.497	fig|290054.4.peg.722	-	-	-	-	-	-	-	-	-	-	-	-
717960.3	Eubacterium cylindroides T2-87	A	0	Arginine auxotroph	-	-	-	-	-	-	-	-	-	-	-	-	-	-	-	-	-	-	-	-	-	-	-	-	-	-	-	-
428127.7	Eubacterium dolichum DSM 3991	A	0	Arginine auxotroph	-	-	-	-	-	-	-	-	-	-	-	-	-	-	-	-	-	-	-	-	-	-	-	-	-	-	-	-
411469.3	Eubacterium hallii DSM 3353	P	1	Arginine prototroph	fig|411469.3.peg.1616	fig|411469.3.peg.1616	-	-	-	-	fig|411469.3.peg.1617	fig|411469.3.peg.1615	fig|411469.3.peg.2148, fig|411469.3.peg.1618	fig|411469.3.peg.1468, fig|411469.3.peg.1069	-	-	fig|411469.3.peg.1472, fig|411469.3.peg.1467	fig|411469.3.peg.1614	fig|411469.3.peg.2661	fig|411469.3.peg.138	-	-	-	-	-	-	-	-	-	-	-	-
903814.3	Eubacterium limosum KIST612	PS	1	Arginine prototroph with salvage	fig|903814.3.peg.2007	fig|903814.3.peg.2007	-	fig|903814.3.peg.1942	-	-	fig|903814.3.peg.2008	fig|903814.3.peg.2006	fig|903814.3.peg.2009	fig|903814.3.peg.2254, fig|903814.3.peg.556	-	-	fig|903814.3.peg.2255, fig|903814.3.peg.3632, fig|903814.3.peg.283	fig|903814.3.peg.2005	fig|903814.3.peg.2004	fig|903814.3.peg.2729	fig|903814.3.peg.1973	-	-	-	-	-	-	-	-	-	-	-
1256908.3	Eubacterium ramulus ATCC 29099	P	1	Arginine prototroph	fig|1256908.3.peg.650	fig|1256908.3.peg.650	-	fig|1256908.3.peg.649	-	-	fig|1256908.3.peg.847, fig|1256908.3.peg.651	fig|1256908.3.peg.648	fig|1256908.3.peg.652	fig|1256908.3.peg.3023	-	-	-	fig|1256908.3.peg.646	fig|1256908.3.peg.1327	fig|1256908.3.peg.1296	-	-	-	-	-	-	-	-	-	-	-	-
515619.6	Eubacterium rectale ATCC 33656	P	1	Arginine prototroph	fig|515619.6.peg.998	fig|515619.6.peg.998	-	fig|515619.6.peg.1361	-	-	fig|515619.6.peg.1362	fig|515619.6.peg.1360	fig|515619.6.peg.84, fig|515619.6.peg.1363	fig|515619.6.peg.49	-	-	-	fig|515619.6.peg.1359	fig|515619.6.peg.1876	fig|515619.6.peg.1920	-	-	-	-	-	-	-	-	-	-	-	-
887325.3	Eubacterium saburreum DSM 3986	P	1	Arginine prototroph	fig|887325.3.peg.537	fig|887325.3.peg.537	-	fig|887325.3.peg.536	-	-	fig|887325.3.peg.538	fig|887325.3.peg.535	fig|887325.3.peg.539	fig|887325.3.peg.167, fig|887325.3.peg.2364	-	-	fig|887325.3.peg.1780, fig|887325.3.peg.166	fig|887325.3.peg.2100	fig|887325.3.peg.1635	fig|887325.3.peg.2163	-	-	-	-	-	-	-	-	-	-	-	-
592031.3	Eubacterium saphenum ATCC 49989	A	0	Arginine auxotroph	-	-	-	-	-	-	-	-	-	-	-	-	-	-	-	fig|592031.3.peg.622	-	-	-	-	-	-	-	-	-	-	-	-
428128.7	Eubacterium siraeum DSM 15702	P	1	Arginine prototroph	fig|428128.7.peg.287	fig|428128.7.peg.287	-	fig|428128.7.peg.256	-	-	fig|428128.7.peg.288	fig|428128.7.peg.286	fig|428128.7.peg.289	fig|428128.7.peg.290	-	-	-	fig|428128.7.peg.283	fig|428128.7.peg.284	fig|428128.7.peg.376	-	-	-	-	-	-	-	-	-	-	-	-
411463.4	Eubacterium ventriosum ATCC 27560	P	1	Arginine prototroph	fig|411463.4.peg.653	fig|411463.4.peg.653	-	-	-	-	fig|411463.4.peg.655	fig|411463.4.peg.652	fig|411463.4.peg.656	fig|411463.4.peg.1702	-	-	-	fig|411463.4.peg.651	fig|411463.4.peg.410	fig|411463.4.peg.1918	-	-	-	-	-	-	-	-	-	-	-	-
864565.3	Eubacterium yurii subsp. margaretiae ATCC 43715	AS	0	Arginine auxotroph with salvage	-	-	-	-	-	-	-	-	-	fig|864565.3.peg.125	-	-	fig|864565.3.peg.124, fig|864565.3.peg.88	-	-	-	fig|864565.3.peg.83	-	-	-	-	-	-	-	-	-	-	-
718252.3	Faecalibacterium prausnitzii L2-6	P	1	Arginine prototroph	fig|718252.3.peg.999	fig|718252.3.peg.999	-	-	-	-	fig|718252.3.peg.1000	fig|718252.3.peg.998	fig|718252.3.peg.1001	fig|718252.3.peg.569, fig|718252.3.peg.1002	-	-	-	fig|718252.3.peg.996	fig|718252.3.peg.997	fig|718252.3.peg.2080	-	-	-	-	-	-	-	-	-	-	-	-
546269.3	Filifactor alocis ATCC 35896	A2S	0	Arginine auxotroph with salvage, capable to synthesize citruline	fig|546269.3.peg.1688	fig|546269.3.peg.1688	-	-	-	-	fig|546269.3.peg.1689	fig|546269.3.peg.1687	fig|546269.3.peg.1690	-	-	-	-	-	-	-	fig|546269.3.peg.1451	-	-	-	-	-	-	-	-	-	-	-
525282.5	Finegoldia magna ATCC 53516	AS	0	Arginine auxotroph with salvage	-	-	-	-	-	-	-	-	-	fig|525282.5.peg.504	-	-	-	-	-	fig|525282.5.peg.1235	fig|525282.5.peg.1297	-	-	-	-	-	-	-	-	-	-	-
411475.3	Flavonifractor plautii ATCC 29863	P	1	Arginine prototroph	fig|411475.3.peg.587	fig|411475.3.peg.587	-	-	-	-	fig|411475.3.peg.586	fig|411475.3.peg.588	fig|411475.3.peg.585	fig|411475.3.peg.1324, fig|411475.3.peg.584	-	-	fig|411475.3.peg.1323	fig|411475.3.peg.590	fig|411475.3.peg.1533, fig|411475.3.peg.589	fig|411475.3.peg.921	-	-	-	-	-	-	-	-	-	-	-	-
469615.3	Fusobacterium gonidiaformans ATCC 25563	A	0	Arginine auxotroph	-	-	-	-	-	-	-	-	-	-	-	-	-	-	-	-	-	-	-	-	-	-	-	-	-	-	-	-
469616.3	Fusobacterium mortiferum ATCC 9817	A1	0	Arginine auxotroph, can use citruline	-	-	-	-	-	-	-	-	-	-	-	-	-	fig|469616.3.peg.2111	fig|469616.3.peg.2293	-	-	-	-	-	-	-	-	-	-	-	-	-
525283.3	Fusobacterium nucleatum subsp. nucleatum ATCC 23726	A	0	Arginine auxotroph	-	-	-	-	-	-	-	-	-	-	-	-	-	-	-	-	-	-	-	-	-	-	-	-	-	-	-	-
469618.3	Fusobacterium varium ATCC 27725	A1	0	Arginine auxotroph, can use citruline	-	-	-	-	-	-	-	-	-	-	-	-	fig|469618.3.peg.564, fig|469618.3.peg.1985, fig|469618.3.peg.1030	fig|469618.3.peg.2013	fig|469618.3.peg.1122	-	-	-	-	-	-	-	-	-	-	-	-	-
546270.5	Gemella haemolysans ATCC 10379	A	0	Arginine auxotroph	-	-	-	-	-	-	-	-	-	-	-	-	-	-	-	-	-	-	-	-	-	-	-	-	-	-	-	-
562983.3	Gemella sanguinis M325	A	0	Arginine auxotroph	-	-	-	-	-	-	-	-	-	-	-	-	-	-	-	-	-	-	-	-	-	-	-	-	-	-	-	-
745368.3	Gemmiger formicilis strain ATCC 27749	P	1	Arginine prototroph	fig|745368.3.peg.2337	fig|745368.3.peg.2337	-	-	-	-	fig|745368.3.peg.2338	fig|745368.3.peg.2336	fig|745368.3.peg.2339	fig|745368.3.peg.2355, fig|745368.3.peg.2340	-	-	-	fig|745368.3.peg.2334	fig|745368.3.peg.2335	fig|745368.3.peg.1182	-	-	-	-	-	-	-	-	-	-	-	-
1077975.4	Gordonia rubripertincta NBRC 101908	P	1	Arginine prototroph	fig|1077975.4.peg.4014	fig|1077975.4.peg.4014	-	-	-	-	fig|1077975.4.peg.4013	fig|1077975.4.peg.4015	fig|1077975.4.peg.4012	fig|1077975.4.peg.4011	-	-	fig|1077975.4.peg.2288	fig|1077975.4.peg.4009	fig|1077975.4.peg.4008	fig|1077975.4.peg.4010	-	-	-	-	-	-	-	-	-	-	-	-
638301.3	Granulicatella adiacens ATCC 49175	A	0	Arginine auxotroph	-	-	-	-	-	-	-	-	-	-	-	-	-	-	-	-	-	-	-	-	-	-	-	-	-	-	-	-
888728.3	Haemophilus aegyptius ATCC 11116	A1S	0	Arginine auxotroph with salvage, can use citruline	-	-	-	-	-	-	-	-	-	fig|888728.3.peg.378	-	-	-	fig|888728.3.peg.952	fig|888728.3.peg.604	fig|888728.3.peg.1808	-	fig|888728.3.peg.1838	-	fig|888728.3.peg.1840	fig|888728.3.peg.1841	-	-	-	-	-	-	-
727.305	Haemophilus influenzae Hi375	A1S	0	Arginine auxotroph with salvage, can use citruline	-	-	-	-	-	-	-	-	-	fig|727.305.peg.405	-	-	-	fig|727.305.peg.1080	fig|727.305.peg.177	fig|727.305.peg.1602	-	fig|727.305.peg.1632	fig|727.305.peg.1633	fig|727.305.peg.1634	fig|727.305.peg.1635	-	-	-	-	-	-	-
888828.3	Haemophilus parainfluenzae ATCC 33392	A1S	0	Arginine auxotroph with salvage, can use citruline	-	-	-	-	-	-	-	-	-	fig|888828.3.peg.1651	-	-	-	fig|888828.3.peg.404	fig|888828.3.peg.113	fig|888828.3.peg.481	-	fig|888828.3.peg.1104	fig|888828.3.peg.1103	fig|888828.3.peg.1102	fig|888828.3.peg.1101	-	-	-	-	-	-	-
1002364.3	Hafnia alvei ATCC 51873	PS	1	Arginine prototroph with salvage	fig|1002364.3.peg.3013	-	-	-	-	-	fig|1002364.3.peg.2940	fig|1002364.3.peg.2939	fig|1002364.3.peg.1157	fig|1002364.3.peg.4377	-	-	fig|1002364.3.peg.2938	fig|1002364.3.peg.2941	fig|1002364.3.peg.2942	fig|1002364.3.peg.2707	-	fig|1002364.3.peg.3702	fig|1002364.3.peg.3703	fig|1002364.3.peg.3704	fig|1002364.3.peg.3705	-	-	-	-	-	-	-
613026.4	Helicobacter bilis ATCC 43879	P	1	Arginine prototroph	fig|613026.4.peg.1348	fig|613026.4.peg.1348	-	fig|613026.4.peg.958	-	-	fig|613026.4.peg.1953	fig|613026.4.peg.1456	-	fig|613026.4.peg.1675	-	-	-	fig|613026.4.peg.1811	fig|613026.4.peg.686	-	-	-	-	-	-	-	-	-	-	-	-	-
537970.5	Helicobacter canadensis MIT 98-5491	P	1	Arginine prototroph	fig|537970.5.peg.3109, fig|537970.5.peg.342, fig|537970.5.peg.1290, fig|537970.5.peg.3192	fig|537970.5.peg.3109, fig|537970.5.peg.1290	-	-	-	-	fig|537970.5.peg.300, fig|537970.5.peg.3213	fig|537970.5.peg.2090, fig|537970.5.peg.1005	fig|537970.5.peg.2361, fig|537970.5.peg.487	fig|537970.5.peg.995, fig|537970.5.peg.2063, fig|537970.5.peg.2064	-	-	-	fig|537970.5.peg.2637, fig|537970.5.peg.1603	fig|537970.5.peg.3070, fig|537970.5.peg.1250	-	-	-	-	-	-	-	-	-	-	-	-	-
85963.7	Helicobacter pylori J99	A	0	Arginine auxotroph	-	-	-	-	-	-	-	-	-	-	-	-	-	-	-	-	-	-	-	-	-	-	-	-	-	-	-	-
545696.5	Holdemania filiformis DSM 12042	A	0	Arginine auxotroph	-	-	-	-	-	-	-	-	-	-	-	-	-	-	-	-	-	-	-	-	-	-	-	-	-	-	-	-
1297617.3	Intestinimonas butyriciproducens ER1	P	1	Arginine prototroph	fig|1297617.3.peg.658	fig|1297617.3.peg.658	-	-	-	-	fig|1297617.3.peg.660	fig|1297617.3.peg.657	fig|1297617.3.peg.661	fig|1297617.3.peg.662	-	-	fig|1297617.3.peg.1502	fig|1297617.3.peg.655	fig|1297617.3.peg.656	fig|1297617.3.peg.542	-	-	-	-	-	-	-	-	-	-	-	-
629741.3	Kingella oralis ATCC 51147	A1	0	Arginine auxotroph, can use citruline	-	-	-	-	-	-	-	-	-	fig|629741.3.peg.121	-	-	-	fig|629741.3.peg.1495	fig|629741.3.peg.1750, fig|629741.3.peg.1749	-	-	-	-	-	-	-	-	-	-	-	-	-
1006551.4	Klebsiella oxytoca KCTC 1686	PS	1	Arginine prototroph with salvage	fig|1006551.4.peg.315	-	-	-	-	-	fig|1006551.4.peg.1481	fig|1006551.4.peg.1480	fig|1006551.4.peg.901	fig|1006551.4.peg.1876	-	-	fig|1006551.4.peg.3849, fig|1006551.4.peg.1479, fig|1006551.4.peg.4151	fig|1006551.4.peg.736	fig|1006551.4.peg.1482	fig|1006551.4.peg.801	-	fig|1006551.4.peg.3149	-	fig|1006551.4.peg.3147	fig|1006551.4.peg.3146	-	-	-	-	-	-	-
507522.6	Klebsiella pneumoniae 342	PS	1	Arginine prototroph with salvage	fig|507522.6.peg.1087	-	-	-	-	-	fig|507522.6.peg.5283	fig|507522.6.peg.5284	fig|507522.6.peg.591	fig|507522.6.peg.4897	-	-	fig|507522.6.peg.2724, fig|507522.6.peg.3063, fig|507522.6.peg.5285, fig|507522.6.peg.1944	fig|507522.6.peg.754	fig|507522.6.peg.5282	fig|507522.6.peg.690	-	fig|507522.6.peg.3677	fig|507522.6.peg.3678	fig|507522.6.peg.3679	fig|507522.6.peg.3680	-	-	-	-	-	-	-
1236550.3	Kocuria palustris PEL	P	1	Arginine prototroph	fig|1236550.3.peg.1164, fig|1236550.3.peg.1259	fig|1236550.3.peg.1259	-	-	-	-	fig|1236550.3.peg.1260	fig|1236550.3.peg.1258	fig|1236550.3.peg.1261	fig|1236550.3.peg.1262	-	-	-	fig|1236550.3.peg.1266	fig|1236550.3.peg.1267	fig|1236550.3.peg.1263	-	-	-	-	-	-	-	-	-	-	-	-
478801.5	Kytococcus sedentarius DSM 20547	A1	0	Arginine auxotroph, can use citruline	-	-	-	-	-	-	-	-	-	fig|478801.5.peg.958	-	-	-	fig|478801.5.peg.956	fig|478801.5.peg.955	fig|478801.5.peg.957	-	-	-	-	-	-	-	-	-	-	-	-
1122142.3	Lachnobacterium bovis DSM 14045	P	1	Arginine prototroph	fig|1122142.3.peg.1124	fig|1122142.3.peg.1124	-	fig|1122142.3.peg.2018	-	-	fig|1122142.3.peg.2017	fig|1122142.3.peg.2019	fig|1122142.3.peg.2016	fig|1122142.3.peg.1311	-	-	-	fig|1122142.3.peg.2020	fig|1122142.3.peg.1431	fig|1122142.3.peg.1413	-	-	-	-	-	-	-	-	-	-	-	-
28052.3	Lachnospira pectinoschiza	P	1	Arginine prototroph	fig|28052.3.peg.1734	fig|28052.3.peg.1734	-	-	-	-	fig|28052.3.peg.1733	fig|28052.3.peg.1735	fig|28052.3.peg.1732, fig|28052.3.peg.1534	fig|28052.3.peg.2019	-	-	-	fig|28052.3.peg.1736	fig|28052.3.peg.651	fig|28052.3.peg.1140	-	-	-	-	-	-	-	-	-	-	-	-
525306.3	Lactobacillus acidophilus ATCC 4796	A	0	Arginine auxotroph	-	-	-	-	-	-	-	-	-	-	-	-	-	-	-	-	-	-	-	-	-	-	-	-	-	-	-	-
585524.3	Lactobacillus amylolyticus DSM 11664	A	0	Arginine auxotroph	-	-	-	-	-	-	-	-	-	-	-	-	-	-	-	-	-	-	-	-	-	-	-	-	-	-	-	-
525309.3	Lactobacillus antri DSM 16041	A1	0	Arginine auxotroph, can use citruline	-	-	-	-	-	-	-	-	-	-	-	-	fig|525309.3.peg.1878, fig|525309.3.peg.1904, fig|525309.3.peg.18	fig|525309.3.peg.574	fig|525309.3.peg.575	fig|525309.3.peg.223, fig|525309.3.peg.373	-	-	-	-	-	-	-	-	-	-	-	-
387344.15	Lactobacillus brevis ATCC 367	A	0	Arginine auxotroph	-	-	-	-	-	-	-	-	-	fig|387344.15.peg.1930	-	-	fig|387344.15.peg.2173, fig|387344.15.peg.249, fig|387344.15.peg.189, fig|387344.15.peg.834	-	-	fig|387344.15.peg.950, fig|387344.15.peg.1425	-	-	-	-	-	-	-	-	-	-	-	-
525318.3	Lactobacillus buchneri ATCC 11577	P	1	Arginine prototroph	fig|525318.3.peg.1265	fig|525318.3.peg.1265	-	fig|525318.3.peg.997	-	-	fig|525318.3.peg.1266	fig|525318.3.peg.1264	fig|525318.3.peg.1267	fig|525318.3.peg.263	-	-	fig|525318.3.peg.2195, fig|525318.3.peg.990, fig|525318.3.peg.1146	fig|525318.3.peg.2521	fig|525318.3.peg.2520	fig|525318.3.peg.2238, fig|525318.3.peg.261	-	-	-	-	-	-	-	-	-	-	-	-
321967.11	Lactobacillus casei ATCC 334	A1	0	Arginine auxotroph, can use citruline	-	-	-	-	-	-	-	-	-	-	-	-	fig|321967.11.peg.1148, fig|321967.11.peg.1772	fig|321967.11.peg.2755	fig|321967.11.peg.2756	fig|321967.11.peg.1615, fig|321967.11.peg.1707	-	-	-	-	-	-	-	-	-	-	-	-
999378.3	Lactobacillus casei LC2W	A1S	0	Arginine auxotroph with salvage, can use citruline	-	-	-	-	-	-	-	-	-	-	-	-	fig|999378.3.peg.1933, fig|999378.3.peg.1308	fig|999378.3.peg.2945	fig|999378.3.peg.2946	fig|999378.3.peg.1870	-	-	-	-	-	-	-	-	-	-	-	fig|999378.3.peg.2944
575595.3	Lactobacillus crispatus 125-2-CHN	A	0	Arginine auxotroph	-	-	-	-	-	-	-	-	-	fig|575595.3.peg.470, fig|575595.3.peg.471	-	-	fig|575595.3.peg.669, fig|575595.3.peg.670	-	-	-	-	-	-	-	-	-	-	-	-	-	-	-
390333.7	Lactobacillus delbrueckii subsp. bulgaricus ATCC 11842	A	0	Arginine auxotroph	-	-	-	-	-	-	-	-	-	-	-	-	-	-	fig|390333.7.peg.800	fig|390333.7.peg.750	-	-	-	-	-	-	-	-	-	-	-	-
525325.3	Lactobacillus fermentum ATCC 14931	P	1	Arginine prototroph	fig|525325.3.peg.539, fig|525325.3.peg.538	fig|525325.3.peg.539, fig|525325.3.peg.538	-	-	-	-	fig|525325.3.peg.540	fig|525325.3.peg.537	fig|525325.3.peg.541	fig|525325.3.peg.1706	-	-	fig|525325.3.peg.711, fig|525325.3.peg.988	fig|525325.3.peg.296	fig|525325.3.peg.297	fig|525325.3.peg.633, fig|525325.3.peg.1442	-	-	-	-	-	-	-	-	-	-	-	-
324831.13	Lactobacillus gasseri ATCC 33323	A	0	Arginine auxotroph	-	-	-	-	-	-	-	-	-	-	-	-	-	-	-	-	-	-	-	-	-	-	-	-	-	-	-	-
1144300.3	Lactobacillus gastricus PS3	P	1	Arginine prototroph	fig|1144300.3.peg.587	fig|1144300.3.peg.587	-	-	-	-	fig|1144300.3.peg.586	fig|1144300.3.peg.588	fig|1144300.3.peg.585, fig|1144300.3.peg.584	fig|1144300.3.peg.583	-	-	fig|1144300.3.peg.1731, fig|1144300.3.peg.573	fig|1144300.3.peg.269	fig|1144300.3.peg.270	fig|1144300.3.peg.929	-	-	-	-	-	-	-	-	-	-	-	-
888801.3	Lactobacillus iners ATCC 55195	A	0	Arginine auxotroph	-	-	-	-	-	-	-	-	-	-	-	-	fig|888801.3.peg.135	-	-	-	-	-	-	-	-	-	-	-	-	-	-	-
440497.10	Lactobacillus jensenii 1153	A	0	Arginine auxotroph	-	-	-	-	-	-	-	-	-	fig|440497.10.peg.1497, fig|440497.10.peg.256	-	-	fig|440497.10.peg.189	-	-	-	-	-	-	-	-	-	-	-	-	-	-	-
525330.3	Lactobacillus johnsonii ATCC 33200	A	0	Arginine auxotroph	-	-	-	-	-	-	-	-	-	-	-	-	-	-	-	-	-	-	-	-	-	-	-	-	-	-	-	-
1130798.3	Lactobacillus mucosae LM1	P	1	Arginine prototroph	fig|1130798.3.peg.1020	fig|1130798.3.peg.1020	-	-	-	-	fig|1130798.3.peg.1019	fig|1130798.3.peg.1021	fig|1130798.3.peg.1018	fig|1130798.3.peg.1768	-	-	fig|1130798.3.peg.740, fig|1130798.3.peg.1139, fig|1130798.3.peg.245	fig|1130798.3.peg.1760	fig|1130798.3.peg.1759	fig|1130798.3.peg.467, fig|1130798.3.peg.1710	-	-	-	-	-	-	-	-	-	-	-	-
1136177.4	Lactobacillus pentosus KCA1	P	1	Arginine prototroph	fig|1136177.4.peg.32	fig|1136177.4.peg.32	-	-	-	-	fig|1136177.4.peg.33	fig|1136177.4.peg.31	fig|1136177.4.peg.34	fig|1136177.4.peg.35	-	-	fig|1136177.4.peg.2293	fig|1136177.4.peg.211	fig|1136177.4.peg.212	fig|1136177.4.peg.803, fig|1136177.4.peg.984	-	-	-	-	-	-	-	-	-	-	-	-
525338.3	Lactobacillus plantarum subsp. plantarum ATCC 14917	P	1	Arginine prototroph	fig|525338.3.peg.389	fig|525338.3.peg.389	-	-	-	-	fig|525338.3.peg.390	fig|525338.3.peg.388	fig|525338.3.peg.391	fig|525338.3.peg.392	-	-	fig|525338.3.peg.2170, fig|525338.3.peg.2947	fig|525338.3.peg.1355	fig|525338.3.peg.1356	fig|525338.3.peg.2439, fig|525338.3.peg.1876	-	-	-	-	-	-	-	-	-	-	-	-
557436.4	Lactobacillus reuteri DSM 20016	A1	0	Arginine auxotroph, can use citruline	-	-	-	-	-	-	-	-	-	fig|557436.4.peg.438	-	-	fig|557436.4.peg.198, fig|557436.4.peg.387	fig|557436.4.peg.745	fig|557436.4.peg.746	fig|557436.4.peg.1190, fig|557436.4.peg.461	-	-	-	-	-	-	-	-	-	-	-	-
1002365.5	Lactobacillus rhamnosus ATCC 21052	A1S	0	Arginine auxotroph with salvage, can use citruline	-	-	-	-	-	-	-	-	-	-	-	-	fig|1002365.5.peg.1934, fig|1002365.5.peg.2584	fig|1002365.5.peg.1719	fig|1002365.5.peg.1718	fig|1002365.5.peg.1287, fig|1002365.5.peg.1390	-	-	-	-	-	-	-	-	-	-	-	fig|1002365.5.peg.1720
525362.3	Lactobacillus ruminis ATCC 25644	P	1	Arginine prototroph	fig|525362.3.peg.250	fig|525362.3.peg.250	-	-	-	-	fig|525362.3.peg.249	fig|525362.3.peg.251	fig|525362.3.peg.248, fig|525362.3.peg.189	fig|525362.3.peg.247	-	-	-	fig|525362.3.peg.1864	fig|525362.3.peg.1863	fig|525362.3.peg.860, fig|525362.3.peg.1195	-	-	-	-	-	-	-	-	-	-	-	-
314315.12	Lactobacillus sakei subsp. sakei 23K	A	0	Arginine auxotroph	-	-	-	-	-	-	-	-	-	fig|314315.12.peg.364	-	-	fig|314315.12.peg.215	-	-	fig|314315.12.peg.593, fig|314315.12.peg.659	-	-	-	-	-	-	-	-	-	-	-	-
362948.14	Lactobacillus salivarius UCC118	A1	0	Arginine auxotroph, can use citruline	-	-	-	-	-	-	-	-	-	-	-	-	fig|362948.14.peg.209, fig|362948.14.peg.1550	fig|362948.14.peg.382	fig|362948.14.peg.381	fig|362948.14.peg.317, fig|362948.14.peg.616	-	-	-	-	-	-	-	-	-	-	-	-
420889.6	Lactococcus garvieae ATCC 49156	A	0	Arginine auxotroph	-	-	-	-	-	-	-	-	-	fig|420889.6.peg.90	-	-	fig|420889.6.peg.837	-	-	fig|420889.6.peg.577	-	-	-	-	-	-	-	-	-	-	-	-
1104322.3	Lactococcus lactis subsp. cremoris A76	PS	1	Arginine prototroph with salvage	fig|1104322.3.peg.1761	fig|1104322.3.peg.1761	-	-	-	-	fig|1104322.3.peg.1758, fig|1104322.3.peg.1759	fig|1104322.3.peg.1762	fig|1104322.3.peg.1760	fig|1104322.3.peg.2353, fig|1104322.3.peg.1756, fig|1104322.3.peg.1757	-	-	fig|1104322.3.peg.2042, fig|1104322.3.peg.2041	fig|1104322.3.peg.161	fig|1104322.3.peg.162	fig|1104322.3.peg.1682, fig|1104322.3.peg.2356	-	-	-	-	-	-	-	-	-	fig|1104322.3.peg.635	fig|1104322.3.peg.636	-
596323.3	Leptotrichia goodfellowii F0264	A	0	Arginine auxotroph	-	-	-	-	-	-	-	-	-	fig|596323.3.peg.345, fig|596323.3.peg.473	-	-	fig|596323.3.peg.475	-	-	-	-	-	-	-	-	-	-	-	-	-	-	-
586220.3	Leuconostoc mesenteroides subsp. cremoris ATCC 19254	PS	1	Arginine prototroph with salvage	fig|586220.3.peg.1137, fig|586220.3.peg.1138	fig|586220.3.peg.1137, fig|586220.3.peg.1138	-	-	-	-	fig|586220.3.peg.1136, fig|586220.3.peg.1135	fig|586220.3.peg.1140, fig|586220.3.peg.1139	fig|586220.3.peg.1134	fig|586220.3.peg.277	-	-	-	fig|586220.3.peg.279	fig|586220.3.peg.278	fig|586220.3.peg.444, fig|586220.3.peg.557	-	-	-	-	-	-	-	-	-	-	-	fig|586220.3.peg.1042
882095.3	Listeria monocytogenes ATCC 19117	PS	1	Arginine prototroph with salvage	fig|882095.3.peg.1611	fig|882095.3.peg.1611	-	-	-	-	fig|882095.3.peg.1610	fig|882095.3.peg.1612	fig|882095.3.peg.1609	fig|882095.3.peg.1608	-	-	fig|882095.3.peg.285	fig|882095.3.peg.2115	fig|882095.3.peg.2116	fig|882095.3.peg.1386	-	-	-	-	-	-	-	-	-	-	fig|882095.3.peg.2317	fig|882095.3.peg.2316
1122184.3	Lutispora thermophila DSM 19022	A1	0	Arginine auxotroph, can use citruline	-	-	-	-	-	-	-	-	-	fig|1122184.3.peg.2632	-	-	-	fig|1122184.3.peg.1598	fig|1122184.3.peg.1599	fig|1122184.3.peg.1300	-	-	-	-	-	-	-	-	-	-	-	-
1231627.3	Lysinibacillus fusiformis ZB2	PS	1	Arginine prototroph with salvage	fig|1231627.3.peg.2190	fig|1231627.3.peg.2190	-	-	-	-	fig|1231627.3.peg.2189	fig|1231627.3.peg.2191	fig|1231627.3.peg.2188	fig|1231627.3.peg.3734	-	-	fig|1231627.3.peg.4423, fig|1231627.3.peg.2262	fig|1231627.3.peg.255	fig|1231627.3.peg.2307, fig|1231627.3.peg.256, fig|1231627.3.peg.2073	fig|1231627.3.peg.159	fig|1231627.3.peg.1807	-	-	-	-	-	-	-	-	-	-	-
657316.3	Megamonas hypermegale ART12/1	PS	1	Arginine prototroph with salvage	fig|657316.3.peg.1010, fig|657316.3.peg.1011, fig|657316.3.peg.1960	fig|657316.3.peg.1960	-	-	-	-	fig|657316.3.peg.1961, fig|657316.3.peg.1962	fig|657316.3.peg.1959	fig|657316.3.peg.759, fig|657316.3.peg.1963	fig|657316.3.peg.1964	-	-	-	fig|657316.3.peg.1965	fig|657316.3.peg.1966	fig|657316.3.peg.733	fig|657316.3.peg.55	-	-	-	-	-	-	-	-	-	-	-
907.4	Megasphaera elsdenii	P	1	Arginine prototroph	-	-	-	-	-	-	fig|907.4.peg.1212	fig|907.4.peg.1210	fig|907.4.peg.1554, fig|907.4.peg.1213	fig|907.4.peg.962, fig|907.4.peg.1759	-	-	fig|907.4.peg.963	fig|907.4.peg.97	fig|907.4.peg.96	fig|907.4.peg.1371	-	-	-	-	-	-	-	-	-	-	-	-
465515.4	Micrococcus luteus NCTC 2665	P	1	Arginine prototroph	fig|465515.4.peg.135, fig|465515.4.peg.1377	fig|465515.4.peg.1377	-	-	-	-	fig|465515.4.peg.1376	fig|465515.4.peg.1378	fig|465515.4.peg.1375	fig|465515.4.peg.1374	-	-	-	fig|465515.4.peg.1370	fig|465515.4.peg.1369	fig|465515.4.peg.1373	-	-	-	-	-	-	-	-	-	-	-	-
548479.6	Mobiluncus curtisii ATCC 43063	PS	1	Arginine prototroph with salvage	-	fig|548479.6.peg.26	-	-	-	-	fig|548479.6.peg.25	fig|548479.6.peg.28	fig|548479.6.peg.24	fig|548479.6.peg.1829	-	-	-	fig|548479.6.peg.22	fig|548479.6.peg.21	fig|548479.6.peg.1835	-	-	-	-	-	fig|548479.6.peg.1544	fig|548479.6.peg.1543	fig|548479.6.peg.1542	-	-	-	-
871571.3	Mobiluncus mulieris ATCC 35239	A1S	0	Arginine auxotroph with salvage, can use citruline	-	-	-	-	-	-	-	-	fig|871571.3.peg.1271	fig|871571.3.peg.1429, fig|871571.3.peg.576	-	-	-	fig|871571.3.peg.1269	fig|871571.3.peg.1267	-	-	-	-	-	-	fig|871571.3.peg.1051	fig|871571.3.peg.1052	fig|871571.3.peg.1053	-	-	-	-
1239989.3	Morganella morganii SC01	PS	1	Arginine prototroph with salvage	fig|1239989.3.peg.3562	-	-	-	-	-	fig|1239989.3.peg.2789	fig|1239989.3.peg.2790	fig|1239989.3.peg.2717	fig|1239989.3.peg.1625	-	-	fig|1239989.3.peg.2791	fig|1239989.3.peg.2788	fig|1239989.3.peg.2787	fig|1239989.3.peg.1577	-	fig|1239989.3.peg.600	fig|1239989.3.peg.599	fig|1239989.3.peg.598	fig|1239989.3.peg.597	-	-	-	-	-	-	-
1112856.4	Mycoplasma pneumoniae 309	A	0	Arginine auxotroph	-	-	-	-	-	-	-	-	-	fig|1112856.4.peg.335	-	-	-	-	-	-	-	-	-	-	-	-	-	-	-	-	-	-
883150.3	Myroides odoratimimus CCUG 10230	P	1	Arginine prototroph	-	-	-	-	-	fig|883150.3.peg.1227	fig|883150.3.peg.1232	fig|883150.3.peg.1229	fig|883150.3.peg.1230, fig|883150.3.peg.2560	-	-	fig|883150.3.peg.1231	fig|883150.3.peg.1233	fig|883150.3.peg.1228	fig|883150.3.peg.1234	-	-	-	-	-	-	-	-	-	-	-	-	-
490.6	Neisseria sicca strain FDAARGOS_260	P	1	Arginine prototroph	fig|490.6.peg.517, fig|490.6.peg.940	fig|490.6.peg.517	-	-	-	-	fig|490.6.peg.2008	fig|490.6.peg.1100	fig|490.6.peg.2098	fig|490.6.peg.2877	-	-	-	fig|490.6.peg.1021	fig|490.6.peg.1696	-	-	-	-	-	-	-	-	-	-	-	-	-
546268.4	Neisseria subflava NJ9703	P	1	Arginine prototroph	fig|546268.4.peg.1477, fig|546268.4.peg.752	fig|546268.4.peg.752	-	-	-	-	fig|546268.4.peg.1950	fig|546268.4.peg.54	fig|546268.4.peg.1542, fig|546268.4.peg.1543	fig|546268.4.peg.837	-	-	-	fig|546268.4.peg.1449	fig|546268.4.peg.578	-	-	-	-	-	-	-	-	-	-	-	-	-
1122603.3	Nevskia ramosa DSM 11499	P	1	Arginine prototroph	fig|1122603.3.peg.1424, fig|1122603.3.peg.1097	fig|1122603.3.peg.1424	-	-	-	-	fig|1122603.3.peg.1449	fig|1122603.3.peg.2212	fig|1122603.3.peg.2512	fig|1122603.3.peg.769	-	-	fig|1122603.3.peg.1154	fig|1122603.3.peg.3118	fig|1122603.3.peg.1504	-	-	-	-	-	-	-	-	-	-	-	-	-
439375.7	Ochrobactrum anthropi ATCC 49188	P	1	Arginine prototroph	fig|439375.7.peg.1073	fig|439375.7.peg.1073	-	-	-	-	fig|439375.7.peg.3451, fig|439375.7.peg.1424	fig|439375.7.peg.2633	fig|439375.7.peg.3118, fig|439375.7.peg.420, fig|439375.7.peg.4667	fig|439375.7.peg.421, fig|439375.7.peg.4913	-	-	fig|439375.7.peg.4681	fig|439375.7.peg.88	fig|439375.7.peg.1047, fig|439375.7.peg.2613	-	-	-	-	-	-	-	-	-	-	-	-	-
742817.3	Odoribacter laneus YIT 12061	P	1	Arginine prototroph	-	-	-	-	-	fig|742817.3.peg.2440	fig|742817.3.peg.2435	fig|742817.3.peg.2437	fig|742817.3.peg.2436	fig|742817.3.peg.1950	-	-	fig|742817.3.peg.2433	fig|742817.3.peg.2438	fig|742817.3.peg.2432	fig|742817.3.peg.2606	-	-	-	-	-	-	-	-	-	-	-	-
1007096.3	Oscillibacter ruminantium GH1	P	1	Arginine prototroph	fig|1007096.3.peg.2098, fig|1007096.3.peg.299	fig|1007096.3.peg.2098, fig|1007096.3.peg.299	-	-	-	-	fig|1007096.3.peg.2097, fig|1007096.3.peg.300	fig|1007096.3.peg.2099, fig|1007096.3.peg.298	fig|1007096.3.peg.2096, fig|1007096.3.peg.301	fig|1007096.3.peg.1202, fig|1007096.3.peg.302, fig|1007096.3.peg.2217	-	-	fig|1007096.3.peg.2216	fig|1007096.3.peg.296	fig|1007096.3.peg.297	fig|1007096.3.peg.1977	-	-	-	-	-	-	-	-	-	-	-	-
556268.6	Oxalobacter formigenes HOxBLS	P	1	Arginine prototroph	fig|556268.6.peg.16, fig|556268.6.peg.2024	fig|556268.6.peg.2024	-	-	-	-	fig|556268.6.peg.2232	fig|556268.6.peg.2606	-	fig|556268.6.peg.2051	-	-	-	fig|556268.6.peg.2052	fig|556268.6.peg.2538	-	-	-	-	-	-	-	-	-	-	-	-	-
1261128.3	Pantoea agglomerans 299R	PS	1	Arginine prototroph with salvage	fig|1261128.3.peg.3313	-	-	-	-	-	fig|1261128.3.peg.1815	fig|1261128.3.peg.1816	fig|1261128.3.peg.2763	fig|1261128.3.peg.1705, fig|1261128.3.peg.1708	-	-	fig|1261128.3.peg.1817, fig|1261128.3.peg.1696	fig|1261128.3.peg.1814	fig|1261128.3.peg.1813	fig|1261128.3.peg.1710, fig|1261128.3.peg.4072	-	fig|1261128.3.peg.641	fig|1261128.3.peg.640	fig|1261128.3.peg.639	fig|1261128.3.peg.638	-	-	-	-	-	-	-
435591.13	Parabacteroides distasonis ATCC 8503	P	1	Arginine prototroph	-	-	-	-	-	fig|435591.13.peg.66	fig|435591.13.peg.474	fig|435591.13.peg.64	fig|435591.13.peg.63	-	-	fig|435591.13.peg.2244	fig|435591.13.peg.3059	fig|435591.13.peg.65	fig|435591.13.peg.3647	fig|435591.13.peg.67	-	-	-	-	-	-	-	-	-	-	-	-
927665.4	Parabacteroides goldsteinii DSM 19448 = WAL 12034	P	1	Arginine prototroph	-	-	-	-	-	fig|927665.4.peg.4953	fig|927665.4.peg.2996	fig|927665.4.peg.4951	fig|927665.4.peg.4950	-	-	fig|927665.4.peg.5202	fig|927665.4.peg.2081	fig|927665.4.peg.4952	fig|927665.4.peg.864	fig|927665.4.peg.4954	-	-	-	-	-	-	-	-	-	-	-	-
1122931.3	Parabacteroides gordonii DSM 23371	P	1	Arginine prototroph	-	-	-	-	-	fig|1122931.3.peg.3726	fig|1122931.3.peg.3032	fig|1122931.3.peg.3728	fig|1122931.3.peg.3729	-	-	fig|1122931.3.peg.2532	fig|1122931.3.peg.1487	fig|1122931.3.peg.3727	fig|1122931.3.peg.823	fig|1122931.3.peg.3725	-	-	-	-	-	-	-	-	-	-	-	-
999419.3	Parabacteroides johnsonii CL02T12C29	P	1	Arginine prototroph	-	-	-	-	-	fig|999419.3.peg.510	fig|999419.3.peg.964	fig|999419.3.peg.508	fig|999419.3.peg.507	-	-	fig|999419.3.peg.491	fig|999419.3.peg.1766	fig|999419.3.peg.509	fig|999419.3.peg.348	fig|999419.3.peg.511	-	-	-	-	-	-	-	-	-	-	-	-
411477.4	Parabacteroides merdae ATCC 43184	P	1	Arginine prototroph	-	-	-	-	-	fig|411477.4.peg.1495	fig|411477.4.peg.3386	fig|411477.4.peg.1497	fig|411477.4.peg.1498	-	-	fig|411477.4.peg.1513	fig|411477.4.peg.209	fig|411477.4.peg.1496	fig|411477.4.peg.1640	fig|411477.4.peg.1494	-	-	-	-	-	-	-	-	-	-	-	-
332977.5	Parapedobacter koreensis Jip14	P	1	Arginine prototroph	-	-	-	-	-	fig|332977.5.peg.3984	fig|332977.5.peg.696	fig|332977.5.peg.3982	fig|332977.5.peg.698, fig|332977.5.peg.3981	-	-	fig|332977.5.peg.697	fig|332977.5.peg.694, fig|332977.5.peg.1771	fig|332977.5.peg.3983	fig|332977.5.peg.789	-	-	-	-	-	-	-	-	-	-	-	-	-
762968.3	Paraprevotella clara YIT 11840	P	1	Arginine prototroph	-	-	-	-	-	fig|762968.3.peg.90	fig|762968.3.peg.441	fig|762968.3.peg.87	fig|762968.3.peg.86	-	-	fig|762968.3.peg.82	fig|762968.3.peg.209	fig|762968.3.peg.89	fig|762968.3.peg.854	fig|762968.3.peg.91	-	-	-	-	-	-	-	-	-	-	-	-
762982.3	Paraprevotella xylaniphila YIT 11841	P	1	Arginine prototroph	-	-	-	-	-	fig|762982.3.peg.737	fig|762982.3.peg.1644	fig|762982.3.peg.739	fig|762982.3.peg.740	-	-	fig|762982.3.peg.744	fig|762982.3.peg.2486	fig|762982.3.peg.738	fig|762982.3.peg.1206	fig|762982.3.peg.736	-	-	-	-	-	-	-	-	-	-	-	-
762966.3	Parasutterella excrementihominis YIT 11859	P	1	Arginine prototroph	fig|762966.3.peg.456, fig|762966.3.peg.2139	fig|762966.3.peg.2139	-	-	-	-	fig|762966.3.peg.302	fig|762966.3.peg.2192	fig|762966.3.peg.2047	fig|762966.3.peg.214, fig|762966.3.peg.2048	-	-	fig|762966.3.peg.2404	fig|762966.3.peg.748	fig|762966.3.peg.2257, fig|762966.3.peg.864, fig|762966.3.peg.2166, fig|762966.3.peg.1376, fig|762966.3.peg.1529	-	-	-	-	-	-	-	-	-	-	-	-	-
411465.10	Parvimonas micra ATCC 33270	A	0	Arginine auxotroph	-	-	-	-	-	-	-	-	-	fig|411465.10.peg.57	-	-	-	-	-	fig|411465.10.peg.998	-	-	-	-	-	-	-	-	-	-	-	-
1306952.3	Pediococcus acidilactici D3	A	0	Arginine auxotroph	-	-	-	-	-	-	-	-	-	fig|1306952.3.peg.1255	-	-	fig|1306952.3.peg.1616, fig|1306952.3.peg.603	-	-	fig|1306952.3.peg.283, fig|1306952.3.peg.193	-	-	-	-	-	-	-	-	-	-	-	-
278197.12	Pediococcus pentosaceus ATCC 25745	A	0	Arginine auxotroph	-	-	-	-	-	-	-	-	-	fig|278197.12.peg.1537	-	-	fig|278197.12.peg.107	-	-	fig|278197.12.peg.778, fig|278197.12.peg.634	-	-	-	-	-	-	-	-	-	-	-	-
2741.3	Peptococcus niger strain DSM 20475	P	1	Arginine prototroph	fig|2741.3.peg.553	fig|2741.3.peg.553	-	-	-	-	fig|2741.3.peg.552	fig|2741.3.peg.554	fig|2741.3.peg.551	fig|2741.3.peg.742	-	-	-	fig|2741.3.peg.741	fig|2741.3.peg.740	fig|2741.3.peg.1051	-	-	-	-	-	-	-	-	-	-	-	-
573058.3	Peptoniphilus asaccharolyticus DSM 20463 strain DSM 20463	A1S	0	Arginine auxotroph with salvage, can use citruline	-	-	-	-	-	-	-	-	-	fig|573058.3.peg.2291	-	-	-	fig|573058.3.peg.1289	fig|573058.3.peg.1290	-	fig|573058.3.peg.1335	-	-	-	-	-	-	-	-	-	-	-
908338.3	Peptoniphilus harei ACS-146-V-Sch2b	AS	0	Arginine auxotroph with salvage	-	-	-	-	-	-	-	-	-	-	-	-	-	-	-	-	fig|908338.3.peg.612	-	-	-	-	-	-	-	-	-	-	-
997350.3	Peptoniphilus indolicus ATCC 29427	A1S	0	Arginine auxotroph with salvage, can use citruline	-	-	-	-	-	-	-	-	-	fig|997350.3.peg.988, fig|997350.3.peg.204	-	-	fig|997350.3.peg.989	fig|997350.3.peg.1886	fig|997350.3.peg.1885	-	fig|997350.3.peg.2031	-	-	-	-	-	-	-	-	-	-	-
1122949.3	Peptoniphilus lacrimalis DSM 7455	A2S	0	Arginine auxotroph with salvage, capable to synthesize citruline	fig|1122949.3.peg.1455	fig|1122949.3.peg.1455	-	-	-	-	fig|1122949.3.peg.1454	fig|1122949.3.peg.1456	fig|1122949.3.peg.1453	-	-	-	fig|1122949.3.peg.979	-	-	-	fig|1122949.3.peg.143	-	-	-	-	-	-	-	-	-	-	-
1122950.3	Peptostreptococcus anaerobius DSM 2949	AS	0	Arginine auxotroph with salvage	-	-	-	-	-	-	-	-	-	-	-	-	-	-	-	-	fig|1122950.3.peg.514	-	-	-	-	-	-	-	-	-	-	-
1122957.3	Phascolarctobacterium faecium DSM 14760	P	1	Arginine prototroph	fig|1122957.3.peg.1583	fig|1122957.3.peg.1583	-	-	-	-	fig|1122957.3.peg.1584	fig|1122957.3.peg.1582	fig|1122957.3.peg.1585, fig|1122957.3.peg.793	fig|1122957.3.peg.1586	-	-	-	fig|1122957.3.peg.1587	fig|1122957.3.peg.1588	fig|1122957.3.peg.280	-	-	-	-	-	-	-	-	-	-	-	-
626939.3	Phascolarctobacterium sp. YIT 12067	P	1	Arginine prototroph	fig|626939.3.peg.605, fig|626939.3.peg.1355	fig|626939.3.peg.605	-	-	-	-	fig|626939.3.peg.604	fig|626939.3.peg.606	fig|626939.3.peg.603, fig|626939.3.peg.1100	fig|626939.3.peg.602	-	-	-	fig|626939.3.peg.601	fig|626939.3.peg.600	fig|626939.3.peg.564	-	-	-	-	-	-	-	-	-	-	-	-
879243.3	Porphyromonas asaccharolytica DSM 20707	A	0	Arginine auxotroph	-	-	-	-	-	-	-	-	-	-	-	-	-	-	-	fig|879243.3.peg.76	-	-	-	-	-	-	-	-	-	-	-	-
431947.6	Porphyromonas gingivalis ATCC 33277	A	0	Arginine auxotroph	-	-	-	-	-	-	-	-	-	-	-	-	-	-	-	-	-	-	-	-	-	-	-	-	-	-	-	-
1122978.3	Prevotella albensis DSM 11370	P	1	Arginine prototroph	-	-	-	-	-	fig|1122978.3.peg.1970	fig|1122978.3.peg.1435	fig|1122978.3.peg.1972	fig|1122978.3.peg.1973	-	-	fig|1122978.3.peg.1979	fig|1122978.3.peg.1507	fig|1122978.3.peg.1971	fig|1122978.3.peg.159	fig|1122978.3.peg.1969	-	-	-	-	-	-	-	-	-	-	-	-
868129.3	Prevotella bivia DSM 20514	A	0	Arginine auxotroph	-	-	-	-	-	-	-	-	-	-	-	-	-	-	-	fig|868129.3.peg.1991	-	-	-	-	-	-	-	-	-	-	-	-
873513.3	Prevotella buccae ATCC 33574	P	1	Arginine prototroph	-	-	-	-	-	fig|873513.3.peg.586	fig|873513.3.peg.2558	fig|873513.3.peg.583	fig|873513.3.peg.582	-	-	fig|873513.3.peg.576	fig|873513.3.peg.340	fig|873513.3.peg.585	fig|873513.3.peg.234	fig|873513.3.peg.587	-	-	-	-	-	-	-	-	-	-	-	-
537011.5	Prevotella copri DSM 18205	P	1	Arginine prototroph	-	-	-	-	-	fig|537011.5.peg.2199, fig|537011.5.peg.3799	fig|537011.5.peg.5224, fig|537011.5.peg.989	fig|537011.5.peg.3801, fig|537011.5.peg.2201	fig|537011.5.peg.2202, fig|537011.5.peg.3802	-	-	fig|537011.5.peg.2217, fig|537011.5.peg.3819	fig|537011.5.peg.2264, fig|537011.5.peg.3866	fig|537011.5.peg.2200, fig|537011.5.peg.3800	fig|537011.5.peg.1914, fig|537011.5.peg.4253	fig|537011.5.peg.3798, fig|537011.5.peg.2198	-	-	-	-	-	-	-	-	-	-	-	-
1122981.3	Prevotella corporis DSM 18810	A	0	Arginine auxotroph	-	-	-	-	-	-	-	-	-	-	-	-	-	-	-	fig|1122981.3.peg.1859	-	-	-	-	-	-	-	-	-	-	-	-
1122982.4	Prevotella denticola DSM 20614	A	0	Arginine auxotroph	-	-	-	-	-	-	-	-	-	-	-	-	-	-	-	fig|1122982.4.peg.877	-	-	-	-	-	-	-	-	-	-	-	-
1235811.5	Prevotella disiens JCM 6334 = ATCC 29426	A	0	Arginine auxotroph	-	-	-	-	-	-	-	-	-	-	-	-	-	-	-	fig|1235811.5.peg.2542	-	-	-	-	-	-	-	-	-	-	-	-
28131.5	Prevotella intermedia strain ATCC 49046	A	0	Arginine auxotroph	-	-	-	-	-	-	-	-	-	-	-	-	-	-	-	fig|28131.5.peg.226	-	-	-	-	-	-	-	-	-	-	-	-
553174.6	Prevotella melaninogenica ATCC 25845	A	0	Arginine auxotroph	-	-	-	-	-	-	-	-	-	-	-	-	-	-	-	fig|553174.6.peg.1186	-	-	-	-	-	-	-	-	-	-	-	-
1122988.3	Prevotella nanceiensis DSM 19126	A	0	Arginine auxotroph	-	-	-	-	-	-	-	-	-	-	-	-	-	-	-	fig|1122988.3.peg.715	-	-	-	-	-	-	-	-	-	-	-	-
997352.4	Prevotella nigrescens ATCC 33563	A	0	Arginine auxotroph	-	-	-	-	-	-	-	-	-	-	-	-	-	-	-	fig|997352.4.peg.1241	-	-	-	-	-	-	-	-	-	-	-	-
702438.4	Prevotella oulorum F0390	A	0	Arginine auxotroph	-	-	-	-	-	-	-	-	-	-	-	-	-	-	-	fig|702438.4.peg.2322	-	-	-	-	-	-	-	-	-	-	-	-
997353.4	Prevotella pallens ATCC 700821	A	0	Arginine auxotroph	-	-	-	-	-	-	-	-	-	-	-	-	-	-	-	fig|997353.4.peg.114	-	-	-	-	-	-	-	-	-	-	-	-
888832.3	Prevotella salivae DSM 15606	A	0	Arginine auxotroph	-	-	-	-	-	-	-	-	-	-	-	-	-	-	-	fig|888832.3.peg.461	-	-	-	-	-	-	-	-	-	-	-	-
1002367.3	Prevotella stercorea DSM 18206	A	0	Arginine auxotroph	-	-	-	-	-	-	-	-	-	-	-	-	-	-	-	fig|1002367.3.peg.1079	-	-	-	-	-	-	-	-	-	-	-	-
626522.3	Prevotella tannerae ATCC 51259	A	0	Arginine auxotroph	-	-	-	-	-	-	-	-	-	-	-	-	-	-	-	fig|626522.3.peg.2449, fig|626522.3.peg.1896	-	-	-	-	-	-	-	-	-	-	-	-
1122992.6	Prevotella timonensis 4401737 = DSM 22865 = JCM 15640	A	0	Arginine auxotroph	-	-	-	-	-	-	-	-	-	-	-	-	-	-	-	fig|1122992.6.peg.1242	-	-	-	-	-	-	-	-	-	-	-	-
1122993.3	Prevotella veroralis DSM 19559	A	0	Arginine auxotroph	-	-	-	-	-	-	-	-	-	-	-	-	-	-	-	fig|1122993.3.peg.743	-	-	-	-	-	-	-	-	-	-	-	-
1091045.3	Propionibacterium acnes ATCC 11828	PS	1	Arginine prototroph with salvage	-	fig|1091045.3.peg.1603	-	-	-	-	fig|1091045.3.peg.1604	fig|1091045.3.peg.1601, fig|1091045.3.peg.1602	fig|1091045.3.peg.1605	fig|1091045.3.peg.2375	-	-	-	fig|1091045.3.peg.785	fig|1091045.3.peg.1606	fig|1091045.3.peg.2373, fig|1091045.3.peg.2	-	-	-	-	-	fig|1091045.3.peg.2354	fig|1091045.3.peg.2356	fig|1091045.3.peg.2357	-	-	-	-
525369.4	Proteus mirabilis ATCC 29906	PS	1	Arginine prototroph with salvage	fig|525369.4.peg.1225, fig|525369.4.peg.2232	-	-	-	-	-	fig|525369.4.peg.2965	fig|525369.4.peg.2966	fig|525369.4.peg.3359	fig|525369.4.peg.2796	-	-	fig|525369.4.peg.2967	fig|525369.4.peg.2964	fig|525369.4.peg.2963	fig|525369.4.peg.2855	-	fig|525369.4.peg.1476	-	fig|525369.4.peg.1474	fig|525369.4.peg.1473	-	-	-	-	-	-	-
585.9	Proteus vulgaris strain ATCC 49132	PS	1	Arginine prototroph with salvage	fig|585.9.peg.1095	-	-	-	-	-	fig|585.9.peg.603	fig|585.9.peg.604	fig|585.9.peg.990	fig|585.9.peg.3635, fig|585.9.peg.3446	-	-	fig|585.9.peg.3647, fig|585.9.peg.605	fig|585.9.peg.602	fig|585.9.peg.601	fig|585.9.peg.3498	-	fig|585.9.peg.3210	fig|585.9.peg.3211	fig|585.9.peg.3212	fig|585.9.peg.3213	-	-	-	-	-	-	-
521000.6	Providencia rettgeri DSM 1131	PS	1	Arginine prototroph with salvage	fig|521000.6.peg.3688	-	-	-	-	-	fig|521000.6.peg.1724	fig|521000.6.peg.1723	fig|521000.6.peg.1253	fig|521000.6.peg.115	-	-	fig|521000.6.peg.3626, fig|521000.6.peg.3800, fig|521000.6.peg.1722	fig|521000.6.peg.1725	fig|521000.6.peg.1726	fig|521000.6.peg.175	-	fig|521000.6.peg.3252	fig|521000.6.peg.3251	fig|521000.6.peg.3250	fig|521000.6.peg.3249	-	-	-	-	-	-	-
471874.6	Providencia stuartii ATCC 25827	PS	1	Arginine prototroph with salvage	fig|471874.6.peg.3561, fig|471874.6.peg.3448	-	-	-	-	-	fig|471874.6.peg.3298	fig|471874.6.peg.3299	fig|471874.6.peg.3069	fig|471874.6.peg.176	-	-	fig|471874.6.peg.3300	fig|471874.6.peg.3297	fig|471874.6.peg.3296	fig|471874.6.peg.109	-	fig|471874.6.peg.932	-	fig|471874.6.peg.930	fig|471874.6.peg.929	-	-	-	-	-	-	-
1123011.4	Pseudobutyrivibrio ruminis DSM 9787	P	1	Arginine prototroph	fig|1123011.4.peg.264	fig|1123011.4.peg.264	-	fig|1123011.4.peg.265	-	-	fig|1123011.4.peg.263	fig|1123011.4.peg.266	fig|1123011.4.peg.262	fig|1123011.4.peg.1887	-	-	-	fig|1123011.4.peg.267	fig|1123011.4.peg.626	fig|1123011.4.peg.635	-	-	-	-	-	-	-	-	-	-	-	-
411467.62	Pseudoflavonifractor capillosus ATCC 29799	P	1	Arginine prototroph	fig|411467.62.peg.828	fig|411467.62.peg.828	-	-	-	-	fig|411467.62.peg.827	fig|411467.62.peg.829	fig|411467.62.peg.825	fig|411467.62.peg.824	-	-	-	fig|411467.62.peg.831	fig|411467.62.peg.830	fig|411467.62.peg.2760	-	-	-	-	-	-	-	-	-	-	-	-
381754.6	Pseudomonas aeruginosa PA7	P	1	Arginine prototroph	fig|381754.6.peg.5664, fig|381754.6.peg.4747	fig|381754.6.peg.4747	-	-	-	-	fig|381754.6.peg.5805	fig|381754.6.peg.767	fig|381754.6.peg.603	fig|381754.6.peg.1550, fig|381754.6.peg.5628	-	-	fig|381754.6.peg.5666, fig|381754.6.peg.5874	fig|381754.6.peg.1563	fig|381754.6.peg.5724	fig|381754.6.peg.4403	-	-	-	-	-	-	-	-	-	-	-	-
1221522.3	Pseudomonas fluorescens NCIMB 11764	P	1	Arginine prototroph	fig|1221522.3.peg.4331, fig|1221522.3.peg.5376	fig|1221522.3.peg.4331	-	-	-	-	fig|1221522.3.peg.5466	fig|1221522.3.peg.5320	fig|1221522.3.peg.5260, fig|1221522.3.peg.4192	fig|1221522.3.peg.4436, fig|1221522.3.peg.4301	-	-	fig|1221522.3.peg.5377	fig|1221522.3.peg.4424	fig|1221522.3.peg.5413, fig|1221522.3.peg.2346	fig|1221522.3.peg.4049	-	-	-	-	-	-	-	-	-	-	-	-
32042.3	Pseudomonas stutzeri ATCC 14405 = CCUG 16156	P	1	Arginine prototroph	fig|32042.3.peg.3340, fig|32042.3.peg.799	fig|32042.3.peg.3340	-	-	-	-	fig|32042.3.peg.2342	fig|32042.3.peg.3862	-	fig|32042.3.peg.3231, fig|32042.3.peg.1888	-	-	fig|32042.3.peg.798	fig|32042.3.peg.2062	fig|32042.3.peg.2395	-	-	-	-	-	-	-	-	-	-	-	-	-
352165.3	Pyramidobacter piscolens W5455	A1	0	Arginine auxotroph, can use citruline	-	-	-	-	-	-	-	-	-	fig|352165.3.peg.312	-	-	fig|352165.3.peg.2258, fig|352165.3.peg.2264, fig|352165.3.peg.2256	fig|352165.3.peg.2203	fig|352165.3.peg.1738	-	-	-	-	-	-	-	-	-	-	-	-	-
234621.6	Rhodococcus erythropolis PR4	P	1	Arginine prototroph	fig|234621.6.peg.3227	fig|234621.6.peg.3790	-	-	fig|234621.6.peg.1971	-	fig|234621.6.peg.3789	fig|234621.6.peg.3791	fig|234621.6.peg.3788	fig|234621.6.peg.3787	-	-	fig|234621.6.peg.5843, fig|234621.6.peg.790	fig|234621.6.peg.3785	fig|234621.6.peg.3784	fig|234621.6.peg.3786	-	-	-	-	-	-	-	-	-	-	-	-
585394.18	Roseburia hominis A2-183	P	1	Arginine prototroph	fig|585394.18.peg.1125	fig|585394.18.peg.1125	-	fig|585394.18.peg.1124	-	-	fig|585394.18.peg.1126	fig|585394.18.peg.1123	fig|585394.18.peg.1127	fig|585394.18.peg.3149, fig|585394.18.peg.853	-	-	-	fig|585394.18.peg.1122	fig|585394.18.peg.1734	fig|585394.18.peg.1778	-	-	-	-	-	-	-	-	-	-	-	-
536231.5	Roseburia intestinalis L1-82	P	1	Arginine prototroph	fig|536231.5.peg.2944	fig|536231.5.peg.2944	-	fig|536231.5.peg.2945	-	-	fig|536231.5.peg.2943	fig|536231.5.peg.2946	fig|536231.5.peg.2942	fig|536231.5.peg.192	-	-	-	fig|536231.5.peg.2947	fig|536231.5.peg.3222	fig|536231.5.peg.2285	-	-	-	-	-	-	-	-	-	-	-	-
622312.4	Roseburia inulinivorans DSM 16841	PS	1	Arginine prototroph with salvage	fig|622312.4.peg.3514	fig|622312.4.peg.3514	-	fig|622312.4.peg.3779	-	-	fig|622312.4.peg.3515	fig|622312.4.peg.3777	fig|622312.4.peg.3517, fig|622312.4.peg.3516	fig|622312.4.peg.706	-	-	-	fig|622312.4.peg.3776	fig|622312.4.peg.2455	fig|622312.4.peg.2472	fig|622312.4.peg.818	-	-	-	-	-	-	-	-	-	-	-
762948.4	Rothia dentocariosa ATCC 17931	A	0	Arginine auxotroph	-	-	-	-	-	-	-	-	-	-	-	-	fig|762948.4.peg.823	-	-	fig|762948.4.peg.1573	-	-	-	-	-	-	-	-	-	-	-	-
553201.3	Rothia mucilaginosa ATCC 25296	A	0	Arginine auxotroph	-	-	-	-	-	-	-	-	-	-	-	-	fig|553201.3.peg.484	-	-	fig|553201.3.peg.376	-	-	-	-	-	-	-	-	-	-	-	-
1089547.3	Rudanella lutea DSM 19387	P	1	Arginine prototroph	-	-	-	-	-	fig|1089547.3.peg.4412	fig|1089547.3.peg.4625	fig|1089547.3.peg.4429	fig|1089547.3.peg.4623	-	-	fig|1089547.3.peg.4624	fig|1089547.3.peg.1489	fig|1089547.3.peg.4427	fig|1089547.3.peg.88	-	-	-	-	-	-	-	-	-	-	-	-	-
246199.4	Ruminococcus albus 8	P	1	Arginine prototroph	fig|246199.4.peg.103	fig|246199.4.peg.103	-	fig|246199.4.peg.101	-	-	fig|246199.4.peg.99	fig|246199.4.peg.105	fig|246199.4.peg.97	fig|246199.4.peg.96	-	-	-	fig|246199.4.peg.109	fig|246199.4.peg.107	fig|246199.4.peg.63	-	-	-	-	-	-	-	-	-	-	-	-
657321.5	Ruminococcus bromii L2-63	P	1	Arginine prototroph	fig|657321.5.peg.1597	fig|657321.5.peg.1597	-	fig|657321.5.peg.1595	-	-	fig|657321.5.peg.1596	fig|657321.5.peg.1598	fig|657321.5.peg.1594	fig|657321.5.peg.1593	-	-	-	fig|657321.5.peg.1600	fig|657321.5.peg.1599	fig|657321.5.peg.717	-	-	-	-	-	-	-	-	-	-	-	-
1123075.3	Ruminococcus gauvreauii DSM 19829	P	1	Arginine prototroph	fig|1123075.3.peg.1275	fig|1123075.3.peg.1275	-	-	-	-	fig|1123075.3.peg.1276	fig|1123075.3.peg.1274	fig|1123075.3.peg.1277	fig|1123075.3.peg.783	-	-	-	fig|1123075.3.peg.1273	fig|1123075.3.peg.3321	fig|1123075.3.peg.1184	-	-	-	-	-	-	-	-	-	-	-	-
411470.6	Ruminococcus gnavus ATCC 29149	PS	1	Arginine prototroph with salvage	fig|411470.6.peg.2074, fig|411470.6.peg.2075	fig|411470.6.peg.2074, fig|411470.6.peg.2075	-	fig|411470.6.peg.2076	-	-	fig|411470.6.peg.2073	fig|411470.6.peg.2077	fig|411470.6.peg.2072	fig|411470.6.peg.1880, fig|411470.6.peg.2441	-	-	fig|411470.6.peg.1881	fig|411470.6.peg.2082, fig|411470.6.peg.2081	fig|411470.6.peg.2916	fig|411470.6.peg.220	fig|411470.6.peg.1033	-	-	-	-	-	-	-	-	-	-	-
411459.7	Ruminococcus obeum ATCC 29174	P	1	Arginine prototroph	fig|411459.7.peg.1321	fig|411459.7.peg.1321	-	-	-	-	fig|411459.7.peg.1322	fig|411459.7.peg.1320	fig|411459.7.peg.1323, fig|411459.7.peg.3124	fig|411459.7.peg.437, fig|411459.7.peg.11	-	-	fig|411459.7.peg.438	fig|411459.7.peg.1319	fig|411459.7.peg.349	fig|411459.7.peg.2696	-	-	-	-	-	-	-	-	-	-	-	-
213810.4	Ruminococcus sp. 18P13	P	1	Arginine prototroph	fig|213810.4.peg.2236	fig|213810.4.peg.2236	-	fig|213810.4.peg.1516	-	-	fig|213810.4.peg.2237	fig|213810.4.peg.2235	fig|213810.4.peg.2238	fig|213810.4.peg.2240	-	-	-	fig|213810.4.peg.2231	fig|213810.4.peg.2233	fig|213810.4.peg.1808	-	-	-	-	-	-	-	-	-	-	-	-
411460.6	Ruminococcus torques ATCC 27756	P	1	Arginine prototroph	fig|411460.6.peg.636	fig|411460.6.peg.636	-	fig|411460.6.peg.630	-	-	fig|411460.6.peg.637	fig|411460.6.peg.629	fig|411460.6.peg.638	fig|411460.6.peg.1832	-	-	-	fig|411460.6.peg.389, fig|411460.6.peg.603	fig|411460.6.peg.1781	fig|411460.6.peg.32	-	-	-	-	-	-	-	-	-	-	-	-
718274.8	Salmonella enterica subsp. enterica serovar Typhimurium str. T000240	PS	1	Arginine prototroph with salvage	fig|718274.8.peg.3164	-	-	-	-	-	fig|718274.8.peg.4432	fig|718274.8.peg.4431	fig|718274.8.peg.3667	fig|718274.8.peg.4778, fig|718274.8.peg.4784	-	-	fig|718274.8.peg.4430	fig|718274.8.peg.3489	fig|718274.8.peg.4433	fig|718274.8.peg.4775, fig|718274.8.peg.3562	-	fig|718274.8.peg.983	-	fig|718274.8.peg.981	fig|718274.8.peg.980	-	-	-	-	-	-	-
641146.3	Scardovia inopinata F0304	A1S	0	Arginine auxotroph with salvage, can use citruline	-	-	-	-	-	-	-	-	-	fig|641146.3.peg.1305	-	-	-	fig|641146.3.peg.1434	fig|641146.3.peg.1435	fig|641146.3.peg.1433	-	-	-	-	-	fig|641146.3.peg.581	fig|641146.3.peg.582	fig|641146.3.peg.583	-	-	-	-
1123242.3	Schlesneria paludicola DSM 18645	P	1	Arginine prototroph	fig|1123242.3.peg.4057	fig|1123242.3.peg.4057	-	-	-	-	fig|1123242.3.peg.3417	fig|1123242.3.peg.725	fig|1123242.3.peg.3416, fig|1123242.3.peg.3118	fig|1123242.3.peg.3415	-	-	fig|1123242.3.peg.8282, fig|1123242.3.peg.297	fig|1123242.3.peg.8544	fig|1123242.3.peg.256	-	-	-	-	-	-	-	-	-	-	-	-	-
546271.3	Selenomonas sputigena ATCC 35185	P	1	Arginine prototroph	fig|546271.3.peg.984, fig|546271.3.peg.949	fig|546271.3.peg.949	-	-	-	-	fig|546271.3.peg.948	fig|546271.3.peg.950	fig|546271.3.peg.978, fig|546271.3.peg.947	fig|546271.3.peg.946	-	-	-	fig|546271.3.peg.945	fig|546271.3.peg.944	fig|546271.3.peg.799	-	-	-	-	-	-	-	-	-	-	-	-
47917.12	Serratia fonticola strain GS2	PS	1	Arginine prototroph with salvage	fig|47917.12.peg.5210	-	-	-	-	-	fig|47917.12.peg.826	fig|47917.12.peg.825	fig|47917.12.peg.1004	fig|47917.12.peg.1289	-	-	fig|47917.12.peg.824	fig|47917.12.peg.827	fig|47917.12.peg.828	fig|47917.12.peg.1203	-	fig|47917.12.peg.2690	fig|47917.12.peg.2689	fig|47917.12.peg.2688	fig|47917.12.peg.2687	-	-	-	-	-	-	-
1123253.3	Silanimonas lenta DSM 16282	P	1	Arginine prototroph	-	-	-	-	-	-	fig|1123253.3.peg.237	fig|1123253.3.peg.236	-	-	fig|1123253.3.peg.240	-	fig|1123253.3.peg.238	fig|1123253.3.peg.239	fig|1123253.3.peg.235	-	-	-	-	-	-	-	-	-	-	-	-	-
742818.3	Slackia piriformis YIT 12062	P	1	Arginine prototroph	-	-	-	-	-	-	fig|742818.3.peg.1612	fig|742818.3.peg.1506	fig|742818.3.peg.1507	fig|742818.3.peg.1437	-	-	-	fig|742818.3.peg.1953	fig|742818.3.peg.1954	fig|742818.3.peg.293	-	-	-	-	-	-	-	-	-	-	-	-
504472.7	Spirosoma linguale DSM 74	P	1	Arginine prototroph	-	-	-	-	-	fig|504472.7.peg.25	fig|504472.7.peg.1153	fig|504472.7.peg.416	fig|504472.7.peg.1149	-	-	fig|504472.7.peg.1152	fig|504472.7.peg.3903, fig|504472.7.peg.309	fig|504472.7.peg.414	fig|504472.7.peg.381	-	-	-	-	-	-	-	-	-	-	-	-	-
762962.3	Staphylococcus aureus subsp. aureus ATCC 51811	PS	1	Arginine prototroph with salvage	fig|762962.3.peg.1643	fig|762962.3.peg.1643	-	-	-	-	fig|762962.3.peg.1644	fig|762962.3.peg.1642, fig|762962.3.peg.1632	-	fig|762962.3.peg.892, fig|762962.3.peg.1871	-	-	fig|762962.3.peg.2534	fig|762962.3.peg.1109	fig|762962.3.peg.1110	fig|762962.3.peg.1869, fig|762962.3.peg.465	fig|762962.3.peg.2336	-	-	-	-	-	-	-	-	-	fig|762962.3.peg.3	fig|762962.3.peg.2
904334.4	Staphylococcus capitis VCU116	A1S	0	Arginine auxotroph with salvage, can use citruline	-	-	-	-	-	-	-	-	-	fig|904334.4.peg.1343, fig|904334.4.peg.809	-	-	fig|904334.4.peg.1508, fig|904334.4.peg.817	fig|904334.4.peg.1765	fig|904334.4.peg.1764	fig|904334.4.peg.811, fig|904334.4.peg.2251	fig|904334.4.peg.528	-	-	-	-	-	-	-	-	-	fig|904334.4.peg.759	fig|904334.4.peg.760
176280.1	Staphylococcus epidermidis ATCC 12228	PS	1	Arginine prototroph with salvage	fig|176280.1.peg.1211	fig|176280.1.peg.1211	-	-	-	-	fig|176280.1.peg.1210	fig|176280.1.peg.1212	fig|176280.1.peg.1209	fig|176280.1.peg.103, fig|176280.1.peg.229, fig|176280.1.peg.2216	-	-	fig|176280.1.peg.216, fig|176280.1.peg.2220	fig|176280.1.peg.657	fig|176280.1.peg.656	fig|176280.1.peg.107, fig|176280.1.peg.2218, fig|176280.1.peg.2526	fig|176280.1.peg.1765	-	-	-	-	-	-	-	-	-	fig|176280.1.peg.1540	fig|176280.1.peg.1541
629742.3	Staphylococcus hominis SK119	A1S	0	Arginine auxotroph with salvage, can use citruline	-	-	-	-	-	-	-	-	-	fig|629742.3.peg.1449	-	-	-	fig|629742.3.peg.199	fig|629742.3.peg.198	fig|629742.3.peg.1927	fig|629742.3.peg.694	-	-	-	-	-	-	-	-	-	fig|629742.3.peg.1709	fig|629742.3.peg.1708
1141106.7	Staphylococcus intermedius NCTC 11048	A1	0	Arginine auxotroph, can use citruline	-	-	-	-	-	-	-	-	-	fig|1141106.7.peg.1283	-	-	fig|1141106.7.peg.526	fig|1141106.7.peg.1116	fig|1141106.7.peg.1117	-	-	-	-	-	-	-	-	-	-	-	-	-
883164.3	Staphylococcus lugdunensis ACS-027-V-Sch2	A1S	0	Arginine auxotroph with salvage, can use citruline	-	-	-	-	-	-	-	-	-	-	-	-	fig|883164.3.peg.1169, fig|883164.3.peg.1013	fig|883164.3.peg.891	fig|883164.3.peg.892	fig|883164.3.peg.396	fig|883164.3.peg.1541	-	-	-	-	-	-	-	-	-	fig|883164.3.peg.115	fig|883164.3.peg.114
883166.5	Staphylococcus simulans ACS-120-V-Sch1	A1S	0	Arginine auxotroph with salvage, can use citruline	-	-	-	-	-	-	fig|883166.5.peg.1769	-	-	fig|883166.5.peg.560, fig|883166.5.peg.800	-	-	fig|883166.5.peg.808	fig|883166.5.peg.2336	fig|883166.5.peg.2335	fig|883166.5.peg.1491, fig|883166.5.peg.419	fig|883166.5.peg.13	-	-	-	-	-	-	-	-	-	fig|883166.5.peg.1770	fig|883166.5.peg.1771
1262650.3	Staphylococcus xylosus NJ	PS	1	Arginine prototroph with salvage	fig|1262650.3.peg.1893	fig|1262650.3.peg.1893	-	-	-	-	fig|1262650.3.peg.1892	fig|1262650.3.peg.1894	-	fig|1262650.3.peg.1882	-	-	fig|1262650.3.peg.2029, fig|1262650.3.peg.1766, fig|1262650.3.peg.1891, fig|1262650.3.peg.1107	fig|1262650.3.peg.346	fig|1262650.3.peg.347	fig|1262650.3.peg.2582	fig|1262650.3.peg.982	-	-	-	-	-	-	-	-	-	fig|1262650.3.peg.1211	fig|1262650.3.peg.1212
1105272.3	Streptococcus agalactiae LMG 15081	A1S	0	Arginine auxotroph with salvage, can use citruline	-	-	-	-	-	-	-	-	-	fig|1105272.3.peg.926, fig|1105272.3.peg.965	-	-	-	fig|1105272.3.peg.872	fig|1105272.3.peg.873	fig|1105272.3.peg.931, fig|1105272.3.peg.61	-	-	-	-	-	-	-	-	fig|1105272.3.peg.1537	fig|1105272.3.peg.70	fig|1105272.3.peg.69	-
1328.82	Streptococcus anginosus strain NCTC10713	A	0	Arginine auxotroph	-	-	-	fig|1328.82.peg.1655	-	-	-	-	-	fig|1328.82.peg.959	-	-	-	-	-	fig|1328.82.peg.955, fig|1328.82.peg.1561	-	-	-	-	-	-	-	-	-	-	-	-
1035184.3	Streptococcus constellatus subsp. pharyngis SK1060	A	0	Arginine auxotroph	-	-	-	fig|1035184.3.peg.2262	-	-	-	-	-	fig|1035184.3.peg.365	-	-	-	-	-	fig|1035184.3.peg.2056, fig|1035184.3.peg.370, fig|1035184.3.peg.1241	-	-	-	-	-	-	-	-	-	-	-	-
663952.3	Streptococcus dysgalactiae subsp. dysgalactiae ATCC 27957	AS	0	Arginine auxotroph with salvage	-	-	-	-	-	-	-	-	-	fig|663952.3.peg.1553	-	-	-	-	-	fig|663952.3.peg.2165, fig|663952.3.peg.1557, fig|663952.3.peg.1487	-	-	-	-	-	-	-	-	fig|663952.3.peg.731	fig|663952.3.peg.1506	fig|663952.3.peg.1505	-
981539.3	Streptococcus gallolyticus subsp. gallolyticus ATCC 43143	PS	1	Arginine prototroph with salvage	fig|981539.3.peg.662	fig|981539.3.peg.662	-	-	-	-	fig|981539.3.peg.663	fig|981539.3.peg.661	fig|981539.3.peg.664	fig|981539.3.peg.585	-	-	-	fig|981539.3.peg.2073	fig|981539.3.peg.2071	fig|981539.3.peg.2245	-	-	-	-	-	-	-	-	fig|981539.3.peg.1390, fig|981539.3.peg.1388, fig|981539.3.peg.1391	fig|981539.3.peg.587	fig|981539.3.peg.588	-
889204.3	Streptococcus infantis ATCC 700779	AS	0	Arginine auxotroph with salvage	-	-	-	-	-	-	-	-	-	-	-	-	-	-	-	fig|889204.3.peg.607, fig|889204.3.peg.1611	-	-	-	-	-	-	-	-	fig|889204.3.peg.1270	fig|889204.3.peg.100	fig|889204.3.peg.99, fig|889204.3.peg.1384, fig|889204.3.peg.1203	-
1316583.3	Streptococcus intermedius ATCC 27335	A	0	Arginine auxotroph	-	-	-	fig|1316583.3.peg.637	-	-	-	-	-	fig|1316583.3.peg.272	-	-	-	-	-	fig|1316583.3.peg.276	-	-	-	-	-	-	-	-	-	-	-	-
864567.3	Streptococcus mitis ATCC 6249	AS	0	Arginine auxotroph with salvage	-	-	-	-	-	-	-	-	-	fig|864567.3.peg.377	-	-	-	-	-	fig|864567.3.peg.1063, fig|864567.3.peg.444	-	-	-	-	-	-	-	-	fig|864567.3.peg.1450	fig|864567.3.peg.892	fig|864567.3.peg.819, fig|864567.3.peg.893	-
1257041.3	Streptococcus mutans ATCC 25175	PS	1	Arginine prototroph with salvage	fig|1257041.3.peg.597	fig|1257041.3.peg.597	-	-	-	-	fig|1257041.3.peg.598	fig|1257041.3.peg.596	fig|1257041.3.peg.599	fig|1257041.3.peg.507	-	-	-	fig|1257041.3.peg.292	fig|1257041.3.peg.293	fig|1257041.3.peg.1844, fig|1257041.3.peg.1842	-	-	-	-	-	-	-	-	fig|1257041.3.peg.732, fig|1257041.3.peg.734	fig|1257041.3.peg.509	fig|1257041.3.peg.510	-
888048.3	Streptococcus parasanguinis ATCC 903	A	0	Arginine auxotroph	-	-	-	-	-	-	-	-	-	fig|888048.3.peg.27	-	-	-	-	-	fig|888048.3.peg.31	-	-	-	-	-	-	-	-	-	-	-	-
981540.3	Streptococcus pasteurianus ATCC 43144	PS	1	Arginine prototroph with salvage	fig|981540.3.peg.565	fig|981540.3.peg.565	-	-	-	-	fig|981540.3.peg.566	fig|981540.3.peg.564	fig|981540.3.peg.567	fig|981540.3.peg.490	-	-	-	fig|981540.3.peg.1882	fig|981540.3.peg.1881	fig|981540.3.peg.1975	-	-	-	-	-	-	-	-	fig|981540.3.peg.1312, fig|981540.3.peg.1313, fig|981540.3.peg.1310	fig|981540.3.peg.492	fig|981540.3.peg.493	-
561276.4	Streptococcus pneumoniae ATCC 700669	AS	0	Arginine auxotroph with salvage	-	-	-	-	-	-	-	-	-	fig|561276.4.peg.2287	-	-	-	-	-	fig|561276.4.peg.876	-	-	-	-	-	-	-	-	fig|561276.4.peg.130	fig|561276.4.peg.798	fig|561276.4.peg.799	-
160490.1	Streptococcus pyogenes M1 GAS	AS	0	Arginine auxotroph with salvage	-	-	-	-	-	-	-	-	-	fig|160490.1.peg.1193	-	-	-	-	-	fig|160490.1.peg.1197, fig|160490.1.peg.1151, fig|160490.1.peg.1643	-	-	-	-	-	-	-	-	fig|160490.1.peg.574	fig|160490.1.peg.1160	fig|160490.1.peg.1159	-
347253.5	Streptococcus salivarius JIM8777	PS	1	Arginine prototroph with salvage	fig|347253.5.peg.381	fig|347253.5.peg.381	-	-	-	-	fig|347253.5.peg.382	fig|347253.5.peg.380	fig|347253.5.peg.383	fig|347253.5.peg.539	-	-	-	fig|347253.5.peg.1744	fig|347253.5.peg.1743	fig|347253.5.peg.786, fig|347253.5.peg.41	-	-	-	-	-	-	-	-	fig|347253.5.peg.1433, fig|347253.5.peg.1432, fig|347253.5.peg.1430	fig|347253.5.peg.541	fig|347253.5.peg.542	-
997356.4	Streptococcus sanguinis ATCC 29667	P	1	Arginine prototroph	fig|997356.4.peg.1068	fig|997356.4.peg.1068	-	-	-	-	fig|997356.4.peg.1067	fig|997356.4.peg.1069	fig|997356.4.peg.1066	fig|997356.4.peg.1088	-	-	-	fig|997356.4.peg.1550	fig|997356.4.peg.1549	fig|997356.4.peg.1084	-	-	-	-	-	-	-	-	-	-	-	-
299768.6	Streptococcus thermophilus CNRZ1066	PS	1	Arginine prototroph with salvage	fig|299768.6.peg.466	fig|299768.6.peg.466	-	-	-	-	fig|299768.6.peg.467	fig|299768.6.peg.465	fig|299768.6.peg.468	fig|299768.6.peg.611	-	-	-	fig|299768.6.peg.1796	fig|299768.6.peg.1795	fig|299768.6.peg.50	-	-	-	-	-	-	-	-	fig|299768.6.peg.1481, fig|299768.6.peg.1478, fig|299768.6.peg.1480	fig|299768.6.peg.613	fig|299768.6.peg.614	-
889206.3	Streptococcus vestibularis ATCC 49124	PS	1	Arginine prototroph with salvage	fig|889206.3.peg.1281	fig|889206.3.peg.1281	-	-	-	-	fig|889206.3.peg.1280	fig|889206.3.peg.1282	fig|889206.3.peg.1279	fig|889206.3.peg.1159	-	-	-	fig|889206.3.peg.1039	fig|889206.3.peg.1040	fig|889206.3.peg.568, fig|889206.3.peg.1722	-	-	-	-	-	-	-	-	fig|889206.3.peg.295, fig|889206.3.peg.293, fig|889206.3.peg.292	fig|889206.3.peg.1157	fig|889206.3.peg.1156	-
411471.5	Subdoligranulum variabile DSM 15176	P	1	Arginine prototroph	fig|411471.5.peg.31, fig|411471.5.peg.5746	fig|411471.5.peg.31, fig|411471.5.peg.5746	-	-	-	-	fig|411471.5.peg.30, fig|411471.5.peg.5747	fig|411471.5.peg.5745, fig|411471.5.peg.32	fig|411471.5.peg.232, fig|411471.5.peg.5542, fig|411471.5.peg.5748, fig|411471.5.peg.29	fig|411471.5.peg.2010, fig|411471.5.peg.5430, fig|411471.5.peg.28, fig|411471.5.peg.5749	-	-	-	fig|411471.5.peg.5743, fig|411471.5.peg.34	fig|411471.5.peg.5744, fig|411471.5.peg.33	fig|411471.5.peg.3727, fig|411471.5.peg.704	-	-	-	-	-	-	-	-	-	-	-	-
762967.3	Sutterella parvirubra YIT 11816	A1	0	Arginine auxotroph, can use citruline	-	-	-	-	-	-	-	-	-	fig|762967.3.peg.276	-	-	-	fig|762967.3.peg.1042	fig|762967.3.peg.1138, fig|762967.3.peg.1356, fig|762967.3.peg.1304	-	-	-	-	-	-	-	-	-	-	-	-	-
742823.3	Sutterella wadsworthensis 2_1_59BFAA	P	1	Arginine prototroph	fig|742823.3.peg.1581	fig|742823.3.peg.1581	-	-	-	-	fig|742823.3.peg.1580	fig|742823.3.peg.1582	fig|742823.3.peg.1579	fig|742823.3.peg.2301	-	-	fig|742823.3.peg.2277	fig|742823.3.peg.1529	fig|742823.3.peg.1767, fig|742823.3.peg.816	-	-	-	-	-	-	-	-	-	-	-	-	-
457415.3	Synergistes sp. 3_1_syn1	PS	1	Arginine prototroph with salvage	-	-	-	-	-	-	fig|457415.3.peg.2988	fig|457415.3.peg.2987	-	fig|457415.3.peg.2005, fig|457415.3.peg.2115	-	-	fig|457415.3.peg.2114, fig|457415.3.peg.1312, fig|457415.3.peg.104	fig|457415.3.peg.2555	fig|457415.3.peg.653	-	fig|457415.3.peg.1398	-	-	-	-	-	-	-	-	-	-	-
203275.8	Tannerella forsythia ATCC 43037	P	1	Arginine prototroph	-	-	-	-	-	fig|203275.8.peg.1648	fig|203275.8.peg.2421	fig|203275.8.peg.1646	fig|203275.8.peg.1645	-	-	fig|203275.8.peg.2398	fig|203275.8.peg.1479	fig|203275.8.peg.1647	fig|203275.8.peg.423	fig|203275.8.peg.1649	-	-	-	-	-	-	-	-	-	-	-	-
203267.6	Tropheryma whipplei str. Twist	A	0	Arginine auxotroph	-	-	-	-	-	-	-	-	-	-	-	-	-	-	-	-	-	-	-	-	-	-	-	-	-	-	-	-
910310.3	Turicibacter sp. HGF1	AS	0	Arginine auxotroph with salvage	-	-	-	-	-	-	-	-	fig|910310.3.peg.901	-	-	-	-	-	-	-	fig|910310.3.peg.1801	-	-	-	-	-	-	-	-	-	-	-
95664.6	Ureaplasma urealyticum serovar 10	A	0	Arginine auxotroph	-	-	-	-	-	-	-	-	-	-	-	-	-	-	-	-	-	-	-	-	-	-	-	-	-	-	-	-
1123488.3	Varibaculum cambriense DSM 15806	PS	1	Arginine prototroph with salvage	fig|1123488.3.peg.1015	fig|1123488.3.peg.1015	-	-	-	-	fig|1123488.3.peg.1016	fig|1123488.3.peg.1014	fig|1123488.3.peg.1017	fig|1123488.3.peg.90	-	-	-	fig|1123488.3.peg.1018	fig|1123488.3.peg.1019	fig|1123488.3.peg.879	-	-	-	-	-	fig|1123488.3.peg.851	fig|1123488.3.peg.850	fig|1123488.3.peg.849	-	-	-	-
866776.4	Veillonella atypica ACS-049-V-Sch6	P	1	Arginine prototroph	-	-	fig|866776.4.peg.1556	-	-	-	fig|866776.4.peg.1553	fig|866776.4.peg.1554	fig|866776.4.peg.1552	fig|866776.4.peg.1555	-	-	-	fig|866776.4.peg.932	fig|866776.4.peg.931	fig|866776.4.peg.1633	-	-	-	-	-	-	-	-	-	-	-	-
546273.3	Veillonella dispar ATCC 17748	P	1	Arginine prototroph	-	-	fig|546273.3.peg.1075	-	-	-	fig|546273.3.peg.1078	fig|546273.3.peg.1077	fig|546273.3.peg.1079	fig|546273.3.peg.1076, fig|546273.3.peg.1156	-	-	fig|546273.3.peg.1155	fig|546273.3.peg.829	fig|546273.3.peg.830	fig|546273.3.peg.178	-	-	-	-	-	-	-	-	-	-	-	-
686660.3	Veillonella parvula ATCC 17745	P	1	Arginine prototroph	-	-	fig|686660.3.peg.1839	-	-	-	fig|686660.3.peg.1836	fig|686660.3.peg.1837	fig|686660.3.peg.1835	fig|686660.3.peg.1838, fig|686660.3.peg.1803	-	-	fig|686660.3.peg.1804	fig|686660.3.peg.1059	fig|686660.3.peg.1060	fig|686660.3.peg.1453	-	-	-	-	-	-	-	-	-	-	-	-
883156.3	Veillonella ratti ACS-216-V-Col6b	P	1	Arginine prototroph	fig|883156.3.peg.1046	fig|883156.3.peg.1046	-	-	-	-	fig|883156.3.peg.1045	fig|883156.3.peg.1047	fig|883156.3.peg.1044	fig|883156.3.peg.1043	-	-	fig|883156.3.peg.1396	fig|883156.3.peg.1059	fig|883156.3.peg.1060	fig|883156.3.peg.1832	-	-	-	-	-	-	-	-	-	-	-	-
903510.3	Vibrio furnissii NCTC 11218	PS	1	Arginine prototroph with salvage	fig|903510.3.peg.2745	-	-	-	-	-	fig|903510.3.peg.591	fig|903510.3.peg.590	fig|903510.3.peg.613	fig|903510.3.peg.719, fig|903510.3.peg.532	-	-	fig|903510.3.peg.589	fig|903510.3.peg.592	fig|903510.3.peg.594, fig|903510.3.peg.593	fig|903510.3.peg.2990, fig|903510.3.peg.3746, fig|903510.3.peg.529	fig|903510.3.peg.4100	fig|903510.3.peg.3496	fig|903510.3.peg.3495	fig|903510.3.peg.3494	fig|903510.3.peg.3492, fig|903510.3.peg.3493	-	-	-	-	-	-	-
340101.3	Victivallis vadensis ATCC BAA-548	P	1	Arginine prototroph	fig|340101.3.peg.3328	fig|340101.3.peg.3328	-	-	-	-	fig|340101.3.peg.2919	fig|340101.3.peg.687	fig|340101.3.peg.1996	fig|340101.3.peg.1995	-	-	-	fig|340101.3.peg.1013	fig|340101.3.peg.3358	-	-	-	-	-	-	-	-	-	-	-	-	-
911104.3	Weissella cibaria KACC 11862	P	1	Arginine prototroph	fig|911104.3.peg.1314	fig|911104.3.peg.1314	-	-	-	-	fig|911104.3.peg.1313	fig|911104.3.peg.1315	fig|911104.3.peg.1312	fig|911104.3.peg.553, fig|911104.3.peg.1311	-	-	fig|911104.3.peg.715	fig|911104.3.peg.1317	fig|911104.3.peg.1316	fig|911104.3.peg.380, fig|911104.3.peg.1242	-	-	-	-	-	-	-	-	-	-	-	-
1045854.4	Weissella koreensis KACC 15510	A	0	Arginine auxotroph	-	-	-	-	-	-	-	-	-	fig|1045854.4.peg.796	-	-	fig|1045854.4.peg.704	-	-	fig|1045854.4.peg.293	-	-	-	-	-	-	-	-	-	-	-	-
630.33	Yersinia enterocolitica strain ATCC 9610	PS	1	Arginine prototroph with salvage	fig|630.33.peg.2856	-	-	-	-	-	fig|630.33.peg.3048	fig|630.33.peg.3049	fig|630.33.peg.3464	fig|630.33.peg.4322	-	-	fig|630.33.peg.3050	fig|630.33.peg.961	fig|630.33.peg.3047	fig|630.33.peg.4240	-	fig|630.33.peg.2109	fig|630.33.peg.2110	fig|630.33.peg.2111	fig|630.33.peg.2112	-	-	-	-	-	-	-
1002368.3	Yokenella regensburgei ATCC 43003	PS	1	Arginine prototroph with salvage	fig|1002368.3.peg.1831	-	-	-	-	-	fig|1002368.3.peg.1201	fig|1002368.3.peg.1202	fig|1002368.3.peg.940	fig|1002368.3.peg.322, fig|1002368.3.peg.327	-	-	fig|1002368.3.peg.1203	fig|1002368.3.peg.1508	fig|1002368.3.peg.1200	fig|1002368.3.peg.320, fig|1002368.3.peg.1448	-	fig|1002368.3.peg.2564	fig|1002368.3.peg.2563	fig|1002368.3.peg.2562	fig|1002368.3.peg.2561	-	-	-	-	-	-	-

## Sheet: Lys
Table S2. B. Metabolic subsystem of genes involved in the biosynthesis and uptake of lysine in reference human gut bacteria genomes.
id	Genome	Variant	Lys	Description	LysA	DapB	DapL	DapF	Ddh	Asd	LysC	DapF2	DapA	DapL2	LysX	LysY	LysZ	LysP	LysW	DapH	PatA	DapeL	DapD	SDAPAT	DAPC	DapE	DapL3
730.11	[Haemophilus] ducreyi strain Cutaneous leg ulcer strain 2	P2	1	Lysine prototroph, amination pathway 2	fig|730.11.peg.34	fig|730.11.peg.1195	-	fig|730.11.peg.27	-	fig|730.11.peg.298, fig|730.11.peg.704	fig|730.11.peg.1175	-	fig|730.11.peg.943	-	-	-	-	-	-	-	-	-	fig|730.11.peg.521	-	-	fig|730.11.peg.532	-
592010.4	Abiotrophia defectiva ATCC 49176	P4	1	Lysine prototroph, amination pathway 4	fig|592010.4.peg.2938	fig|592010.4.peg.2560	-	fig|592010.4.peg.1696	fig|592010.4.peg.1275	fig|592010.4.peg.2711	fig|592010.4.peg.2545	-	fig|592010.4.peg.1345	-	-	-	-	-	-	-	-	-	-	-	-	-	-
85698.28	Achromobacter xylosoxidans strain NCTC10807	P2S	1	Lysine prototroph with salvage, amination pathway 2	fig|85698.28.peg.3998, fig|85698.28.peg.6204, fig|85698.28.peg.1163	fig|85698.28.peg.1209	-	fig|85698.28.peg.6097	-	fig|85698.28.peg.2042	fig|85698.28.peg.4493	-	fig|85698.28.peg.4556	-	-	-	-	fig|85698.28.peg.2718, fig|85698.28.peg.3185	-	-	-	-	fig|85698.28.peg.421, fig|85698.28.peg.3917	-	fig|85698.28.peg.3916	fig|85698.28.peg.3918	-
591001.3	Acidaminococcus fermentans DSM 20731	P34	1	Lysine prototroph, amination pathways 3, 4	fig|591001.3.peg.1618	fig|591001.3.peg.1169	fig|591001.3.peg.352	fig|591001.3.peg.351	fig|591001.3.peg.1008	fig|591001.3.peg.1168	fig|591001.3.peg.1167	-	fig|591001.3.peg.1166	-	-	-	-	-	-	-	-	fig|591001.3.peg.1797, fig|591001.3.peg.281	-	-	-	-	-
575584.3	Acinetobacter baumannii ATCC 19606	P2S	1	Lysine prototroph with salvage, amination pathway 2	fig|575584.3.peg.2238	fig|575584.3.peg.3298	-	fig|575584.3.peg.2239	-	fig|575584.3.peg.1777	fig|575584.3.peg.3007	-	fig|575584.3.peg.3320, fig|575584.3.peg.1975, fig|575584.3.peg.1419	-	-	-	-	fig|575584.3.peg.2726	-	fig|575584.3.peg.3204	-	fig|575584.3.peg.2282	fig|575584.3.peg.2297	-	fig|575584.3.peg.583	fig|575584.3.peg.2755	-
416269.6	Actinobacillus pleuropneumoniae L20	P2	1	Lysine prototroph, amination pathway 2	fig|416269.6.peg.1586	fig|416269.6.peg.716	-	fig|416269.6.peg.1594	-	fig|416269.6.peg.1277, fig|416269.6.peg.5	fig|416269.6.peg.744, fig|416269.6.peg.256	-	fig|416269.6.peg.937	-	-	-	-	-	-	-	-	-	fig|416269.6.peg.1937	fig|416269.6.peg.249	-	fig|416269.6.peg.1950	-
1655.52	Actinomyces naeslundii strain ATCC 27039	P4S	1	Lysine prototroph with salvage, amination pathway 4	fig|1655.52.peg.2145	fig|1655.52.peg.2483, fig|1655.52.peg.2482	-	-	fig|1655.52.peg.1580, fig|1655.52.peg.1581	fig|1655.52.peg.869	fig|1655.52.peg.871, fig|1655.52.peg.872	-	fig|1655.52.peg.2486, fig|1655.52.peg.2487	-	-	-	-	fig|1655.52.peg.556, fig|1655.52.peg.557	-	-	-	-	fig|1655.52.peg.1803	-	fig|1655.52.peg.1789	-	-
411466.7	Actinomyces odontolyticus ATCC 17982	P2S	1	Lysine prototroph with salvage, amination pathway 2	fig|411466.7.peg.1810	fig|411466.7.peg.1464	-	fig|411466.7.peg.1443	-	fig|411466.7.peg.485	fig|411466.7.peg.487	-	fig|411466.7.peg.1462	-	-	-	-	fig|411466.7.peg.35	-	-	-	-	fig|411466.7.peg.127	-	fig|411466.7.peg.128	fig|411466.7.peg.1928	-
883077.3	Actinomyces turicensis ACS-279-V-Col4	P2	1	Lysine prototroph, amination pathway 2	fig|883077.3.peg.1571	fig|883077.3.peg.1536	-	fig|883077.3.peg.1520	-	fig|883077.3.peg.179	fig|883077.3.peg.180	-	fig|883077.3.peg.1534	-	-	-	-	-	-	-	-	-	fig|883077.3.peg.1186	-	fig|883077.3.peg.1188	fig|883077.3.peg.706	-
1384484.3	Adlercreutzia equolifaciens DSM 19450	P34	1	Lysine prototroph, amination pathways 3, 4	fig|1384484.3.peg.2010	fig|1384484.3.peg.1089	fig|1384484.3.peg.416	fig|1384484.3.peg.1074	fig|1384484.3.peg.449	fig|1384484.3.peg.1543	fig|1384484.3.peg.1544	-	fig|1384484.3.peg.1088	-	-	-	-	-	-	-	-	-	-	-	-	-	-
655812.3	Aerococcus viridans ATCC 11563	P3*	1	Lysine prototroph, amination pathway 3 with missing DapF	fig|655812.3.peg.1158	fig|655812.3.peg.1498	fig|655812.3.peg.10	-	-	fig|655812.3.peg.843	fig|655812.3.peg.222	-	fig|655812.3.peg.492, fig|655812.3.peg.1145	-	-	-	-	-	-	-	-	fig|655812.3.peg.665, fig|655812.3.peg.664	-	-	-	-	-
380703.7	Aeromonas hydrophila subsp. hydrophila ATCC 7966	P2S	1	Lysine prototroph with salvage, amination pathway 2	fig|380703.7.peg.466	fig|380703.7.peg.2733	-	fig|380703.7.peg.467	-	fig|380703.7.peg.2688, fig|380703.7.peg.1961	fig|380703.7.peg.586, fig|380703.7.peg.3021, fig|380703.7.peg.2568, fig|380703.7.peg.3686	-	fig|380703.7.peg.897, fig|380703.7.peg.3776	-	-	-	-	-	fig|380703.7.peg.1837	-	-	-	fig|380703.7.peg.1177	fig|380703.7.peg.3174	-	fig|380703.7.peg.1487	-
1408437.6	Agathobaculum desmolans ATCC 43058	P34	1	Lysine prototroph, amination pathways 3, 4	fig|1408437.6.peg.1589	fig|1408437.6.peg.2082	fig|1408437.6.peg.1827	fig|1408437.6.peg.457	fig|1408437.6.peg.382	fig|1408437.6.peg.2080	fig|1408437.6.peg.452	-	fig|1408437.6.peg.2081	-	-	-	-	-	-	-	-	-	-	-	-	-	-
985008.3	Aggregatibacter aphrophilus ATCC 33389	P2	1	Lysine prototroph, amination pathway 2	fig|985008.3.peg.2091	fig|985008.3.peg.297	-	fig|985008.3.peg.156	-	fig|985008.3.peg.317, fig|985008.3.peg.316, fig|985008.3.peg.155	fig|985008.3.peg.975, fig|985008.3.peg.1535	-	fig|985008.3.peg.1529	-	-	-	-	-	-	-	-	-	fig|985008.3.peg.263	-	-	fig|985008.3.peg.1446	-
349741.6	Akkermansia muciniphila ATCC BAA-835	P34S	1	Lysine prototroph with salvage, amination pathways 3, 4	fig|349741.6.peg.817	fig|349741.6.peg.295	fig|349741.6.peg.1343	fig|349741.6.peg.51	fig|349741.6.peg.656	fig|349741.6.peg.1434	fig|349741.6.peg.2245	-	fig|349741.6.peg.296	-	fig|349741.6.peg.1643	fig|349741.6.peg.1643	fig|349741.6.peg.1642	-	-	-	-	-	-	-	-	-	-
1120974.3	Alistipes onderdonkii DSM 19147	P*	1	Lysine prototroph with missing amination pathway	fig|1120974.3.peg.1885	fig|1120974.3.peg.1737	-	fig|1120974.3.peg.1219	-	fig|1120974.3.peg.2913	fig|1120974.3.peg.2908	-	fig|1120974.3.peg.441	-	-	-	-	-	-	-	-	-	fig|1120974.3.peg.2906	-	-	-	-
445970.5	Alistipes putredinis DSM 17216	A	0	Lysine auxotroph	-	fig|445970.5.peg.1403	-	fig|445970.5.peg.1593	-	fig|445970.5.peg.795	fig|445970.5.peg.835	-	fig|445970.5.peg.1326	-	-	-	-	-	-	-	-	-	fig|445970.5.peg.830	-	-	-	-
561177.4	Anaerococcus hydrogenalis DSM 7454	P4S	1	Lysine prototroph with salvage, amination pathway 4	fig|561177.4.peg.967	fig|561177.4.peg.964	-	-	fig|561177.4.peg.963	fig|561177.4.peg.966	fig|561177.4.peg.969	-	fig|561177.4.peg.965	-	fig|561177.4.peg.1769	fig|561177.4.peg.1769	fig|561177.4.peg.1770	-	-	-	-	fig|561177.4.peg.1252, fig|561177.4.peg.405	-	-	-	-	-
525919.6	Anaerococcus prevotii DSM 20548	A	0	Lysine auxotroph	-	-	-	-	-	-	-	-	-	-	-	-	-	-	-	-	-	fig|525919.6.peg.329, fig|525919.6.peg.1171	-	-	-	-	-
525255.3	Anaerococcus tetradius ATCC 35098	A	0	Lysine auxotroph	-	-	-	-	-	-	-	-	-	-	-	-	-	-	-	-	-	fig|525255.3.peg.782	-	-	-	-	-
445971.6	Anaerofustis stercorihominis DSM 17244	P1S	1	Lysine prototroph with salvage, amination pathway 1	fig|445971.6.peg.89	fig|445971.6.peg.945	-	-	-	fig|445971.6.peg.943	fig|445971.6.peg.1517, fig|445971.6.peg.1105	-	fig|445971.6.peg.944	-	-	-	-	-	fig|445971.6.peg.125	fig|445971.6.peg.946	-	fig|445971.6.peg.1046	-	-	-	-	-
411490.6	Anaerostipes caccae DSM 14662	P34	1	Lysine prototroph, amination pathways 3, 4	fig|411490.6.peg.1962	fig|411490.6.peg.160	fig|411490.6.peg.120	fig|411490.6.peg.1877	fig|411490.6.peg.67	fig|411490.6.peg.1249	fig|411490.6.peg.3011, fig|411490.6.peg.1361	-	fig|411490.6.peg.2414, fig|411490.6.peg.161	-	-	-	-	-	-	-	-	fig|411490.6.peg.964, fig|411490.6.peg.1398, fig|411490.6.peg.1399	-	-	-	-	-
649757.3	Anaerostipes hadrus DSM 3319	P34	1	Lysine prototroph, amination pathways 3, 4	fig|649757.3.peg.206	fig|649757.3.peg.2372	fig|649757.3.peg.2343	fig|649757.3.peg.188	fig|649757.3.peg.912	fig|649757.3.peg.2484	fig|649757.3.peg.595, fig|649757.3.peg.932	-	fig|649757.3.peg.2371	-	-	-	-	-	-	-	-	fig|649757.3.peg.2609	-	-	-	-	-
445972.6	Anaerotruncus colihominis DSM 17241	P3	1	Lysine prototroph, amination pathway 3	fig|445972.6.peg.1049	fig|445972.6.peg.2063	fig|445972.6.peg.2206	fig|445972.6.peg.2207	-	fig|445972.6.peg.2065	fig|445972.6.peg.3688	-	fig|445972.6.peg.2064, fig|445972.6.peg.3418	-	-	-	-	-	-	-	-	-	-	-	-	-	-
997872.3	Atopobium minutum 10063974	A	0	Lysine auxotroph	-	-	-	-	-	fig|997872.3.peg.637	fig|997872.3.peg.636	-	-	-	-	-	-	-	-	-	-	-	-	-	-	-	-
692420.6	Bacillus amyloliquefaciens DSM7	P1S	1	Lysine prototroph with salvage, amination pathway 1	fig|692420.6.peg.2406	fig|692420.6.peg.2314	-	fig|692420.6.peg.3250	-	fig|692420.6.peg.1874	fig|692420.6.peg.1875, fig|692420.6.peg.2854, fig|692420.6.peg.376	-	fig|692420.6.peg.1876	-	-	-	-	fig|692420.6.peg.2659	-	fig|692420.6.peg.1610	fig|692420.6.peg.1592	fig|692420.6.peg.1611	-	-	-	-	-
526980.3	Bacillus cereus ATCC 10876	P1S	1	Lysine prototroph with salvage, amination pathway 1	fig|526980.3.peg.2290	fig|526980.3.peg.2390	-	fig|526980.3.peg.91	-	fig|526980.3.peg.4856, fig|526980.3.peg.3310	fig|526980.3.peg.2706, fig|526980.3.peg.4857	-	fig|526980.3.peg.4858	-	-	-	-	fig|526980.3.peg.3583, fig|526980.3.peg.3990	-	fig|526980.3.peg.5035	fig|526980.3.peg.5170	fig|526980.3.peg.5036	-	-	-	-	-
1196029.3	Bacillus endophyticus 2102	P1S	1	Lysine prototroph with salvage, amination pathway 1	fig|1196029.3.peg.1139	fig|1196029.3.peg.2542	-	fig|1196029.3.peg.4577	-	fig|1196029.3.peg.1387	fig|1196029.3.peg.1747, fig|1196029.3.peg.1388, fig|1196029.3.peg.771	-	fig|1196029.3.peg.3772, fig|1196029.3.peg.2969, fig|1196029.3.peg.3160, fig|1196029.3.peg.1389	-	-	-	-	fig|1196029.3.peg.1981	-	fig|1196029.3.peg.2492	fig|1196029.3.peg.2474	fig|1196029.3.peg.2493, fig|1196029.3.peg.3080	-	-	-	-	-
1367477.3	Bacillus infantis NRRL B-14911	P1	1	Lysine prototroph, amination pathway 1	fig|1367477.3.peg.3466	fig|1367477.3.peg.3372	-	fig|1367477.3.peg.3159	-	fig|1367477.3.peg.1943	fig|1367477.3.peg.3871, fig|1367477.3.peg.512, fig|1367477.3.peg.1944	-	fig|1367477.3.peg.1945	-	-	-	-	-	-	fig|1367477.3.peg.1668	fig|1367477.3.peg.1642	fig|1367477.3.peg.1669	-	-	-	-	-
279010.13	Bacillus licheniformis ATCC 14580	P1	1	Lysine prototroph, amination pathway 1	fig|279010.13.peg.2516	fig|279010.13.peg.2414	-	fig|279010.13.peg.3445	-	fig|279010.13.peg.1901	fig|279010.13.peg.449, fig|279010.13.peg.3057, fig|279010.13.peg.1902	-	fig|279010.13.peg.1903, fig|279010.13.peg.3769	-	-	-	-	-	-	fig|279010.13.peg.1629	fig|279010.13.peg.1606	fig|279010.13.peg.1630	-	-	-	-	-
592022.4	Bacillus megaterium DSM319	P1S	1	Lysine prototroph with salvage, amination pathway 1	fig|592022.4.peg.2260, fig|592022.4.peg.4366	fig|592022.4.peg.1292	-	fig|592022.4.peg.4932	-	fig|592022.4.peg.4120	fig|592022.4.peg.4119, fig|592022.4.peg.2035, fig|592022.4.peg.4710	-	fig|592022.4.peg.4118, fig|592022.4.peg.1627	-	-	-	-	fig|592022.4.peg.2786, fig|592022.4.peg.2291, fig|592022.4.peg.2488, fig|592022.4.peg.2787	-	fig|592022.4.peg.1238	fig|592022.4.peg.1220	fig|592022.4.peg.1239	-	-	-	-	-
526997.3	Bacillus mycoides DSM 2048	P1S	1	Lysine prototroph with salvage, amination pathway 1	fig|526997.3.peg.1671	fig|526997.3.peg.1838	-	fig|526997.3.peg.5204	-	fig|526997.3.peg.2660, fig|526997.3.peg.4094	fig|526997.3.peg.4095, fig|526997.3.peg.2128	-	fig|526997.3.peg.4096	-	-	-	-	fig|526997.3.peg.2903, fig|526997.3.peg.3291	-	fig|526997.3.peg.4193	fig|526997.3.peg.4347	fig|526997.3.peg.4194	-	-	-	-	-
224308.1	Bacillus subtilis subsp. subtilis str. 168	P1	1	Lysine prototroph, amination pathway 1	fig|224308.1.peg.2343	fig|224308.1.peg.2253	-	fig|224308.1.peg.3223	-	fig|224308.1.peg.1678	fig|224308.1.peg.2850, fig|224308.1.peg.380, fig|224308.1.peg.1679	-	fig|224308.1.peg.1680	-	-	-	-	-	-	fig|224308.1.peg.1420	fig|224308.1.peg.1402	fig|224308.1.peg.1421	-	-	-	-	-
1118061.3	Bacteroidales bacterium ph8	P*	1	Lysine prototroph with missing amination pathway	fig|1118061.3.peg.262	fig|1118061.3.peg.195	-	fig|1118061.3.peg.2798	-	fig|1118061.3.peg.1090	fig|1118061.3.peg.1105, fig|1118061.3.peg.898	-	fig|1118061.3.peg.124	-	-	-	-	-	-	-	-	fig|1118061.3.peg.2454	fig|1118061.3.peg.1107	-	-	-	-
411901.7	Bacteroides caccae ATCC 43185	P34	1	Lysine prototroph, amination pathways 3, 4	fig|411901.7.peg.2359	fig|411901.7.peg.1402	fig|411901.7.peg.407	fig|411901.7.peg.408	fig|411901.7.peg.3506	fig|411901.7.peg.3012	fig|411901.7.peg.1531, fig|411901.7.peg.2358, fig|411901.7.peg.3462	-	fig|411901.7.peg.528	-	-	-	-	-	-	-	-	-	-	-	-	-	-
537012.5	Bacteroides cellulosilyticus DSM 14838	P34	1	Lysine prototroph, amination pathways 3, 4	fig|537012.5.peg.534, fig|537012.5.peg.533	fig|537012.5.peg.1360	fig|537012.5.peg.3642	fig|537012.5.peg.3641	fig|537012.5.peg.4861	fig|537012.5.peg.5056	fig|537012.5.peg.1676, fig|537012.5.peg.535, fig|537012.5.peg.185	-	fig|537012.5.peg.4370	-	-	-	-	-	-	-	-	-	-	-	-	-	-
470145.6	Bacteroides coprocola DSM 17136	P34	1	Lysine prototroph, amination pathways 3, 4	fig|470145.6.peg.825	fig|470145.6.peg.1149	fig|470145.6.peg.2699, fig|470145.6.peg.1833	fig|470145.6.peg.2698	fig|470145.6.peg.3576	fig|470145.6.peg.2737	fig|470145.6.peg.652, fig|470145.6.peg.824, fig|470145.6.peg.677	-	fig|470145.6.peg.2506	-	-	-	-	-	-	-	-	-	-	-	-	-	-
547042.5	Bacteroides coprophilus DSM 18228	P34	1	Lysine prototroph, amination pathways 3, 4	fig|547042.5.peg.998	fig|547042.5.peg.117	fig|547042.5.peg.2681, fig|547042.5.peg.1012	fig|547042.5.peg.2680	fig|547042.5.peg.2049	fig|547042.5.peg.1907	fig|547042.5.peg.997, fig|547042.5.peg.2827	-	fig|547042.5.peg.2236, fig|547042.5.peg.2235	-	-	-	-	-	-	-	-	-	-	-	-	-	-
483217.6	Bacteroides dorei DSM 17855	P34	1	Lysine prototroph, amination pathways 3, 4	fig|483217.6.peg.916	fig|483217.6.peg.1507	fig|483217.6.peg.4120	fig|483217.6.peg.4121	fig|483217.6.peg.251	fig|483217.6.peg.349	fig|483217.6.peg.3261, fig|483217.6.peg.917, fig|483217.6.peg.2455	-	fig|483217.6.peg.2413	-	-	-	-	-	-	-	-	-	-	-	-	-	-
483216.6	Bacteroides eggerthii DSM 20697	P34	1	Lysine prototroph, amination pathways 3, 4	fig|483216.6.peg.1300	fig|483216.6.peg.3150	fig|483216.6.peg.2426	fig|483216.6.peg.2425	fig|483216.6.peg.335	fig|483216.6.peg.3308	fig|483216.6.peg.1299, fig|483216.6.peg.2662, fig|483216.6.peg.639	-	fig|483216.6.peg.2290	-	-	-	-	-	-	-	-	-	-	-	-	-	-
1077285.3	Bacteroides faecis MAJ27	P34	1	Lysine prototroph, amination pathways 3, 4	fig|1077285.3.peg.3828	fig|1077285.3.peg.832	fig|1077285.3.peg.3622	fig|1077285.3.peg.3621	fig|1077285.3.peg.4431	fig|1077285.3.peg.1109	fig|1077285.3.peg.3829, fig|1077285.3.peg.127, fig|1077285.3.peg.92	-	fig|1077285.3.peg.3176	-	-	-	-	-	-	-	-	-	-	-	-	-	-
483215.6	Bacteroides finegoldii DSM 17565	P34	1	Lysine prototroph, amination pathways 3, 4	fig|483215.6.peg.241	fig|483215.6.peg.831	fig|483215.6.peg.1729	fig|483215.6.peg.1730	fig|483215.6.peg.1429	fig|483215.6.peg.2842	fig|483215.6.peg.1384, fig|483215.6.peg.242, fig|483215.6.peg.3424	-	fig|483215.6.peg.2143	-	-	-	-	-	-	-	-	-	-	-	-	-	-
862962.3	Bacteroides fragilis 638R	P34	1	Lysine prototroph, amination pathways 3, 4	fig|862962.3.peg.2973	fig|862962.3.peg.135	fig|862962.3.peg.2746	fig|862962.3.peg.2745	fig|862962.3.peg.3634	fig|862962.3.peg.462	fig|862962.3.peg.588, fig|862962.3.peg.622, fig|862962.3.peg.2975	-	fig|862962.3.peg.2502	-	-	-	-	-	-	-	-	-	-	-	-	-	-
384639.4	Bacteroides galacturonicus strain DSM 3978	P34	1	Lysine prototroph, amination pathways 3, 4	fig|384639.4.peg.1748, fig|384639.4.peg.222	fig|384639.4.peg.1800	fig|384639.4.peg.1099	fig|384639.4.peg.2668	fig|384639.4.peg.343	fig|384639.4.peg.1313	fig|384639.4.peg.2142	-	fig|384639.4.peg.1801	-	-	-	-	-	-	-	-	-	-	fig|384639.4.peg.1472	-	-	-
471870.8	Bacteroides intestinalis DSM 17393	P34	1	Lysine prototroph, amination pathways 3, 4	fig|471870.8.peg.3288	fig|471870.8.peg.1256	fig|471870.8.peg.1793	fig|471870.8.peg.1794	fig|471870.8.peg.4667	fig|471870.8.peg.660	fig|471870.8.peg.3289, fig|471870.8.peg.4531, fig|471870.8.peg.490	-	fig|471870.8.peg.1875	-	-	-	-	-	-	-	-	-	-	-	-	-	-
997884.3	Bacteroides nordii CL02T12C05	P34	1	Lysine prototroph, amination pathways 3, 4	fig|997884.3.peg.3610	fig|997884.3.peg.448	fig|997884.3.peg.2059	fig|997884.3.peg.2060	fig|997884.3.peg.3872	fig|997884.3.peg.721	fig|997884.3.peg.943, fig|997884.3.peg.3609	-	fig|997884.3.peg.2677	-	-	-	-	-	-	-	-	-	-	-	-	-	-
411476.11	Bacteroides ovatus ATCC 8483	P34	1	Lysine prototroph, amination pathways 3, 4	fig|411476.11.peg.3124, fig|411476.11.peg.1241	fig|411476.11.peg.2018	fig|411476.11.peg.3202	fig|411476.11.peg.3201	fig|411476.11.peg.1921	fig|411476.11.peg.2929	fig|411476.11.peg.2535, fig|411476.11.peg.530, fig|411476.11.peg.1242	-	fig|411476.11.peg.333	-	-	-	-	-	-	-	-	-	-	-	-	-	-
483218.5	Bacteroides pectinophilus ATCC 43243	P3	1	Lysine prototroph, amination pathway 3	fig|483218.5.peg.1342, fig|483218.5.peg.238	fig|483218.5.peg.1624	fig|483218.5.peg.1654	fig|483218.5.peg.1653	-	fig|483218.5.peg.1120	fig|483218.5.peg.2934	-	fig|483218.5.peg.1623	-	-	-	-	-	-	-	-	-	-	fig|483218.5.peg.2089	-	-	-
484018.6	Bacteroides plebeius DSM 17135	P34	1	Lysine prototroph, amination pathways 3, 4	fig|484018.6.peg.2083	fig|484018.6.peg.926	fig|484018.6.peg.2619, fig|484018.6.peg.1938	fig|484018.6.peg.1937	fig|484018.6.peg.3467	fig|484018.6.peg.1053	fig|484018.6.peg.2566, fig|484018.6.peg.2084	-	fig|484018.6.peg.308	-	-	-	-	-	-	-	-	-	-	-	-	-	-
1121099.3	Bacteroides propionicifaciens DSM 19291	P4	1	Lysine prototroph, amination pathway 4	fig|1121099.3.peg.463	fig|1121099.3.peg.207	-	-	fig|1121099.3.peg.2132	fig|1121099.3.peg.1657	fig|1121099.3.peg.1502, fig|1121099.3.peg.462, fig|1121099.3.peg.2157	-	fig|1121099.3.peg.1913	-	-	-	-	-	-	-	-	-	-	-	-	-	-
1235809.3	Bacteroides pyogenes JCM 6292	P4	1	Lysine prototroph, amination pathway 4	fig|1235809.3.peg.2811	fig|1235809.3.peg.2873	-	-	fig|1235809.3.peg.2740	fig|1235809.3.peg.1522	fig|1235809.3.peg.1644, fig|1235809.3.peg.2812	-	fig|1235809.3.peg.1709	-	-	-	-	-	-	-	-	-	-	-	-	-	-
667015.3	Bacteroides salanitronis DSM 18170	P34	1	Lysine prototroph, amination pathways 3, 4	fig|667015.3.peg.982	fig|667015.3.peg.2436	fig|667015.3.peg.710, fig|667015.3.peg.2816	fig|667015.3.peg.2817	fig|667015.3.peg.2689	fig|667015.3.peg.3489	fig|667015.3.peg.981, fig|667015.3.peg.1434	-	fig|667015.3.peg.652	-	-	-	-	-	-	-	-	-	-	-	-	-	-
1121101.3	Bacteroides salyersiae WAL 10018 = DSM 18765 = JCM 12988	P34	1	Lysine prototroph, amination pathways 3, 4	fig|1121101.3.peg.3017	fig|1121101.3.peg.1798	fig|1121101.3.peg.113	fig|1121101.3.peg.112	fig|1121101.3.peg.3820	fig|1121101.3.peg.1505	fig|1121101.3.peg.1305, fig|1121101.3.peg.3016, fig|1121101.3.peg.1336	-	fig|1121101.3.peg.3331	-	-	-	-	-	-	-	-	-	-	-	-	-	-
1236538.3	Bacteroides sartorii JCM 16497	P34	1	Lysine prototroph, amination pathways 3, 4	fig|1236538.3.peg.4971	fig|1236538.3.peg.958	fig|1236538.3.peg.232	fig|1236538.3.peg.233	fig|1236538.3.peg.3543	fig|1236538.3.peg.3634	fig|1236538.3.peg.4970, fig|1236538.3.peg.4960, fig|1236538.3.peg.3945	-	fig|1236538.3.peg.4582	-	-	-	-	-	-	-	-	-	-	-	-	-	-
449673.7	Bacteroides stercoris ATCC 43183	P34	1	Lysine prototroph, amination pathways 3, 4	fig|449673.7.peg.467	fig|449673.7.peg.2137	fig|449673.7.peg.2521	fig|449673.7.peg.2520	fig|449673.7.peg.2711	fig|449673.7.peg.2305	fig|449673.7.peg.468, fig|449673.7.peg.308, fig|449673.7.peg.375	-	fig|449673.7.peg.1273	-	-	-	-	-	-	fig|449673.7.peg.1122	-	-	-	-	-	-	-
226186.1	Bacteroides thetaiotaomicron VPI-5482	P34	1	Lysine prototroph, amination pathways 3, 4	fig|226186.1.peg.1374	fig|226186.1.peg.3319	fig|226186.1.peg.547	fig|226186.1.peg.548	fig|226186.1.peg.1979	fig|226186.1.peg.3634	fig|226186.1.peg.1375, fig|226186.1.peg.2403, fig|226186.1.peg.1901	-	fig|226186.1.peg.895	-	-	-	-	-	-	-	-	-	-	-	-	-	-
411479.10	Bacteroides uniformis ATCC 8492	P34	1	Lysine prototroph, amination pathways 3, 4	fig|411479.10.peg.3810	fig|411479.10.peg.1231	fig|411479.10.peg.1984	fig|411479.10.peg.1985	fig|411479.10.peg.1741	fig|411479.10.peg.624	fig|411479.10.peg.526, fig|411479.10.peg.2440, fig|411479.10.peg.3812	-	fig|411479.10.peg.2100	-	-	-	-	-	-	fig|411479.10.peg.3740	-	-	-	-	-	-	-
1121102.3	Bacteroides ureolyticus DSM 20703	P2	1	Lysine prototroph, amination pathway 2	fig|1121102.3.peg.361	fig|1121102.3.peg.582	-	fig|1121102.3.peg.488	-	fig|1121102.3.peg.260	fig|1121102.3.peg.997	-	fig|1121102.3.peg.1071	-	-	-	-	-	-	-	-	-	fig|1121102.3.peg.730	-	-	fig|1121102.3.peg.1645	-
435590.9	Bacteroides vulgatus ATCC 8482	P34	1	Lysine prototroph, amination pathways 3, 4	fig|435590.9.peg.3960	fig|435590.9.peg.1307	fig|435590.9.peg.4114	fig|435590.9.peg.4115, fig|435590.9.peg.2875, fig|435590.9.peg.2874	fig|435590.9.peg.1725	fig|435590.9.peg.212	fig|435590.9.peg.3357, fig|435590.9.peg.2120, fig|435590.9.peg.3958	-	fig|435590.9.peg.3401	-	-	-	-	-	-	-	-	-	-	-	-	-	-
657309.4	Bacteroides xylanisolvens XB1A	P34	1	Lysine prototroph, amination pathways 3, 4	fig|657309.4.peg.3334, fig|657309.4.peg.3333	fig|657309.4.peg.1378	fig|657309.4.peg.4286	fig|657309.4.peg.4287	fig|657309.4.peg.47	fig|657309.4.peg.1755	fig|657309.4.peg.4570, fig|657309.4.peg.527, fig|657309.4.peg.3335	-	fig|657309.4.peg.4019	-	-	-	-	-	-	fig|657309.4.peg.1482	-	-	-	-	-	-	-
384636.4	Bacteroides xylanolyticus strain DSM 3808	P34	1	Lysine prototroph, amination pathways 3, 4	fig|384636.4.peg.4138, fig|384636.4.peg.4351	fig|384636.4.peg.4526	fig|384636.4.peg.2286	fig|384636.4.peg.2287, fig|384636.4.peg.2305	fig|384636.4.peg.5251	fig|384636.4.peg.1450	fig|384636.4.peg.1926, fig|384636.4.peg.669	-	fig|384636.4.peg.3311, fig|384636.4.peg.4525	-	-	-	-	-	-	-	-	-	-	-	-	-	-
742726.3	Barnesiella intestinihominis YIT 11860	P34	1	Lysine prototroph, amination pathways 3, 4	fig|742726.3.peg.1656	fig|742726.3.peg.2732	fig|742726.3.peg.1687	fig|742726.3.peg.1688	fig|742726.3.peg.1108	fig|742726.3.peg.2615	fig|742726.3.peg.1711, fig|742726.3.peg.878, fig|742726.3.peg.1655	-	fig|742726.3.peg.601	-	-	-	-	-	-	-	-	-	-	-	-	-	-
367928.6	Bifidobacterium adolescentis ATCC 15703	P2	1	Lysine prototroph, amination pathway 2	fig|367928.6.peg.1496	fig|367928.6.peg.1381	-	fig|367928.6.peg.1255	-	fig|367928.6.peg.146	fig|367928.6.peg.144, fig|367928.6.peg.145	-	fig|367928.6.peg.1374	-	-	-	-	-	-	-	-	-	fig|367928.6.peg.495	fig|367928.6.peg.998	fig|367928.6.peg.322	fig|367928.6.peg.257	-
518635.5	Bifidobacterium angulatum DSM 20098	P2	1	Lysine prototroph, amination pathway 2	fig|518635.5.peg.474	fig|518635.5.peg.605	-	fig|518635.5.peg.530	-	fig|518635.5.peg.5	fig|518635.5.peg.7, fig|518635.5.peg.6	-	fig|518635.5.peg.606	-	-	-	-	-	-	-	-	fig|518635.5.peg.805	fig|518635.5.peg.511	fig|518635.5.peg.1245	fig|518635.5.peg.1511	fig|518635.5.peg.481	-
555970.3	Bifidobacterium animalis subsp. lactis DSM 10140	P2	1	Lysine prototroph, amination pathway 2	fig|555970.3.peg.1411	fig|555970.3.peg.1330	-	fig|555970.3.peg.1265	-	fig|555970.3.peg.217	fig|555970.3.peg.216, fig|555970.3.peg.215	-	fig|555970.3.peg.1329	-	-	-	-	-	-	-	-	-	fig|555970.3.peg.544	-	fig|555970.3.peg.374	fig|555970.3.peg.304	-
500634.6	Bifidobacterium bifidum ATCC 29521 = JCM 1255 = DSM 20456	P2	1	Lysine prototroph, amination pathway 2	fig|500634.6.peg.265, fig|500634.6.peg.266	fig|500634.6.peg.459	-	fig|500634.6.peg.493	-	fig|500634.6.peg.1818	fig|500634.6.peg.1820, fig|500634.6.peg.1821	-	fig|500634.6.peg.461, fig|500634.6.peg.460	-	-	-	-	-	-	-	-	fig|500634.6.peg.1290	fig|500634.6.peg.521	fig|500634.6.peg.1204	fig|500634.6.peg.1640	fig|500634.6.peg.277	-
326426.4	Bifidobacterium breve UCC2003	P2	1	Lysine prototroph, amination pathway 2	fig|326426.4.peg.1883	fig|326426.4.peg.551	-	fig|326426.4.peg.701	-	fig|326426.4.peg.160	fig|326426.4.peg.158, fig|326426.4.peg.159	-	fig|326426.4.peg.552	-	-	-	-	-	-	-	-	-	fig|326426.4.peg.1566	-	fig|326426.4.peg.1784	fig|326426.4.peg.1865	-
566552.4	Bifidobacterium catenulatum DSM 16992	P2	1	Lysine prototroph, amination pathway 2	fig|566552.4.peg.150	fig|566552.4.peg.991	-	fig|566552.4.peg.322	-	fig|566552.4.peg.1715	fig|566552.4.peg.1717, fig|566552.4.peg.1716	-	fig|566552.4.peg.989	-	-	-	-	-	-	-	-	-	fig|566552.4.peg.1193	-	fig|566552.4.peg.1367	fig|566552.4.peg.1428	-
473819.7	Bifidobacterium dentium ATCC 27678	P2	1	Lysine prototroph, amination pathway 2	fig|473819.7.peg.1039	fig|473819.7.peg.1197	-	fig|473819.7.peg.1318	-	fig|473819.7.peg.495	fig|473819.7.peg.496, fig|473819.7.peg.497	-	fig|473819.7.peg.1203	-	-	-	-	-	-	-	-	-	fig|473819.7.peg.104	-	fig|473819.7.peg.320	fig|473819.7.peg.385	-
561180.4	Bifidobacterium gallicum DSM 20093	P2	1	Lysine prototroph, amination pathway 2	fig|561180.4.peg.1431	fig|561180.4.peg.475	-	fig|561180.4.peg.546	-	fig|561180.4.peg.1225	fig|561180.4.peg.1227, fig|561180.4.peg.1226	-	fig|561180.4.peg.476	-	-	-	-	-	-	-	-	-	fig|561180.4.peg.923	fig|561180.4.peg.658	fig|561180.4.peg.1093	fig|561180.4.peg.774	-
391904.8	Bifidobacterium longum subsp. infantis ATCC 15697 = JCM 1222	P2	1	Lysine prototroph, amination pathway 2	fig|391904.8.peg.2393	fig|391904.8.peg.2120	-	fig|391904.8.peg.790	-	fig|391904.8.peg.171	fig|391904.8.peg.170, fig|391904.8.peg.169	-	fig|391904.8.peg.2119	-	-	-	-	-	-	-	-	fig|391904.8.peg.774, fig|391904.8.peg.1787	fig|391904.8.peg.601	-	fig|391904.8.peg.2326	fig|391904.8.peg.2378	-
565042.3	Bifidobacterium longum subsp. longum JCM 1217	P2	1	Lysine prototroph, amination pathway 2	fig|565042.3.peg.1818	fig|565042.3.peg.432	-	fig|565042.3.peg.1411	-	fig|565042.3.peg.151	fig|565042.3.peg.150, fig|565042.3.peg.149	-	fig|565042.3.peg.433	-	-	-	-	-	-	-	-	fig|565042.3.peg.691	fig|565042.3.peg.1582	-	fig|565042.3.peg.1755	fig|565042.3.peg.1811	-
547043.16	Bifidobacterium pseudocatenulatum DSM 20438 = JCM 1200 = LMG 10505	P2	1	Lysine prototroph, amination pathway 2	fig|547043.16.peg.1722	fig|547043.16.peg.1464	-	fig|547043.16.peg.863	-	fig|547043.16.peg.917	fig|547043.16.peg.915, fig|547043.16.peg.916	-	fig|547043.16.peg.1467	-	-	-	-	-	-	-	-	-	fig|547043.16.peg.1279	-	fig|547043.16.peg.1085	fig|547043.16.peg.1022	-
1150461.5	Bifidobacterium scardovii JCM 12489 = DSM 13734	P2	1	Lysine prototroph, amination pathway 2	fig|1150461.5.peg.353	fig|1150461.5.peg.2152	-	fig|1150461.5.peg.1000	-	fig|1150461.5.peg.2444	fig|1150461.5.peg.2446, fig|1150461.5.peg.2445	-	fig|1150461.5.peg.2151	-	-	-	-	-	-	-	-	-	fig|1150461.5.peg.697	-	fig|1150461.5.peg.509	fig|1150461.5.peg.370	-
563192.3	Bilophila wadsworthia 3_1_6	P34	1	Lysine prototroph, amination pathways 3, 4	fig|563192.3.peg.2227	fig|563192.3.peg.1594	fig|563192.3.peg.2707	fig|563192.3.peg.2706, fig|563192.3.peg.3252	fig|563192.3.peg.3397	fig|563192.3.peg.2554	fig|563192.3.peg.4008	-	fig|563192.3.peg.1991, fig|563192.3.peg.3387, fig|563192.3.peg.2892	-	-	-	-	-	-	-	-	-	-	-	-	-	-
537007.6	Blautia hansenii DSM 20583	P34S	1	Lysine prototroph with salvage, amination pathways 3, 4	fig|537007.6.peg.2554	fig|537007.6.peg.641	fig|537007.6.peg.701	fig|537007.6.peg.116, fig|537007.6.peg.2442	fig|537007.6.peg.2675	fig|537007.6.peg.1453	fig|537007.6.peg.1512, fig|537007.6.peg.1405	-	fig|537007.6.peg.642	-	-	-	-	-	fig|537007.6.peg.1754	-	-	-	-	-	-	-	-
476272.5	Blautia hydrogenotrophica DSM 10507	P34S	1	Lysine prototroph with salvage, amination pathways 3, 4	fig|476272.5.peg.746	fig|476272.5.peg.1452	fig|476272.5.peg.693	fig|476272.5.peg.2692	fig|476272.5.peg.2163	fig|476272.5.peg.363	fig|476272.5.peg.2121	-	fig|476272.5.peg.334, fig|476272.5.peg.1327, fig|476272.5.peg.872, fig|476272.5.peg.20, fig|476272.5.peg.737, fig|476272.5.peg.1451	-	-	-	-	-	fig|476272.5.peg.812	-	-	-	-	-	-	-	-
1121114.4	Blautia producta ATCC 27340	P34S	1	Lysine prototroph with salvage, amination pathways 3, 4	fig|1121114.4.peg.3071, fig|1121114.4.peg.558	fig|1121114.4.peg.5623	fig|1121114.4.peg.4618	fig|1121114.4.peg.5415, fig|1121114.4.peg.2027	fig|1121114.4.peg.5148	fig|1121114.4.peg.4393	fig|1121114.4.peg.591, fig|1121114.4.peg.3839	-	fig|1121114.4.peg.5624, fig|1121114.4.peg.5834, fig|1121114.4.peg.2618	-	-	-	-	-	fig|1121114.4.peg.1502	-	-	fig|1121114.4.peg.5154	-	-	-	-	-
1121115.4	Blautia wexlerae DSM 19850	P34S	1	Lysine prototroph with salvage, amination pathways 3, 4	fig|1121115.4.peg.3550, fig|1121115.4.peg.96	fig|1121115.4.peg.4017	fig|1121115.4.peg.2423	fig|1121115.4.peg.1883, fig|1121115.4.peg.1328	fig|1121115.4.peg.4115	fig|1121115.4.peg.571	fig|1121115.4.peg.3211, fig|1121115.4.peg.1888	-	fig|1121115.4.peg.4016	-	-	-	-	-	fig|1121115.4.peg.1360	-	-	fig|1121115.4.peg.3562	-	fig|1121115.4.peg.1713	-	-	-
1133568.3	Brachyspira pilosicoli B2904	P1	1	Lysine prototroph, amination pathway 1	fig|1133568.3.peg.1442	fig|1133568.3.peg.1340, fig|1133568.3.peg.1341	-	fig|1133568.3.peg.1518	-	fig|1133568.3.peg.2633	fig|1133568.3.peg.412	-	fig|1133568.3.peg.1590, fig|1133568.3.peg.320, fig|1133568.3.peg.1342	-	-	-	-	-	-	fig|1133568.3.peg.491	fig|1133568.3.peg.390	fig|1133568.3.peg.2269, fig|1133568.3.peg.655, fig|1133568.3.peg.1343	-	fig|1133568.3.peg.1608	-	-	-
1129895.3	Brevibacillus brevis FJAT-0809-GLX	P1S	1	Lysine prototroph with salvage, amination pathway 1	fig|1129895.3.peg.4951, fig|1129895.3.peg.1462	fig|1129895.3.peg.1561	-	fig|1129895.3.peg.3927, fig|1129895.3.peg.4534	-	fig|1129895.3.peg.5397	fig|1129895.3.peg.1102, fig|1129895.3.peg.5398, fig|1129895.3.peg.344	-	fig|1129895.3.peg.5399	-	-	-	-	fig|1129895.3.peg.3380	-	fig|1129895.3.peg.2268	-	fig|1129895.3.peg.2270	-	fig|1129895.3.peg.2269	-	-	-
1176165.3	Brevibacterium massiliense 5401308	P4	1	Lysine prototroph, amination pathway 4	fig|1176165.3.peg.1443	fig|1176165.3.peg.878	-	fig|1176165.3.peg.902	fig|1176165.3.peg.36	fig|1176165.3.peg.453	fig|1176165.3.peg.452	-	fig|1176165.3.peg.881	-	-	-	-	-	-	-	-	fig|1176165.3.peg.784, fig|1176165.3.peg.787	-	-	fig|1176165.3.peg.1491	-	-
679192.3	Bulleidia extructa W1219	A	0	Lysine auxotroph	-	-	-	-	-	-	-	-	-	-	-	-	-	-	-	-	-	-	-	-	-	-	-
1834205.4	Burkholderiales bacterium YL45	P2	1	Lysine prototroph, amination pathway 2	fig|1834205.4.peg.2646	fig|1834205.4.peg.232	-	fig|1834205.4.peg.1889	-	fig|1834205.4.peg.716	fig|1834205.4.peg.515	-	fig|1834205.4.peg.673	-	-	-	-	-	-	-	-	fig|1834205.4.peg.986, fig|1834205.4.peg.2375, fig|1834205.4.peg.1701	fig|1834205.4.peg.1218	-	fig|1834205.4.peg.1217	fig|1834205.4.peg.1219	-
1203606.4	Butyricicoccus pullicaecorum 1.2	P34	1	Lysine prototroph, amination pathways 3, 4	fig|1203606.4.peg.1455	fig|1203606.4.peg.334	fig|1203606.4.peg.2492	fig|1203606.4.peg.1412	fig|1203606.4.peg.2067	fig|1203606.4.peg.336	fig|1203606.4.peg.2150	-	fig|1203606.4.peg.335	-	-	-	-	-	-	-	-	fig|1203606.4.peg.2966, fig|1203606.4.peg.3055	-	-	-	-	-
1121129.3	Butyricimonas synergistica DSM 23225	P14	1	Lysine prototroph, amination pathways 1, 4	fig|1121129.3.peg.2437	fig|1121129.3.peg.378	-	-	fig|1121129.3.peg.2014	fig|1121129.3.peg.3438	fig|1121129.3.peg.2377, fig|1121129.3.peg.2438	-	fig|1121129.3.peg.2416	-	-	-	-	-	-	fig|1121129.3.peg.2363	-	fig|1121129.3.peg.592	-	-	-	-	-
511680.4	Butyrivibrio crossotus DSM 2876	P34	1	Lysine prototroph, amination pathways 3, 4	fig|511680.4.peg.158	fig|511680.4.peg.1892	fig|511680.4.peg.1071	fig|511680.4.peg.1072	fig|511680.4.peg.288	fig|511680.4.peg.933	fig|511680.4.peg.1100	-	fig|511680.4.peg.1893	-	-	-	-	-	-	-	-	-	-	-	-	-	-
1121262.4	Caloramator proteoclasticus DSM 10124	P13	1	Lysine prototroph, amination pathways 1, 3	fig|1121262.4.peg.762	fig|1121262.4.peg.78	-	fig|1121262.4.peg.2592	-	fig|1121262.4.peg.76	fig|1121262.4.peg.2376, fig|1121262.4.peg.1513	-	fig|1121262.4.peg.77	fig|1121262.4.peg.1062	-	-	-	-	-	fig|1121262.4.peg.81	fig|1121262.4.peg.79	fig|1121262.4.peg.2408	-	-	-	-	-
864566.3	Campylobacter coli JV20	P2	1	Lysine prototroph, amination pathway 2	fig|864566.3.peg.1242	fig|864566.3.peg.1127	-	fig|864566.3.peg.687	-	fig|864566.3.peg.326	fig|864566.3.peg.45	-	fig|864566.3.peg.545	-	-	-	-	-	-	-	-	fig|864566.3.peg.1515	fig|864566.3.peg.777	fig|864566.3.peg.1143	-	fig|864566.3.peg.297	-
199.248	Campylobacter concisus strain ATCC 33237	P2	1	Lysine prototroph, amination pathway 2	fig|199.248.peg.1485	fig|199.248.peg.281	-	fig|199.248.peg.127	-	fig|199.248.peg.877	fig|199.248.peg.1357	-	fig|199.248.peg.1105	-	-	-	-	-	-	-	-	-	fig|199.248.peg.1257	-	-	fig|199.248.peg.454	-
197.5249	Campylobacter jejuni strain NCTC11351	P2	1	Lysine prototroph, amination pathway 2	fig|197.5249.peg.318	fig|197.5249.peg.198	-	fig|197.5249.peg.1649	-	fig|197.5249.peg.1128	fig|197.5249.peg.567	-	fig|197.5249.peg.789	-	-	-	-	-	-	-	-	-	fig|197.5249.peg.1729	fig|197.5249.peg.220	-	fig|197.5249.peg.1156	-
553218.4	Campylobacter rectus RM3267	P4	1	Lysine prototroph, amination pathway 4	fig|553218.4.peg.401	fig|553218.4.peg.468	-	-	fig|553218.4.peg.1622	fig|553218.4.peg.2035	fig|553218.4.peg.1369	-	fig|553218.4.peg.1899	-	-	-	-	-	-	-	-	-	-	-	-	-	-
883165.3	Campylobacter ureolyticus ACS-301-V-Sch3b	P2	1	Lysine prototroph, amination pathway 2	fig|883165.3.peg.658	fig|883165.3.peg.466	-	fig|883165.3.peg.384	-	fig|883165.3.peg.1339	fig|883165.3.peg.1186	-	fig|883165.3.peg.1268	-	-	-	-	-	-	-	-	-	fig|883165.3.peg.1553	-	-	fig|883165.3.peg.163	-
521097.5	Capnocytophaga ochracea DSM 7271	P*	1	Lysine prototroph with missing amination pathway	fig|521097.5.peg.2118	fig|521097.5.peg.1793	-	fig|521097.5.peg.1592	-	fig|521097.5.peg.1843	fig|521097.5.peg.274, fig|521097.5.peg.401	-	fig|521097.5.peg.1771	-	-	-	-	-	-	-	-	-	fig|521097.5.peg.1394	-	-	-	-
553177.6	Capnocytophaga sputigena ATCC 33612	P*	1	Lysine prototroph with missing amination pathway	fig|553177.6.peg.2534	fig|553177.6.peg.2214	-	fig|553177.6.peg.2580	-	fig|553177.6.peg.407	fig|553177.6.peg.1534, fig|553177.6.peg.1834	-	fig|553177.6.peg.2023	-	-	-	-	-	-	-	-	-	fig|553177.6.peg.1544	-	-	-	-
451640.5	Catenibacterium mitsuokai DSM 15897	P1S	1	Lysine prototroph with salvage, amination pathway 1	fig|451640.5.peg.348	fig|451640.5.peg.347	-	fig|451640.5.peg.1113	-	fig|451640.5.peg.2167	fig|451640.5.peg.2040, fig|451640.5.peg.345	-	fig|451640.5.peg.346, fig|451640.5.peg.2106	-	fig|451640.5.peg.472, fig|451640.5.peg.471	fig|451640.5.peg.472, fig|451640.5.peg.471	fig|451640.5.peg.470, fig|451640.5.peg.467	-	-	fig|451640.5.peg.1112	-	fig|451640.5.peg.1111	-	-	-	-	-
1319815.3	Cetobacterium somerae ATCC BAA-474	P1	1	Lysine prototroph, amination pathway 1	fig|1319815.3.peg.893, fig|1319815.3.peg.2816	fig|1319815.3.peg.2438	-	fig|1319815.3.peg.2194	-	fig|1319815.3.peg.2531	fig|1319815.3.peg.2440, fig|1319815.3.peg.2532	-	fig|1319815.3.peg.2439, fig|1319815.3.peg.2681	-	-	-	-	-	-	fig|1319815.3.peg.2437	-	fig|1319815.3.peg.2817, fig|1319815.3.peg.384, fig|1319815.3.peg.1216	-	-	-	-	-
626937.8	Christensenella minuta strain DSM 22607	P3	1	Lysine prototroph, amination pathway 3	fig|626937.8.peg.2340	fig|626937.8.peg.407	fig|626937.8.peg.2164	fig|626937.8.peg.1579	-	fig|626937.8.peg.409	fig|626937.8.peg.1620	-	fig|626937.8.peg.408	-	-	-	-	-	-	-	-	-	-	-	-	-	-
1006003.3	Citrobacter freundii ATCC 8090 = MTCC 1658	P2S	1	Lysine prototroph with salvage, amination pathway 2	fig|1006003.3.peg.3869	fig|1006003.3.peg.1299	-	fig|1006003.3.peg.4027	-	fig|1006003.3.peg.2618, fig|1006003.3.peg.1679	fig|1006003.3.peg.3507, fig|1006003.3.peg.1263, fig|1006003.3.peg.4126, fig|1006003.3.peg.4171	-	fig|1006003.3.peg.3474, fig|1006003.3.peg.2119	-	-	-	-	fig|1006003.3.peg.3204	-	-	-	-	fig|1006003.3.peg.1432	fig|1006003.3.peg.1745	-	fig|1006003.3.peg.2126	-
290338.8	Citrobacter koseri ATCC BAA-895	P2S	1	Lysine prototroph with salvage, amination pathway 2	fig|290338.8.peg.3519	fig|290338.8.peg.2813	-	fig|290338.8.peg.127	-	fig|290338.8.peg.4052	fig|290338.8.peg.3264, fig|290338.8.peg.2841, fig|290338.8.peg.2556	-	fig|290338.8.peg.263, fig|290338.8.peg.2586	-	-	-	-	fig|290338.8.peg.537	-	-	-	-	fig|290338.8.peg.2679	fig|290338.8.peg.3990	-	fig|290338.8.peg.270	-
1118059.3	Clostridiales bacterium ph2	A	0	Lysine auxotroph	-	-	-	-	-	-	-	-	fig|1118059.3.peg.171	-	-	-	-	-	-	-	-	-	-	-	-	-	-
272562.8	Clostridium acetobutylicum ATCC 824	P1S	1	Lysine prototroph with salvage, amination pathway 1	fig|272562.8.peg.811	fig|272562.8.peg.2576	-	fig|272562.8.peg.2813	-	fig|272562.8.peg.772, fig|272562.8.peg.201	fig|272562.8.peg.465, fig|272562.8.peg.2016	-	fig|272562.8.peg.2575	-	-	-	-	fig|272562.8.peg.3345, fig|272562.8.peg.3528, fig|272562.8.peg.3637	-	fig|272562.8.peg.2578	fig|272562.8.peg.570, fig|272562.8.peg.2577	fig|272562.8.peg.1222	-	-	-	-	-
1128398.3	Clostridium acidurici 9a	P4	1	Lysine prototroph, amination pathway 4	fig|1128398.3.peg.1192	fig|1128398.3.peg.1188	-	-	fig|1128398.3.peg.2939	fig|1128398.3.peg.1190	fig|1128398.3.peg.67, fig|1128398.3.peg.1191	-	fig|1128398.3.peg.1189	-	-	-	-	-	-	-	-	-	-	-	-	-	-
518636.5	Clostridium asparagiforme DSM 15981	P34S	1	Lysine prototroph with salvage, amination pathways 3, 4	fig|518636.5.peg.1266	fig|518636.5.peg.4783	fig|518636.5.peg.1312	fig|518636.5.peg.1308, fig|518636.5.peg.1311	fig|518636.5.peg.2720	fig|518636.5.peg.2179	fig|518636.5.peg.3999, fig|518636.5.peg.4880, fig|518636.5.peg.4881	-	fig|518636.5.peg.5440, fig|518636.5.peg.2811, fig|518636.5.peg.2376, fig|518636.5.peg.470, fig|518636.5.peg.2812, fig|518636.5.peg.4784, fig|518636.5.peg.658	-	fig|518636.5.peg.3473	fig|518636.5.peg.3472	fig|518636.5.peg.3471	-	-	-	-	fig|518636.5.peg.981, fig|518636.5.peg.2058, fig|518636.5.peg.1069	-	-	-	-	-
445973.7	Clostridium bartlettii DSM 16795	P1	1	Lysine prototroph, amination pathway 1	fig|445973.7.peg.1839	fig|445973.7.peg.332	-	fig|445973.7.peg.1344	-	fig|445973.7.peg.334	fig|445973.7.peg.1840, fig|445973.7.peg.2028	-	fig|445973.7.peg.333, fig|445973.7.peg.2323	-	-	-	-	-	-	fig|445973.7.peg.331	-	fig|445973.7.peg.1402, fig|445973.7.peg.346, fig|445973.7.peg.336, fig|445973.7.peg.1230	-	-	-	-	-
290402.41	Clostridium beijerinckii NCIMB 8052	P1S	1	Lysine prototroph with salvage, amination pathway 1	fig|290402.41.peg.4972	fig|290402.41.peg.3047, fig|290402.41.peg.1853	-	fig|290402.41.peg.1649	-	fig|290402.41.peg.533, fig|290402.41.peg.1855	fig|290402.41.peg.1242, fig|290402.41.peg.4368	-	fig|290402.41.peg.4961, fig|290402.41.peg.5231, fig|290402.41.peg.4285, fig|290402.41.peg.1854	-	-	-	-	fig|290402.41.peg.810	-	fig|290402.41.peg.1849	fig|290402.41.peg.1850	fig|290402.41.peg.1427	-	-	-	-	-
1233170.3	Clostridium bifermentans ATCC 19299	P13S	1	Lysine prototroph with salvage, amination pathways 1, 3	fig|1233170.3.peg.3392	fig|1233170.3.peg.2885	-	fig|1233170.3.peg.2043	-	fig|1233170.3.peg.2883	fig|1233170.3.peg.894	-	fig|1233170.3.peg.2884	-	-	-	-	fig|1233170.3.peg.3234	-	fig|1233170.3.peg.2886	-	fig|1233170.3.peg.2266, fig|1233170.3.peg.2535, fig|1233170.3.peg.805	-	-	-	-	fig|1233170.3.peg.503
411902.9	Clostridium bolteae ATCC BAA-613	P34S	1	Lysine prototroph with salvage, amination pathways 3, 4	fig|411902.9.peg.5822	fig|411902.9.peg.3634	fig|411902.9.peg.2525	fig|411902.9.peg.2529, fig|411902.9.peg.2526	fig|411902.9.peg.5101	fig|411902.9.peg.2647	fig|411902.9.peg.1344, fig|411902.9.peg.2181	-	fig|411902.9.peg.3635, fig|411902.9.peg.1652, fig|411902.9.peg.5130, fig|411902.9.peg.4606, fig|411902.9.peg.5486, fig|411902.9.peg.5550, fig|411902.9.peg.5877	-	fig|411902.9.peg.1134	fig|411902.9.peg.1135	-	-	-	-	-	fig|411902.9.peg.1007, fig|411902.9.peg.1572, fig|411902.9.peg.5927, fig|411902.9.peg.5373, fig|411902.9.peg.5674, fig|411902.9.peg.4442, fig|411902.9.peg.4465, fig|411902.9.peg.1576	-	-	-	-	-
508765.6	Clostridium botulinum B str. Eklund 17B	P14	1	Lysine prototroph, amination pathways 1, 4	fig|508765.6.peg.3191	fig|508765.6.peg.2402	-	fig|508765.6.peg.2343	fig|508765.6.peg.2910	fig|508765.6.peg.2400	fig|508765.6.peg.1213, fig|508765.6.peg.979	-	fig|508765.6.peg.3368, fig|508765.6.peg.2401	-	-	-	-	-	-	fig|508765.6.peg.3276, fig|508765.6.peg.2411	fig|508765.6.peg.2410	fig|508765.6.peg.3218, fig|508765.6.peg.2783	-	-	-	-	-
1316931.3	Clostridium butyricum DSM 10702	P1	1	Lysine prototroph, amination pathway 1	fig|1316931.3.peg.4082	fig|1316931.3.peg.2156	-	fig|1316931.3.peg.2279	-	fig|1316931.3.peg.2580	fig|1316931.3.peg.1174, fig|1316931.3.peg.539	-	fig|1316931.3.peg.3436, fig|1316931.3.peg.4070, fig|1316931.3.peg.2155	-	-	-	-	-	-	fig|1316931.3.peg.4173, fig|1316931.3.peg.3559	fig|1316931.3.peg.3560	fig|1316931.3.peg.2333, fig|1316931.3.peg.3307, fig|1316931.3.peg.4096	-	-	-	-	-
1280692.3	Clostridium cadaveris AGR2141	P14	1	Lysine prototroph, amination pathways 1, 4	fig|1280692.3.peg.2656, fig|1280692.3.peg.66	fig|1280692.3.peg.1380	-	fig|1280692.3.peg.1440	fig|1280692.3.peg.2681	fig|1280692.3.peg.1698	fig|1280692.3.peg.1178	-	fig|1280692.3.peg.1381	-	-	-	-	-	-	fig|1280692.3.peg.1378	fig|1280692.3.peg.1379	fig|1280692.3.peg.2395, fig|1280692.3.peg.2531	-	-	-	-	-
573061.5	Clostridium cellulovorans 743B	P1S	1	Lysine prototroph with salvage, amination pathway 1	fig|573061.5.peg.651, fig|573061.5.peg.3224	fig|573061.5.peg.2030	-	fig|573061.5.peg.1647	-	fig|573061.5.peg.2032	fig|573061.5.peg.1842, fig|573061.5.peg.650, fig|573061.5.peg.2826	-	fig|573061.5.peg.3215, fig|573061.5.peg.2031	-	-	-	-	fig|573061.5.peg.3728	-	fig|573061.5.peg.2028	fig|573061.5.peg.2029	fig|573061.5.peg.3586, fig|573061.5.peg.1669, fig|573061.5.peg.3441	-	-	-	-	-
717608.3	Clostridium cf. saccharolyticum K10	P34S	1	Lysine prototroph with salvage, amination pathways 3, 4	fig|717608.3.peg.909	fig|717608.3.peg.3715	fig|717608.3.peg.3541	fig|717608.3.peg.279, fig|717608.3.peg.282	fig|717608.3.peg.3675	fig|717608.3.peg.818	fig|717608.3.peg.1819	-	fig|717608.3.peg.1449, fig|717608.3.peg.3714	-	fig|717608.3.peg.2482	fig|717608.3.peg.2483	fig|717608.3.peg.2484	-	-	-	-	fig|717608.3.peg.556	-	-	-	-	-
720554.3	Clostridium clariflavum DSM 19732	P34	1	Lysine prototroph, amination pathways 3, 4	fig|720554.3.peg.1555	fig|720554.3.peg.2530, fig|720554.3.peg.1886	fig|720554.3.peg.3446	fig|720554.3.peg.3447	fig|720554.3.peg.2178	fig|720554.3.peg.1490	fig|720554.3.peg.2531, fig|720554.3.peg.3041	-	fig|720554.3.peg.2529	-	-	-	-	-	-	-	-	fig|720554.3.peg.4168	-	-	-	-	-
999410.3	Clostridium clostridioforme CM201	P34	1	Lysine prototroph, amination pathways 3, 4	fig|999410.3.peg.509, fig|999410.3.peg.1723	fig|999410.3.peg.3216	fig|999410.3.peg.324	fig|999410.3.peg.329, fig|999410.3.peg.325	fig|999410.3.peg.2725	fig|999410.3.peg.5389	fig|999410.3.peg.3139, fig|999410.3.peg.772	-	fig|999410.3.peg.4737, fig|999410.3.peg.3813, fig|999410.3.peg.5485, fig|999410.3.peg.3215	-	-	-	-	-	-	-	-	fig|999410.3.peg.4258, fig|999410.3.peg.599, fig|999410.3.peg.4624, fig|999410.3.peg.5598, fig|999410.3.peg.4202, fig|999410.3.peg.42	-	-	-	-	-
499175.4	Clostridium difficile ATCC 43255	P1	1	Lysine prototroph, amination pathway 1	fig|499175.4.peg.1459, fig|499175.4.peg.1677	fig|499175.4.peg.2858, fig|499175.4.peg.2855	-	fig|499175.4.peg.2220	-	fig|499175.4.peg.2853	fig|499175.4.peg.1678, fig|499175.4.peg.913	-	fig|499175.4.peg.3249, fig|499175.4.peg.2852, fig|499175.4.peg.2854	-	-	-	-	-	-	fig|499175.4.peg.2856	-	fig|499175.4.peg.2476, fig|499175.4.peg.3519, fig|499175.4.peg.2850, fig|499175.4.peg.1803, fig|499175.4.peg.995	-	-	-	-	-
1121315.3	Clostridium glycolicum ATCC 14880	P1	1	Lysine prototroph, amination pathway 1	fig|1121315.3.peg.785, fig|1121315.3.peg.2191	fig|1121315.3.peg.2509, fig|1121315.3.peg.1542	-	fig|1121315.3.peg.3150	-	fig|1121315.3.peg.1540	fig|1121315.3.peg.2192, fig|1121315.3.peg.2971	-	fig|1121315.3.peg.1541	-	-	-	-	-	-	fig|1121315.3.peg.1543	-	fig|1121315.3.peg.934, fig|1121315.3.peg.1528, fig|1121315.3.peg.3280, fig|1121315.3.peg.1467	-	-	-	-	-
566550.8	Clostridium hathewayi DSM 13479	P34	1	Lysine prototroph, amination pathways 3, 4	fig|566550.8.peg.212	fig|566550.8.peg.1442	fig|566550.8.peg.2263	fig|566550.8.peg.2262, fig|566550.8.peg.2334	fig|566550.8.peg.1064	fig|566550.8.peg.4947	fig|566550.8.peg.3505, fig|566550.8.peg.4278	-	fig|566550.8.peg.4391, fig|566550.8.peg.1360, fig|566550.8.peg.6081	-	-	-	-	-	-	-	-	fig|566550.8.peg.3608	-	-	-	-	-
500633.7	Clostridium hiranonis DSM 13275	P14S	1	Lysine prototroph with salvage, amination pathways 1, 4	fig|500633.7.peg.1163	fig|500633.7.peg.1403, fig|500633.7.peg.1401	-	fig|500633.7.peg.843	fig|500633.7.peg.274	fig|500633.7.peg.1405	fig|500633.7.peg.987, fig|500633.7.peg.1162	-	fig|500633.7.peg.1404	-	-	-	-	-	fig|500633.7.peg.1116	fig|500633.7.peg.1402	-	fig|500633.7.peg.1407, fig|500633.7.peg.1408	-	-	-	-	-
553973.6	Clostridium hylemonae DSM 15053	P34S	1	Lysine prototroph with salvage, amination pathways 3, 4	fig|553973.6.peg.2347	fig|553973.6.peg.820, fig|553973.6.peg.534	fig|553973.6.peg.996	fig|553973.6.peg.997, fig|553973.6.peg.2751	fig|553973.6.peg.3128	fig|553973.6.peg.2490	fig|553973.6.peg.522, fig|553973.6.peg.2392, fig|553973.6.peg.2391	-	fig|553973.6.peg.981, fig|553973.6.peg.3251, fig|553973.6.peg.535	-	fig|553973.6.peg.3477	fig|553973.6.peg.3478	fig|553973.6.peg.3479	-	fig|553973.6.peg.2923	-	-	fig|553973.6.peg.826	-	-	-	-	-
999413.4	Clostridium innocuum 2959	P1	1	Lysine prototroph, amination pathway 1	fig|999413.4.peg.1437	fig|999413.4.peg.1433	-	fig|999413.4.peg.1435	-	fig|999413.4.peg.2159	fig|999413.4.peg.2158, fig|999413.4.peg.2502, fig|999413.4.peg.1436	-	fig|999413.4.peg.1434, fig|999413.4.peg.1217, fig|999413.4.peg.115, fig|999413.4.peg.3541, fig|999413.4.peg.2201, fig|999413.4.peg.783	-	-	-	-	-	-	fig|999413.4.peg.1432	-	fig|999413.4.peg.1438	-	-	-	-	-
428125.8	Clostridium leptum DSM 753	P3S	1	Lysine prototroph with salvage, amination pathway 3	fig|428125.8.peg.1857	fig|428125.8.peg.2443	fig|428125.8.peg.2042	fig|428125.8.peg.2041	-	fig|428125.8.peg.2441	fig|428125.8.peg.2119	-	fig|428125.8.peg.2380, fig|428125.8.peg.1555, fig|428125.8.peg.1727, fig|428125.8.peg.2442, fig|428125.8.peg.2625	-	-	-	-	-	fig|428125.8.peg.861	-	-	-	-	-	-	-	-
500632.7	Clostridium nexile DSM 1787	P34S	1	Lysine prototroph with salvage, amination pathways 3, 4	fig|500632.7.peg.1547	fig|500632.7.peg.2421	fig|500632.7.peg.3245	fig|500632.7.peg.3578, fig|500632.7.peg.3246	fig|500632.7.peg.3155	fig|500632.7.peg.2841	fig|500632.7.peg.1363, fig|500632.7.peg.2429	-	fig|500632.7.peg.2420	-	-	-	-	-	fig|500632.7.peg.3379	fig|500632.7.peg.79	-	-	-	-	-	-	-
742738.3	Clostridium orbiscindens 1_3_50AFAA	P4	1	Lysine prototroph, amination pathway 4	fig|742738.3.peg.637	fig|742738.3.peg.1507	-	fig|742738.3.peg.639	fig|742738.3.peg.663	fig|742738.3.peg.1509	fig|742738.3.peg.1805	-	fig|742738.3.peg.1508	-	-	-	-	-	-	-	-	-	-	-	-	-	-
1262449.3	Clostridium pasteurianum DSM 525	P1	1	Lysine prototroph, amination pathway 1	fig|1262449.3.peg.2651	fig|1262449.3.peg.1497	-	fig|1262449.3.peg.1712	-	fig|1262449.3.peg.2219	fig|1262449.3.peg.2650, fig|1262449.3.peg.3181, fig|1262449.3.peg.4041	-	fig|1262449.3.peg.3303, fig|1262449.3.peg.1498	-	-	-	-	-	-	fig|1262449.3.peg.1495	fig|1262449.3.peg.1496, fig|1262449.3.peg.2425	fig|1262449.3.peg.3374, fig|1262449.3.peg.2284, fig|1262449.3.peg.3031	-	-	-	-	-
195103.9	Clostridium perfringens ATCC 13124	P1S	1	Lysine prototroph with salvage, amination pathway 1	fig|195103.9.peg.552	fig|195103.9.peg.2101	-	fig|195103.9.peg.2044	-	fig|195103.9.peg.2099	fig|195103.9.peg.1875	-	fig|195103.9.peg.2100	-	-	-	-	fig|195103.9.peg.1322	-	fig|195103.9.peg.2104	fig|195103.9.peg.2102	fig|195103.9.peg.1367	-	-	-	-	-
445974.6	Clostridium ramosum DSM 1402	P14	1	Lysine prototroph, amination pathways 1, 4	fig|445974.6.peg.728	fig|445974.6.peg.727	-	fig|445974.6.peg.1094	fig|445974.6.peg.1902	fig|445974.6.peg.1574	fig|445974.6.peg.1575, fig|445974.6.peg.725, fig|445974.6.peg.2445, fig|445974.6.peg.999	-	fig|445974.6.peg.2444, fig|445974.6.peg.726	-	-	-	-	-	-	fig|445974.6.peg.1095	-	fig|445974.6.peg.2741, fig|445974.6.peg.1096	-	-	-	-	-
411468.9	Clostridium scindens ATCC 35704	P34S	1	Lysine prototroph with salvage, amination pathways 3, 4	fig|411468.9.peg.1331	fig|411468.9.peg.3359, fig|411468.9.peg.1028	fig|411468.9.peg.3514	fig|411468.9.peg.3515, fig|411468.9.peg.811	fig|411468.9.peg.745	fig|411468.9.peg.1804	fig|411468.9.peg.1173, fig|411468.9.peg.3370	-	fig|411468.9.peg.3358	-	-	-	-	-	fig|411468.9.peg.1918	-	-	fig|411468.9.peg.2147	-	-	-	-	-
1504.35	Clostridium septicum strain DSM 7534	P4S	1	Lysine prototroph with salvage, amination pathway 4	fig|1504.35.peg.1314, fig|1504.35.peg.1273	fig|1504.35.peg.2920	-	-	fig|1504.35.peg.384	fig|1504.35.peg.2922	fig|1504.35.peg.134	-	fig|1504.35.peg.2921	-	-	-	-	fig|1504.35.peg.1433	-	-	-	fig|1504.35.peg.2376	-	-	-	-	-
1292036.3	Clostridium sordellii ATCC 9714	AS	0	Lysine auxotroph with salvage	-	fig|1292036.3.peg.5186, fig|1292036.3.peg.5187, fig|1292036.3.peg.2089	-	fig|1292036.3.peg.1785	-	fig|1292036.3.peg.2086, fig|1292036.3.peg.2085	fig|1292036.3.peg.3990, fig|1292036.3.peg.3991	-	fig|1292036.3.peg.2087, fig|1292036.3.peg.2088	-	-	-	-	fig|1292036.3.peg.5138, fig|1292036.3.peg.5139, fig|1292036.3.peg.5137	-	fig|1292036.3.peg.2090	-	fig|1292036.3.peg.1987, fig|1292036.3.peg.5292, fig|1292036.3.peg.1988	-	-	-	-	fig|1292036.3.peg.1261
428126.7	Clostridium spiroforme DSM 1552	P1S	1	Lysine prototroph with salvage, amination pathway 1	fig|428126.7.peg.2231	fig|428126.7.peg.2230	-	fig|428126.7.peg.1684	-	fig|428126.7.peg.756	fig|428126.7.peg.2228, fig|428126.7.peg.757, fig|428126.7.peg.1011	-	fig|428126.7.peg.2229	-	fig|428126.7.peg.1247	fig|428126.7.peg.1247	-	-	-	fig|428126.7.peg.1685	-	fig|428126.7.peg.1686	-	-	-	-	-
471871.7	Clostridium sporogenes ATCC 15579	P1S	1	Lysine prototroph with salvage, amination pathway 1	fig|471871.7.peg.234	fig|471871.7.peg.3442, fig|471871.7.peg.413	-	fig|471871.7.peg.1700	-	fig|471871.7.peg.415	fig|471871.7.peg.1904, fig|471871.7.peg.1224, fig|471871.7.peg.233	-	fig|471871.7.peg.414	-	-	-	-	fig|471871.7.peg.2664	-	fig|471871.7.peg.411	fig|471871.7.peg.412	fig|471871.7.peg.2219, fig|471871.7.peg.2137	-	-	-	-	-
411472.5	Clostridium symbiosum ATCC 14940	P34	1	Lysine prototroph, amination pathways 3, 4	fig|411472.5.peg.2721	fig|411472.5.peg.2524	fig|411472.5.peg.2819	fig|411472.5.peg.73, fig|411472.5.peg.76	fig|411472.5.peg.2066	fig|411472.5.peg.3587	fig|411472.5.peg.25, fig|411472.5.peg.503	-	fig|411472.5.peg.2523	-	-	-	-	-	-	-	-	fig|411472.5.peg.4386, fig|411472.5.peg.1968, fig|411472.5.peg.2572	-	-	-	-	-
1121342.3	Clostridium tyrobutyricum DSM 2637 = ATCC 25755	P1S	1	Lysine prototroph with salvage, amination pathway 1	fig|1121342.3.peg.2182	fig|1121342.3.peg.998	-	fig|1121342.3.peg.2132	-	fig|1121342.3.peg.1000	fig|1121342.3.peg.576, fig|1121342.3.peg.2183	-	fig|1121342.3.peg.999	-	-	-	-	fig|1121342.3.peg.2267	-	fig|1121342.3.peg.991	fig|1121342.3.peg.997	fig|1121342.3.peg.603	-	-	-	-	-
411903.6	Collinsella aerofaciens ATCC 25986	P1	1	Lysine prototroph, amination pathway 1	fig|411903.6.peg.361	fig|411903.6.peg.362	-	-	-	fig|411903.6.peg.827	fig|411903.6.peg.826	-	fig|411903.6.peg.361	-	-	-	-	-	-	fig|411903.6.peg.363	-	fig|411903.6.peg.747, fig|411903.6.peg.879, fig|411903.6.peg.359	-	-	-	-	-
521003.7	Collinsella intestinalis DSM 13280	A	0	Lysine auxotroph	-	-	-	-	-	fig|521003.7.peg.1408	fig|521003.7.peg.1409	-	-	-	-	-	-	-	-	-	-	fig|521003.7.peg.409	-	-	-	-	-
445975.6	Collinsella stercoris DSM 13279	A	0	Lysine auxotroph	-	-	-	-	-	fig|445975.6.peg.101	fig|445975.6.peg.100	-	-	-	-	-	-	-	-	-	-	-	-	-	-	-	-
742742.3	Collinsella tanakaei YIT 12063	P1	1	Lysine prototroph, amination pathway 1	fig|742742.3.peg.171	fig|742742.3.peg.169	-	-	-	fig|742742.3.peg.1317	fig|742742.3.peg.1316	-	fig|742742.3.peg.170	-	-	-	-	-	-	fig|742742.3.peg.168	-	fig|742742.3.peg.1865, fig|742742.3.peg.172	-	-	-	-	-
399795.3	Comamonas testosteroni KF-1	P24S	1	Lysine prototroph with salvage, amination pathways 2, 4	fig|399795.3.peg.717	fig|399795.3.peg.5245	-	fig|399795.3.peg.465	fig|399795.3.peg.1366	fig|399795.3.peg.3949	fig|399795.3.peg.3753	-	fig|399795.3.peg.3801	-	-	-	-	fig|399795.3.peg.2209, fig|399795.3.peg.4004	-	-	-	-	fig|399795.3.peg.2260	-	fig|399795.3.peg.2261	fig|399795.3.peg.2258	-
1297794.4	Coprobacillus cateniformis JCM 10604	P14	1	Lysine prototroph, amination pathways 1, 4	fig|1297794.4.peg.1267	fig|1297794.4.peg.1265, fig|1297794.4.peg.1266	-	fig|1297794.4.peg.489, fig|1297794.4.peg.490	fig|1297794.4.peg.3730	fig|1297794.4.peg.4048, fig|1297794.4.peg.4049	fig|1297794.4.peg.1720, fig|1297794.4.peg.1721, fig|1297794.4.peg.1722, fig|1297794.4.peg.1263, fig|1297794.4.peg.4046, fig|1297794.4.peg.4047	-	fig|1297794.4.peg.1264, fig|1297794.4.peg.683	-	-	-	-	-	-	fig|1297794.4.peg.488	-	-	-	-	-	-	-
470146.3	Coprococcus comes ATCC 27758	P3S	1	Lysine prototroph with salvage, amination pathway 3	fig|470146.3.peg.1702	fig|470146.3.peg.2706	fig|470146.3.peg.18	fig|470146.3.peg.19	-	fig|470146.3.peg.1727	fig|470146.3.peg.2715, fig|470146.3.peg.939	-	fig|470146.3.peg.2232, fig|470146.3.peg.2705	-	fig|470146.3.peg.1878	fig|470146.3.peg.1879	fig|470146.3.peg.1880	-	-	-	-	-	-	-	-	-	-
411474.6	Coprococcus eutactus ATCC 27759	P3S	1	Lysine prototroph with salvage, amination pathway 3	fig|411474.6.peg.1875	fig|411474.6.peg.489	fig|411474.6.peg.402	fig|411474.6.peg.403	-	fig|411474.6.peg.208	fig|411474.6.peg.886, fig|411474.6.peg.813	-	fig|411474.6.peg.488	-	-	-	-	-	fig|411474.6.peg.449	-	-	-	-	-	-	-	-
548476.3	Corynebacterium aurimucosum ATCC 700975	P2	1	Lysine prototroph, amination pathway 2	fig|548476.3.peg.377, fig|548476.3.peg.1082	fig|548476.3.peg.1553	-	fig|548476.3.peg.1523	-	fig|548476.3.peg.203	fig|548476.3.peg.202	-	fig|548476.3.peg.637, fig|548476.3.peg.1551	-	-	-	-	-	-	-	-	fig|548476.3.peg.1649, fig|548476.3.peg.1881, fig|548476.3.peg.981	fig|548476.3.peg.1017	-	fig|548476.3.peg.1011	fig|548476.3.peg.1020	-
272564.6	Desulfitobacterium hafniense DCB-2	P34	1	Lysine prototroph, amination pathways 3, 4	fig|272564.6.peg.5066	fig|272564.6.peg.3811	fig|272564.6.peg.4739	fig|272564.6.peg.4067	fig|272564.6.peg.200	fig|272564.6.peg.3808	fig|272564.6.peg.3807, fig|272564.6.peg.3379	-	fig|272564.6.peg.2062, fig|272564.6.peg.3806	-	-	-	-	-	-	-	-	fig|272564.6.peg.4396	-	-	-	-	-
1121444.3	Desulfovibrio desulfuricans subsp. aestuarii DSM 17919 = ATCC 29578	P3	1	Lysine prototroph, amination pathway 3	fig|1121444.3.peg.591	fig|1121444.3.peg.2748	-	fig|1121444.3.peg.3126	-	fig|1121444.3.peg.448	fig|1121444.3.peg.2638	-	fig|1121444.3.peg.3127	fig|1121444.3.peg.2780	-	-	-	-	-	-	-	-	-	-	-	-	-
411464.8	Desulfovibrio piger ATCC 29098	P34	1	Lysine prototroph, amination pathways 3, 4	fig|411464.8.peg.627	fig|411464.8.peg.983	fig|411464.8.peg.494	fig|411464.8.peg.495	fig|411464.8.peg.2348	fig|411464.8.peg.1516	fig|411464.8.peg.1079	-	fig|411464.8.peg.388	-	-	-	-	-	-	-	-	-	-	-	-	-	-
592028.3	Dialister invisus DSM 15470	P34	1	Lysine prototroph, amination pathways 3, 4	fig|592028.3.peg.459	fig|592028.3.peg.211	fig|592028.3.peg.31	fig|592028.3.peg.207	fig|592028.3.peg.748	fig|592028.3.peg.210	fig|592028.3.peg.63	-	fig|592028.3.peg.209	-	-	-	-	-	-	-	-	-	-	-	-	-	-
411461.4	Dorea formicigenerans ATCC 27755	P34S	1	Lysine prototroph with salvage, amination pathways 3, 4	fig|411461.4.peg.1301	fig|411461.4.peg.627	fig|411461.4.peg.232	fig|411461.4.peg.231, fig|411461.4.peg.2298	fig|411461.4.peg.931	fig|411461.4.peg.1506	fig|411461.4.peg.1429, fig|411461.4.peg.620	-	fig|411461.4.peg.628	-	-	-	-	-	fig|411461.4.peg.2179	-	-	fig|411461.4.peg.2232	-	-	-	-	-
411462.6	Dorea longicatena DSM 13814	P34S	1	Lysine prototroph with salvage, amination pathways 3, 4	fig|411462.6.peg.609	fig|411462.6.peg.346, fig|411462.6.peg.187	fig|411462.6.peg.2230	fig|411462.6.peg.1909, fig|411462.6.peg.2229	fig|411462.6.peg.377	fig|411462.6.peg.1139	fig|411462.6.peg.471, fig|411462.6.peg.180	-	fig|411462.6.peg.2282, fig|411462.6.peg.188	-	-	-	-	-	fig|411462.6.peg.311	-	-	fig|411462.6.peg.588	-	-	-	-	-
471854.5	Dyadobacter fermentans DSM 18053	P2	1	Lysine prototroph, amination pathway 2	fig|471854.5.peg.3057	fig|471854.5.peg.213	-	fig|471854.5.peg.5230	-	fig|471854.5.peg.3841	fig|471854.5.peg.3933, fig|471854.5.peg.3253	-	fig|471854.5.peg.4106, fig|471854.5.peg.5252	-	-	-	-	-	-	-	-	-	fig|471854.5.peg.1071	fig|471854.5.peg.4544	-	-	-
500638.3	Edwardsiella tarda ATCC 23685	P2S	1	Lysine prototroph with salvage, amination pathway 2	fig|500638.3.peg.583, fig|500638.3.peg.582	fig|500638.3.peg.1308	-	fig|500638.3.peg.2855	-	fig|500638.3.peg.3169, fig|500638.3.peg.3236, fig|500638.3.peg.1561	fig|500638.3.peg.603, fig|500638.3.peg.2912, fig|500638.3.peg.105, fig|500638.3.peg.104	-	fig|500638.3.peg.2082, fig|500638.3.peg.2757	-	-	-	-	fig|500638.3.peg.2158	-	-	-	-	fig|500638.3.peg.2521	fig|500638.3.peg.3081	-	fig|500638.3.peg.2089	-
479437.5	Eggerthella lenta DSM 2243	P4	1	Lysine prototroph, amination pathway 4	fig|479437.5.peg.293	fig|479437.5.peg.1681, fig|479437.5.peg.479	-	-	fig|479437.5.peg.788	fig|479437.5.peg.2770	fig|479437.5.peg.2771	-	fig|479437.5.peg.1680	-	-	-	-	-	-	-	-	-	-	-	-	-	-
999415.3	Eggerthia catenaformis OT 569 = DSM 20559	P4	1	Lysine prototroph, amination pathway 4	fig|999415.3.peg.85	fig|999415.3.peg.84	-	-	fig|999415.3.peg.1441	fig|999415.3.peg.1275	fig|999415.3.peg.738, fig|999415.3.peg.82	-	fig|999415.3.peg.1325, fig|999415.3.peg.83	-	-	-	-	-	-	-	-	-	-	-	-	-	-
1432052.14	Eisenbergiella tayi strain DSM 26961	P34	1	Lysine prototroph, amination pathways 3, 4	fig|1432052.14.peg.2147	fig|1432052.14.peg.3337	fig|1432052.14.peg.329	fig|1432052.14.peg.330	fig|1432052.14.peg.5961	fig|1432052.14.peg.4791	fig|1432052.14.peg.3885	-	fig|1432052.14.peg.5927, fig|1432052.14.peg.3338, fig|1432052.14.peg.3192	-	-	-	-	-	-	-	-	-	-	-	-	-	-
1028307.3	Enterobacter aerogenes KCTC 2190	P2S	1	Lysine prototroph with salvage, amination pathway 2	fig|1028307.3.peg.435	fig|1028307.3.peg.2186	-	fig|1028307.3.peg.1570	-	fig|1028307.3.peg.1078	fig|1028307.3.peg.1512, fig|1028307.3.peg.2128, fig|1028307.3.peg.1661	-	fig|1028307.3.peg.97	-	-	-	-	fig|1028307.3.peg.4753	-	-	-	-	fig|1028307.3.peg.2320	fig|1028307.3.peg.1016	-	fig|1028307.3.peg.90	-
716541.4	Enterobacter cloacae subsp. cloacae ATCC 13047	P2S	1	Lysine prototroph with salvage, amination pathway 2	fig|716541.4.peg.4314	fig|716541.4.peg.1102	-	fig|716541.4.peg.5117	-	fig|716541.4.peg.2361, fig|716541.4.peg.4940, fig|716541.4.peg.3826	fig|716541.4.peg.5171, fig|716541.4.peg.1081, fig|716541.4.peg.563	-	fig|716541.4.peg.4615, fig|716541.4.peg.2198, fig|716541.4.peg.3937	-	-	-	-	fig|716541.4.peg.3626	-	-	-	-	fig|716541.4.peg.1227	fig|716541.4.peg.4884	-	fig|716541.4.peg.3930	-
1140002.4	Enterococcus avium ATCC 14025	P14	1	Lysine prototroph, amination pathways 1, 4	fig|1140002.4.peg.1589	fig|1140002.4.peg.2801, fig|1140002.4.peg.1595	-	fig|1140002.4.peg.1588	fig|1140002.4.peg.493	fig|1140002.4.peg.593	fig|1140002.4.peg.3564	-	fig|1140002.4.peg.1285, fig|1140002.4.peg.1612, fig|1140002.4.peg.1594	-	-	-	-	-	-	fig|1140002.4.peg.1596	fig|1140002.4.peg.2329	fig|1140002.4.peg.1590, fig|1140002.4.peg.1981	-	-	-	-	-
888066.3	Enterococcus casseliflavus ATCC 12755	P1	1	Lysine prototroph, amination pathway 1	fig|888066.3.peg.149	fig|888066.3.peg.146	-	fig|888066.3.peg.150	-	fig|888066.3.peg.139	fig|888066.3.peg.2867	-	fig|888066.3.peg.147, fig|888066.3.peg.907, fig|888066.3.peg.2410, fig|888066.3.peg.2815, fig|888066.3.peg.906	-	-	-	-	-	-	fig|888066.3.peg.145	fig|888066.3.peg.2618	fig|888066.3.peg.148	-	-	-	-	-
1140001.4	Enterococcus durans ATCC 6056	P1	1	Lysine prototroph, amination pathway 1	fig|1140001.4.peg.1063	fig|1140001.4.peg.1066	-	fig|1140001.4.peg.1064	-	fig|1140001.4.peg.1068	fig|1140001.4.peg.1069	-	fig|1140001.4.peg.2456, fig|1140001.4.peg.1065	-	-	-	-	-	-	fig|1140001.4.peg.1067	fig|1140001.4.peg.1071	fig|1140001.4.peg.1070	-	-	-	-	-
525271.4	Enterococcus faecalis ATCC 29200	P1	1	Lysine prototroph, amination pathway 1	fig|525271.4.peg.581	fig|525271.4.peg.465	-	fig|525271.4.peg.1469	-	fig|525271.4.peg.816	fig|525271.4.peg.1379	-	fig|525271.4.peg.1532, fig|525271.4.peg.815	-	-	-	-	-	-	fig|525271.4.peg.857	fig|525271.4.peg.324	fig|525271.4.peg.856	-	-	-	-	-
1158600.4	Enterococcus faecium ATCC 8459	P1	1	Lysine prototroph, amination pathway 1	fig|1158600.4.peg.131	fig|1158600.4.peg.128	-	fig|1158600.4.peg.130	-	fig|1158600.4.peg.126	fig|1158600.4.peg.125	-	fig|1158600.4.peg.129	-	-	-	-	-	-	fig|1158600.4.peg.127	fig|1158600.4.peg.123	fig|1158600.4.peg.124	-	-	-	-	-
768486.3	Enterococcus hirae ATCC 9790	P1	1	Lysine prototroph, amination pathway 1	fig|768486.3.peg.595	fig|768486.3.peg.592	-	fig|768486.3.peg.594	-	fig|768486.3.peg.590	fig|768486.3.peg.589	-	fig|768486.3.peg.593	-	-	-	-	-	-	fig|768486.3.peg.591	fig|768486.3.peg.587	fig|768486.3.peg.588	-	-	-	-	-
1158602.4	Enterococcus raffinosus ATCC 49464	P14	1	Lysine prototroph, amination pathways 1, 4	fig|1158602.4.peg.1571	fig|1158602.4.peg.2296, fig|1158602.4.peg.1823	-	fig|1158602.4.peg.1572	fig|1158602.4.peg.459	fig|1158602.4.peg.396	fig|1158602.4.peg.343	-	fig|1158602.4.peg.194, fig|1158602.4.peg.1822	-	-	-	-	-	-	fig|1158602.4.peg.1824	fig|1158602.4.peg.2826	fig|1158602.4.peg.1861, fig|1158602.4.peg.1570, fig|1158602.4.peg.2453	-	-	-	-	-
1139996.4	Enterococcus saccharolyticus ATCC 43076	P14	1	Lysine prototroph, amination pathways 1, 4	fig|1139996.4.peg.2408	fig|1139996.4.peg.2410	-	fig|1139996.4.peg.2114	fig|1139996.4.peg.2093	fig|1139996.4.peg.2454	fig|1139996.4.peg.934	-	fig|1139996.4.peg.1705, fig|1139996.4.peg.2409	-	-	-	-	-	-	fig|1139996.4.peg.2116	fig|1139996.4.peg.2227	fig|1139996.4.peg.2115	-	-	-	-	-
511145.12	Escherichia coli str. K-12 substr. MG1655	P2S	1	Lysine prototroph with salvage, amination pathway 2	fig|511145.12.peg.2936	fig|511145.12.peg.28	-	fig|511145.12.peg.3925	-	fig|511145.12.peg.3530	fig|511145.12.peg.4137, fig|511145.12.peg.4060, fig|511145.12.peg.1	-	fig|511145.12.peg.2574	-	-	-	-	fig|511145.12.peg.2241	-	-	-	-	fig|511145.12.peg.171	fig|511145.12.peg.3453	-	fig|511145.12.peg.2566	-
585054.5	Escherichia fergusonii ATCC 35469	P2S	1	Lysine prototroph with salvage, amination pathway 2	fig|585054.5.peg.2686	fig|585054.5.peg.38	-	fig|585054.5.peg.3566	-	fig|585054.5.peg.3291, fig|585054.5.peg.810	fig|585054.5.peg.1, fig|585054.5.peg.3950, fig|585054.5.peg.3677	-	fig|585054.5.peg.79, fig|585054.5.peg.669	-	-	-	-	fig|585054.5.peg.2159	-	-	-	-	fig|585054.5.peg.195	fig|585054.5.peg.3212	-	fig|585054.5.peg.677	-
1115512.3	Escherichia hermannii NBRC 105704	P2S	1	Lysine prototroph with salvage, amination pathway 2	fig|1115512.3.peg.1426	fig|1115512.3.peg.1264	-	fig|1115512.3.peg.3635	-	fig|1115512.3.peg.2544, fig|1115512.3.peg.754	fig|1115512.3.peg.2791, fig|1115512.3.peg.3892, fig|1115512.3.peg.1228	-	fig|1115512.3.peg.176, fig|1115512.3.peg.866, fig|1115512.3.peg.1596	-	-	-	-	fig|1115512.3.peg.591	-	-	-	fig|1115512.3.peg.2199	fig|1115512.3.peg.2889	fig|1115512.3.peg.2480	-	fig|1115512.3.peg.859	-
518637.5	Eubacterium biforme DSM 3989	AS	0	Lysine auxotroph with salvage	-	-	-	-	-	fig|518637.5.peg.7	fig|518637.5.peg.8, fig|518637.5.peg.906	-	fig|518637.5.peg.1402	-	fig|518637.5.peg.1869, fig|518637.5.peg.1870	fig|518637.5.peg.1869, fig|518637.5.peg.1870	fig|518637.5.peg.1868	-	-	-	-	-	-	-	-	-	-
1321814.3	Eubacterium brachy ATCC 33089	A1	0	Lysine auxotroph, requires lysine or DAP	fig|1321814.3.peg.918	-	-	-	-	fig|1321814.3.peg.284	fig|1321814.3.peg.1163	-	-	-	-	-	-	-	-	-	-	-	-	-	-	-	-
1408436.3	Eubacterium cellulosolvens LD2006	P34	1	Lysine prototroph, amination pathways 3, 4	fig|1408436.3.peg.929	fig|1408436.3.peg.738	fig|1408436.3.peg.1823	fig|1408436.3.peg.2211	fig|1408436.3.peg.784	fig|1408436.3.peg.887	fig|1408436.3.peg.1101	-	fig|1408436.3.peg.2480, fig|1408436.3.peg.737	-	-	-	-	-	-	-	-	-	-	-	-	-	-
290054.4	Eubacterium coprostanoligenes strain ATCC 51222	P3	1	Lysine prototroph, amination pathway 3	fig|290054.4.peg.91	fig|290054.4.peg.118	fig|290054.4.peg.525	fig|290054.4.peg.526	-	fig|290054.4.peg.116	fig|290054.4.peg.630	-	fig|290054.4.peg.117	-	-	-	-	-	-	-	-	-	-	-	-	-	-
717960.3	Eubacterium cylindroides T2-87	A	0	Lysine auxotroph	-	-	-	-	-	fig|717960.3.peg.1424, fig|717960.3.peg.1425	fig|717960.3.peg.1426	-	-	-	-	-	-	-	-	-	-	-	-	-	-	-	-
428127.7	Eubacterium dolichum DSM 3991	P4S	1	Lysine prototroph with salvage, amination pathway 4	fig|428127.7.peg.1878	fig|428127.7.peg.1880	-	-	fig|428127.7.peg.710	fig|428127.7.peg.2060	fig|428127.7.peg.476, fig|428127.7.peg.2061	-	fig|428127.7.peg.352, fig|428127.7.peg.1879, fig|428127.7.peg.1005	-	-	-	-	-	fig|428127.7.peg.23	-	-	-	-	-	-	-	-
411469.3	Eubacterium hallii DSM 3353	P34S	1	Lysine prototroph with salvage, amination pathways 3, 4	fig|411469.3.peg.619	fig|411469.3.peg.2480	fig|411469.3.peg.2389	fig|411469.3.peg.2388	fig|411469.3.peg.2497	fig|411469.3.peg.2656	fig|411469.3.peg.2407	-	fig|411469.3.peg.2479	-	fig|411469.3.peg.2663	-	-	-	fig|411469.3.peg.1593	-	-	fig|411469.3.peg.2445	-	fig|411469.3.peg.1618	-	-	-
903814.3	Eubacterium limosum KIST612	P1	1	Lysine prototroph, amination pathway 1	fig|903814.3.peg.2326	fig|903814.3.peg.3004	-	fig|903814.3.peg.3080	-	fig|903814.3.peg.3002	fig|903814.3.peg.2915, fig|903814.3.peg.3006, fig|903814.3.peg.3007	-	fig|903814.3.peg.1797, fig|903814.3.peg.1684, fig|903814.3.peg.3003, fig|903814.3.peg.544	-	-	-	-	-	-	fig|903814.3.peg.3005	-	fig|903814.3.peg.2998	-	-	-	-	-
1256908.3	Eubacterium ramulus ATCC 29099	P3	1	Lysine prototroph, amination pathway 3	fig|1256908.3.peg.1434, fig|1256908.3.peg.827	fig|1256908.3.peg.1594	fig|1256908.3.peg.1601	fig|1256908.3.peg.1617	-	fig|1256908.3.peg.1328	fig|1256908.3.peg.1971	-	fig|1256908.3.peg.1595	-	-	-	-	-	-	-	-	-	-	-	-	-	-
515619.6	Eubacterium rectale ATCC 33656	P3S	1	Lysine prototroph with salvage, amination pathway 3	fig|515619.6.peg.1229	fig|515619.6.peg.2201	fig|515619.6.peg.2207	fig|515619.6.peg.1248	-	fig|515619.6.peg.1875	fig|515619.6.peg.2430	-	fig|515619.6.peg.1250, fig|515619.6.peg.2202	-	-	-	-	-	fig|515619.6.peg.2156	fig|515619.6.peg.2393, fig|515619.6.peg.2390	-	-	-	fig|515619.6.peg.1363	-	-	-
887325.3	Eubacterium saburreum DSM 3986	P34S	1	Lysine prototroph with salvage, amination pathways 3, 4	fig|887325.3.peg.1575	fig|887325.3.peg.2137	fig|887325.3.peg.2016	fig|887325.3.peg.542	fig|887325.3.peg.1828	fig|887325.3.peg.1481	fig|887325.3.peg.2153	-	fig|887325.3.peg.2138	-	fig|887325.3.peg.551	fig|887325.3.peg.552	fig|887325.3.peg.553	-	-	-	-	fig|887325.3.peg.2572	-	-	-	-	-
592031.3	Eubacterium saphenum ATCC 49989	A	0	Lysine auxotroph	-	-	-	-	-	fig|592031.3.peg.234	fig|592031.3.peg.246	-	-	-	-	-	-	-	-	-	-	-	-	-	-	-	-
428128.7	Eubacterium siraeum DSM 15702	P3*S	1	Lysine prototroph with salvage, amination pathway 3 with missing DapF	fig|428128.7.peg.2359	fig|428128.7.peg.1765	fig|428128.7.peg.1513	-	-	fig|428128.7.peg.1763	fig|428128.7.peg.1945	-	fig|428128.7.peg.1764	-	-	-	fig|428128.7.peg.666	-	-	fig|428128.7.peg.877, fig|428128.7.peg.796, fig|428128.7.peg.797, fig|428128.7.peg.876	-	-	-	-	-	-	-
411463.4	Eubacterium ventriosum ATCC 27560	P34S	1	Lysine prototroph with salvage, amination pathways 3, 4	fig|411463.4.peg.1399	fig|411463.4.peg.997	fig|411463.4.peg.561	fig|411463.4.peg.1878	fig|411463.4.peg.297	fig|411463.4.peg.416	fig|411463.4.peg.1515	-	fig|411463.4.peg.996	-	-	-	-	-	fig|411463.4.peg.527	-	-	-	-	fig|411463.4.peg.656	-	-	-
864565.3	Eubacterium yurii subsp. margaretiae ATCC 43715	P4	1	Lysine prototroph, amination pathway 4	fig|864565.3.peg.176	fig|864565.3.peg.1677	-	-	fig|864565.3.peg.1888	fig|864565.3.peg.1679	fig|864565.3.peg.1652, fig|864565.3.peg.1680	-	fig|864565.3.peg.1678	-	-	-	-	-	-	-	-	fig|864565.3.peg.229	-	-	-	-	-
718252.3	Faecalibacterium prausnitzii L2-6	P3S	1	Lysine prototroph with salvage, amination pathway 3	fig|718252.3.peg.105	fig|718252.3.peg.2085	fig|718252.3.peg.2948	fig|718252.3.peg.2950	-	fig|718252.3.peg.2087	fig|718252.3.peg.2083, fig|718252.3.peg.1784	-	fig|718252.3.peg.2086	-	fig|718252.3.peg.839	fig|718252.3.peg.838	fig|718252.3.peg.837	-	fig|718252.3.peg.1454	-	-	fig|718252.3.peg.2914	-	-	-	-	-
546269.3	Filifactor alocis ATCC 35896	AS	0	Lysine auxotroph with salvage	-	-	-	-	-	fig|546269.3.peg.28	fig|546269.3.peg.418	-	-	-	-	-	-	-	fig|546269.3.peg.1206	-	-	fig|546269.3.peg.338, fig|546269.3.peg.1565	-	-	-	-	-
525282.5	Finegoldia magna ATCC 53516	AS	0	Lysine auxotroph with salvage	-	-	-	-	-	-	-	-	-	-	fig|525282.5.peg.1714	fig|525282.5.peg.1714	-	-	-	fig|525282.5.peg.990	-	-	-	-	-	-	-
411475.3	Flavonifractor plautii ATCC 29863	P4	1	Lysine prototroph, amination pathway 4	fig|411475.3.peg.1826	fig|411475.3.peg.917	-	fig|411475.3.peg.1828	fig|411475.3.peg.1851	fig|411475.3.peg.915	fig|411475.3.peg.765	-	fig|411475.3.peg.916, fig|411475.3.peg.610	-	-	-	-	-	-	-	-	fig|411475.3.peg.238	-	-	-	-	-
469615.3	Fusobacterium gonidiaformans ATCC 25563	A	0	Lysine auxotroph	-	-	-	fig|469615.3.peg.153	-	-	-	-	-	-	-	-	-	-	-	-	-	fig|469615.3.peg.410, fig|469615.3.peg.356	-	-	-	-	-
469616.3	Fusobacterium mortiferum ATCC 9817	P1S	1	Lysine prototroph with salvage, amination pathway 1	fig|469616.3.peg.1097	fig|469616.3.peg.191	-	fig|469616.3.peg.1098	-	fig|469616.3.peg.193	fig|469616.3.peg.194	-	fig|469616.3.peg.192	-	fig|469616.3.peg.2506, fig|469616.3.peg.2507	fig|469616.3.peg.2506, fig|469616.3.peg.2507	fig|469616.3.peg.2508	-	-	fig|469616.3.peg.190	fig|469616.3.peg.189	fig|469616.3.peg.195, fig|469616.3.peg.2424, fig|469616.3.peg.2234, fig|469616.3.peg.672	-	-	-	-	-
525283.3	Fusobacterium nucleatum subsp. nucleatum ATCC 23726	A	0	Lysine auxotroph	-	-	-	-	-	-	-	-	-	-	-	-	-	-	-	-	-	fig|525283.3.peg.969	-	-	-	-	-
469618.3	Fusobacterium varium ATCC 27725	P1	1	Lysine prototroph, amination pathway 1	fig|469618.3.peg.1104	fig|469618.3.peg.2649	-	fig|469618.3.peg.1101	-	fig|469618.3.peg.2576, fig|469618.3.peg.2647	fig|469618.3.peg.2575	-	fig|469618.3.peg.697, fig|469618.3.peg.2648	-	-	-	-	-	-	fig|469618.3.peg.2650	fig|469618.3.peg.2651	fig|469618.3.peg.2495, fig|469618.3.peg.2957, fig|469618.3.peg.1395, fig|469618.3.peg.1478, fig|469618.3.peg.2636, fig|469618.3.peg.235, fig|469618.3.peg.1103	-	-	-	-	-
546270.5	Gemella haemolysans ATCC 10379	P1S	1	Lysine prototroph with salvage, amination pathway 1	fig|546270.5.peg.222	fig|546270.5.peg.224	-	-	-	fig|546270.5.peg.263	fig|546270.5.peg.267	fig|546270.5.peg.227	fig|546270.5.peg.223	-	-	-	-	fig|546270.5.peg.1074, fig|546270.5.peg.1262	-	fig|546270.5.peg.225	fig|546270.5.peg.1043	fig|546270.5.peg.226, fig|546270.5.peg.901	-	-	-	-	-
562983.3	Gemella sanguinis M325	P1S	1	Lysine prototroph with salvage, amination pathway 1	fig|562983.3.peg.237	fig|562983.3.peg.235	-	-	-	fig|562983.3.peg.139	fig|562983.3.peg.135	fig|562983.3.peg.232	fig|562983.3.peg.236	-	-	-	-	fig|562983.3.peg.1016	-	fig|562983.3.peg.234	fig|562983.3.peg.933	fig|562983.3.peg.233, fig|562983.3.peg.1104	-	-	-	-	-
745368.3	Gemmiger formicilis strain ATCC 27749	P3S	1	Lysine prototroph with salvage, amination pathway 3	fig|745368.3.peg.1112, fig|745368.3.peg.981	fig|745368.3.peg.1202	fig|745368.3.peg.2800	fig|745368.3.peg.2403	-	fig|745368.3.peg.1200	fig|745368.3.peg.1204, fig|745368.3.peg.2885	-	fig|745368.3.peg.1201	-	fig|745368.3.peg.2636	fig|745368.3.peg.2637	fig|745368.3.peg.2638	-	-	-	-	-	-	-	-	-	-
1077975.4	Gordonia rubripertincta NBRC 101908	P2	1	Lysine prototroph, amination pathway 2	fig|1077975.4.peg.1385	fig|1077975.4.peg.1734	-	fig|1077975.4.peg.1873	-	fig|1077975.4.peg.460	fig|1077975.4.peg.459	-	fig|1077975.4.peg.1896	-	-	-	-	-	-	-	-	fig|1077975.4.peg.4253, fig|1077975.4.peg.4252	fig|1077975.4.peg.2579	-	fig|1077975.4.peg.2577	fig|1077975.4.peg.2581	-
638301.3	Granulicatella adiacens ATCC 49175	A	0	Lysine auxotroph	-	-	-	-	-	fig|638301.3.peg.1377	fig|638301.3.peg.417	-	-	-	-	-	-	-	-	-	-	-	-	-	-	-	-
888728.3	Haemophilus aegyptius ATCC 11116	P2	1	Lysine prototroph, amination pathway 2	fig|888728.3.peg.465	fig|888728.3.peg.1162	-	fig|888728.3.peg.489	-	fig|888728.3.peg.358	fig|888728.3.peg.846, fig|888728.3.peg.1782	-	fig|888728.3.peg.1487	-	-	-	-	-	-	-	-	-	fig|888728.3.peg.1784	-	-	fig|888728.3.peg.830	-
727.305	Haemophilus influenzae Hi375	P2	1	Lysine prototroph, amination pathway 2	fig|727.305.peg.263	fig|727.305.peg.1452	-	fig|727.305.peg.242	-	fig|727.305.peg.371, fig|727.305.peg.1381, fig|727.305.peg.1332	fig|727.305.peg.972, fig|727.305.peg.1578	-	fig|727.305.peg.804	-	-	-	-	-	-	-	-	-	fig|727.305.peg.1580	-	-	fig|727.305.peg.959	-
888828.3	Haemophilus parainfluenzae ATCC 33392	P2	1	Lysine prototroph, amination pathway 2	fig|888828.3.peg.1523	fig|888828.3.peg.634	-	fig|888828.3.peg.1446	-	fig|888828.3.peg.677, fig|888828.3.peg.1681	fig|888828.3.peg.1226, fig|888828.3.peg.539	-	fig|888828.3.peg.1458	-	-	-	-	-	-	-	-	-	fig|888828.3.peg.613	-	-	fig|888828.3.peg.1035	-
1002364.3	Hafnia alvei ATCC 51873	P2S	1	Lysine prototroph with salvage, amination pathway 2	fig|1002364.3.peg.4381, fig|1002364.3.peg.2512	fig|1002364.3.peg.113	-	fig|1002364.3.peg.202	-	fig|1002364.3.peg.1216, fig|1002364.3.peg.2223	fig|1002364.3.peg.152, fig|1002364.3.peg.3417, fig|1002364.3.peg.4223	-	fig|1002364.3.peg.4293, fig|1002364.3.peg.1710, fig|1002364.3.peg.2602	-	-	-	-	fig|1002364.3.peg.4384, fig|1002364.3.peg.361	-	-	-	fig|1002364.3.peg.3755	fig|1002364.3.peg.2995	fig|1002364.3.peg.1157	-	fig|1002364.3.peg.1720	-
613026.4	Helicobacter bilis ATCC 43879	P2	1	Lysine prototroph, amination pathway 2	fig|613026.4.peg.326	fig|613026.4.peg.924	-	fig|613026.4.peg.1343	-	fig|613026.4.peg.1659	fig|613026.4.peg.1837	-	fig|613026.4.peg.1682	-	-	-	-	-	-	-	-	-	fig|613026.4.peg.808	-	fig|613026.4.peg.1696	fig|613026.4.peg.593	-
537970.5	Helicobacter canadensis MIT 98-5491	P2	1	Lysine prototroph, amination pathway 2	fig|537970.5.peg.3102, fig|537970.5.peg.1281	fig|537970.5.peg.1436, fig|537970.5.peg.2927	-	fig|537970.5.peg.1220, fig|537970.5.peg.2816	-	fig|537970.5.peg.1039, fig|537970.5.peg.2123	fig|537970.5.peg.1935, fig|537970.5.peg.867	-	fig|537970.5.peg.1469, fig|537970.5.peg.2982	-	-	-	-	-	-	-	-	-	fig|537970.5.peg.2818, fig|537970.5.peg.1327	-	fig|537970.5.peg.2484, fig|537970.5.peg.2483, fig|537970.5.peg.139	fig|537970.5.peg.1067, fig|537970.5.peg.2152	-
85963.7	Helicobacter pylori J99	P2	1	Lysine prototroph, amination pathway 2	fig|85963.7.peg.306	fig|85963.7.peg.504	-	fig|85963.7.peg.564	-	fig|85963.7.peg.1210	fig|85963.7.peg.1248	-	fig|85963.7.peg.449	-	-	-	-	-	-	-	-	-	fig|85963.7.peg.628	-	fig|85963.7.peg.626	fig|85963.7.peg.223	-
545696.5	Holdemania filiformis DSM 12042	A	0	Lysine auxotroph	-	fig|545696.5.peg.2091	-	fig|545696.5.peg.2010	-	fig|545696.5.peg.2011, fig|545696.5.peg.2874	fig|545696.5.peg.2873, fig|545696.5.peg.3432	-	fig|545696.5.peg.319, fig|545696.5.peg.3082	-	-	-	-	-	-	fig|545696.5.peg.2009	-	fig|545696.5.peg.1770, fig|545696.5.peg.3266	-	-	-	-	-
1297617.3	Intestinimonas butyriciproducens ER1	P3	1	Lysine prototroph, amination pathway 3	fig|1297617.3.peg.2606, fig|1297617.3.peg.2947	fig|1297617.3.peg.549	fig|1297617.3.peg.747	fig|1297617.3.peg.746	-	fig|1297617.3.peg.552	fig|1297617.3.peg.1852	-	fig|1297617.3.peg.551, fig|1297617.3.peg.3016	-	-	-	-	-	-	-	-	-	-	-	-	-	-
629741.3	Kingella oralis ATCC 51147	P2	1	Lysine prototroph, amination pathway 2	fig|629741.3.peg.1630	fig|629741.3.peg.425	-	fig|629741.3.peg.2118	-	fig|629741.3.peg.140	fig|629741.3.peg.430	-	fig|629741.3.peg.1583	-	-	-	-	-	-	-	-	-	fig|629741.3.peg.2313	-	fig|629741.3.peg.1596	fig|629741.3.peg.1985	-
1006551.4	Klebsiella oxytoca KCTC 1686	P2S	1	Lysine prototroph with salvage, amination pathway 2	fig|1006551.4.peg.341	fig|1006551.4.peg.2139	-	fig|1006551.4.peg.1539	-	fig|1006551.4.peg.945, fig|1006551.4.peg.3853	fig|1006551.4.peg.1469, fig|1006551.4.peg.1644, fig|1006551.4.peg.2092	-	fig|1006551.4.peg.5443	-	-	-	-	fig|1006551.4.peg.5175	-	-	-	-	fig|1006551.4.peg.2414, fig|1006551.4.peg.2299	fig|1006551.4.peg.901	-	fig|1006551.4.peg.5435	-
507522.6	Klebsiella pneumoniae 342	P2S	1	Lysine prototroph with salvage, amination pathway 2	fig|507522.6.peg.1061	fig|507522.6.peg.4625	-	fig|507522.6.peg.5234, fig|507522.6.peg.2535	-	fig|507522.6.peg.1593, fig|507522.6.peg.535, fig|507522.6.peg.2676	fig|507522.6.peg.5137, fig|507522.6.peg.4668, fig|507522.6.peg.5294	-	fig|507522.6.peg.1492, fig|507522.6.peg.2000, fig|507522.6.peg.4940, fig|507522.6.peg.3338, fig|507522.6.peg.2828	-	-	-	-	fig|507522.6.peg.1719	-	-	-	-	fig|507522.6.peg.4475	fig|507522.6.peg.591	-	fig|507522.6.peg.1499	-
1236550.3	Kocuria palustris PEL	P2S	1	Lysine prototroph with salvage, amination pathway 2	fig|1236550.3.peg.1597	fig|1236550.3.peg.1217	-	fig|1236550.3.peg.1231	-	fig|1236550.3.peg.2292	fig|1236550.3.peg.485	-	fig|1236550.3.peg.1219, fig|1236550.3.peg.139	-	-	-	-	fig|1236550.3.peg.989	-	-	-	fig|1236550.3.peg.242, fig|1236550.3.peg.669	fig|1236550.3.peg.2416	-	fig|1236550.3.peg.1357	fig|1236550.3.peg.2415	-
478801.5	Kytococcus sedentarius DSM 20547	P3	1	Lysine prototroph, amination pathway 3	fig|478801.5.peg.71	fig|478801.5.peg.74	fig|478801.5.peg.72	-	-	fig|478801.5.peg.1893	fig|478801.5.peg.1892, fig|478801.5.peg.2465	-	fig|478801.5.peg.73	-	-	-	-	-	-	-	-	-	-	-	-	-	-
1122142.3	Lachnobacterium bovis DSM 14045	P34S	1	Lysine prototroph with salvage, amination pathways 3, 4	fig|1122142.3.peg.2153	fig|1122142.3.peg.1151	fig|1122142.3.peg.539	fig|1122142.3.peg.1968	fig|1122142.3.peg.1546	fig|1122142.3.peg.1432	fig|1122142.3.peg.939	-	fig|1122142.3.peg.1152, fig|1122142.3.peg.1966	-	-	-	-	-	fig|1122142.3.peg.236	-	-	-	-	-	-	-	-
28052.3	Lachnospira pectinoschiza	P34S	1	Lysine prototroph with salvage, amination pathways 3, 4	fig|28052.3.peg.1000, fig|28052.3.peg.1931	fig|28052.3.peg.303	fig|28052.3.peg.374	fig|28052.3.peg.2034	fig|28052.3.peg.922	fig|28052.3.peg.597	fig|28052.3.peg.2361	-	fig|28052.3.peg.302	-	-	-	-	-	fig|28052.3.peg.1360	-	-	-	-	fig|28052.3.peg.1732	-	-	-
525306.3	Lactobacillus acidophilus ATCC 4796	P1	1	Lysine prototroph, amination pathway 1	fig|525306.3.peg.524	fig|525306.3.peg.528	-	fig|525306.3.peg.522	-	fig|525306.3.peg.531, fig|525306.3.peg.530	fig|525306.3.peg.523, fig|525306.3.peg.913	-	fig|525306.3.peg.527	-	-	-	-	-	-	fig|525306.3.peg.525	fig|525306.3.peg.608, fig|525306.3.peg.529	fig|525306.3.peg.526	-	-	-	-	-
585524.3	Lactobacillus amylolyticus DSM 11664	P1S	1	Lysine prototroph with salvage, amination pathway 1	fig|585524.3.peg.102	fig|585524.3.peg.106	-	fig|585524.3.peg.99	-	fig|585524.3.peg.108	fig|585524.3.peg.100	-	fig|585524.3.peg.105	-	fig|585524.3.peg.1338	fig|585524.3.peg.1338	fig|585524.3.peg.1339	-	-	fig|585524.3.peg.103	fig|585524.3.peg.107	fig|585524.3.peg.104	-	-	-	-	-
525309.3	Lactobacillus antri DSM 16041	P1S	1	Lysine prototroph with salvage, amination pathway 1	fig|525309.3.peg.453	fig|525309.3.peg.457	-	fig|525309.3.peg.451	-	fig|525309.3.peg.1290	fig|525309.3.peg.452	-	fig|525309.3.peg.456	-	-	-	-	fig|525309.3.peg.1002, fig|525309.3.peg.839	-	fig|525309.3.peg.454	fig|525309.3.peg.585, fig|525309.3.peg.458	fig|525309.3.peg.455	-	-	-	-	-
387344.15	Lactobacillus brevis ATCC 367	AS	0	Lysine auxotroph with salvage	-	-	-	-	-	-	-	-	-	-	-	-	-	fig|387344.15.peg.1618	-	-	-	-	-	-	-	-	-
525318.3	Lactobacillus buchneri ATCC 11577	P1S	1	Lysine prototroph with salvage, amination pathway 1	fig|525318.3.peg.1545	fig|525318.3.peg.1549	-	fig|525318.3.peg.1543	-	fig|525318.3.peg.1551	fig|525318.3.peg.855, fig|525318.3.peg.1544	-	fig|525318.3.peg.1548	-	-	-	-	fig|525318.3.peg.1292	-	fig|525318.3.peg.1546	fig|525318.3.peg.25, fig|525318.3.peg.1550	fig|525318.3.peg.1547, fig|525318.3.peg.994	-	-	-	-	-
321967.11	Lactobacillus casei ATCC 334	P1S	1	Lysine prototroph with salvage, amination pathway 1	fig|321967.11.peg.120	fig|321967.11.peg.116	-	fig|321967.11.peg.122	-	fig|321967.11.peg.123	fig|321967.11.peg.121, fig|321967.11.peg.2113	-	fig|321967.11.peg.117	-	fig|321967.11.peg.2782	fig|321967.11.peg.2782	-	fig|321967.11.peg.406, fig|321967.11.peg.1811	-	fig|321967.11.peg.119	fig|321967.11.peg.840, fig|321967.11.peg.2118	fig|321967.11.peg.118	-	-	-	-	-
999378.3	Lactobacillus casei LC2W	P1S	1	Lysine prototroph with salvage, amination pathway 1	fig|999378.3.peg.97	fig|999378.3.peg.93	-	fig|999378.3.peg.99	-	fig|999378.3.peg.100	fig|999378.3.peg.2256, fig|999378.3.peg.98	-	fig|999378.3.peg.3007, fig|999378.3.peg.94	-	fig|999378.3.peg.2970	fig|999378.3.peg.2970	-	fig|999378.3.peg.1973	-	fig|999378.3.peg.96	fig|999378.3.peg.901, fig|999378.3.peg.2261	fig|999378.3.peg.95	-	-	-	-	-
575595.3	Lactobacillus crispatus 125-2-CHN	P1S	1	Lysine prototroph with salvage, amination pathway 1	fig|575595.3.peg.1043	fig|575595.3.peg.1047	-	fig|575595.3.peg.1041	-	fig|575595.3.peg.1049	fig|575595.3.peg.1042, fig|575595.3.peg.455	-	fig|575595.3.peg.1046	-	fig|575595.3.peg.1833	fig|575595.3.peg.1833	-	-	-	fig|575595.3.peg.1044	fig|575595.3.peg.1048, fig|575595.3.peg.2049, fig|575595.3.peg.168	fig|575595.3.peg.1045, fig|575595.3.peg.779	-	-	-	-	-
390333.7	Lactobacillus delbrueckii subsp. bulgaricus ATCC 11842	A1	0	Lysine auxotroph, requires lysine or DAP	fig|390333.7.peg.1124	-	-	-	-	fig|390333.7.peg.1206	fig|390333.7.peg.1207	-	-	-	-	-	-	-	-	-	fig|390333.7.peg.993, fig|390333.7.peg.395, fig|390333.7.peg.1123	-	-	-	-	-	-
525325.3	Lactobacillus fermentum ATCC 14931	P1S	1	Lysine prototroph with salvage, amination pathway 1	fig|525325.3.peg.1153	fig|525325.3.peg.1149	-	fig|525325.3.peg.1155	-	fig|525325.3.peg.1147	fig|525325.3.peg.1154	-	fig|525325.3.peg.1150	-	-	-	-	fig|525325.3.peg.647, fig|525325.3.peg.92	-	fig|525325.3.peg.1152	fig|525325.3.peg.1148, fig|525325.3.peg.626	fig|525325.3.peg.1151	-	-	-	-	-
324831.13	Lactobacillus gasseri ATCC 33323	A	0	Lysine auxotroph	-	-	-	-	-	fig|324831.13.peg.1066	fig|324831.13.peg.1067	-	fig|324831.13.peg.1694	-	-	-	-	-	-	-	fig|324831.13.peg.1117	-	-	-	-	-	-
1144300.3	Lactobacillus gastricus PS3	P1S	1	Lysine prototroph with salvage, amination pathway 1	fig|1144300.3.peg.88	fig|1144300.3.peg.84	-	fig|1144300.3.peg.90	-	fig|1144300.3.peg.1114	fig|1144300.3.peg.89	-	fig|1144300.3.peg.85	-	-	-	-	fig|1144300.3.peg.1428, fig|1144300.3.peg.703	-	fig|1144300.3.peg.87	fig|1144300.3.peg.83	fig|1144300.3.peg.86	-	-	-	-	-
888801.3	Lactobacillus iners ATCC 55195	A	0	Lysine auxotroph	-	-	-	-	-	-	-	-	-	-	-	-	-	-	-	-	fig|888801.3.peg.211	-	-	-	-	-	-
440497.10	Lactobacillus jensenii 1153	AS	0	Lysine auxotroph with salvage	-	-	-	-	-	-	-	-	-	-	fig|440497.10.peg.97	fig|440497.10.peg.97	fig|440497.10.peg.98	-	-	-	-	-	-	-	-	-	-
525330.3	Lactobacillus johnsonii ATCC 33200	P1S	1	Lysine prototroph with salvage, amination pathway 1	fig|525330.3.peg.831	fig|525330.3.peg.835	-	fig|525330.3.peg.829	-	fig|525330.3.peg.837	fig|525330.3.peg.830	-	fig|525330.3.peg.834, fig|525330.3.peg.1640	-	fig|525330.3.peg.1446	fig|525330.3.peg.1446	fig|525330.3.peg.1447	-	-	fig|525330.3.peg.832	fig|525330.3.peg.1027, fig|525330.3.peg.836	fig|525330.3.peg.833	-	-	-	-	-
1130798.3	Lactobacillus mucosae LM1	AS	0	Lysine auxotroph with salvage	-	-	-	-	-	-	-	-	-	-	-	-	-	fig|1130798.3.peg.1507, fig|1130798.3.peg.1506	-	-	-	-	-	-	-	-	-
1136177.4	Lactobacillus pentosus KCA1	P1S	1	Lysine prototroph with salvage, amination pathway 1	fig|1136177.4.peg.1078	fig|1136177.4.peg.1235	-	fig|1136177.4.peg.1472	-	fig|1136177.4.peg.2047	fig|1136177.4.peg.1819, fig|1136177.4.peg.392, fig|1136177.4.peg.2421	-	fig|1136177.4.peg.1422, fig|1136177.4.peg.2133	-	-	-	-	fig|1136177.4.peg.412	-	fig|1136177.4.peg.1785	fig|1136177.4.peg.664, fig|1136177.4.peg.2132	fig|1136177.4.peg.1784	-	-	-	-	-
525338.3	Lactobacillus plantarum subsp. plantarum ATCC 14917	P1S	1	Lysine prototroph with salvage, amination pathway 1	fig|525338.3.peg.2344	fig|525338.3.peg.2212	-	fig|525338.3.peg.1845	-	fig|525338.3.peg.959	fig|525338.3.peg.1529, fig|525338.3.peg.1180, fig|525338.3.peg.2826	-	fig|525338.3.peg.832, fig|525338.3.peg.2002	-	-	-	-	fig|525338.3.peg.1550	-	fig|525338.3.peg.1216	fig|525338.3.peg.833, fig|525338.3.peg.919	fig|525338.3.peg.1217, fig|525338.3.peg.3001	-	-	-	-	-
557436.4	Lactobacillus reuteri DSM 20016	P1S	1	Lysine prototroph with salvage, amination pathway 1	fig|557436.4.peg.627	fig|557436.4.peg.631	-	fig|557436.4.peg.625	-	fig|557436.4.peg.633	fig|557436.4.peg.626	-	fig|557436.4.peg.630	-	-	-	-	fig|557436.4.peg.1515	-	fig|557436.4.peg.628	fig|557436.4.peg.632, fig|557436.4.peg.758, fig|557436.4.peg.1213	fig|557436.4.peg.629	-	-	-	-	-
1002365.5	Lactobacillus rhamnosus ATCC 21052	P1S	1	Lysine prototroph with salvage, amination pathway 1	fig|1002365.5.peg.939	fig|1002365.5.peg.935	-	fig|1002365.5.peg.942	-	fig|1002365.5.peg.943	fig|1002365.5.peg.2456, fig|1002365.5.peg.941	-	fig|1002365.5.peg.1659, fig|1002365.5.peg.936, fig|1002365.5.peg.554	-	-	-	-	fig|1002365.5.peg.1871	-	fig|1002365.5.peg.938	fig|1002365.5.peg.2786, fig|1002365.5.peg.2461	fig|1002365.5.peg.937	-	-	-	-	-
525362.3	Lactobacillus ruminis ATCC 25644	P1S	1	Lysine prototroph with salvage, amination pathway 1	fig|525362.3.peg.898	fig|525362.3.peg.1003	-	fig|525362.3.peg.1432	-	fig|525362.3.peg.1189	fig|525362.3.peg.1414, fig|525362.3.peg.319	-	fig|525362.3.peg.1466, fig|525362.3.peg.270	-	-	-	-	fig|525362.3.peg.703	-	fig|525362.3.peg.372	-	fig|525362.3.peg.371	-	-	-	-	-
314315.12	Lactobacillus sakei subsp. sakei 23K	AS	0	Lysine auxotroph with salvage	-	-	-	-	-	-	-	-	-	-	-	-	-	fig|314315.12.peg.1778	-	-	-	-	-	-	-	-	-
362948.14	Lactobacillus salivarius UCC118	P1S	1	Lysine prototroph with salvage, amination pathway 1	fig|362948.14.peg.1078	fig|362948.14.peg.784	-	fig|362948.14.peg.931	-	fig|362948.14.peg.388	fig|362948.14.peg.1131	-	fig|362948.14.peg.719	-	-	-	-	fig|362948.14.peg.265	-	fig|362948.14.peg.544	fig|362948.14.peg.910, fig|362948.14.peg.383	fig|362948.14.peg.545	-	-	-	-	-
420889.6	Lactococcus garvieae ATCC 49156	AS	0	Lysine auxotroph with salvage	-	-	-	-	-	-	-	-	-	-	-	-	-	fig|420889.6.peg.241, fig|420889.6.peg.1849	-	-	-	-	-	-	-	-	-
1104322.3	Lactococcus lactis subsp. cremoris A76	P1S	1	Lysine prototroph with salvage, amination pathway 1	fig|1104322.3.peg.1424	fig|1104322.3.peg.947	-	-	-	fig|1104322.3.peg.879	fig|1104322.3.peg.1835	-	fig|1104322.3.peg.881	-	-	-	-	fig|1104322.3.peg.2546, fig|1104322.3.peg.430	-	fig|1104322.3.peg.328	fig|1104322.3.peg.37	fig|1104322.3.peg.329	-	-	-	-	-
596323.3	Leptotrichia goodfellowii F0264	P1S	1	Lysine prototroph with salvage, amination pathway 1	fig|596323.3.peg.1080	fig|596323.3.peg.1205	-	fig|596323.3.peg.1082	-	fig|596323.3.peg.1084	fig|596323.3.peg.1081, fig|596323.3.peg.566	-	fig|596323.3.peg.1083, fig|596323.3.peg.1971	-	fig|596323.3.peg.1085	fig|596323.3.peg.1085	-	-	-	fig|596323.3.peg.1204	fig|596323.3.peg.1619	fig|596323.3.peg.1063, fig|596323.3.peg.1656	-	-	-	-	-
586220.3	Leuconostoc mesenteroides subsp. cremoris ATCC 19254	P1S	1	Lysine prototroph with salvage, amination pathway 1	fig|586220.3.peg.1031	fig|586220.3.peg.1027	-	-	-	fig|586220.3.peg.1273	fig|586220.3.peg.913	-	fig|586220.3.peg.1028	-	-	-	-	fig|586220.3.peg.1202	-	fig|586220.3.peg.1030	fig|586220.3.peg.574, fig|586220.3.peg.13	fig|586220.3.peg.1029	-	-	-	-	-
882095.3	Listeria monocytogenes ATCC 19117	P1S	1	Lysine prototroph with salvage, amination pathway 1	fig|882095.3.peg.1976	fig|882095.3.peg.1930	-	fig|882095.3.peg.2036	-	fig|882095.3.peg.1456	fig|882095.3.peg.1455, fig|882095.3.peg.1246, fig|882095.3.peg.2377	-	fig|882095.3.peg.1454	-	-	-	-	fig|882095.3.peg.824	-	fig|882095.3.peg.1042	fig|882095.3.peg.1037	fig|882095.3.peg.1043	-	-	-	-	-
1122184.3	Lutispora thermophila DSM 19022	P1	1	Lysine prototroph, amination pathway 1	fig|1122184.3.peg.1219, fig|1122184.3.peg.1807	fig|1122184.3.peg.402, fig|1122184.3.peg.293	-	fig|1122184.3.peg.642, fig|1122184.3.peg.1220	-	fig|1122184.3.peg.404	fig|1122184.3.peg.400, fig|1122184.3.peg.3447, fig|1122184.3.peg.2803	-	fig|1122184.3.peg.403	-	-	-	-	-	-	fig|1122184.3.peg.401	-	fig|1122184.3.peg.1973	-	-	-	-	-
1231627.3	Lysinibacillus fusiformis ZB2	P4S	1	Lysine prototroph with salvage, amination pathway 4	fig|1231627.3.peg.1019	fig|1231627.3.peg.1255	-	fig|1231627.3.peg.4078	fig|1231627.3.peg.2638	fig|1231627.3.peg.1719	fig|1231627.3.peg.3773, fig|1231627.3.peg.1485	-	fig|1231627.3.peg.1720	-	-	-	-	fig|1231627.3.peg.3215	-	-	-	-	-	-	-	-	-
657316.3	Megamonas hypermegale ART12/1	P3	1	Lysine prototroph, amination pathway 3	fig|657316.3.peg.486	fig|657316.3.peg.1609, fig|657316.3.peg.1608	fig|657316.3.peg.1397	fig|657316.3.peg.813	-	fig|657316.3.peg.1607	fig|657316.3.peg.794	-	fig|657316.3.peg.773	-	-	-	-	-	-	-	-	-	-	-	-	-	-
907.4	Megasphaera elsdenii	P3S	1	Lysine prototroph with salvage, amination pathway 3	fig|907.4.peg.1603	fig|907.4.peg.1373	fig|907.4.peg.43	fig|907.4.peg.850	-	fig|907.4.peg.1374	fig|907.4.peg.337	-	fig|907.4.peg.1375	-	-	-	-	fig|907.4.peg.1946	-	-	-	fig|907.4.peg.1338, fig|907.4.peg.1082, fig|907.4.peg.629, fig|907.4.peg.778	-	-	-	-	-
465515.4	Micrococcus luteus NCTC 2665	P24S	1	Lysine prototroph with salvage, amination pathways 2, 4	fig|465515.4.peg.764	fig|465515.4.peg.675	-	fig|465515.4.peg.690	fig|465515.4.peg.1842	fig|465515.4.peg.1688	fig|465515.4.peg.240	-	fig|465515.4.peg.678	-	-	-	-	fig|465515.4.peg.77	-	-	-	-	fig|465515.4.peg.1484	-	fig|465515.4.peg.1487	fig|465515.4.peg.1483	-
548479.6	Mobiluncus curtisii ATCC 43063	A	0	Lysine auxotroph	-	-	-	-	-	fig|548479.6.peg.625	fig|548479.6.peg.626	-	-	-	-	-	-	-	-	fig|548479.6.peg.1011	-	fig|548479.6.peg.1354	fig|548479.6.peg.927	-	-	-	-
871571.3	Mobiluncus mulieris ATCC 35239	P4S	1	Lysine prototroph with salvage, amination pathway 4	fig|871571.3.peg.1906	fig|871571.3.peg.393	-	-	fig|871571.3.peg.1999, fig|871571.3.peg.2324	fig|871571.3.peg.1720	fig|871571.3.peg.1721	-	fig|871571.3.peg.392	-	-	-	-	fig|871571.3.peg.1310	-	fig|871571.3.peg.624	-	-	fig|871571.3.peg.10	-	-	-	-
1239989.3	Morganella morganii SC01	P24S	1	Lysine prototroph with salvage, amination pathways 2, 4	fig|1239989.3.peg.50, fig|1239989.3.peg.2833	fig|1239989.3.peg.3502	-	fig|1239989.3.peg.1527	fig|1239989.3.peg.226	fig|1239989.3.peg.1058, fig|1239989.3.peg.1840	fig|1239989.3.peg.382, fig|1239989.3.peg.2798, fig|1239989.3.peg.3480	-	fig|1239989.3.peg.1943, fig|1239989.3.peg.753	-	-	-	-	fig|1239989.3.peg.2624	-	-	-	fig|1239989.3.peg.1405	fig|1239989.3.peg.3581	fig|1239989.3.peg.2717	-	fig|1239989.3.peg.1960	-
1112856.4	Mycoplasma pneumoniae 309	A	0	Lysine auxotroph	-	-	-	-	-	-	-	-	-	-	-	-	-	-	-	-	-	-	-	-	-	-	-
883150.3	Myroides odoratimimus CCUG 10230	P4S	1	Lysine prototroph with salvage, amination pathway 4	fig|883150.3.peg.429	fig|883150.3.peg.382	-	fig|883150.3.peg.80	fig|883150.3.peg.2078	fig|883150.3.peg.901	fig|883150.3.peg.430, fig|883150.3.peg.2245, fig|883150.3.peg.971, fig|883150.3.peg.860	-	fig|883150.3.peg.3309	-	-	-	-	fig|883150.3.peg.3151	-	-	-	-	fig|883150.3.peg.1811	-	-	-	-
490.6	Neisseria sicca strain FDAARGOS_260	P2	1	Lysine prototroph, amination pathway 2	fig|490.6.peg.2962	fig|490.6.peg.551	-	fig|490.6.peg.2807	-	fig|490.6.peg.283	fig|490.6.peg.1690	-	fig|490.6.peg.1603	-	-	-	-	-	-	-	-	-	fig|490.6.peg.325	-	fig|490.6.peg.1748	fig|490.6.peg.2880	-
546268.4	Neisseria subflava NJ9703	P2	1	Lysine prototroph, amination pathway 2	fig|546268.4.peg.144	fig|546268.4.peg.2159	-	fig|546268.4.peg.473	-	fig|546268.4.peg.419	fig|546268.4.peg.514	-	fig|546268.4.peg.978	-	-	-	-	-	-	-	-	-	fig|546268.4.peg.2100	-	fig|546268.4.peg.1286	fig|546268.4.peg.835	-
1122603.3	Nevskia ramosa DSM 11499	P2	1	Lysine prototroph, amination pathway 2	fig|1122603.3.peg.2009	fig|1122603.3.peg.807	-	fig|1122603.3.peg.2168	-	fig|1122603.3.peg.956	fig|1122603.3.peg.640	-	fig|1122603.3.peg.543	-	-	-	-	-	-	-	-	-	fig|1122603.3.peg.581	fig|1122603.3.peg.2512	-	fig|1122603.3.peg.574	-
439375.7	Ochrobactrum anthropi ATCC 49188	P2	1	Lysine prototroph, amination pathway 2	fig|439375.7.peg.1045	fig|439375.7.peg.1393	-	fig|439375.7.peg.972	-	fig|439375.7.peg.3445	fig|439375.7.peg.1084	-	fig|439375.7.peg.2312, fig|439375.7.peg.2783	-	-	-	-	-	-	-	-	fig|439375.7.peg.943, fig|439375.7.peg.3469	fig|439375.7.peg.1420	-	-	fig|439375.7.peg.1415	-
742817.3	Odoribacter laneus YIT 12061	P34	1	Lysine prototroph, amination pathways 3, 4	fig|742817.3.peg.2079	fig|742817.3.peg.798	fig|742817.3.peg.2033	fig|742817.3.peg.2034	fig|742817.3.peg.2802	fig|742817.3.peg.2379	fig|742817.3.peg.2919, fig|742817.3.peg.2080	-	fig|742817.3.peg.2097	-	-	-	-	-	-	-	-	-	-	-	-	-	-
1007096.3	Oscillibacter ruminantium GH1	P13	1	Lysine prototroph, amination pathways 1, 3	fig|1007096.3.peg.2765	fig|1007096.3.peg.2885	fig|1007096.3.peg.2245	fig|1007096.3.peg.2707	-	fig|1007096.3.peg.1879	fig|1007096.3.peg.2109, fig|1007096.3.peg.88	-	fig|1007096.3.peg.2886, fig|1007096.3.peg.2652	-	-	-	-	-	-	fig|1007096.3.peg.2884	-	fig|1007096.3.peg.1530, fig|1007096.3.peg.1551	-	-	-	-	-
556268.6	Oxalobacter formigenes HOxBLS	P24	1	Lysine prototroph, amination pathways 2, 4	fig|556268.6.peg.2526	fig|556268.6.peg.2469	-	fig|556268.6.peg.2643	fig|556268.6.peg.2348	fig|556268.6.peg.1690	fig|556268.6.peg.54	-	fig|556268.6.peg.1730	-	-	-	-	-	-	-	-	-	fig|556268.6.peg.1502	-	fig|556268.6.peg.1501	fig|556268.6.peg.1503	-
1261128.3	Pantoea agglomerans 299R	P2S	1	Lysine prototroph with salvage, amination pathway 2	fig|1261128.3.peg.3336	fig|1261128.3.peg.3828	-	fig|1261128.3.peg.3589	-	fig|1261128.3.peg.2820, fig|1261128.3.peg.3529	fig|1261128.3.peg.1820, fig|1261128.3.peg.4269, fig|1261128.3.peg.3846	-	fig|1261128.3.peg.521, fig|1261128.3.peg.3079, fig|1261128.3.peg.383, fig|1261128.3.peg.3753	-	-	-	-	fig|1261128.3.peg.1216, fig|1261128.3.peg.3434	-	-	-	fig|1261128.3.peg.2445, fig|1261128.3.peg.4290	-	fig|1261128.3.peg.2763	fig|1261128.3.peg.34	fig|1261128.3.peg.390	-
435591.13	Parabacteroides distasonis ATCC 8503	P34	1	Lysine prototroph, amination pathways 3, 4	fig|435591.13.peg.2005	fig|435591.13.peg.2815	fig|435591.13.peg.317	fig|435591.13.peg.318	fig|435591.13.peg.3527	fig|435591.13.peg.3230	fig|435591.13.peg.3888, fig|435591.13.peg.2004, fig|435591.13.peg.252	-	fig|435591.13.peg.781	-	-	-	-	-	-	fig|435591.13.peg.2167	-	-	-	-	-	-	-
927665.4	Parabacteroides goldsteinii DSM 19448 = WAL 12034	P34	1	Lysine prototroph, amination pathways 3, 4	fig|927665.4.peg.429	fig|927665.4.peg.1586	fig|927665.4.peg.4578	fig|927665.4.peg.4577	fig|927665.4.peg.983	fig|927665.4.peg.2216	fig|927665.4.peg.5078, fig|927665.4.peg.430, fig|927665.4.peg.3170	-	fig|927665.4.peg.4014	-	-	-	-	-	-	-	-	-	-	-	-	-	-
1122931.3	Parabacteroides gordonii DSM 23371	P34	1	Lysine prototroph, amination pathways 3, 4	fig|1122931.3.peg.1666	fig|1122931.3.peg.2085	fig|1122931.3.peg.4119	fig|1122931.3.peg.4120	fig|1122931.3.peg.895	fig|1122931.3.peg.1888	fig|1122931.3.peg.1665, fig|1122931.3.peg.3244	-	fig|1122931.3.peg.549	-	-	-	-	-	-	-	-	-	-	-	-	-	-
999419.3	Parabacteroides johnsonii CL02T12C29	P34	1	Lysine prototroph, amination pathways 3, 4	fig|999419.3.peg.845	fig|999419.3.peg.1820	fig|999419.3.peg.2606	fig|999419.3.peg.2607	fig|999419.3.peg.284	fig|999419.3.peg.1880	fig|999419.3.peg.697, fig|999419.3.peg.846, fig|999419.3.peg.1303	-	fig|999419.3.peg.3137	-	-	-	-	-	-	fig|999419.3.peg.2345	-	-	-	-	-	-	-
411477.4	Parabacteroides merdae ATCC 43184	P34	1	Lysine prototroph, amination pathways 3, 4	fig|411477.4.peg.3129	fig|411477.4.peg.150	fig|411477.4.peg.2199	fig|411477.4.peg.2198	fig|411477.4.peg.1698	fig|411477.4.peg.89	fig|411477.4.peg.3130, fig|411477.4.peg.2816, fig|411477.4.peg.3558	-	fig|411477.4.peg.2007	-	-	-	-	-	-	fig|411477.4.peg.696	-	-	-	-	-	-	-
332977.5	Parapedobacter koreensis Jip14	P*	1	Lysine prototroph with missing amination pathway	fig|332977.5.peg.2268	fig|332977.5.peg.544	-	fig|332977.5.peg.3469	-	fig|332977.5.peg.4133	fig|332977.5.peg.4516, fig|332977.5.peg.3416, fig|332977.5.peg.2267	-	fig|332977.5.peg.1059	-	-	-	-	-	-	-	-	fig|332977.5.peg.4199	fig|332977.5.peg.282	-	-	-	-
762968.3	Paraprevotella clara YIT 11840	P34	1	Lysine prototroph, amination pathways 3, 4	fig|762968.3.peg.2845	fig|762968.3.peg.316	fig|762968.3.peg.1603	fig|762968.3.peg.1602	fig|762968.3.peg.1120	fig|762968.3.peg.387	fig|762968.3.peg.2846, fig|762968.3.peg.2506, fig|762968.3.peg.910	-	fig|762968.3.peg.1286	-	-	-	-	-	-	-	-	-	-	-	-	-	-
762982.3	Paraprevotella xylaniphila YIT 11841	P34	1	Lysine prototroph, amination pathways 3, 4	fig|762982.3.peg.1727	fig|762982.3.peg.2022	fig|762982.3.peg.2219	fig|762982.3.peg.2218	fig|762982.3.peg.1927	fig|762982.3.peg.2168	fig|762982.3.peg.208, fig|762982.3.peg.1728	-	fig|762982.3.peg.672	-	-	-	-	-	-	-	-	-	-	-	-	-	-
762966.3	Parasutterella excrementihominis YIT 11859	P12	1	Lysine prototroph, amination pathways 1 and 2	fig|762966.3.peg.375	fig|762966.3.peg.844	-	fig|762966.3.peg.296	-	fig|762966.3.peg.2035	fig|762966.3.peg.871	-	fig|762966.3.peg.86	-	-	-	-	-	-	fig|762966.3.peg.1389	-	fig|762966.3.peg.2210	fig|762966.3.peg.1811	-	fig|762966.3.peg.1810	fig|762966.3.peg.1812	-
411465.10	Parvimonas micra ATCC 33270	A	0	Lysine auxotroph	-	-	-	-	-	-	-	-	-	-	-	-	-	-	-	-	-	fig|411465.10.peg.341, fig|411465.10.peg.766	-	-	-	-	-
1306952.3	Pediococcus acidilactici D3	AS	0	Lysine auxotroph with salvage	-	-	-	-	-	-	-	-	-	-	-	-	-	fig|1306952.3.peg.952	-	-	-	-	-	-	-	-	-
278197.12	Pediococcus pentosaceus ATCC 25745	P1S	1	Lysine prototroph with salvage, amination pathway 1	fig|278197.12.peg.130	fig|278197.12.peg.126	-	fig|278197.12.peg.132	-	fig|278197.12.peg.124	fig|278197.12.peg.131	-	fig|278197.12.peg.127	-	fig|278197.12.peg.1080	fig|278197.12.peg.1080	-	fig|278197.12.peg.1355	-	fig|278197.12.peg.129	fig|278197.12.peg.125	fig|278197.12.peg.128	-	-	-	-	-
2741.3	Peptococcus niger strain DSM 20475	P4S	1	Lysine prototroph with salvage, amination pathway 4	fig|2741.3.peg.1966, fig|2741.3.peg.462	fig|2741.3.peg.464	-	-	fig|2741.3.peg.465	fig|2741.3.peg.1252	fig|2741.3.peg.1522	-	fig|2741.3.peg.463	-	-	-	-	fig|2741.3.peg.1885, fig|2741.3.peg.442	-	-	-	fig|2741.3.peg.443	-	-	-	-	-
573058.3	Peptoniphilus asaccharolyticus DSM 20463 strain DSM 20463	P4	1	Lysine prototroph, amination pathway 4	fig|573058.3.peg.2373	fig|573058.3.peg.1075	-	-	fig|573058.3.peg.1076	fig|573058.3.peg.2254, fig|573058.3.peg.1065, fig|573058.3.peg.1067, fig|573058.3.peg.2253, fig|573058.3.peg.2255	fig|573058.3.peg.2256, fig|573058.3.peg.1073, fig|573058.3.peg.321	-	fig|573058.3.peg.1074	-	-	-	-	-	-	-	-	-	-	-	-	-	-
908338.3	Peptoniphilus harei ACS-146-V-Sch2b	A	0	Lysine auxotroph	-	-	-	-	-	fig|908338.3.peg.1462	fig|908338.3.peg.1461, fig|908338.3.peg.1085	-	-	-	-	-	-	-	-	-	-	-	-	-	-	-	-
997350.3	Peptoniphilus indolicus ATCC 29427	P4	1	Lysine prototroph, amination pathway 4	fig|997350.3.peg.1325	fig|997350.3.peg.1019	-	-	fig|997350.3.peg.1020	fig|997350.3.peg.1010	fig|997350.3.peg.1017, fig|997350.3.peg.60	-	fig|997350.3.peg.1018	-	-	-	-	-	-	-	-	fig|997350.3.peg.420	-	-	-	-	-
1122949.3	Peptoniphilus lacrimalis DSM 7455	A	0	Lysine auxotroph	-	-	-	-	-	fig|1122949.3.peg.1193	fig|1122949.3.peg.1449	-	-	-	-	-	-	-	-	-	-	-	-	-	-	-	-
1122950.3	Peptostreptococcus anaerobius DSM 2949	P1	1	Lysine prototroph, amination pathway 1	fig|1122950.3.peg.1319	fig|1122950.3.peg.140	-	-	-	fig|1122950.3.peg.1324	fig|1122950.3.peg.1325	fig|1122950.3.peg.1320	fig|1122950.3.peg.1849, fig|1122950.3.peg.1323	-	-	-	-	-	-	fig|1122950.3.peg.1322	-	fig|1122950.3.peg.1321	-	-	-	-	-
1122957.3	Phascolarctobacterium faecium DSM 14760	P3	1	Lysine prototroph, amination pathway 3	fig|1122957.3.peg.1098	fig|1122957.3.peg.55	fig|1122957.3.peg.2212	fig|1122957.3.peg.2213	-	fig|1122957.3.peg.56	fig|1122957.3.peg.1347, fig|1122957.3.peg.57	-	fig|1122957.3.peg.58	-	-	-	-	-	-	-	-	-	-	-	-	-	-
626939.3	Phascolarctobacterium sp. YIT 12067	P3S	1	Lysine prototroph with salvage, amination pathway 3	fig|626939.3.peg.914	fig|626939.3.peg.581	fig|626939.3.peg.1242	fig|626939.3.peg.1241	-	fig|626939.3.peg.580	fig|626939.3.peg.579	-	fig|626939.3.peg.578	-	-	-	-	-	fig|626939.3.peg.1425	-	-	-	-	-	-	-	-
879243.3	Porphyromonas asaccharolytica DSM 20707	A	0	Lysine auxotroph	-	fig|879243.3.peg.980	-	-	fig|879243.3.peg.1163	fig|879243.3.peg.1190	fig|879243.3.peg.957	-	fig|879243.3.peg.1259	-	-	-	-	-	-	fig|879243.3.peg.2	-	-	-	-	-	-	-
431947.6	Porphyromonas gingivalis ATCC 33277	P4	1	Lysine prototroph, amination pathway 4	fig|431947.6.peg.93, fig|431947.6.peg.1257	fig|431947.6.peg.1911	-	-	fig|431947.6.peg.815	fig|431947.6.peg.609	fig|431947.6.peg.89	-	fig|431947.6.peg.1959	-	-	-	-	-	-	-	-	-	-	-	-	-	-
1122978.3	Prevotella albensis DSM 11370	P34	1	Lysine prototroph, amination pathways 3, 4	fig|1122978.3.peg.975	fig|1122978.3.peg.299	fig|1122978.3.peg.117	fig|1122978.3.peg.116	fig|1122978.3.peg.536	fig|1122978.3.peg.1685	fig|1122978.3.peg.1542, fig|1122978.3.peg.974	-	fig|1122978.3.peg.781	-	-	-	-	-	-	-	-	-	-	-	-	-	-
868129.3	Prevotella bivia DSM 20514	P4	1	Lysine prototroph, amination pathway 4	fig|868129.3.peg.181	fig|868129.3.peg.1221	-	-	fig|868129.3.peg.40	fig|868129.3.peg.994	fig|868129.3.peg.182, fig|868129.3.peg.310	-	fig|868129.3.peg.2088	-	-	-	-	-	-	-	-	fig|868129.3.peg.819	-	-	-	-	-
873513.3	Prevotella buccae ATCC 33574	P4	1	Lysine prototroph, amination pathway 4	fig|873513.3.peg.2123	fig|873513.3.peg.2583	-	-	fig|873513.3.peg.680	fig|873513.3.peg.775	fig|873513.3.peg.1109, fig|873513.3.peg.2124	-	fig|873513.3.peg.1138	-	-	-	-	-	-	-	-	-	-	-	-	-	-
537011.5	Prevotella copri DSM 18205	P34	1	Lysine prototroph, amination pathways 3, 4	fig|537011.5.peg.2094, fig|537011.5.peg.2892	fig|537011.5.peg.5001, fig|537011.5.peg.925	fig|537011.5.peg.5455, fig|537011.5.peg.142	fig|537011.5.peg.143, fig|537011.5.peg.5456	fig|537011.5.peg.2646, fig|537011.5.peg.5363	fig|537011.5.peg.4438, fig|537011.5.peg.657	fig|537011.5.peg.1313, fig|537011.5.peg.2893, fig|537011.5.peg.2095, fig|537011.5.peg.4808	-	fig|537011.5.peg.2526, fig|537011.5.peg.3146	-	-	-	-	-	-	-	-	-	-	-	-	-	-
1122981.3	Prevotella corporis DSM 18810	A	0	Lysine auxotroph	-	fig|1122981.3.peg.251	-	-	fig|1122981.3.peg.120	fig|1122981.3.peg.47	fig|1122981.3.peg.1899	-	fig|1122981.3.peg.1791	-	-	-	-	-	-	-	-	-	-	-	-	-	-
1122982.4	Prevotella denticola DSM 20614	P4	1	Lysine prototroph, amination pathway 4	fig|1122982.4.peg.1325	fig|1122982.4.peg.28	-	-	fig|1122982.4.peg.1276	fig|1122982.4.peg.2241	fig|1122982.4.peg.1324, fig|1122982.4.peg.2568	-	fig|1122982.4.peg.1553	-	-	-	-	-	-	-	-	-	-	-	-	-	-
1235811.5	Prevotella disiens JCM 6334 = ATCC 29426	A	0	Lysine auxotroph	-	fig|1235811.5.peg.1830	-	-	fig|1235811.5.peg.2130	fig|1235811.5.peg.765, fig|1235811.5.peg.766	fig|1235811.5.peg.2377	-	fig|1235811.5.peg.747	-	-	-	-	-	-	-	-	-	-	-	-	-	-
28131.5	Prevotella intermedia strain ATCC 49046	A	0	Lysine auxotroph	-	fig|28131.5.peg.89	-	-	fig|28131.5.peg.2029	fig|28131.5.peg.50	fig|28131.5.peg.609	-	fig|28131.5.peg.1050	-	-	-	-	-	-	-	-	-	-	-	-	-	-
553174.6	Prevotella melaninogenica ATCC 25845	P4	1	Lysine prototroph, amination pathway 4	fig|553174.6.peg.1492	fig|553174.6.peg.70	-	-	fig|553174.6.peg.1097	fig|553174.6.peg.1156	fig|553174.6.peg.1493, fig|553174.6.peg.1925	-	fig|553174.6.peg.1914	-	-	-	-	-	-	-	-	-	-	-	-	-	-
1122988.3	Prevotella nanceiensis DSM 19126	A	0	Lysine auxotroph	-	fig|1122988.3.peg.872	-	-	fig|1122988.3.peg.1556	fig|1122988.3.peg.2128	fig|1122988.3.peg.134	-	fig|1122988.3.peg.405	-	-	-	-	-	-	-	-	-	-	-	-	-	-
997352.4	Prevotella nigrescens ATCC 33563	A	0	Lysine auxotroph	-	fig|997352.4.peg.1651	-	-	fig|997352.4.peg.1165	fig|997352.4.peg.71	fig|997352.4.peg.574	-	fig|997352.4.peg.231	-	-	-	-	-	-	-	-	-	-	-	-	-	-
702438.4	Prevotella oulorum F0390	P3	1	Lysine prototroph, amination pathway 3	fig|702438.4.peg.419	fig|702438.4.peg.1569	fig|702438.4.peg.2444	fig|702438.4.peg.2443	-	fig|702438.4.peg.1197	fig|702438.4.peg.418, fig|702438.4.peg.470	-	fig|702438.4.peg.368	-	-	-	-	-	-	-	-	-	-	-	-	-	-
997353.4	Prevotella pallens ATCC 700821	A	0	Lysine auxotroph	-	fig|997353.4.peg.343	-	-	fig|997353.4.peg.1732	fig|997353.4.peg.681	fig|997353.4.peg.1164, fig|997353.4.peg.1165	-	fig|997353.4.peg.1457	-	-	-	-	-	-	-	-	-	-	-	-	-	-
888832.3	Prevotella salivae DSM 15606	P34	1	Lysine prototroph, amination pathways 3, 4	fig|888832.3.peg.2272	fig|888832.3.peg.761	fig|888832.3.peg.1067	fig|888832.3.peg.1068	fig|888832.3.peg.1700	fig|888832.3.peg.1230	fig|888832.3.peg.16, fig|888832.3.peg.2271	-	fig|888832.3.peg.1822	-	-	-	-	-	-	-	-	-	-	-	-	-	-
1002367.3	Prevotella stercorea DSM 18206	P34	1	Lysine prototroph, amination pathways 3, 4	fig|1002367.3.peg.1156	fig|1002367.3.peg.1188	fig|1002367.3.peg.1091	fig|1002367.3.peg.1092	fig|1002367.3.peg.186	fig|1002367.3.peg.1269	fig|1002367.3.peg.104, fig|1002367.3.peg.1155	-	fig|1002367.3.peg.1307	-	-	-	-	-	-	-	-	-	-	-	-	-	-
626522.3	Prevotella tannerae ATCC 51259	A	0	Lysine auxotroph	-	fig|626522.3.peg.1443, fig|626522.3.peg.3365	fig|626522.3.peg.209, fig|626522.3.peg.2930	fig|626522.3.peg.210, fig|626522.3.peg.2931	-	fig|626522.3.peg.1707, fig|626522.3.peg.2655	fig|626522.3.peg.2032, fig|626522.3.peg.4695	-	fig|626522.3.peg.429, fig|626522.3.peg.4104	-	-	-	-	-	-	-	-	-	-	-	-	-	-
1122992.6	Prevotella timonensis 4401737 = DSM 22865 = JCM 15640	P4	1	Lysine prototroph, amination pathway 4	fig|1122992.6.peg.2674	fig|1122992.6.peg.2574	-	-	fig|1122992.6.peg.2120	fig|1122992.6.peg.1619	fig|1122992.6.peg.2673, fig|1122992.6.peg.2161, fig|1122992.6.peg.2160	-	fig|1122992.6.peg.1728, fig|1122992.6.peg.1729	-	-	-	-	-	-	-	-	-	-	-	-	-	-
1122993.3	Prevotella veroralis DSM 19559	P4	1	Lysine prototroph, amination pathway 4	fig|1122993.3.peg.171	fig|1122993.3.peg.907	-	-	fig|1122993.3.peg.1174	fig|1122993.3.peg.406	fig|1122993.3.peg.170	-	fig|1122993.3.peg.2172	-	-	-	-	-	-	-	-	-	-	-	-	-	-
1091045.3	Propionibacterium acnes ATCC 11828	P2S	1	Lysine prototroph with salvage, amination pathway 2	fig|1091045.3.peg.1708	fig|1091045.3.peg.69	-	fig|1091045.3.peg.1955	-	fig|1091045.3.peg.1291	fig|1091045.3.peg.718	-	fig|1091045.3.peg.2322	-	-	-	-	fig|1091045.3.peg.2368	-	fig|1091045.3.peg.1094	-	-	fig|1091045.3.peg.2334	-	fig|1091045.3.peg.2336	fig|1091045.3.peg.2328	-
525369.4	Proteus mirabilis ATCC 29906	P24S	1	Lysine prototroph with salvage, amination pathways 2, 4	fig|525369.4.peg.1665, fig|525369.4.peg.1783	fig|525369.4.peg.1987	-	fig|525369.4.peg.2916	fig|525369.4.peg.1859	fig|525369.4.peg.3067, fig|525369.4.peg.718	fig|525369.4.peg.2007, fig|525369.4.peg.2980, fig|525369.4.peg.2595	-	fig|525369.4.peg.109, fig|525369.4.peg.3243, fig|525369.4.peg.481	-	-	-	-	fig|525369.4.peg.3519	-	-	-	fig|525369.4.peg.2971	fig|525369.4.peg.2213	fig|525369.4.peg.3359	-	fig|525369.4.peg.472	-
585.9	Proteus vulgaris strain ATCC 49132	P24S	1	Lysine prototroph with salvage, amination pathways 2, 4	fig|585.9.peg.55	fig|585.9.peg.334	-	fig|585.9.peg.3563	fig|585.9.peg.208	fig|585.9.peg.698	fig|585.9.peg.617, fig|585.9.peg.1395, fig|585.9.peg.354	-	fig|585.9.peg.2238	-	-	-	-	fig|585.9.peg.3034	-	-	-	fig|585.9.peg.609	fig|585.9.peg.1076	fig|585.9.peg.990	-	fig|585.9.peg.2250	-
521000.6	Providencia rettgeri DSM 1131	P24S	1	Lysine prototroph with salvage, amination pathways 2, 4	fig|521000.6.peg.3334	fig|521000.6.peg.4205	-	fig|521000.6.peg.239	fig|521000.6.peg.1061	fig|521000.6.peg.2353, fig|521000.6.peg.1550	fig|521000.6.peg.4238, fig|521000.6.peg.1716, fig|521000.6.peg.14	-	fig|521000.6.peg.52, fig|521000.6.peg.1960, fig|521000.6.peg.2753, fig|521000.6.peg.2036, fig|521000.6.peg.1046	-	-	-	-	fig|521000.6.peg.2172	-	-	-	fig|521000.6.peg.440	fig|521000.6.peg.3707	fig|521000.6.peg.1253	-	fig|521000.6.peg.2022	-
471874.6	Providencia stuartii ATCC 25827	P24S	1	Lysine prototroph with salvage, amination pathways 2, 4	fig|471874.6.peg.2904, fig|471874.6.peg.3128	fig|471874.6.peg.4101	-	fig|471874.6.peg.45	fig|471874.6.peg.2732	fig|471874.6.peg.3148	fig|471874.6.peg.3305, fig|471874.6.peg.4059, fig|471874.6.peg.3743	-	fig|471874.6.peg.1595, fig|471874.6.peg.2018, fig|471874.6.peg.2751	-	-	-	-	fig|471874.6.peg.2135	-	-	-	-	fig|471874.6.peg.448	fig|471874.6.peg.3069	-	fig|471874.6.peg.1999	-
1123011.4	Pseudobutyrivibrio ruminis DSM 9787	P34S	1	Lysine prototroph with salvage, amination pathways 3, 4	fig|1123011.4.peg.1656	fig|1123011.4.peg.1345	fig|1123011.4.peg.1576	fig|1123011.4.peg.1897	fig|1123011.4.peg.960	fig|1123011.4.peg.625	fig|1123011.4.peg.1590	-	fig|1123011.4.peg.1895, fig|1123011.4.peg.758	-	fig|1123011.4.peg.1002	fig|1123011.4.peg.1001	fig|1123011.4.peg.1000	-	-	-	-	-	-	-	-	-	-
411467.62	Pseudoflavonifractor capillosus ATCC 29799	P3	1	Lysine prototroph, amination pathway 3	fig|411467.62.peg.587	fig|411467.62.peg.2812	fig|411467.62.peg.1372	fig|411467.62.peg.1373	-	fig|411467.62.peg.2810	fig|411467.62.peg.702	-	fig|411467.62.peg.2811	-	-	-	-	-	-	-	-	fig|411467.62.peg.2558	-	-	-	-	-
381754.6	Pseudomonas aeruginosa PA7	P2S	1	Lysine prototroph with salvage, amination pathway 2	fig|381754.6.peg.5735	fig|381754.6.peg.5205	-	fig|381754.6.peg.5736	-	fig|381754.6.peg.1936, fig|381754.6.peg.1754, fig|381754.6.peg.1937	fig|381754.6.peg.4393	-	fig|381754.6.peg.282, fig|381754.6.peg.4204	-	-	-	-	fig|381754.6.peg.5031	-	-	-	-	fig|381754.6.peg.1415	-	fig|381754.6.peg.1422	fig|381754.6.peg.4038	-
1221522.3	Pseudomonas fluorescens NCIMB 11764	P2	1	Lysine prototroph, amination pathway 2	fig|1221522.3.peg.5424	fig|1221522.3.peg.5969	-	fig|1221522.3.peg.5425, fig|1221522.3.peg.1702, fig|1221522.3.peg.3400	-	fig|1221522.3.peg.1211, fig|1221522.3.peg.378, fig|1221522.3.peg.1210	fig|1221522.3.peg.4061	-	fig|1221522.3.peg.2924, fig|1221522.3.peg.660, fig|1221522.3.peg.551	-	-	-	-	-	-	-	-	-	fig|1221522.3.peg.230	-	fig|1221522.3.peg.226	fig|1221522.3.peg.1745, fig|1221522.3.peg.235	-
32042.3	Pseudomonas stutzeri ATCC 14405 = CCUG 16156	P2	1	Lysine prototroph, amination pathway 2	fig|32042.3.peg.2384	fig|32042.3.peg.695	-	fig|32042.3.peg.2383	-	fig|32042.3.peg.3714, fig|32042.3.peg.3715, fig|32042.3.peg.977	fig|32042.3.peg.2793	-	fig|32042.3.peg.393	-	-	-	-	-	-	-	-	-	fig|32042.3.peg.342	-	fig|32042.3.peg.347	fig|32042.3.peg.2624	-
352165.3	Pyramidobacter piscolens W5455	P1	1	Lysine prototroph, amination pathway 1	fig|352165.3.peg.36	fig|352165.3.peg.2358	-	fig|352165.3.peg.291, fig|352165.3.peg.580	-	fig|352165.3.peg.2360	fig|352165.3.peg.2356	-	fig|352165.3.peg.2359	-	-	-	-	-	-	fig|352165.3.peg.2357	-	fig|352165.3.peg.1604, fig|352165.3.peg.31, fig|352165.3.peg.2248, fig|352165.3.peg.1341, fig|352165.3.peg.616, fig|352165.3.peg.100, fig|352165.3.peg.2352, fig|352165.3.peg.223	-	-	-	-	-
234621.6	Rhodococcus erythropolis PR4	P2	1	Lysine prototroph, amination pathway 2	fig|234621.6.peg.4394, fig|234621.6.peg.4456	fig|234621.6.peg.3181	-	fig|234621.6.peg.3256	-	fig|234621.6.peg.856	fig|234621.6.peg.855	-	fig|234621.6.peg.5001, fig|234621.6.peg.3992, fig|234621.6.peg.3221	-	-	-	-	-	-	-	-	-	fig|234621.6.peg.4710	-	fig|234621.6.peg.4718	fig|234621.6.peg.4709	-
585394.18	Roseburia hominis A2-183	P3	1	Lysine prototroph, amination pathway 3	fig|585394.18.peg.1114, fig|585394.18.peg.2420, fig|585394.18.peg.1091	fig|585394.18.peg.1076	fig|585394.18.peg.1065	fig|585394.18.peg.1847, fig|585394.18.peg.2238	-	fig|585394.18.peg.1733	fig|585394.18.peg.2545	-	fig|585394.18.peg.1075	-	-	-	-	-	-	-	-	fig|585394.18.peg.1908	-	-	-	-	-
536231.5	Roseburia intestinalis L1-82	P3S	1	Lysine prototroph with salvage, amination pathway 3	fig|536231.5.peg.1281, fig|536231.5.peg.1280	fig|536231.5.peg.1692	fig|536231.5.peg.2520	fig|536231.5.peg.2529, fig|536231.5.peg.885	-	fig|536231.5.peg.3223	fig|536231.5.peg.1427	-	fig|536231.5.peg.1691	-	-	-	-	-	fig|536231.5.peg.3295	-	-	-	-	-	-	-	-
622312.4	Roseburia inulinivorans DSM 16841	P3	1	Lysine prototroph, amination pathway 3	fig|622312.4.peg.2387	fig|622312.4.peg.275	fig|622312.4.peg.273	fig|622312.4.peg.3673, fig|622312.4.peg.1127	-	fig|622312.4.peg.2454	fig|622312.4.peg.2725	-	fig|622312.4.peg.276	-	-	-	-	-	-	-	-	-	-	-	-	-	-
762948.4	Rothia dentocariosa ATCC 17931	P2S	1	Lysine prototroph with salvage, amination pathway 2	fig|762948.4.peg.1667	fig|762948.4.peg.1532	-	fig|762948.4.peg.1547	-	fig|762948.4.peg.371	fig|762948.4.peg.1186	-	fig|762948.4.peg.1534	-	-	-	-	fig|762948.4.peg.152	-	-	-	-	fig|762948.4.peg.133	-	fig|762948.4.peg.139	fig|762948.4.peg.132	-
553201.3	Rothia mucilaginosa ATCC 25296	P2S	1	Lysine prototroph with salvage, amination pathway 2	fig|553201.3.peg.300	fig|553201.3.peg.414	-	fig|553201.3.peg.397	-	fig|553201.3.peg.830	fig|553201.3.peg.1685	-	fig|553201.3.peg.412	-	-	-	-	fig|553201.3.peg.984	-	-	-	-	fig|553201.3.peg.1001	-	fig|553201.3.peg.994	fig|553201.3.peg.1002	-
1089547.3	Rudanella lutea DSM 19387	P*	1	Lysine prototroph with missing amination pathway	fig|1089547.3.peg.4254	fig|1089547.3.peg.3763	-	fig|1089547.3.peg.1474	-	fig|1089547.3.peg.3066	fig|1089547.3.peg.3145, fig|1089547.3.peg.3223, fig|1089547.3.peg.2947	-	fig|1089547.3.peg.3997, fig|1089547.3.peg.600	-	-	-	-	-	-	-	-	fig|1089547.3.peg.3000, fig|1089547.3.peg.4082	fig|1089547.3.peg.361	-	-	-	-
246199.4	Ruminococcus albus 8	P34	1	Lysine prototroph, amination pathways 3, 4	fig|246199.4.peg.632	fig|246199.4.peg.2787	fig|246199.4.peg.2267	fig|246199.4.peg.1894	fig|246199.4.peg.1865	fig|246199.4.peg.2790	fig|246199.4.peg.2340	-	fig|246199.4.peg.2788	-	-	-	-	-	-	-	-	-	-	-	-	-	-
657321.5	Ruminococcus bromii L2-63	P3	1	Lysine prototroph, amination pathway 3	fig|657321.5.peg.273, fig|657321.5.peg.455	fig|657321.5.peg.498	fig|657321.5.peg.126	fig|657321.5.peg.124	-	fig|657321.5.peg.500	fig|657321.5.peg.731	-	fig|657321.5.peg.499	-	-	-	-	-	-	-	-	-	-	-	-	-	-
1123075.3	Ruminococcus gauvreauii DSM 19829	P34	1	Lysine prototroph, amination pathways 3, 4	fig|1123075.3.peg.1128, fig|1123075.3.peg.1223	fig|1123075.3.peg.1747	fig|1123075.3.peg.384	fig|1123075.3.peg.383	fig|1123075.3.peg.987	fig|1123075.3.peg.3322	fig|1123075.3.peg.2506	-	fig|1123075.3.peg.681, fig|1123075.3.peg.1748	-	-	-	-	-	-	-	-	-	-	fig|1123075.3.peg.1277	-	-	-
411470.6	Ruminococcus gnavus ATCC 29149	P34	1	Lysine prototroph, amination pathways 3, 4	fig|411470.6.peg.450	fig|411470.6.peg.3115	fig|411470.6.peg.823	fig|411470.6.peg.675, fig|411470.6.peg.959	fig|411470.6.peg.2259	fig|411470.6.peg.2915	fig|411470.6.peg.3106, fig|411470.6.peg.1693, fig|411470.6.peg.3407	-	fig|411470.6.peg.1626, fig|411470.6.peg.3116, fig|411470.6.peg.1066, fig|411470.6.peg.793	-	-	-	-	-	-	-	-	-	-	-	-	-	-
411459.7	Ruminococcus obeum ATCC 29174	P34S	1	Lysine prototroph with salvage, amination pathways 3, 4	fig|411459.7.peg.1972	fig|411459.7.peg.3412	fig|411459.7.peg.2399	fig|411459.7.peg.3221, fig|411459.7.peg.3390	fig|411459.7.peg.3116	fig|411459.7.peg.350	fig|411459.7.peg.3385, fig|411459.7.peg.1817	-	fig|411459.7.peg.1132, fig|411459.7.peg.1131, fig|411459.7.peg.3413, fig|411459.7.peg.1987	-	-	-	-	-	fig|411459.7.peg.398	-	-	-	-	fig|411459.7.peg.1323	-	-	-
213810.4	Ruminococcus sp. 18P13	P3	1	Lysine prototroph, amination pathway 3	fig|213810.4.peg.432, fig|213810.4.peg.484	fig|213810.4.peg.1927	fig|213810.4.peg.1738	fig|213810.4.peg.1737	-	fig|213810.4.peg.1930	fig|213810.4.peg.340	-	fig|213810.4.peg.1928	-	-	-	-	-	-	-	-	-	-	-	-	-	-
411460.6	Ruminococcus torques ATCC 27756	P34S	1	Lysine prototroph with salvage, amination pathways 3, 4	fig|411460.6.peg.1329	fig|411460.6.peg.1410	fig|411460.6.peg.409	fig|411460.6.peg.1591	fig|411460.6.peg.1068	fig|411460.6.peg.1782	fig|411460.6.peg.177	-	fig|411460.6.peg.1040	-	-	-	-	-	fig|411460.6.peg.285	-	-	-	-	-	-	-	-
718274.8	Salmonella enterica subsp. enterica serovar Typhimurium str. T000240	P2S	1	Lysine prototroph with salvage, amination pathway 2	fig|718274.8.peg.2465, fig|718274.8.peg.3187	fig|718274.8.peg.68	-	fig|718274.8.peg.4250	-	fig|718274.8.peg.3742	fig|718274.8.peg.4411, fig|718274.8.peg.4526, fig|718274.8.peg.1	-	fig|718274.8.peg.4038, fig|718274.8.peg.2597	-	-	-	-	fig|718274.8.peg.2299	-	-	-	-	fig|718274.8.peg.229	fig|718274.8.peg.3667	-	fig|718274.8.peg.2591	-
641146.3	Scardovia inopinata F0304	P1	1	Lysine prototroph, amination pathway 1	fig|641146.3.peg.956	fig|641146.3.peg.952	-	fig|641146.3.peg.957	-	fig|641146.3.peg.1090	fig|641146.3.peg.1088, fig|641146.3.peg.1089	-	fig|641146.3.peg.953	-	-	-	-	-	-	fig|641146.3.peg.955	-	fig|641146.3.peg.954	-	-	-	-	-
1123242.3	Schlesneria paludicola DSM 18645	P3	1	Lysine prototroph, amination pathway 3	fig|1123242.3.peg.3835, fig|1123242.3.peg.3460	fig|1123242.3.peg.1716	fig|1123242.3.peg.942	fig|1123242.3.peg.6627	-	fig|1123242.3.peg.3458	fig|1123242.3.peg.2018	-	fig|1123242.3.peg.3529, fig|1123242.3.peg.4969, fig|1123242.3.peg.7040, fig|1123242.3.peg.6302	-	-	-	-	-	-	-	-	fig|1123242.3.peg.2313	-	-	-	-	-
546271.3	Selenomonas sputigena ATCC 35185	P34	1	Lysine prototroph, amination pathways 3, 4	fig|546271.3.peg.2237	fig|546271.3.peg.9	fig|546271.3.peg.250	fig|546271.3.peg.2018	fig|546271.3.peg.1217	fig|546271.3.peg.8	fig|546271.3.peg.689	-	fig|546271.3.peg.956	-	-	-	-	-	-	-	-	-	-	-	-	-	-
47917.12	Serratia fonticola strain GS2	P2S	1	Lysine prototroph with salvage, amination pathway 2	fig|47917.12.peg.4108, fig|47917.12.peg.5234	fig|47917.12.peg.1522	-	fig|47917.12.peg.329	-	fig|47917.12.peg.929	fig|47917.12.peg.3488, fig|47917.12.peg.1501, fig|47917.12.peg.819, fig|47917.12.peg.5860, fig|47917.12.peg.184	-	fig|47917.12.peg.4866	-	-	-	-	fig|47917.12.peg.4365	-	-	-	-	fig|47917.12.peg.5183	fig|47917.12.peg.1004	-	fig|47917.12.peg.4858	-
1123253.3	Silanimonas lenta DSM 16282	P2	1	Lysine prototroph, amination pathway 2	fig|1123253.3.peg.1212	fig|1123253.3.peg.83	-	fig|1123253.3.peg.523	-	fig|1123253.3.peg.1551	fig|1123253.3.peg.1212, fig|1123253.3.peg.460	-	fig|1123253.3.peg.1612	-	-	-	-	-	-	-	-	-	fig|1123253.3.peg.1396	-	-	fig|1123253.3.peg.1394	-
742818.3	Slackia piriformis YIT 12062	P1	1	Lysine prototroph, amination pathway 1	fig|742818.3.peg.1682	fig|742818.3.peg.1680	-	-	-	fig|742818.3.peg.471	fig|742818.3.peg.470	-	fig|742818.3.peg.1681	-	-	-	-	-	-	fig|742818.3.peg.1679	-	fig|742818.3.peg.1684	-	-	-	-	-
504472.7	Spirosoma linguale DSM 74	P*	1	Lysine prototroph with missing amination pathway	fig|504472.7.peg.232	fig|504472.7.peg.250	-	fig|504472.7.peg.1451	-	fig|504472.7.peg.5348	fig|504472.7.peg.5618, fig|504472.7.peg.5551, fig|504472.7.peg.4504	-	fig|504472.7.peg.2536	-	-	-	-	-	-	-	-	fig|504472.7.peg.4945	fig|504472.7.peg.2000	-	-	-	-
762962.3	Staphylococcus aureus subsp. aureus ATCC 51811	P1S	1	Lysine prototroph with salvage, amination pathway 1	fig|762962.3.peg.648	fig|762962.3.peg.652	-	-	-	fig|762962.3.peg.654	fig|762962.3.peg.655, fig|762962.3.peg.721	fig|762962.3.peg.649	fig|762962.3.peg.653	-	-	-	-	fig|762962.3.peg.306	-	fig|762962.3.peg.651	fig|762962.3.peg.1019	fig|762962.3.peg.145, fig|762962.3.peg.650	-	-	-	-	-
904334.4	Staphylococcus capitis VCU116	P1S	1	Lysine prototroph with salvage, amination pathway 1	fig|904334.4.peg.2140	fig|904334.4.peg.2136	-	-	-	fig|904334.4.peg.2134	fig|904334.4.peg.2133, fig|904334.4.peg.2065	fig|904334.4.peg.2139	fig|904334.4.peg.2135	-	-	-	-	fig|904334.4.peg.301, fig|904334.4.peg.2071	-	fig|904334.4.peg.2137	fig|904334.4.peg.1934, fig|904334.4.peg.1935	fig|904334.4.peg.2138, fig|904334.4.peg.1684, fig|904334.4.peg.504	-	-	-	-	-
176280.1	Staphylococcus epidermidis ATCC 12228	P1S	1	Lysine prototroph with salvage, amination pathway 1	fig|176280.1.peg.1080	fig|176280.1.peg.1076	-	-	-	fig|176280.1.peg.1074	fig|176280.1.peg.1008, fig|176280.1.peg.2503	fig|176280.1.peg.1079	fig|176280.1.peg.1075	-	-	-	-	fig|176280.1.peg.1015, fig|176280.1.peg.1356	-	fig|176280.1.peg.1077	fig|176280.1.peg.747	fig|176280.1.peg.1078	-	-	-	-	-
629742.3	Staphylococcus hominis SK119	P1S	1	Lysine prototroph with salvage, amination pathway 1	fig|629742.3.peg.1828	fig|629742.3.peg.1824	-	-	-	fig|629742.3.peg.1822	fig|629742.3.peg.1199, fig|629742.3.peg.1821	fig|629742.3.peg.1827	fig|629742.3.peg.1823	-	-	-	-	fig|629742.3.peg.1065, fig|629742.3.peg.1193	-	fig|629742.3.peg.1825	fig|629742.3.peg.260	fig|629742.3.peg.1826	-	-	-	-	-
1141106.7	Staphylococcus intermedius NCTC 11048	P1S	1	Lysine prototroph with salvage, amination pathway 1	fig|1141106.7.peg.491	fig|1141106.7.peg.495	-	-	-	fig|1141106.7.peg.497	fig|1141106.7.peg.593	fig|1141106.7.peg.492	fig|1141106.7.peg.496	-	-	-	-	fig|1141106.7.peg.2333	-	fig|1141106.7.peg.494	fig|1141106.7.peg.822	fig|1141106.7.peg.493	-	-	-	-	-
883164.3	Staphylococcus lugdunensis ACS-027-V-Sch2	P1S	1	Lysine prototroph with salvage, amination pathway 1	fig|883164.3.peg.494	fig|883164.3.peg.490	-	-	-	fig|883164.3.peg.488	fig|883164.3.peg.487, fig|883164.3.peg.573	fig|883164.3.peg.493	fig|883164.3.peg.489	-	-	-	-	fig|883164.3.peg.567, fig|883164.3.peg.251	-	fig|883164.3.peg.491	fig|883164.3.peg.821	fig|883164.3.peg.2351, fig|883164.3.peg.492	-	-	-	-	-
883166.5	Staphylococcus simulans ACS-120-V-Sch1	P1S	1	Lysine prototroph with salvage, amination pathway 1	fig|883166.5.peg.1389	fig|883166.5.peg.1385	-	-	-	fig|883166.5.peg.1383	fig|883166.5.peg.1382, fig|883166.5.peg.1309	fig|883166.5.peg.1388	fig|883166.5.peg.1384	-	-	-	-	fig|883166.5.peg.1629, fig|883166.5.peg.1315	-	fig|883166.5.peg.1386	fig|883166.5.peg.941	fig|883166.5.peg.1387	-	-	-	-	-
1262650.3	Staphylococcus xylosus NJ	P1S	1	Lysine prototroph with salvage, amination pathway 1	fig|1262650.3.peg.2467	fig|1262650.3.peg.2463	-	-	-	fig|1262650.3.peg.2461	fig|1262650.3.peg.2388, fig|1262650.3.peg.2460	fig|1262650.3.peg.2466	fig|1262650.3.peg.1657, fig|1262650.3.peg.2462	-	-	-	-	fig|1262650.3.peg.2394, fig|1262650.3.peg.2735	-	fig|1262650.3.peg.2464	fig|1262650.3.peg.2119	fig|1262650.3.peg.2465	-	-	-	-	-
1105272.3	Streptococcus agalactiae LMG 15081	A	0	Lysine auxotroph	-	-	-	-	-	fig|1105272.3.peg.777	fig|1105272.3.peg.207	-	-	-	-	-	-	-	-	-	fig|1105272.3.peg.378	-	-	-	-	-	-
1328.82	Streptococcus anginosus strain NCTC10713	P1	1	Lysine prototroph, amination pathway 1	fig|1328.82.peg.123	fig|1328.82.peg.364	-	-	-	fig|1328.82.peg.447	fig|1328.82.peg.1233	-	fig|1328.82.peg.448	-	-	-	-	-	-	fig|1328.82.peg.1724	fig|1328.82.peg.1439	fig|1328.82.peg.1725	-	-	-	-	-
1035184.3	Streptococcus constellatus subsp. pharyngis SK1060	A	0	Lysine auxotroph	-	-	-	-	-	fig|1035184.3.peg.568	fig|1035184.3.peg.1	-	fig|1035184.3.peg.2394	-	-	-	-	-	-	-	fig|1035184.3.peg.2378	-	-	-	-	-	-
663952.3	Streptococcus dysgalactiae subsp. dysgalactiae ATCC 27957	A	0	Lysine auxotroph	-	-	-	-	-	fig|663952.3.peg.1083	fig|663952.3.peg.293	-	-	-	-	-	-	-	-	-	-	-	-	-	-	-	-
981539.3	Streptococcus gallolyticus subsp. gallolyticus ATCC 43143	P1	1	Lysine prototroph, amination pathway 1	fig|981539.3.peg.1801	fig|981539.3.peg.1298	-	-	-	fig|981539.3.peg.1104	fig|981539.3.peg.355	-	fig|981539.3.peg.1103, fig|981539.3.peg.2110	-	-	-	-	-	-	fig|981539.3.peg.2090	fig|981539.3.peg.20	fig|981539.3.peg.2089	-	-	-	-	-
889204.3	Streptococcus infantis ATCC 700779	P1	1	Lysine prototroph, amination pathway 1	fig|889204.3.peg.840	fig|889204.3.peg.1079	-	-	-	fig|889204.3.peg.1644	fig|889204.3.peg.943	-	fig|889204.3.peg.1643	-	-	-	-	-	-	fig|889204.3.peg.525	fig|889204.3.peg.397	fig|889204.3.peg.524	-	-	-	-	-
1316583.3	Streptococcus intermedius ATCC 27335	P1	1	Lysine prototroph, amination pathway 1	fig|1316583.3.peg.835	fig|1316583.3.peg.985	-	-	-	fig|1316583.3.peg.1127	fig|1316583.3.peg.1	-	fig|1316583.3.peg.1128	-	-	-	-	-	-	fig|1316583.3.peg.1351	fig|1316583.3.peg.540	fig|1316583.3.peg.1352	-	-	-	-	-
864567.3	Streptococcus mitis ATCC 6249	P1	1	Lysine prototroph, amination pathway 1	fig|864567.3.peg.202	fig|864567.3.peg.1555	-	-	-	fig|864567.3.peg.1171	fig|864567.3.peg.641	-	fig|864567.3.peg.1172	-	-	-	-	-	-	fig|864567.3.peg.114	fig|864567.3.peg.19	fig|864567.3.peg.115	-	-	-	-	-
1257041.3	Streptococcus mutans ATCC 25175	P1	1	Lysine prototroph, amination pathway 1	fig|1257041.3.peg.1534	fig|1257041.3.peg.812	-	-	-	fig|1257041.3.peg.889	fig|1257041.3.peg.1560	-	fig|1257041.3.peg.890	-	-	-	-	-	-	fig|1257041.3.peg.277	fig|1257041.3.peg.21	fig|1257041.3.peg.278	-	-	-	-	-
888048.3	Streptococcus parasanguinis ATCC 903	P1	1	Lysine prototroph, amination pathway 1	fig|888048.3.peg.949	fig|888048.3.peg.516	-	-	-	fig|888048.3.peg.493	fig|888048.3.peg.1917	-	fig|888048.3.peg.492	-	-	-	-	-	-	fig|888048.3.peg.1245	fig|888048.3.peg.1410	fig|888048.3.peg.1243	-	-	-	-	-
981540.3	Streptococcus pasteurianus ATCC 43144	P1	1	Lysine prototroph, amination pathway 1	fig|981540.3.peg.1633	fig|981540.3.peg.1212	-	-	-	fig|981540.3.peg.977	fig|981540.3.peg.284	-	fig|981540.3.peg.1920, fig|981540.3.peg.976	-	-	-	-	-	-	fig|981540.3.peg.1901	fig|981540.3.peg.22	fig|981540.3.peg.1900	-	-	-	-	-
561276.4	Streptococcus pneumoniae ATCC 700669	P1	1	Lysine prototroph, amination pathway 1	fig|561276.4.peg.2102	fig|561276.4.peg.1606	-	-	-	fig|561276.4.peg.1005	fig|561276.4.peg.423	-	fig|561276.4.peg.1006, fig|561276.4.peg.1918	-	-	-	-	-	-	fig|561276.4.peg.2226	fig|561276.4.peg.52	fig|561276.4.peg.2225	-	-	-	-	-
160490.1	Streptococcus pyogenes M1 GAS	A	0	Lysine auxotroph	-	-	-	-	-	-	-	-	-	-	-	-	-	-	-	-	-	-	-	-	-	-	-
347253.5	Streptococcus salivarius JIM8777	P1	1	Lysine prototroph, amination pathway 1	fig|347253.5.peg.199	fig|347253.5.peg.336	-	-	-	fig|347253.5.peg.1185	fig|347253.5.peg.301	-	fig|347253.5.peg.1184	-	-	-	-	-	-	fig|347253.5.peg.1769	fig|347253.5.peg.18	fig|347253.5.peg.1768	-	-	-	-	-
997356.4	Streptococcus sanguinis ATCC 29667	P1	1	Lysine prototroph, amination pathway 1	fig|997356.4.peg.43	fig|997356.4.peg.745	-	-	-	fig|997356.4.peg.641	fig|997356.4.peg.1363	-	fig|997356.4.peg.1889, fig|997356.4.peg.642	-	-	-	-	-	-	fig|997356.4.peg.1584	fig|997356.4.peg.1754	fig|997356.4.peg.1583	-	-	-	-	-
299768.6	Streptococcus thermophilus CNRZ1066	P1	1	Lysine prototroph, amination pathway 1	fig|299768.6.peg.262	fig|299768.6.peg.421	-	-	-	fig|299768.6.peg.1286	fig|299768.6.peg.379	-	fig|299768.6.peg.1285	-	-	-	-	-	-	fig|299768.6.peg.1822	fig|299768.6.peg.29	fig|299768.6.peg.1821	-	-	-	-	-
889206.3	Streptococcus vestibularis ATCC 49124	P1	1	Lysine prototroph, amination pathway 1	fig|889206.3.peg.1469	fig|889206.3.peg.1326	-	-	-	fig|889206.3.peg.479	fig|889206.3.peg.1359	-	fig|889206.3.peg.480	-	-	-	-	-	-	fig|889206.3.peg.909	fig|889206.3.peg.1703	fig|889206.3.peg.910	-	-	-	-	-
411471.5	Subdoligranulum variabile DSM 15176	P3S	1	Lysine prototroph with salvage, amination pathway 3	fig|411471.5.peg.3819, fig|411471.5.peg.610	fig|411471.5.peg.720, fig|411471.5.peg.3711	fig|411471.5.peg.1649, fig|411471.5.peg.4706	fig|411471.5.peg.1651, fig|411471.5.peg.4708	-	fig|411471.5.peg.718, fig|411471.5.peg.3713	fig|411471.5.peg.3708, fig|411471.5.peg.1284, fig|411471.5.peg.4357, fig|411471.5.peg.723	-	fig|411471.5.peg.3712, fig|411471.5.peg.719, fig|411471.5.peg.2222, fig|411471.5.peg.2958	-	fig|411471.5.peg.3423, fig|411471.5.peg.2685, fig|411471.5.peg.2686, fig|411471.5.peg.4756, fig|411471.5.peg.3424, fig|411471.5.peg.1699	fig|411471.5.peg.3423, fig|411471.5.peg.2685, fig|411471.5.peg.2686, fig|411471.5.peg.4755, fig|411471.5.peg.1698, fig|411471.5.peg.3424	fig|411471.5.peg.2684, fig|411471.5.peg.1697, fig|411471.5.peg.3422, fig|411471.5.peg.4754	-	-	-	-	-	-	-	-	-	-
762967.3	Sutterella parvirubra YIT 11816	A1S	0	Lysine auxotroph with salvage, requires lysine or DAP	fig|762967.3.peg.102	-	-	fig|762967.3.peg.1726	-	-	-	-	-	-	-	-	-	fig|762967.3.peg.1835	-	-	-	-	-	-	-	-	-
742823.3	Sutterella wadsworthensis 2_1_59BFAA	P1S	1	Lysine prototroph with salvage, amination pathway 1	fig|742823.3.peg.776	fig|742823.3.peg.2004	-	fig|742823.3.peg.593	-	fig|742823.3.peg.1907	fig|742823.3.peg.1906	-	fig|742823.3.peg.2005	-	-	-	-	fig|742823.3.peg.871	-	fig|742823.3.peg.2003	-	fig|742823.3.peg.2048, fig|742823.3.peg.1165, fig|742823.3.peg.1299, fig|742823.3.peg.2007	-	-	-	-	-
457415.3	Synergistes sp. 3_1_syn1	P*	1	Lysine prototroph with missing amination pathway	fig|457415.3.peg.1889	fig|457415.3.peg.781	-	fig|457415.3.peg.2189	-	fig|457415.3.peg.1838	fig|457415.3.peg.1837	-	fig|457415.3.peg.114, fig|457415.3.peg.2722	-	-	-	-	-	-	-	-	fig|457415.3.peg.667, fig|457415.3.peg.2540, fig|457415.3.peg.3002, fig|457415.3.peg.166	-	-	-	-	-
203275.8	Tannerella forsythia ATCC 43037	P4	1	Lysine prototroph, amination pathway 4	fig|203275.8.peg.637	fig|203275.8.peg.1195	-	-	fig|203275.8.peg.1643	fig|203275.8.peg.1021	fig|203275.8.peg.2723, fig|203275.8.peg.636	-	fig|203275.8.peg.193	-	-	-	-	-	-	-	-	-	-	-	-	-	-
203267.6	Tropheryma whipplei str. Twist	A	0	Lysine auxotroph	-	-	-	-	-	fig|203267.6.peg.889	fig|203267.6.peg.890	-	-	-	-	-	-	-	-	-	-	-	-	-	-	-	-
910310.3	Turicibacter sp. HGF1	P1	1	Lysine prototroph, amination pathway 1	fig|910310.3.peg.1228	fig|910310.3.peg.2138, fig|910310.3.peg.1224	-	fig|910310.3.peg.1131	-	fig|910310.3.peg.2662, fig|910310.3.peg.1226	fig|910310.3.peg.2661, fig|910310.3.peg.1227	-	fig|910310.3.peg.2660, fig|910310.3.peg.1225	-	-	-	-	-	-	fig|910310.3.peg.1223	-	fig|910310.3.peg.2308	-	-	-	-	-
95664.6	Ureaplasma urealyticum serovar 10	A	0	Lysine auxotroph	-	-	-	-	-	-	-	-	-	-	-	-	-	-	-	-	-	-	-	-	-	-	-
1123488.3	Varibaculum cambriense DSM 15806	P4S	1	Lysine prototroph with salvage, amination pathway 4	fig|1123488.3.peg.546	fig|1123488.3.peg.1181	-	-	fig|1123488.3.peg.1124	fig|1123488.3.peg.1028	fig|1123488.3.peg.1027	-	fig|1123488.3.peg.1183	-	-	-	-	fig|1123488.3.peg.1256	-	-	-	-	fig|1123488.3.peg.253	-	fig|1123488.3.peg.1324	-	-
866776.4	Veillonella atypica ACS-049-V-Sch6	P34S	1	Lysine prototroph with salvage, amination pathways 3, 4	fig|866776.4.peg.1615	fig|866776.4.peg.1631	fig|866776.4.peg.940	fig|866776.4.peg.937	fig|866776.4.peg.938	fig|866776.4.peg.1630	fig|866776.4.peg.444	-	fig|866776.4.peg.1629	-	-	-	-	fig|866776.4.peg.312	-	-	-	-	-	-	-	-	-
546273.3	Veillonella dispar ATCC 17748	P34S	1	Lysine prototroph with salvage, amination pathways 3, 4	fig|546273.3.peg.38	fig|546273.3.peg.176	fig|546273.3.peg.1744	fig|546273.3.peg.822	fig|546273.3.peg.1743	fig|546273.3.peg.175	fig|546273.3.peg.1309	-	fig|546273.3.peg.174	-	-	-	-	fig|546273.3.peg.525	-	-	-	-	-	-	-	-	-
686660.3	Veillonella parvula ATCC 17745	P34S	1	Lysine prototroph with salvage, amination pathways 3, 4	fig|686660.3.peg.1555	fig|686660.3.peg.1455	fig|686660.3.peg.465	fig|686660.3.peg.1054	fig|686660.3.peg.467	fig|686660.3.peg.1456	fig|686660.3.peg.1652	-	fig|686660.3.peg.1457	-	-	-	-	fig|686660.3.peg.41	-	-	-	-	-	-	-	-	-
883156.3	Veillonella ratti ACS-216-V-Col6b	P34S	1	Lysine prototroph with salvage, amination pathways 3, 4	fig|883156.3.peg.1849	fig|883156.3.peg.1834	fig|883156.3.peg.488	fig|883156.3.peg.1091	fig|883156.3.peg.310	fig|883156.3.peg.1835	fig|883156.3.peg.106	-	fig|883156.3.peg.1836	-	-	-	-	fig|883156.3.peg.346	-	-	-	-	-	-	-	-	-
903510.3	Vibrio furnissii NCTC 11218	P2	1	Lysine prototroph, amination pathway 2	fig|903510.3.peg.414	fig|903510.3.peg.2835	-	fig|903510.3.peg.415	-	fig|903510.3.peg.1241, fig|903510.3.peg.1166	fig|903510.3.peg.3030, fig|903510.3.peg.551, fig|903510.3.peg.2887, fig|903510.3.peg.2808	-	fig|903510.3.peg.1611, fig|903510.3.peg.1113	-	-	-	-	-	-	-	-	-	fig|903510.3.peg.2753	fig|903510.3.peg.613	-	fig|903510.3.peg.1117	-
340101.3	Victivallis vadensis ATCC BAA-548	P34	1	Lysine prototroph, amination pathways 3, 4	fig|340101.3.peg.2523	fig|340101.3.peg.3133	fig|340101.3.peg.461	fig|340101.3.peg.462	fig|340101.3.peg.2013	fig|340101.3.peg.413	-	-	fig|340101.3.peg.1, fig|340101.3.peg.591, fig|340101.3.peg.573, fig|340101.3.peg.2295	-	-	-	-	-	-	fig|340101.3.peg.2563	-	-	-	-	-	-	-
911104.3	Weissella cibaria KACC 11862	P1S	1	Lysine prototroph with salvage, amination pathway 1	fig|911104.3.peg.1705	fig|911104.3.peg.1701	-	-	-	fig|911104.3.peg.1699	fig|911104.3.peg.1707	-	fig|911104.3.peg.1702	-	-	-	-	fig|911104.3.peg.1092	-	fig|911104.3.peg.1704	-	fig|911104.3.peg.1703, fig|911104.3.peg.152	-	-	-	-	-
1045854.4	Weissella koreensis KACC 15510	AS	0	Lysine auxotroph with salvage	-	-	-	-	-	-	-	-	-	-	-	-	-	fig|1045854.4.peg.262	-	-	-	-	-	-	-	-	-
630.33	Yersinia enterocolitica strain ATCC 9610	P2S	1	Lysine prototroph with salvage, amination pathway 2	fig|630.33.peg.2878	fig|630.33.peg.87	-	fig|630.33.peg.4010	-	fig|630.33.peg.3397	fig|630.33.peg.68, fig|630.33.peg.3057, fig|630.33.peg.3551	-	fig|630.33.peg.2521	-	-	-	-	fig|630.33.peg.2184	-	-	-	-	fig|630.33.peg.2836	fig|630.33.peg.3464	-	fig|630.33.peg.2511	-
1002368.3	Yokenella regensburgei ATCC 43003	P2S	1	Lysine prototroph with salvage, amination pathway 2	fig|1002368.3.peg.1809, fig|1002368.3.peg.4148	fig|1002368.3.peg.516	-	fig|1002368.3.peg.64	-	fig|1002368.3.peg.993, fig|1002368.3.peg.4159	fig|1002368.3.peg.110, fig|1002368.3.peg.484, fig|1002368.3.peg.1334	-	fig|1002368.3.peg.4278, fig|1002368.3.peg.1352	-	-	-	-	fig|1002368.3.peg.4025, fig|1002368.3.peg.4145	-	-	-	-	fig|1002368.3.peg.634	fig|1002368.3.peg.940	-	fig|1002368.3.peg.4271	-

## Sheet: His
Table S2. C. Metabolic subsystem of genes involved in the biosynthesis and uptake of histidine in reference human gut bacteria genomes.
id	Genome	Variant	His	Description	HisR	HisG	HisZ	HisE	HisI	HisA	HisH	HisF	HisB	HisC	HisJ1	HisJ2	HisD	YuiF	HisX	HisY	HisZt	HisJt	HisQ	HisM	HisP	HutT	HisT	HutT2
730.11	[Haemophilus] ducreyi strain Cutaneous leg ulcer strain 2	AS	0	Histidine auxotroph with salvage	-	-	-	-	-	-	-	-	-	-	-	-	-	fig|730.11.peg.1427	-	-	-	-	-	-	-	-	-	-
592010.4	Abiotrophia defectiva ATCC 49176	P	1	Histidine prototroph	fig|592010.4.peg.683	fig|592010.4.peg.935	fig|592010.4.peg.934	fig|592010.4.peg.940	fig|592010.4.peg.940	fig|592010.4.peg.938	fig|592010.4.peg.937	fig|592010.4.peg.939	fig|592010.4.peg.933	fig|592010.4.peg.932	fig|592010.4.peg.1589	-	fig|592010.4.peg.936	-	-	-	-	-	-	-	-	-	-	-
85698.28	Achromobacter xylosoxidans strain NCTC10807	PS	1	Histidine prototroph with salvage	-	fig|85698.28.peg.195	fig|85698.28.peg.1998	fig|85698.28.peg.187	fig|85698.28.peg.188	fig|85698.28.peg.190	fig|85698.28.peg.191	fig|85698.28.peg.189	fig|85698.28.peg.192	fig|85698.28.peg.193, fig|85698.28.peg.1993, fig|85698.28.peg.1166	fig|85698.28.peg.885	fig|85698.28.peg.6278	fig|85698.28.peg.194	-	fig|85698.28.peg.3015	fig|85698.28.peg.3014	fig|85698.28.peg.3013	-	-	-	-	-	-	-
591001.3	Acidaminococcus fermentans DSM 20731	PS	1	Histidine prototroph with salvage	fig|591001.3.peg.943	fig|591001.3.peg.945	fig|591001.3.peg.944	fig|591001.3.peg.952	fig|591001.3.peg.952	fig|591001.3.peg.950	fig|591001.3.peg.949	fig|591001.3.peg.951	fig|591001.3.peg.948	fig|591001.3.peg.947	fig|591001.3.peg.148	-	fig|591001.3.peg.946	fig|591001.3.peg.257	-	-	-	-	-	-	-	-	-	fig|591001.3.peg.2056
575584.3	Acinetobacter baumannii ATCC 19606	PS	1	Histidine prototroph with salvage	-	fig|575584.3.peg.1163	fig|575584.3.peg.3064	fig|575584.3.peg.1856	fig|575584.3.peg.1856	fig|575584.3.peg.2416	fig|575584.3.peg.2419	fig|575584.3.peg.2410	fig|575584.3.peg.2420	fig|575584.3.peg.1165	-	fig|575584.3.peg.1802	fig|575584.3.peg.1164	fig|575584.3.peg.1904	-	-	-	fig|575584.3.peg.465	fig|575584.3.peg.466	fig|575584.3.peg.467	fig|575584.3.peg.468	fig|575584.3.peg.3337	-	-
416269.6	Actinobacillus pleuropneumoniae L20	PS	1	Histidine prototroph with salvage	-	fig|416269.6.peg.2102	-	fig|416269.6.peg.2111	fig|416269.6.peg.2111	fig|416269.6.peg.2109	fig|416269.6.peg.2108	fig|416269.6.peg.2110	fig|416269.6.peg.2106	fig|416269.6.peg.2104	fig|416269.6.peg.2106	-	fig|416269.6.peg.2103	fig|416269.6.peg.1023	-	-	-	-	-	-	-	-	-	-
1655.52	Actinomyces naeslundii strain ATCC 27039	PS	1	Histidine prototroph with salvage	-	fig|1655.52.peg.2925	-	fig|1655.52.peg.2926	fig|1655.52.peg.3065	fig|1655.52.peg.2575	fig|1655.52.peg.2574	fig|1655.52.peg.3068	fig|1655.52.peg.2569	fig|1655.52.peg.2567, fig|1655.52.peg.2568	-	fig|1655.52.peg.2064	fig|1655.52.peg.2552	fig|1655.52.peg.2351	-	-	-	-	-	-	-	-	-	-
411466.7	Actinomyces odontolyticus ATCC 17982	AS	0	Histidine auxotroph with salvage	-	-	-	-	-	fig|411466.7.peg.1406	-	-	-	-	-	-	-	fig|411466.7.peg.1682	-	-	-	-	-	-	-	-	-	-
883077.3	Actinomyces turicensis ACS-279-V-Col4	P	1	Histidine prototroph	-	fig|883077.3.peg.815	-	fig|883077.3.peg.814	fig|883077.3.peg.883	fig|883077.3.peg.1477	fig|883077.3.peg.1478	fig|883077.3.peg.789	fig|883077.3.peg.1480	fig|883077.3.peg.1481	-	fig|883077.3.peg.1592	fig|883077.3.peg.1482	-	-	-	-	-	-	-	-	-	-	-
1384484.3	Adlercreutzia equolifaciens DSM 19450	PS	1	Histidine prototroph with salvage	fig|1384484.3.peg.1917	fig|1384484.3.peg.1362	fig|1384484.3.peg.1362	fig|1384484.3.peg.223	fig|1384484.3.peg.1351	fig|1384484.3.peg.1357	fig|1384484.3.peg.1358	fig|1384484.3.peg.1356	fig|1384484.3.peg.1359	fig|1384484.3.peg.1360	fig|1384484.3.peg.841	-	fig|1384484.3.peg.1361	-	fig|1384484.3.peg.139	fig|1384484.3.peg.140	fig|1384484.3.peg.141	-	-	-	-	-	-	-
655812.3	Aerococcus viridans ATCC 11563	P	1	Histidine prototroph	-	fig|655812.3.peg.655	fig|655812.3.peg.656	fig|655812.3.peg.649	fig|655812.3.peg.649	fig|655812.3.peg.651	-	fig|655812.3.peg.650	fig|655812.3.peg.652	fig|655812.3.peg.653	-	-	fig|655812.3.peg.654	-	-	-	-	-	-	-	-	-	-	-
380703.7	Aeromonas hydrophila subsp. hydrophila ATCC 7966	PS	1	Histidine prototroph with salvage	-	fig|380703.7.peg.2199	-	fig|380703.7.peg.2189	fig|380703.7.peg.2189	fig|380703.7.peg.2194	fig|380703.7.peg.2195	fig|380703.7.peg.2190	fig|380703.7.peg.2196	fig|380703.7.peg.2197	fig|380703.7.peg.2196	-	fig|380703.7.peg.2198	fig|380703.7.peg.2648	-	-	-	-	-	fig|380703.7.peg.1702	-	-	-	-
1408437.6	Agathobaculum desmolans ATCC 43058	PS	1	Histidine prototroph with salvage	fig|1408437.6.peg.467	fig|1408437.6.peg.2751	-	fig|1408437.6.peg.2761, fig|1408437.6.peg.2759	fig|1408437.6.peg.2761, fig|1408437.6.peg.2759	fig|1408437.6.peg.2757	fig|1408437.6.peg.2756	fig|1408437.6.peg.2758	fig|1408437.6.peg.2753	fig|1408437.6.peg.2338	-	-	fig|1408437.6.peg.2752	-	fig|1408437.6.peg.824	fig|1408437.6.peg.823	-	-	-	-	-	-	-	-
985008.3	Aggregatibacter aphrophilus ATCC 33389	PS	1	Histidine prototroph with salvage	-	fig|985008.3.peg.1625	-	fig|985008.3.peg.1960	fig|985008.3.peg.1960	fig|985008.3.peg.1634	fig|985008.3.peg.1633	fig|985008.3.peg.1635	fig|985008.3.peg.1631	fig|985008.3.peg.1630, fig|985008.3.peg.1115	fig|985008.3.peg.1631	-	fig|985008.3.peg.1629	fig|985008.3.peg.1006	-	-	-	-	-	-	-	-	-	-
349741.6	Akkermansia muciniphila ATCC BAA-835	P	1	Histidine prototroph	-	fig|349741.6.peg.1254	-	-	fig|349741.6.peg.692	fig|349741.6.peg.1655	fig|349741.6.peg.1674	fig|349741.6.peg.914	fig|349741.6.peg.1673	fig|349741.6.peg.1984	fig|349741.6.peg.1617	-	fig|349741.6.peg.1945	-	-	-	-	-	-	-	-	-	-	-
1120974.3	Alistipes onderdonkii DSM 19147	P	1	Histidine prototroph	-	fig|1120974.3.peg.596	-	fig|1120974.3.peg.603	fig|1120974.3.peg.603	fig|1120974.3.peg.601	fig|1120974.3.peg.600	fig|1120974.3.peg.602	fig|1120974.3.peg.599	fig|1120974.3.peg.598	fig|1120974.3.peg.599	-	fig|1120974.3.peg.597	-	-	-	-	-	-	-	-	-	-	-
445970.5	Alistipes putredinis DSM 17216	A	0	Histidine auxotroph	-	-	-	-	-	-	-	-	-	-	-	-	-	-	-	-	-	-	-	-	-	-	-	-
561177.4	Anaerococcus hydrogenalis DSM 7454	AS	0	Histidine auxotroph with salvage	fig|561177.4.peg.626	-	-	-	-	-	-	-	-	-	-	-	-	-	-	-	-	-	-	-	-	-	fig|561177.4.peg.937	-
525919.6	Anaerococcus prevotii DSM 20548	AS	0	Histidine auxotroph with salvage	fig|525919.6.peg.1095	-	-	-	-	-	-	-	-	-	-	-	-	-	-	-	-	-	-	-	-	-	fig|525919.6.peg.1511	-
525255.3	Anaerococcus tetradius ATCC 35098	AS	0	Histidine auxotroph with salvage	-	-	-	-	-	-	-	-	-	-	-	-	-	-	-	-	-	-	-	-	-	-	fig|525255.3.peg.1068	-
445971.6	Anaerofustis stercorihominis DSM 17244	PS	1	Histidine prototroph with salvage	-	fig|445971.6.peg.1385	fig|445971.6.peg.1386	fig|445971.6.peg.1378	fig|445971.6.peg.1378	fig|445971.6.peg.1380	fig|445971.6.peg.1381	fig|445971.6.peg.1379	fig|445971.6.peg.1382	fig|445971.6.peg.1383	fig|445971.6.peg.1043	-	fig|445971.6.peg.1384	-	fig|445971.6.peg.126	fig|445971.6.peg.127	fig|445971.6.peg.131, fig|445971.6.peg.128	-	-	-	-	-	-	-
411490.6	Anaerostipes caccae DSM 14662	PS	1	Histidine prototroph with salvage	fig|411490.6.peg.3395	fig|411490.6.peg.1691	fig|411490.6.peg.1692	fig|411490.6.peg.1688	fig|411490.6.peg.1688	fig|411490.6.peg.2892	fig|411490.6.peg.467	fig|411490.6.peg.1688, fig|411490.6.peg.466	fig|411490.6.peg.1689	fig|411490.6.peg.158	fig|411490.6.peg.34	-	fig|411490.6.peg.1690	-	fig|411490.6.peg.231	fig|411490.6.peg.230	fig|411490.6.peg.229	-	-	-	-	-	-	-
649757.3	Anaerostipes hadrus DSM 3319	PS	1	Histidine prototroph with salvage	fig|649757.3.peg.462	fig|649757.3.peg.2137	fig|649757.3.peg.2138	fig|649757.3.peg.2134	fig|649757.3.peg.2134	fig|649757.3.peg.1831	fig|649757.3.peg.437	fig|649757.3.peg.436	fig|649757.3.peg.2135	fig|649757.3.peg.1756	fig|649757.3.peg.568, fig|649757.3.peg.515	-	fig|649757.3.peg.2136	-	fig|649757.3.peg.1148	fig|649757.3.peg.1149	fig|649757.3.peg.1150	-	-	-	-	-	-	-
445972.6	Anaerotruncus colihominis DSM 17241	PS	1	Histidine prototroph with salvage	fig|445972.6.peg.1050	fig|445972.6.peg.2053	fig|445972.6.peg.2052	fig|445972.6.peg.2061	fig|445972.6.peg.2060	fig|445972.6.peg.2058	fig|445972.6.peg.2057	fig|445972.6.peg.2059	fig|445972.6.peg.2056	fig|445972.6.peg.2055	fig|445972.6.peg.977	-	fig|445972.6.peg.2054	-	fig|445972.6.peg.2019	fig|445972.6.peg.2020	fig|445972.6.peg.2021	-	-	-	-	-	-	-
997872.3	Atopobium minutum 10063974	A	0	Histidine auxotroph	-	-	-	-	-	-	-	-	-	-	fig|997872.3.peg.51	-	-	-	-	-	-	-	-	-	-	-	-	-
692420.6	Bacillus amyloliquefaciens DSM7	PS	1	Histidine prototroph with salvage	fig|692420.6.peg.699	fig|692420.6.peg.3591	fig|692420.6.peg.3592	fig|692420.6.peg.3585	fig|692420.6.peg.3585	fig|692420.6.peg.3587	fig|692420.6.peg.3588	fig|692420.6.peg.3586	fig|692420.6.peg.3589	fig|692420.6.peg.2330	fig|692420.6.peg.2958	-	fig|692420.6.peg.3590	fig|692420.6.peg.3229	-	-	-	-	-	-	-	fig|692420.6.peg.4046	-	-
526980.3	Bacillus cereus ATCC 10876	PS	1	Histidine prototroph with salvage	-	fig|526980.3.peg.2304	fig|526980.3.peg.2305	fig|526980.3.peg.2297	fig|526980.3.peg.2298	fig|526980.3.peg.2300	fig|526980.3.peg.2301	fig|526980.3.peg.2299	fig|526980.3.peg.2302	fig|526980.3.peg.2404, fig|526980.3.peg.3856	fig|526980.3.peg.2296	-	fig|526980.3.peg.2303	fig|526980.3.peg.5243	-	-	-	-	-	-	-	-	-	fig|526980.3.peg.3963
1196029.3	Bacillus endophyticus 2102	PS	1	Histidine prototroph with salvage	fig|1196029.3.peg.4700	fig|1196029.3.peg.4457	fig|1196029.3.peg.4456	fig|1196029.3.peg.4463	fig|1196029.3.peg.4463	fig|1196029.3.peg.4461	fig|1196029.3.peg.4460	fig|1196029.3.peg.4462	fig|1196029.3.peg.4459	fig|1196029.3.peg.1210	fig|1196029.3.peg.699, fig|1196029.3.peg.3042	-	fig|1196029.3.peg.3946, fig|1196029.3.peg.462, fig|1196029.3.peg.4458	fig|1196029.3.peg.1987, fig|1196029.3.peg.4586	-	-	-	-	-	-	-	-	-	-
1367477.3	Bacillus infantis NRRL B-14911	PS	1	Histidine prototroph with salvage	fig|1367477.3.peg.290	fig|1367477.3.peg.4327	fig|1367477.3.peg.4328	fig|1367477.3.peg.4321	fig|1367477.3.peg.4321	fig|1367477.3.peg.4323	fig|1367477.3.peg.4324	fig|1367477.3.peg.4322	fig|1367477.3.peg.4325	fig|1367477.3.peg.3388	fig|1367477.3.peg.3965, fig|1367477.3.peg.3440	-	fig|1367477.3.peg.4326	fig|1367477.3.peg.4153	-	-	-	-	-	-	-	-	-	fig|1367477.3.peg.3125
279010.13	Bacillus licheniformis ATCC 14580	PS	1	Histidine prototroph with salvage	fig|279010.13.peg.700	fig|279010.13.peg.3803	fig|279010.13.peg.3804	fig|279010.13.peg.3797	fig|279010.13.peg.3797	fig|279010.13.peg.3799	fig|279010.13.peg.3800	fig|279010.13.peg.3798	fig|279010.13.peg.3801	fig|279010.13.peg.2428	fig|279010.13.peg.3172	-	fig|279010.13.peg.3802	fig|279010.13.peg.3432	-	-	-	-	-	-	-	-	-	-
592022.4	Bacillus megaterium DSM319	PS	1	Histidine prototroph with salvage	fig|592022.4.peg.232	fig|592022.4.peg.5035	fig|592022.4.peg.5036	fig|592022.4.peg.5029	fig|592022.4.peg.5029	fig|592022.4.peg.5031	fig|592022.4.peg.5032	fig|592022.4.peg.5030	fig|592022.4.peg.5033	fig|592022.4.peg.4301	fig|592022.4.peg.3352, fig|592022.4.peg.4792, fig|592022.4.peg.1023	-	fig|592022.4.peg.5034	fig|592022.4.peg.4923	-	-	-	-	-	-	-	-	-	-
526997.3	Bacillus mycoides DSM 2048	PS	1	Histidine prototroph with salvage	-	fig|526997.3.peg.1685	fig|526997.3.peg.1686	fig|526997.3.peg.1678	fig|526997.3.peg.1679	fig|526997.3.peg.1681	fig|526997.3.peg.1682	fig|526997.3.peg.1680	fig|526997.3.peg.1683	fig|526997.3.peg.1822, fig|526997.3.peg.3202	fig|526997.3.peg.1677	-	fig|526997.3.peg.1684	fig|526997.3.peg.4444	-	-	-	-	-	-	-	-	-	fig|526997.3.peg.3262
224308.1	Bacillus subtilis subsp. subtilis str. 168	PS	1	Histidine prototroph with salvage	fig|224308.1.peg.659	fig|224308.1.peg.3498	fig|224308.1.peg.3499	fig|224308.1.peg.3492	fig|224308.1.peg.3492	fig|224308.1.peg.3494	fig|224308.1.peg.3495	fig|224308.1.peg.3493	fig|224308.1.peg.3496	fig|224308.1.peg.2266	fig|224308.1.peg.2965	-	fig|224308.1.peg.3497	fig|224308.1.peg.3210	-	-	-	-	-	-	-	-	-	-
1118061.3	Bacteroidales bacterium ph8	P	1	Histidine prototroph	-	fig|1118061.3.peg.903	-	fig|1118061.3.peg.910	fig|1118061.3.peg.910	fig|1118061.3.peg.908	fig|1118061.3.peg.907	fig|1118061.3.peg.909	fig|1118061.3.peg.906	fig|1118061.3.peg.905	fig|1118061.3.peg.906	-	fig|1118061.3.peg.904	-	-	-	-	-	-	-	-	-	-	-
411901.7	Bacteroides caccae ATCC 43185	P	1	Histidine prototroph	-	fig|411901.7.peg.2083	-	fig|411901.7.peg.2356	fig|411901.7.peg.2356	fig|411901.7.peg.2354	fig|411901.7.peg.2353	fig|411901.7.peg.2355	fig|411901.7.peg.2086	fig|411901.7.peg.2085	fig|411901.7.peg.2086	-	fig|411901.7.peg.2084	-	-	-	-	-	-	-	-	-	-	-
537012.5	Bacteroides cellulosilyticus DSM 14838	P	1	Histidine prototroph	-	fig|537012.5.peg.4497	-	fig|537012.5.peg.537	fig|537012.5.peg.537	fig|537012.5.peg.539	fig|537012.5.peg.540	fig|537012.5.peg.538	fig|537012.5.peg.4494	fig|537012.5.peg.4495	fig|537012.5.peg.4494, fig|537012.5.peg.2958, fig|537012.5.peg.4461	-	fig|537012.5.peg.4496	-	-	-	-	-	-	-	-	-	-	-
470145.6	Bacteroides coprocola DSM 17136	P	1	Histidine prototroph	-	fig|470145.6.peg.2106	-	fig|470145.6.peg.822	fig|470145.6.peg.822	fig|470145.6.peg.820	fig|470145.6.peg.819	fig|470145.6.peg.821	fig|470145.6.peg.2109	fig|470145.6.peg.2108	fig|470145.6.peg.2109	-	fig|470145.6.peg.2107	-	-	-	-	-	-	-	-	-	-	-
547042.5	Bacteroides coprophilus DSM 18228	P	1	Histidine prototroph	-	fig|547042.5.peg.965	-	fig|547042.5.peg.995	fig|547042.5.peg.995	fig|547042.5.peg.993	fig|547042.5.peg.992	fig|547042.5.peg.994	fig|547042.5.peg.968	fig|547042.5.peg.967	fig|547042.5.peg.968	-	fig|547042.5.peg.966	-	-	-	-	-	-	-	-	-	-	-
483217.6	Bacteroides dorei DSM 17855	P	1	Histidine prototroph	-	fig|483217.6.peg.3505	-	fig|483217.6.peg.919	fig|483217.6.peg.919	fig|483217.6.peg.921	fig|483217.6.peg.922	fig|483217.6.peg.920	fig|483217.6.peg.3508	fig|483217.6.peg.3507	fig|483217.6.peg.3508	-	fig|483217.6.peg.3506	-	-	-	-	-	-	-	-	-	-	-
483216.6	Bacteroides eggerthii DSM 20697	P	1	Histidine prototroph	-	fig|483216.6.peg.2573	-	fig|483216.6.peg.1297	fig|483216.6.peg.1297	fig|483216.6.peg.1295	fig|483216.6.peg.1294	fig|483216.6.peg.1296	fig|483216.6.peg.2576	fig|483216.6.peg.2575	fig|483216.6.peg.2576	-	fig|483216.6.peg.2574	-	-	-	-	-	-	-	-	-	-	-
1077285.3	Bacteroides faecis MAJ27	P	1	Histidine prototroph	-	fig|1077285.3.peg.2460	-	fig|1077285.3.peg.3831	fig|1077285.3.peg.3831	fig|1077285.3.peg.3834	fig|1077285.3.peg.3835	fig|1077285.3.peg.3833	fig|1077285.3.peg.2463	fig|1077285.3.peg.2462	fig|1077285.3.peg.3958, fig|1077285.3.peg.2463, fig|1077285.3.peg.1731	-	fig|1077285.3.peg.2461	-	-	-	-	-	-	-	-	-	-	-
483215.6	Bacteroides finegoldii DSM 17565	P	1	Histidine prototroph	-	fig|483215.6.peg.2500	-	fig|483215.6.peg.244	fig|483215.6.peg.244	fig|483215.6.peg.246	fig|483215.6.peg.247	fig|483215.6.peg.245	fig|483215.6.peg.2503	fig|483215.6.peg.2502	fig|483215.6.peg.486, fig|483215.6.peg.2503	-	fig|483215.6.peg.2501	-	-	-	-	-	-	-	-	-	-	-
862962.3	Bacteroides fragilis 638R	P	1	Histidine prototroph	-	fig|862962.3.peg.3121	-	fig|862962.3.peg.2977	fig|862962.3.peg.2977	fig|862962.3.peg.2979	fig|862962.3.peg.2980	fig|862962.3.peg.2978	fig|862962.3.peg.3118	fig|862962.3.peg.3119	fig|862962.3.peg.960, fig|862962.3.peg.3118	-	fig|862962.3.peg.3120	-	-	-	-	-	-	-	-	-	-	-
384639.4	Bacteroides galacturonicus strain DSM 3978	P	1	Histidine prototroph	fig|384639.4.peg.1065	fig|384639.4.peg.146	fig|384639.4.peg.145	fig|384639.4.peg.149	fig|384639.4.peg.149	-	fig|384639.4.peg.9	fig|384639.4.peg.10	fig|384639.4.peg.148	fig|384639.4.peg.1448, fig|384639.4.peg.2298	fig|384639.4.peg.1363	-	fig|384639.4.peg.147	-	-	-	-	-	-	-	-	-	-	-
471870.8	Bacteroides intestinalis DSM 17393	P	1	Histidine prototroph	-	fig|471870.8.peg.2769	-	fig|471870.8.peg.3291	fig|471870.8.peg.3291	fig|471870.8.peg.3293	fig|471870.8.peg.3294	fig|471870.8.peg.3292	fig|471870.8.peg.2766	fig|471870.8.peg.2767	fig|471870.8.peg.2766	-	fig|471870.8.peg.2768	-	-	-	-	-	-	-	-	-	-	-
997884.3	Bacteroides nordii CL02T12C05	P	1	Histidine prototroph	-	fig|997884.3.peg.1880	-	fig|997884.3.peg.3607	fig|997884.3.peg.3607	fig|997884.3.peg.3605	fig|997884.3.peg.3604	fig|997884.3.peg.3606	fig|997884.3.peg.1883	fig|997884.3.peg.1882	fig|997884.3.peg.1883, fig|997884.3.peg.3497, fig|997884.3.peg.1325	-	fig|997884.3.peg.1881	-	-	-	-	-	-	-	-	-	-	-
411476.11	Bacteroides ovatus ATCC 8483	P	1	Histidine prototroph	-	fig|411476.11.peg.1122	-	fig|411476.11.peg.1244	fig|411476.11.peg.1244	fig|411476.11.peg.1246	fig|411476.11.peg.1247	fig|411476.11.peg.1245	fig|411476.11.peg.1119	fig|411476.11.peg.1120, fig|411476.11.peg.2146	fig|411476.11.peg.1119, fig|411476.11.peg.4325, fig|411476.11.peg.3588	-	fig|411476.11.peg.1121	-	-	-	-	-	-	-	-	-	-	-
483218.5	Bacteroides pectinophilus ATCC 43243	AS	0	Histidine auxotroph with salvage	fig|483218.5.peg.2609	-	fig|483218.5.peg.2947	-	-	-	fig|483218.5.peg.1966	fig|483218.5.peg.1965	-	fig|483218.5.peg.2210	fig|483218.5.peg.1327	-	-	-	fig|483218.5.peg.1973	fig|483218.5.peg.1973	fig|483218.5.peg.1972	-	-	-	-	-	-	-
484018.6	Bacteroides plebeius DSM 17135	P	1	Histidine prototroph	-	fig|484018.6.peg.2031	-	fig|484018.6.peg.2086	fig|484018.6.peg.2086	fig|484018.6.peg.2088	fig|484018.6.peg.2089	fig|484018.6.peg.2087	fig|484018.6.peg.2028	fig|484018.6.peg.2029	fig|484018.6.peg.2028	-	fig|484018.6.peg.2030	-	-	-	-	-	-	-	-	-	-	-
1121099.3	Bacteroides propionicifaciens DSM 19291	P	1	Histidine prototroph	-	fig|1121099.3.peg.2138	-	fig|1121099.3.peg.2143	fig|1121099.3.peg.2143	fig|1121099.3.peg.2142	-	fig|1121099.3.peg.2143	fig|1121099.3.peg.2141	fig|1121099.3.peg.2140	fig|1121099.3.peg.2141, fig|1121099.3.peg.1701	-	fig|1121099.3.peg.2139	-	-	-	-	-	-	-	-	-	-	-
1235809.3	Bacteroides pyogenes JCM 6292	P	1	Histidine prototroph	-	fig|1235809.3.peg.123	-	fig|1235809.3.peg.2814	fig|1235809.3.peg.2814	fig|1235809.3.peg.2816	fig|1235809.3.peg.2817	fig|1235809.3.peg.2815	fig|1235809.3.peg.120	fig|1235809.3.peg.121	fig|1235809.3.peg.120	-	fig|1235809.3.peg.122	-	-	-	-	-	-	-	-	-	-	-
667015.3	Bacteroides salanitronis DSM 18170	P	1	Histidine prototroph	-	fig|667015.3.peg.1612	-	fig|667015.3.peg.979	fig|667015.3.peg.979	fig|667015.3.peg.977	fig|667015.3.peg.976	fig|667015.3.peg.978	fig|667015.3.peg.1615	fig|667015.3.peg.1614	fig|667015.3.peg.1615	-	fig|667015.3.peg.1613	-	-	-	-	-	-	-	-	-	-	-
1121101.3	Bacteroides salyersiae WAL 10018 = DSM 18765 = JCM 12988	P	1	Histidine prototroph	-	fig|1121101.3.peg.301	-	fig|1121101.3.peg.3014	fig|1121101.3.peg.3014	fig|1121101.3.peg.3012	fig|1121101.3.peg.3011	fig|1121101.3.peg.3013	fig|1121101.3.peg.297	fig|1121101.3.peg.298	fig|1121101.3.peg.297, fig|1121101.3.peg.888, fig|1121101.3.peg.2847	-	fig|1121101.3.peg.299	-	-	-	-	-	-	-	-	-	-	-
1236538.3	Bacteroides sartorii JCM 16497	P	1	Histidine prototroph	-	fig|1236538.3.peg.192	-	fig|1236538.3.peg.4968	fig|1236538.3.peg.4968	fig|1236538.3.peg.4965	fig|1236538.3.peg.4964	fig|1236538.3.peg.4966	fig|1236538.3.peg.195	fig|1236538.3.peg.194	fig|1236538.3.peg.195	fig|1236538.3.peg.2725	fig|1236538.3.peg.193	-	-	-	-	-	-	-	-	-	-	-
449673.7	Bacteroides stercoris ATCC 43183	P	1	Histidine prototroph	-	fig|449673.7.peg.1516	-	fig|449673.7.peg.470	fig|449673.7.peg.470	fig|449673.7.peg.472	fig|449673.7.peg.473	fig|449673.7.peg.471	fig|449673.7.peg.1519	fig|449673.7.peg.1518	fig|449673.7.peg.3161, fig|449673.7.peg.1519, fig|449673.7.peg.1549	-	fig|449673.7.peg.1517	-	-	-	-	-	-	-	-	-	-	-
226186.1	Bacteroides thetaiotaomicron VPI-5482	P	1	Histidine prototroph	-	fig|226186.1.peg.200	-	fig|226186.1.peg.1377	fig|226186.1.peg.1377	fig|226186.1.peg.1379	fig|226186.1.peg.1380	fig|226186.1.peg.1378	fig|226186.1.peg.203	fig|226186.1.peg.202	fig|226186.1.peg.203	-	fig|226186.1.peg.201	-	-	-	-	-	-	-	-	-	-	-
411479.10	Bacteroides uniformis ATCC 8492	P	1	Histidine prototroph	-	fig|411479.10.peg.4008	-	fig|411479.10.peg.3814	fig|411479.10.peg.3814	fig|411479.10.peg.3816	fig|411479.10.peg.3817	fig|411479.10.peg.3815	fig|411479.10.peg.4004	fig|411479.10.peg.1186, fig|411479.10.peg.4005	fig|411479.10.peg.4004, fig|411479.10.peg.1594, fig|411479.10.peg.31	-	fig|411479.10.peg.4006	-	-	-	-	-	-	-	-	-	-	-
1121102.3	Bacteroides ureolyticus DSM 20703	PS	1	Histidine prototroph with salvage	-	fig|1121102.3.peg.1369	-	fig|1121102.3.peg.483	fig|1121102.3.peg.483	fig|1121102.3.peg.1335	-	fig|1121102.3.peg.513	fig|1121102.3.peg.827	fig|1121102.3.peg.359	-	-	fig|1121102.3.peg.1185	fig|1121102.3.peg.587	-	-	-	-	-	-	-	-	-	-
435590.9	Bacteroides vulgatus ATCC 8482	P	1	Histidine prototroph	-	fig|435590.9.peg.2438	-	fig|435590.9.peg.3956	fig|435590.9.peg.3956	fig|435590.9.peg.3954	fig|435590.9.peg.3953	fig|435590.9.peg.3955	fig|435590.9.peg.2441	fig|435590.9.peg.2440, fig|435590.9.peg.910	fig|435590.9.peg.2441	fig|435590.9.peg.4143	fig|435590.9.peg.2439	-	-	-	-	-	-	-	-	-	-	-
657309.4	Bacteroides xylanisolvens XB1A	P	1	Histidine prototroph	-	fig|657309.4.peg.3198	-	fig|657309.4.peg.3337	fig|657309.4.peg.3337	fig|657309.4.peg.3339	fig|657309.4.peg.3340	fig|657309.4.peg.3338	fig|657309.4.peg.3201	fig|657309.4.peg.3200, fig|657309.4.peg.1470	fig|657309.4.peg.3472, fig|657309.4.peg.3201, fig|657309.4.peg.2166	-	fig|657309.4.peg.3199	-	-	-	-	-	-	-	-	-	-	-
384636.4	Bacteroides xylanolyticus strain DSM 3808	P	1	Histidine prototroph	fig|384636.4.peg.4505	fig|384636.4.peg.1540	fig|384636.4.peg.1539	fig|384636.4.peg.1544	fig|384636.4.peg.1544	fig|384636.4.peg.1543	fig|384636.4.peg.3696	fig|384636.4.peg.3695	fig|384636.4.peg.1542	fig|384636.4.peg.2301	fig|384636.4.peg.2123	-	fig|384636.4.peg.1541	-	-	-	-	-	-	-	-	-	-	-
742726.3	Barnesiella intestinihominis YIT 11860	P	1	Histidine prototroph	-	fig|742726.3.peg.2013	-	fig|742726.3.peg.1653	fig|742726.3.peg.1653	fig|742726.3.peg.1651	fig|742726.3.peg.1650	fig|742726.3.peg.1652	fig|742726.3.peg.2010	fig|742726.3.peg.2011	fig|742726.3.peg.2010, fig|742726.3.peg.11	-	fig|742726.3.peg.2012	-	-	-	-	-	-	-	-	-	-	-
367928.6	Bifidobacterium adolescentis ATCC 15703	P	1	Histidine prototroph	-	fig|367928.6.peg.862	-	fig|367928.6.peg.861	fig|367928.6.peg.855	fig|367928.6.peg.1204	fig|367928.6.peg.1205	fig|367928.6.peg.854	fig|367928.6.peg.1207	fig|367928.6.peg.1208	-	-	fig|367928.6.peg.1209	-	-	-	-	-	-	-	-	-	-	-
518635.5	Bifidobacterium angulatum DSM 20098	P	1	Histidine prototroph	-	fig|518635.5.peg.980	-	fig|518635.5.peg.981	fig|518635.5.peg.987	fig|518635.5.peg.634	fig|518635.5.peg.633	fig|518635.5.peg.988	fig|518635.5.peg.631	fig|518635.5.peg.630	-	-	fig|518635.5.peg.629	-	-	-	-	-	-	-	-	-	-	-
555970.3	Bifidobacterium animalis subsp. lactis DSM 10140	P	1	Histidine prototroph	-	fig|555970.3.peg.797	-	fig|555970.3.peg.796	fig|555970.3.peg.787	fig|555970.3.peg.1223	fig|555970.3.peg.1224	fig|555970.3.peg.786	fig|555970.3.peg.1226	fig|555970.3.peg.1227	-	-	fig|555970.3.peg.1228	-	-	-	-	-	-	-	-	-	-	-
500634.6	Bifidobacterium bifidum ATCC 29521 = JCM 1255 = DSM 20456	P	1	Histidine prototroph	-	fig|500634.6.peg.1039	-	fig|500634.6.peg.1040	fig|500634.6.peg.1107	fig|500634.6.peg.560	fig|500634.6.peg.559	fig|500634.6.peg.1108	fig|500634.6.peg.557	fig|500634.6.peg.556	-	-	fig|500634.6.peg.555	-	-	-	-	-	-	-	-	-	-	-
326426.4	Bifidobacterium breve UCC2003	P	1	Histidine prototroph	-	fig|326426.4.peg.1114	-	fig|326426.4.peg.1115	fig|326426.4.peg.1180	fig|326426.4.peg.1374	fig|326426.4.peg.1375	fig|326426.4.peg.1181	fig|326426.4.peg.1377	fig|326426.4.peg.1378	-	-	fig|326426.4.peg.1379	-	-	-	-	-	-	-	-	-	-	-
566552.4	Bifidobacterium catenulatum DSM 16992	P	1	Histidine prototroph	-	fig|566552.4.peg.611	-	fig|566552.4.peg.610	fig|566552.4.peg.604	fig|566552.4.peg.363	fig|566552.4.peg.362	fig|566552.4.peg.603	fig|566552.4.peg.360	fig|566552.4.peg.359	-	-	fig|566552.4.peg.358	-	-	-	-	-	-	-	-	-	-	-
473819.7	Bifidobacterium dentium ATCC 27678	P	1	Histidine prototroph	-	fig|473819.7.peg.1734	-	fig|473819.7.peg.1733	fig|473819.7.peg.1727	fig|473819.7.peg.1367	fig|473819.7.peg.1366	fig|473819.7.peg.1726	fig|473819.7.peg.1364	fig|473819.7.peg.1363	-	-	fig|473819.7.peg.1362	-	-	-	-	-	-	-	-	-	-	-
561180.4	Bifidobacterium gallicum DSM 20093	P	1	Histidine prototroph	-	fig|561180.4.peg.584	-	fig|561180.4.peg.585	fig|561180.4.peg.592	fig|561180.4.peg.299	fig|561180.4.peg.298	fig|561180.4.peg.593	fig|561180.4.peg.296	fig|561180.4.peg.295	-	-	fig|561180.4.peg.294	-	-	-	-	-	-	-	-	-	-	-
391904.8	Bifidobacterium longum subsp. infantis ATCC 15697 = JCM 1222	P	1	Histidine prototroph	-	fig|391904.8.peg.1419	-	fig|391904.8.peg.1420	fig|391904.8.peg.1085	fig|391904.8.peg.851	fig|391904.8.peg.850	fig|391904.8.peg.1084	fig|391904.8.peg.848	fig|391904.8.peg.847	-	-	fig|391904.8.peg.846	-	-	-	-	-	-	-	-	-	-	-
565042.3	Bifidobacterium longum subsp. longum JCM 1217	P	1	Histidine prototroph	-	fig|565042.3.peg.905	-	fig|565042.3.peg.904	fig|565042.3.peg.1169	fig|565042.3.peg.1346	fig|565042.3.peg.1347	fig|565042.3.peg.1170	fig|565042.3.peg.1349	fig|565042.3.peg.1350	-	-	fig|565042.3.peg.1351	-	-	-	-	-	-	-	-	-	-	-
547043.16	Bifidobacterium pseudocatenulatum DSM 20438 = JCM 1200 = LMG 10505	P	1	Histidine prototroph	-	fig|547043.16.peg.492	-	fig|547043.16.peg.493	fig|547043.16.peg.499	fig|547043.16.peg.812	fig|547043.16.peg.813	fig|547043.16.peg.500	fig|547043.16.peg.815	fig|547043.16.peg.816	-	-	fig|547043.16.peg.817	-	-	-	-	-	-	-	-	-	-	-
1150461.5	Bifidobacterium scardovii JCM 12489 = DSM 13734	P	1	Histidine prototroph	-	fig|1150461.5.peg.1395	-	fig|1150461.5.peg.1396	fig|1150461.5.peg.1404	fig|1150461.5.peg.1937	fig|1150461.5.peg.1938	fig|1150461.5.peg.1405	fig|1150461.5.peg.1940	fig|1150461.5.peg.1998, fig|1150461.5.peg.1941	-	-	fig|1150461.5.peg.1942	-	-	-	-	-	-	-	-	-	-	-
563192.3	Bilophila wadsworthia 3_1_6	P	1	Histidine prototroph	-	fig|563192.3.peg.2894	-	-	fig|563192.3.peg.2893	fig|563192.3.peg.3915	fig|563192.3.peg.2913	fig|563192.3.peg.2912	fig|563192.3.peg.3917	-	fig|563192.3.peg.2765	-	fig|563192.3.peg.3525	-	-	-	-	-	-	-	-	-	-	-
537007.6	Blautia hansenii DSM 20583	AS	0	Histidine auxotroph with salvage	fig|537007.6.peg.2830	-	-	-	-	-	-	-	-	fig|537007.6.peg.1974	fig|537007.6.peg.1123	-	-	fig|537007.6.peg.118	fig|537007.6.peg.161	fig|537007.6.peg.160	fig|537007.6.peg.159	-	-	-	-	-	-	-
476272.5	Blautia hydrogenotrophica DSM 10507	PS	1	Histidine prototroph with salvage	fig|476272.5.peg.2762	fig|476272.5.peg.242	fig|476272.5.peg.243	fig|476272.5.peg.239	fig|476272.5.peg.239	fig|476272.5.peg.1454	fig|476272.5.peg.506	fig|476272.5.peg.505, fig|476272.5.peg.239	fig|476272.5.peg.240	fig|476272.5.peg.3068, fig|476272.5.peg.2996, fig|476272.5.peg.894	fig|476272.5.peg.1582	-	fig|476272.5.peg.241	-	fig|476272.5.peg.2495	fig|476272.5.peg.2496	fig|476272.5.peg.2497	-	-	-	-	-	-	-
1121114.4	Blautia producta ATCC 27340	PS	1	Histidine prototroph with salvage	fig|1121114.4.peg.2394	fig|1121114.4.peg.4831	fig|1121114.4.peg.4830	fig|1121114.4.peg.4838	fig|1121114.4.peg.4837	fig|1121114.4.peg.4835	fig|1121114.4.peg.4834	fig|1121114.4.peg.4836	fig|1121114.4.peg.4833	fig|1121114.4.peg.4832	fig|1121114.4.peg.4491	-	fig|1121114.4.peg.4808, fig|1121114.4.peg.3550	-	-	-	-	-	-	-	-	-	fig|1121114.4.peg.5422	-
1121115.4	Blautia wexlerae DSM 19850	PS	1	Histidine prototroph with salvage	fig|1121115.4.peg.1260	fig|1121115.4.peg.200	fig|1121115.4.peg.199	fig|1121115.4.peg.203	fig|1121115.4.peg.203	fig|1121115.4.peg.4020	fig|1121115.4.peg.425	fig|1121115.4.peg.424, fig|1121115.4.peg.203	fig|1121115.4.peg.202	fig|1121115.4.peg.2245	fig|1121115.4.peg.602	-	fig|1121115.4.peg.201	-	fig|1121115.4.peg.2544	fig|1121115.4.peg.2545	fig|1121115.4.peg.2546	-	-	-	-	-	-	-
1133568.3	Brachyspira pilosicoli B2904	AS	0	Histidine auxotroph with salvage	-	-	-	-	-	-	-	-	-	fig|1133568.3.peg.793, fig|1133568.3.peg.792	fig|1133568.3.peg.2139, fig|1133568.3.peg.465	-	-	-	-	-	-	-	-	-	-	-	-	fig|1133568.3.peg.1735
1129895.3	Brevibacillus brevis FJAT-0809-GLX	PS	1	Histidine prototroph with salvage	fig|1129895.3.peg.2929	fig|1129895.3.peg.4119	fig|1129895.3.peg.4120	fig|1129895.3.peg.4113	fig|1129895.3.peg.4113	fig|1129895.3.peg.4115	fig|1129895.3.peg.4116	fig|1129895.3.peg.4114	fig|1129895.3.peg.4117	fig|1129895.3.peg.1542, fig|1129895.3.peg.3601	fig|1129895.3.peg.5092, fig|1129895.3.peg.2508	-	fig|1129895.3.peg.4118	-	-	-	-	-	-	-	-	-	-	fig|1129895.3.peg.3818
1176165.3	Brevibacterium massiliense 5401308	PS	1	Histidine prototroph with salvage	-	fig|1176165.3.peg.1105	-	fig|1176165.3.peg.1106	fig|1176165.3.peg.1101	fig|1176165.3.peg.911	fig|1176165.3.peg.910	fig|1176165.3.peg.1102	fig|1176165.3.peg.908	-	-	fig|1176165.3.peg.1460	fig|1176165.3.peg.1251	fig|1176165.3.peg.1404	-	-	-	-	-	-	-	-	-	-
679192.3	Bulleidia extructa W1219	A	0	Histidine auxotroph	-	-	-	-	-	-	-	-	-	-	-	-	-	-	-	-	-	-	-	-	-	-	-	-
1834205.4	Burkholderiales bacterium YL45	P	1	Histidine prototroph	-	fig|1834205.4.peg.2574	fig|1834205.4.peg.69	fig|1834205.4.peg.2567	fig|1834205.4.peg.2568	fig|1834205.4.peg.2570	fig|1834205.4.peg.2571	fig|1834205.4.peg.2569	fig|1834205.4.peg.2572	fig|1834205.4.peg.298, fig|1834205.4.peg.549	-	fig|1834205.4.peg.1804	fig|1834205.4.peg.2573	-	-	-	-	-	-	-	-	-	-	-
1203606.4	Butyricicoccus pullicaecorum 1.2	PS	1	Histidine prototroph with salvage	fig|1203606.4.peg.60	fig|1203606.4.peg.857	fig|1203606.4.peg.857	fig|1203606.4.peg.850	fig|1203606.4.peg.851	fig|1203606.4.peg.853	fig|1203606.4.peg.854	fig|1203606.4.peg.852	fig|1203606.4.peg.855	fig|1203606.4.peg.450	fig|1203606.4.peg.183	-	fig|1203606.4.peg.856	-	fig|1203606.4.peg.605	fig|1203606.4.peg.606	fig|1203606.4.peg.607	-	-	-	-	-	-	-
1121129.3	Butyricimonas synergistica DSM 23225	P	1	Histidine prototroph	-	fig|1121129.3.peg.1296	-	fig|1121129.3.peg.1289	fig|1121129.3.peg.1289	fig|1121129.3.peg.1291	fig|1121129.3.peg.1292	fig|1121129.3.peg.1290	fig|1121129.3.peg.1293	fig|1121129.3.peg.1294, fig|1121129.3.peg.2531	fig|1121129.3.peg.41, fig|1121129.3.peg.1293	-	fig|1121129.3.peg.1295	-	-	-	-	-	-	-	-	-	-	-
511680.4	Butyrivibrio crossotus DSM 2876	PS	1	Histidine prototroph with salvage	fig|511680.4.peg.275	fig|511680.4.peg.134	fig|511680.4.peg.135	fig|511680.4.peg.131	fig|511680.4.peg.131	-	fig|511680.4.peg.1456	fig|511680.4.peg.1457	fig|511680.4.peg.132	fig|511680.4.peg.2225	fig|511680.4.peg.1592, fig|511680.4.peg.2265	-	fig|511680.4.peg.133	-	fig|511680.4.peg.1202	fig|511680.4.peg.1201	fig|511680.4.peg.1200, fig|511680.4.peg.1206	-	-	-	-	-	-	-
1121262.4	Caloramator proteoclasticus DSM 10124	AS	0	Histidine auxotroph with salvage	fig|1121262.4.peg.1792	-	-	-	-	-	-	-	-	fig|1121262.4.peg.1146	fig|1121262.4.peg.350	-	-	-	fig|1121262.4.peg.1485	fig|1121262.4.peg.1486	fig|1121262.4.peg.1487	-	-	-	-	-	-	-
864566.3	Campylobacter coli JV20	PS	1	Histidine prototroph with salvage	-	fig|864566.3.peg.769	-	fig|864566.3.peg.775	fig|864566.3.peg.775	fig|864566.3.peg.773	fig|864566.3.peg.5, fig|864566.3.peg.772	fig|864566.3.peg.6, fig|864566.3.peg.774	fig|864566.3.peg.771	fig|864566.3.peg.1245	fig|864566.3.peg.771	-	fig|864566.3.peg.770	fig|864566.3.peg.928	-	-	-	-	-	-	-	-	-	-
199.248	Campylobacter concisus strain ATCC 33237	PS	1	Histidine prototroph with salvage	-	fig|199.248.peg.1606	-	fig|199.248.peg.287	fig|199.248.peg.287	fig|199.248.peg.1505	fig|199.248.peg.1506	fig|199.248.peg.1878	fig|199.248.peg.593	fig|199.248.peg.1483	fig|199.248.peg.911	-	fig|199.248.peg.1307	fig|199.248.peg.1900	-	-	-	-	-	-	-	-	-	-
197.5249	Campylobacter jejuni strain NCTC11351	PS	1	Histidine prototroph with salvage	-	fig|197.5249.peg.1719	-	fig|197.5249.peg.1728	fig|197.5249.peg.1728	fig|197.5249.peg.1725	fig|197.5249.peg.1724	fig|197.5249.peg.1727	fig|197.5249.peg.1721	fig|197.5249.peg.321	fig|197.5249.peg.1721	-	fig|197.5249.peg.1720	fig|197.5249.peg.6	-	-	-	-	-	-	-	-	-	-
553218.4	Campylobacter rectus RM3267	PS	1	Histidine prototroph with salvage	-	fig|553218.4.peg.1914	-	fig|553218.4.peg.2900	fig|553218.4.peg.2900	fig|553218.4.peg.1966	fig|553218.4.peg.1967	fig|553218.4.peg.181	fig|553218.4.peg.1545	fig|553218.4.peg.398	fig|553218.4.peg.1168	-	fig|553218.4.peg.1346	fig|553218.4.peg.218	-	-	-	-	-	-	-	-	-	-
883165.3	Campylobacter ureolyticus ACS-301-V-Sch3b	PS	1	Histidine prototroph with salvage	-	fig|883165.3.peg.724	-	fig|883165.3.peg.379	fig|883165.3.peg.379	fig|883165.3.peg.760	-	fig|883165.3.peg.410	fig|883165.3.peg.1301	fig|883165.3.peg.660	-	-	fig|883165.3.peg.924	fig|883165.3.peg.460	-	-	-	-	-	-	-	-	-	-
521097.5	Capnocytophaga ochracea DSM 7271	A	0	Histidine auxotroph	-	-	-	-	-	-	-	-	-	-	-	-	-	-	-	-	-	-	-	-	-	-	-	-
553177.6	Capnocytophaga sputigena ATCC 33612	A	0	Histidine auxotroph	-	-	-	-	-	-	-	-	-	-	-	-	-	-	-	-	-	-	-	-	-	-	-	-
451640.5	Catenibacterium mitsuokai DSM 15897	P	1	Histidine prototroph	-	fig|451640.5.peg.1378	fig|451640.5.peg.1377	fig|451640.5.peg.1384	fig|451640.5.peg.1384	fig|451640.5.peg.1382	fig|451640.5.peg.1381	fig|451640.5.peg.1383	fig|451640.5.peg.1380	fig|451640.5.peg.787	fig|451640.5.peg.1386, fig|451640.5.peg.2127, fig|451640.5.peg.1244, fig|451640.5.peg.831, fig|451640.5.peg.466	-	fig|451640.5.peg.1379	-	-	-	-	-	-	-	-	-	-	-
1319815.3	Cetobacterium somerae ATCC BAA-474	AS	0	Histidine auxotroph with salvage	-	-	-	-	-	-	-	-	-	-	-	-	-	fig|1319815.3.peg.804	fig|1319815.3.peg.2009	fig|1319815.3.peg.2010	-	-	-	-	-	-	-	-
626937.8	Christensenella minuta strain DSM 22607	PS	1	Histidine prototroph with salvage	fig|626937.8.peg.469	fig|626937.8.peg.497	fig|626937.8.peg.496	fig|626937.8.peg.503	fig|626937.8.peg.503	fig|626937.8.peg.501	fig|626937.8.peg.500	fig|626937.8.peg.502	fig|626937.8.peg.499	fig|626937.8.peg.1025	fig|626937.8.peg.1407	-	fig|626937.8.peg.498	-	fig|626937.8.peg.2454	fig|626937.8.peg.2455	fig|626937.8.peg.2456	-	-	-	-	-	-	-
1006003.3	Citrobacter freundii ATCC 8090 = MTCC 1658	PS	1	Histidine prototroph with salvage	-	fig|1006003.3.peg.2379	-	fig|1006003.3.peg.2372	fig|1006003.3.peg.2372	fig|1006003.3.peg.2374	fig|1006003.3.peg.2375	fig|1006003.3.peg.2373	fig|1006003.3.peg.2376	fig|1006003.3.peg.2377	fig|1006003.3.peg.2376	-	fig|1006003.3.peg.2378	-	-	-	-	fig|1006003.3.peg.2629	fig|1006003.3.peg.2630	fig|1006003.3.peg.2631	fig|1006003.3.peg.2632	-	-	-
290338.8	Citrobacter koseri ATCC BAA-895	PS	1	Histidine prototroph with salvage	-	fig|290338.8.peg.653	-	fig|290338.8.peg.646	fig|290338.8.peg.646	fig|290338.8.peg.648	fig|290338.8.peg.649	fig|290338.8.peg.647	fig|290338.8.peg.650	fig|290338.8.peg.651	fig|290338.8.peg.650	-	fig|290338.8.peg.652	-	-	-	-	fig|290338.8.peg.405	fig|290338.8.peg.407	fig|290338.8.peg.408	fig|290338.8.peg.409	-	-	-
1118059.3	Clostridiales bacterium ph2	AS	0	Histidine auxotroph with salvage	-	-	-	-	-	-	-	-	-	-	-	-	-	-	-	-	-	-	-	-	-	-	fig|1118059.3.peg.189	-
272562.8	Clostridium acetobutylicum ATCC 824	P	1	Histidine prototroph	fig|272562.8.peg.2865	fig|272562.8.peg.1146	fig|272562.8.peg.1145	fig|272562.8.peg.1153	fig|272562.8.peg.1152	fig|272562.8.peg.1150	fig|272562.8.peg.1149	fig|272562.8.peg.1151	fig|272562.8.peg.1148	fig|272562.8.peg.3214	fig|272562.8.peg.2916	-	fig|272562.8.peg.1147	-	-	-	-	-	-	-	-	-	-	-
1128398.3	Clostridium acidurici 9a	P	1	Histidine prototroph	fig|1128398.3.peg.313	fig|1128398.3.peg.1805	fig|1128398.3.peg.1806	fig|1128398.3.peg.1799, fig|1128398.3.peg.1798	fig|1128398.3.peg.1799, fig|1128398.3.peg.1798	fig|1128398.3.peg.1801	fig|1128398.3.peg.1802	fig|1128398.3.peg.1800	fig|1128398.3.peg.1803	fig|1128398.3.peg.2954	-	-	fig|1128398.3.peg.1804	-	-	-	-	-	-	-	-	-	-	-
518636.5	Clostridium asparagiforme DSM 15981	PS	1	Histidine prototroph with salvage	fig|518636.5.peg.1968	fig|518636.5.peg.3172	fig|518636.5.peg.3212, fig|518636.5.peg.3173	fig|518636.5.peg.3038	fig|518636.5.peg.3038	fig|518636.5.peg.3039	fig|518636.5.peg.3116	fig|518636.5.peg.3115, fig|518636.5.peg.3038	fig|518636.5.peg.3170	fig|518636.5.peg.5004	fig|518636.5.peg.1727	-	fig|518636.5.peg.3171	-	fig|518636.5.peg.5220	fig|518636.5.peg.5219	fig|518636.5.peg.5218	-	-	-	-	-	-	-
445973.7	Clostridium bartlettii DSM 16795	PS	1	Histidine prototroph with salvage	-	fig|445973.7.peg.1530	fig|445973.7.peg.1529	fig|445973.7.peg.1536	fig|445973.7.peg.1536	fig|445973.7.peg.1534	fig|445973.7.peg.1533	fig|445973.7.peg.1535	fig|445973.7.peg.1532	fig|445973.7.peg.1531	fig|445973.7.peg.1153	-	fig|445973.7.peg.1572	-	fig|445973.7.peg.1797	fig|445973.7.peg.1796	fig|445973.7.peg.1795	-	-	-	-	-	-	-
290402.41	Clostridium beijerinckii NCIMB 8052	PS	1	Histidine prototroph with salvage	fig|290402.41.peg.214	fig|290402.41.peg.1352	fig|290402.41.peg.1351	fig|290402.41.peg.1360	fig|290402.41.peg.1359	fig|290402.41.peg.1357	fig|290402.41.peg.1356	fig|290402.41.peg.1358	fig|290402.41.peg.1355	fig|290402.41.peg.1354, fig|290402.41.peg.1870	fig|290402.41.peg.2172	-	fig|290402.41.peg.1353	-	fig|290402.41.peg.1075	fig|290402.41.peg.1076	fig|290402.41.peg.1077	-	-	-	-	-	-	-
1233170.3	Clostridium bifermentans ATCC 19299	AS	0	Histidine auxotroph with salvage	-	-	-	-	-	-	-	-	-	-	-	-	-	fig|1233170.3.peg.3103	fig|1233170.3.peg.2497	fig|1233170.3.peg.2498	fig|1233170.3.peg.2499	-	-	-	-	-	-	-
411902.9	Clostridium bolteae ATCC BAA-613	PS	1	Histidine prototroph with salvage	fig|411902.9.peg.5930	fig|411902.9.peg.3429	fig|411902.9.peg.3430	fig|411902.9.peg.3425	fig|411902.9.peg.3425	fig|411902.9.peg.3426	fig|411902.9.peg.2881	fig|411902.9.peg.3425, fig|411902.9.peg.2880	fig|411902.9.peg.3427	fig|411902.9.peg.652	fig|411902.9.peg.4120, fig|411902.9.peg.4377	-	fig|411902.9.peg.3428	-	fig|411902.9.peg.53	fig|411902.9.peg.54	fig|411902.9.peg.55	-	-	-	-	-	-	-
508765.6	Clostridium botulinum B str. Eklund 17B	AS	0	Histidine auxotroph with salvage	fig|508765.6.peg.269	-	-	-	-	-	-	-	-	-	fig|508765.6.peg.3116, fig|508765.6.peg.2803	-	-	-	fig|508765.6.peg.1029	fig|508765.6.peg.1030	fig|508765.6.peg.1031	-	-	-	-	-	-	-
1316931.3	Clostridium butyricum DSM 10702	PS	1	Histidine prototroph with salvage	fig|1316931.3.peg.243	fig|1316931.3.peg.1496	fig|1316931.3.peg.1497	fig|1316931.3.peg.1487	fig|1316931.3.peg.1488	fig|1316931.3.peg.1490	fig|1316931.3.peg.1491	fig|1316931.3.peg.1489	fig|1316931.3.peg.1492	fig|1316931.3.peg.776, fig|1316931.3.peg.1493	fig|1316931.3.peg.1788, fig|1316931.3.peg.1483, fig|1316931.3.peg.1786	-	fig|1316931.3.peg.1495	-	fig|1316931.3.peg.1330	fig|1316931.3.peg.1329	fig|1316931.3.peg.1328	-	-	-	-	-	-	-
1280692.3	Clostridium cadaveris AGR2141	AS	0	Histidine auxotroph with salvage	fig|1280692.3.peg.315	-	-	-	-	-	-	-	-	-	-	-	-	-	fig|1280692.3.peg.70	fig|1280692.3.peg.69	fig|1280692.3.peg.68	-	-	-	-	-	-	-
573061.5	Clostridium cellulovorans 743B	PS	1	Histidine prototroph with salvage	fig|573061.5.peg.3790	fig|573061.5.peg.4049	fig|573061.5.peg.4050	fig|573061.5.peg.4042	fig|573061.5.peg.4043	fig|573061.5.peg.4045	fig|573061.5.peg.4046	fig|573061.5.peg.4044	fig|573061.5.peg.4047	fig|573061.5.peg.3284	fig|573061.5.peg.3110, fig|573061.5.peg.4041	-	fig|573061.5.peg.4048	-	fig|573061.5.peg.442	fig|573061.5.peg.443	fig|573061.5.peg.439, fig|573061.5.peg.444	-	-	-	-	-	-	-
717608.3	Clostridium cf. saccharolyticum K10	AS	0	Histidine auxotroph with salvage	fig|717608.3.peg.3398	-	-	-	-	-	-	-	-	-	fig|717608.3.peg.3593	-	-	-	fig|717608.3.peg.1652	fig|717608.3.peg.1653	fig|717608.3.peg.1654	-	-	-	-	-	-	-
720554.3	Clostridium clariflavum DSM 19732	PS	1	Histidine prototroph with salvage	fig|720554.3.peg.2743	fig|720554.3.peg.4111	fig|720554.3.peg.4112	fig|720554.3.peg.4103	fig|720554.3.peg.4103	fig|720554.3.peg.4105	fig|720554.3.peg.4106	fig|720554.3.peg.4104, fig|720554.3.peg.1858	fig|720554.3.peg.4108	fig|720554.3.peg.4109	fig|720554.3.peg.1926	-	fig|720554.3.peg.4110	-	fig|720554.3.peg.3958, fig|720554.3.peg.3952	fig|720554.3.peg.3951	fig|720554.3.peg.3959, fig|720554.3.peg.3950	-	-	-	-	-	-	-
999410.3	Clostridium clostridioforme CM201	PS	1	Histidine prototroph with salvage	fig|999410.3.peg.39	fig|999410.3.peg.3365	fig|999410.3.peg.3364	fig|999410.3.peg.3371	fig|999410.3.peg.3371	fig|999410.3.peg.3370	fig|999410.3.peg.5028	fig|999410.3.peg.3371, fig|999410.3.peg.5029	fig|999410.3.peg.3367	fig|999410.3.peg.4401	fig|999410.3.peg.5587, fig|999410.3.peg.1019	-	fig|999410.3.peg.3366	-	fig|999410.3.peg.1742	fig|999410.3.peg.1743	fig|999410.3.peg.1744	-	-	-	-	-	-	-
499175.4	Clostridium difficile ATCC 43255	PS	1	Histidine prototroph with salvage	-	fig|499175.4.peg.1147	fig|499175.4.peg.1146	fig|499175.4.peg.1153	fig|499175.4.peg.1153	fig|499175.4.peg.1151	fig|499175.4.peg.1150	fig|499175.4.peg.1152	fig|499175.4.peg.1149	fig|499175.4.peg.2131, fig|499175.4.peg.1148	fig|499175.4.peg.379, fig|499175.4.peg.1820, fig|499175.4.peg.635	-	fig|499175.4.peg.1220	-	fig|499175.4.peg.1420	fig|499175.4.peg.1421	fig|499175.4.peg.1422	-	-	-	-	-	-	-
1121315.3	Clostridium glycolicum ATCC 14880	PS	1	Histidine prototroph with salvage	-	fig|1121315.3.peg.2330	fig|1121315.3.peg.2331	fig|1121315.3.peg.2324	fig|1121315.3.peg.2324	fig|1121315.3.peg.2326	fig|1121315.3.peg.2327	fig|1121315.3.peg.2325	fig|1121315.3.peg.2328	fig|1121315.3.peg.2329	fig|1121315.3.peg.228, fig|1121315.3.peg.1974, fig|1121315.3.peg.576	-	fig|1121315.3.peg.821	-	fig|1121315.3.peg.3274	fig|1121315.3.peg.3273	-	-	-	-	-	-	-	-
566550.8	Clostridium hathewayi DSM 13479	PS	1	Histidine prototroph with salvage	fig|566550.8.peg.1388	fig|566550.8.peg.5098	fig|566550.8.peg.5099	fig|566550.8.peg.5093	fig|566550.8.peg.5093	fig|566550.8.peg.5094	fig|566550.8.peg.3023	fig|566550.8.peg.3024, fig|566550.8.peg.5093	fig|566550.8.peg.5096	fig|566550.8.peg.2239, fig|566550.8.peg.6001	fig|566550.8.peg.2426, fig|566550.8.peg.5073	-	fig|566550.8.peg.5097	-	fig|566550.8.peg.3724	fig|566550.8.peg.3723	fig|566550.8.peg.3722	-	-	-	-	-	-	-
500633.7	Clostridium hiranonis DSM 13275	AS	0	Histidine auxotroph with salvage	-	-	-	-	-	-	-	-	-	-	fig|500633.7.peg.1680, fig|500633.7.peg.867, fig|500633.7.peg.866	-	-	-	fig|500633.7.peg.452	fig|500633.7.peg.453	fig|500633.7.peg.454	-	-	-	-	-	-	-
553973.6	Clostridium hylemonae DSM 15053	PS	1	Histidine prototroph with salvage	fig|553973.6.peg.494	fig|553973.6.peg.2417	fig|553973.6.peg.2418	fig|553973.6.peg.2414	fig|553973.6.peg.2414	fig|553973.6.peg.528	fig|553973.6.peg.2762	fig|553973.6.peg.2761, fig|553973.6.peg.2414	fig|553973.6.peg.2415	fig|553973.6.peg.83	fig|553973.6.peg.2337	-	fig|553973.6.peg.2416	-	fig|553973.6.peg.2002	fig|553973.6.peg.2003	fig|553973.6.peg.2004	-	-	-	-	-	-	-
999413.4	Clostridium innocuum 2959	PS	1	Histidine prototroph with salvage	-	fig|999413.4.peg.2608	fig|999413.4.peg.2607	fig|999413.4.peg.2616	fig|999413.4.peg.2615	fig|999413.4.peg.2613	fig|999413.4.peg.2612	fig|999413.4.peg.2614	fig|999413.4.peg.2611	fig|999413.4.peg.2610	fig|999413.4.peg.1699, fig|999413.4.peg.169, fig|999413.4.peg.1141, fig|999413.4.peg.2887, fig|999413.4.peg.3185, fig|999413.4.peg.2470	-	fig|999413.4.peg.2609	-	fig|999413.4.peg.142	fig|999413.4.peg.141	fig|999413.4.peg.140	-	-	-	-	-	-	-
428125.8	Clostridium leptum DSM 753	PS	1	Histidine prototroph with salvage	fig|428125.8.peg.1860	fig|428125.8.peg.2302	fig|428125.8.peg.2301	fig|428125.8.peg.2307	fig|428125.8.peg.2306	fig|428125.8.peg.2306	fig|428125.8.peg.2525	fig|428125.8.peg.2524	fig|428125.8.peg.2305	fig|428125.8.peg.2304	fig|428125.8.peg.2586	-	fig|428125.8.peg.2303	-	fig|428125.8.peg.2157	fig|428125.8.peg.2156	fig|428125.8.peg.2155	-	-	-	-	-	-	-
500632.7	Clostridium nexile DSM 1787	PS	1	Histidine prototroph with salvage	fig|500632.7.peg.133	fig|500632.7.peg.2552	fig|500632.7.peg.2553	fig|500632.7.peg.2549	fig|500632.7.peg.2549	fig|500632.7.peg.2423	fig|500632.7.peg.3590	fig|500632.7.peg.3589, fig|500632.7.peg.2549	fig|500632.7.peg.2550	fig|500632.7.peg.179	fig|500632.7.peg.2822	-	fig|500632.7.peg.2551	-	fig|500632.7.peg.2892	fig|500632.7.peg.2891	fig|500632.7.peg.2890	-	-	-	-	-	-	-
742738.3	Clostridium orbiscindens 1_3_50AFAA	PS	1	Histidine prototroph with salvage	fig|742738.3.peg.3015	fig|742738.3.peg.1225	fig|742738.3.peg.1224	fig|742738.3.peg.1231	fig|742738.3.peg.1230	fig|742738.3.peg.1228	fig|742738.3.peg.1227	fig|742738.3.peg.1229	fig|742738.3.peg.1223	fig|742738.3.peg.1222	-	-	fig|742738.3.peg.1226	-	fig|742738.3.peg.2481	fig|742738.3.peg.2482	fig|742738.3.peg.2483	-	-	-	-	-	-	-
1262449.3	Clostridium pasteurianum DSM 525	P	1	Histidine prototroph	fig|1262449.3.peg.2754	fig|1262449.3.peg.3158	fig|1262449.3.peg.3159	fig|1262449.3.peg.3150	fig|1262449.3.peg.3151	fig|1262449.3.peg.3154	fig|1262449.3.peg.3155	fig|1262449.3.peg.3152	fig|1262449.3.peg.3156	fig|1262449.3.peg.3153, fig|1262449.3.peg.2997	fig|1262449.3.peg.3160	-	fig|1262449.3.peg.3157	-	-	-	-	-	-	-	-	-	-	-
195103.9	Clostridium perfringens ATCC 13124	AS	0	Histidine auxotroph with salvage	fig|195103.9.peg.2536	-	-	-	-	-	-	-	-	-	fig|195103.9.peg.771, fig|195103.9.peg.1266	-	-	-	fig|195103.9.peg.1480	fig|195103.9.peg.1481	fig|195103.9.peg.1482	-	-	-	-	-	-	-
445974.6	Clostridium ramosum DSM 1402	P	1	Histidine prototroph	-	fig|445974.6.peg.1708	fig|445974.6.peg.1707	fig|445974.6.peg.1714	fig|445974.6.peg.1714	fig|445974.6.peg.1712	fig|445974.6.peg.1711	fig|445974.6.peg.1713	fig|445974.6.peg.1710	fig|445974.6.peg.168	fig|445974.6.peg.1774, fig|445974.6.peg.1413, fig|445974.6.peg.2277, fig|445974.6.peg.2276, fig|445974.6.peg.1715, fig|445974.6.peg.2544	-	fig|445974.6.peg.1709	-	-	-	-	-	-	-	-	-	-	-
411468.9	Clostridium scindens ATCC 35704	PS	1	Histidine prototroph with salvage	fig|411468.9.peg.2758	fig|411468.9.peg.1162	fig|411468.9.peg.1161	fig|411468.9.peg.1165	fig|411468.9.peg.1165	fig|411468.9.peg.3365	fig|411468.9.peg.801	fig|411468.9.peg.802, fig|411468.9.peg.1165	fig|411468.9.peg.1164	fig|411468.9.peg.2073	fig|411468.9.peg.1869	-	fig|411468.9.peg.1163	-	fig|411468.9.peg.1457	fig|411468.9.peg.1456	fig|411468.9.peg.1455	-	-	-	-	-	-	-
1504.35	Clostridium septicum strain DSM 7534	AS	0	Histidine auxotroph with salvage	fig|1504.35.peg.1875	-	-	-	-	-	-	-	-	fig|1504.35.peg.1342, fig|1504.35.peg.2351	fig|1504.35.peg.2208	-	-	-	-	-	-	-	-	-	-	-	-	-
1292036.3	Clostridium sordellii ATCC 9714	AS	0	Histidine auxotroph with salvage	-	-	-	-	-	-	-	-	-	-	fig|1292036.3.peg.4370	-	-	fig|1292036.3.peg.4482, fig|1292036.3.peg.4481	-	-	-	-	-	-	-	-	-	-
428126.7	Clostridium spiroforme DSM 1552	P	1	Histidine prototroph	-	fig|428126.7.peg.164	fig|428126.7.peg.165	fig|428126.7.peg.158	fig|428126.7.peg.158	fig|428126.7.peg.160	fig|428126.7.peg.161	fig|428126.7.peg.159	fig|428126.7.peg.162	fig|428126.7.peg.444	fig|428126.7.peg.1918, fig|428126.7.peg.157	-	fig|428126.7.peg.163	-	-	-	-	-	-	-	-	-	-	-
471871.7	Clostridium sporogenes ATCC 15579	PS	1	Histidine prototroph with salvage	fig|471871.7.peg.298	fig|471871.7.peg.1985	fig|471871.7.peg.1986	fig|471871.7.peg.1977	fig|471871.7.peg.1978	fig|471871.7.peg.1981	fig|471871.7.peg.1982	fig|471871.7.peg.1979	fig|471871.7.peg.1983	fig|471871.7.peg.1980	fig|471871.7.peg.1067	-	fig|471871.7.peg.1984	-	fig|471871.7.peg.3061	fig|471871.7.peg.3060	-	-	-	-	-	-	-	-
411472.5	Clostridium symbiosum ATCC 14940	AS	0	Histidine auxotroph with salvage	fig|411472.5.peg.3463	-	-	-	-	-	-	-	-	fig|411472.5.peg.269	fig|411472.5.peg.1747	-	-	fig|411472.5.peg.3717, fig|411472.5.peg.2903, fig|411472.5.peg.4537	-	-	-	-	-	-	-	-	fig|411472.5.peg.3982	fig|411472.5.peg.347, fig|411472.5.peg.651, fig|411472.5.peg.1682, fig|411472.5.peg.190
1121342.3	Clostridium tyrobutyricum DSM 2637 = ATCC 25755	PS	1	Histidine prototroph with salvage	fig|1121342.3.peg.1714	fig|1121342.3.peg.440	fig|1121342.3.peg.439	fig|1121342.3.peg.448	fig|1121342.3.peg.447	fig|1121342.3.peg.444	fig|1121342.3.peg.443	fig|1121342.3.peg.446	fig|1121342.3.peg.442	fig|1121342.3.peg.445	fig|1121342.3.peg.450	-	fig|1121342.3.peg.441	-	fig|1121342.3.peg.631	fig|1121342.3.peg.632	-	-	-	-	-	-	-	-
411903.6	Collinsella aerofaciens ATCC 25986	PS	1	Histidine prototroph with salvage	fig|411903.6.peg.1259	fig|411903.6.peg.1726	fig|411903.6.peg.1726	fig|411903.6.peg.1734	fig|411903.6.peg.1733	fig|411903.6.peg.1731	fig|411903.6.peg.1730	fig|411903.6.peg.1732	fig|411903.6.peg.1729	fig|411903.6.peg.1728	fig|411903.6.peg.1735	-	fig|411903.6.peg.1727	-	fig|411903.6.peg.1479	fig|411903.6.peg.1480	fig|411903.6.peg.1481	-	-	-	-	-	-	-
521003.7	Collinsella intestinalis DSM 13280	AS	0	Histidine auxotroph with salvage	fig|521003.7.peg.511	-	-	-	-	-	-	-	-	-	-	-	-	-	fig|521003.7.peg.1497	fig|521003.7.peg.1496	fig|521003.7.peg.1495	-	-	-	-	-	-	-
445975.6	Collinsella stercoris DSM 13279	PS	1	Histidine prototroph with salvage	fig|445975.6.peg.1747	fig|445975.6.peg.303	fig|445975.6.peg.303	fig|445975.6.peg.295	fig|445975.6.peg.296	fig|445975.6.peg.298	fig|445975.6.peg.299	fig|445975.6.peg.297	fig|445975.6.peg.300	fig|445975.6.peg.301	fig|445975.6.peg.11	-	fig|445975.6.peg.302	-	fig|445975.6.peg.590	fig|445975.6.peg.591	-	-	-	-	-	-	-	-
742742.3	Collinsella tanakaei YIT 12063	PS	1	Histidine prototroph with salvage	fig|742742.3.peg.1471	fig|742742.3.peg.972	fig|742742.3.peg.972	fig|742742.3.peg.964	fig|742742.3.peg.965	fig|742742.3.peg.967	fig|742742.3.peg.968	fig|742742.3.peg.966	fig|742742.3.peg.969	fig|742742.3.peg.970	fig|742742.3.peg.961, fig|742742.3.peg.794	-	fig|742742.3.peg.971	-	fig|742742.3.peg.1051	fig|742742.3.peg.1052	fig|742742.3.peg.1053	-	-	-	-	-	-	-
399795.3	Comamonas testosteroni KF-1	PS	1	Histidine prototroph with salvage	-	fig|399795.3.peg.4313	fig|399795.3.peg.1409	fig|399795.3.peg.4293	fig|399795.3.peg.4294	fig|399795.3.peg.4304	fig|399795.3.peg.4305	fig|399795.3.peg.4295	fig|399795.3.peg.4306	fig|399795.3.peg.4307	fig|399795.3.peg.362	-	fig|399795.3.peg.4312	-	fig|399795.3.peg.4327	fig|399795.3.peg.4325	fig|399795.3.peg.4324	-	-	-	-	-	-	-
1297794.4	Coprobacillus cateniformis JCM 10604	P	1	Histidine prototroph	-	fig|1297794.4.peg.3388	fig|1297794.4.peg.3389	fig|1297794.4.peg.3381	fig|1297794.4.peg.3381	fig|1297794.4.peg.3383	fig|1297794.4.peg.3384	fig|1297794.4.peg.3382	fig|1297794.4.peg.3385	fig|1297794.4.peg.2228	fig|1297794.4.peg.3963	-	fig|1297794.4.peg.3387, fig|1297794.4.peg.3386	-	-	-	-	-	-	-	-	-	-	-
470146.3	Coprococcus comes ATCC 27758	PS	1	Histidine prototroph with salvage	fig|470146.3.peg.443	fig|470146.3.peg.970	fig|470146.3.peg.972, fig|470146.3.peg.971	fig|470146.3.peg.967	fig|470146.3.peg.967	fig|470146.3.peg.2709	fig|470146.3.peg.1977	fig|470146.3.peg.967, fig|470146.3.peg.1978	fig|470146.3.peg.968	fig|470146.3.peg.2771, fig|470146.3.peg.488	fig|470146.3.peg.1712	-	fig|470146.3.peg.969	-	fig|470146.3.peg.1502	fig|470146.3.peg.1504	fig|470146.3.peg.1505	-	-	-	-	-	-	-
411474.6	Coprococcus eutactus ATCC 27759	PS	1	Histidine prototroph with salvage	fig|411474.6.peg.400	fig|411474.6.peg.1162	fig|411474.6.peg.1163	fig|411474.6.peg.1159	fig|411474.6.peg.1159	fig|411474.6.peg.1823	fig|411474.6.peg.1246	fig|411474.6.peg.1159, fig|411474.6.peg.1245	fig|411474.6.peg.1160	fig|411474.6.peg.2150	fig|411474.6.peg.2026	-	fig|411474.6.peg.1161	-	fig|411474.6.peg.753	fig|411474.6.peg.754	fig|411474.6.peg.755	-	-	-	-	-	-	-
548476.3	Corynebacterium aurimucosum ATCC 700975	PS	1	Histidine prototroph with salvage	-	fig|548476.3.peg.1288	-	fig|548476.3.peg.1287	fig|548476.3.peg.1655	fig|548476.3.peg.1658	fig|548476.3.peg.1659	fig|548476.3.peg.1656	fig|548476.3.peg.1662	fig|548476.3.peg.1663	-	fig|548476.3.peg.1657, fig|548476.3.peg.756	fig|548476.3.peg.1664	-	-	-	-	-	-	-	-	-	-	fig|548476.3.peg.1055
272564.6	Desulfitobacterium hafniense DCB-2	PS	1	Histidine prototroph with salvage	fig|272564.6.peg.1545	fig|272564.6.peg.1549	fig|272564.6.peg.1546	fig|272564.6.peg.1556	fig|272564.6.peg.1556	fig|272564.6.peg.1554	fig|272564.6.peg.1553	fig|272564.6.peg.1555	fig|272564.6.peg.1552	fig|272564.6.peg.1551	fig|272564.6.peg.2200, fig|272564.6.peg.4252	-	fig|272564.6.peg.1550	-	fig|272564.6.peg.4725	fig|272564.6.peg.4724	fig|272564.6.peg.4723	-	-	-	-	-	-	-
1121444.3	Desulfovibrio desulfuricans subsp. aestuarii DSM 17919 = ATCC 29578	P	1	Histidine prototroph	-	fig|1121444.3.peg.464	-	-	fig|1121444.3.peg.465	fig|1121444.3.peg.346	fig|1121444.3.peg.1928	fig|1121444.3.peg.1927	fig|1121444.3.peg.344	fig|1121444.3.peg.357, fig|1121444.3.peg.1745	fig|1121444.3.peg.1204, fig|1121444.3.peg.330	-	fig|1121444.3.peg.648	-	-	-	-	-	-	-	-	-	-	-
411464.8	Desulfovibrio piger ATCC 29098	P	1	Histidine prototroph	-	fig|411464.8.peg.1706	-	-	fig|411464.8.peg.1707	fig|411464.8.peg.1227	fig|411464.8.peg.1458	fig|411464.8.peg.1459	fig|411464.8.peg.1229	fig|411464.8.peg.2410	fig|411464.8.peg.1816, fig|411464.8.peg.1726	-	fig|411464.8.peg.342	-	-	-	-	-	-	-	-	-	-	-
592028.3	Dialister invisus DSM 15470	AS	0	Histidine auxotroph with salvage	fig|592028.3.peg.242	-	-	-	-	-	-	-	-	-	-	-	-	-	fig|592028.3.peg.1947	fig|592028.3.peg.1948	fig|592028.3.peg.1949	-	-	-	-	-	-	-
411461.4	Dorea formicigenerans ATCC 27755	PS	1	Histidine prototroph with salvage	fig|411461.4.peg.2742	fig|411461.4.peg.1442	fig|411461.4.peg.1443	fig|411461.4.peg.1439	fig|411461.4.peg.1439	fig|411461.4.peg.624	fig|411461.4.peg.2306	fig|411461.4.peg.1439, fig|411461.4.peg.2305	fig|411461.4.peg.1440	fig|411461.4.peg.2229	fig|411461.4.peg.1289	-	fig|411461.4.peg.1441	-	fig|411461.4.peg.589	fig|411461.4.peg.588	fig|411461.4.peg.587	-	-	-	fig|411461.4.peg.587	-	-	-
411462.6	Dorea longicatena DSM 13814	PS	1	Histidine prototroph with salvage	fig|411462.6.peg.2663	fig|411462.6.peg.426	fig|411462.6.peg.425	fig|411462.6.peg.429	fig|411462.6.peg.429	fig|411462.6.peg.184	fig|411462.6.peg.1903	fig|411462.6.peg.1904, fig|411462.6.peg.429	fig|411462.6.peg.428	fig|411462.6.peg.2708	fig|411462.6.peg.1438	-	fig|411462.6.peg.427	-	fig|411462.6.peg.677	fig|411462.6.peg.676	fig|411462.6.peg.675	-	-	-	-	-	-	-
471854.5	Dyadobacter fermentans DSM 18053	P	1	Histidine prototroph	-	fig|471854.5.peg.1169	-	fig|471854.5.peg.4363	fig|471854.5.peg.4363	fig|471854.5.peg.4361	fig|471854.5.peg.4360	fig|471854.5.peg.4362	fig|471854.5.peg.3018	fig|471854.5.peg.1165	fig|471854.5.peg.3018, fig|471854.5.peg.3531	-	fig|471854.5.peg.1168	-	-	-	-	-	-	-	-	-	-	-
500638.3	Edwardsiella tarda ATCC 23685	P	1	Histidine prototroph	-	fig|500638.3.peg.1411	-	fig|500638.3.peg.1418	fig|500638.3.peg.1418	fig|500638.3.peg.1416	fig|500638.3.peg.1415	fig|500638.3.peg.1417	fig|500638.3.peg.1414	fig|500638.3.peg.1413	fig|500638.3.peg.1414	-	fig|500638.3.peg.1412	-	-	-	-	-	-	-	-	-	-	-
479437.5	Eggerthella lenta DSM 2243	PS	1	Histidine prototroph with salvage	fig|479437.5.peg.400	fig|479437.5.peg.1108	fig|479437.5.peg.1108	fig|479437.5.peg.753	fig|479437.5.peg.1116	fig|479437.5.peg.1114	fig|479437.5.peg.1113	fig|479437.5.peg.1115	fig|479437.5.peg.1112	fig|479437.5.peg.1110	fig|479437.5.peg.1394	-	fig|479437.5.peg.1109	-	fig|479437.5.peg.697	fig|479437.5.peg.698	fig|479437.5.peg.699	-	-	-	-	-	-	-
999415.3	Eggerthia catenaformis OT 569 = DSM 20559	P	1	Histidine prototroph	-	fig|999415.3.peg.1342	fig|999415.3.peg.1341	fig|999415.3.peg.1348	fig|999415.3.peg.1348	fig|999415.3.peg.1346	fig|999415.3.peg.1345	fig|999415.3.peg.1347	fig|999415.3.peg.1344	fig|999415.3.peg.1315, fig|999415.3.peg.334	fig|999415.3.peg.1351, fig|999415.3.peg.279	-	fig|999415.3.peg.1343	-	-	-	-	-	-	-	-	-	-	-
1432052.14	Eisenbergiella tayi strain DSM 26961	PS	1	Histidine prototroph with salvage	fig|1432052.14.peg.3331	fig|1432052.14.peg.4511	fig|1432052.14.peg.4512	fig|1432052.14.peg.4508	fig|1432052.14.peg.4508	fig|1432052.14.peg.3333	fig|1432052.14.peg.2152	fig|1432052.14.peg.2151	fig|1432052.14.peg.4509	fig|1432052.14.peg.340	fig|1432052.14.peg.2399	-	fig|1432052.14.peg.4510	-	fig|1432052.14.peg.3960	fig|1432052.14.peg.3961	fig|1432052.14.peg.3962	-	-	-	-	-	-	-
1028307.3	Enterobacter aerogenes KCTC 2190	PS	1	Histidine prototroph with salvage	-	fig|1028307.3.peg.4631	-	fig|1028307.3.peg.4638	fig|1028307.3.peg.4638	fig|1028307.3.peg.4636	fig|1028307.3.peg.4635	fig|1028307.3.peg.4637	fig|1028307.3.peg.4634	fig|1028307.3.peg.4633	fig|1028307.3.peg.4634	-	fig|1028307.3.peg.4632	-	-	-	-	fig|1028307.3.peg.4865	fig|1028307.3.peg.4864	fig|1028307.3.peg.4863	fig|1028307.3.peg.4862	fig|1028307.3.peg.2884	-	-
716541.4	Enterobacter cloacae subsp. cloacae ATCC 13047	PS	1	Histidine prototroph with salvage	-	fig|716541.4.peg.3503	-	fig|716541.4.peg.3510	fig|716541.4.peg.3510	fig|716541.4.peg.3508	fig|716541.4.peg.3507	fig|716541.4.peg.3509	fig|716541.4.peg.3506	fig|716541.4.peg.3505	fig|716541.4.peg.3506	-	fig|716541.4.peg.3504	-	-	-	-	fig|716541.4.peg.3816	fig|716541.4.peg.3815	fig|716541.4.peg.3814	fig|716541.4.peg.3813	-	-	-
1140002.4	Enterococcus avium ATCC 14025	PS	1	Histidine prototroph with salvage	-	fig|1140002.4.peg.3442	fig|1140002.4.peg.3442	fig|1140002.4.peg.3435	fig|1140002.4.peg.3435	fig|1140002.4.peg.3437	fig|1140002.4.peg.3438	fig|1140002.4.peg.3436	fig|1140002.4.peg.3439	fig|1140002.4.peg.3440	fig|1140002.4.peg.2414	-	fig|1140002.4.peg.3441	-	fig|1140002.4.peg.3341	fig|1140002.4.peg.3343	-	-	-	-	-	-	-	-
888066.3	Enterococcus casseliflavus ATCC 12755	PS	1	Histidine prototroph with salvage	-	fig|888066.3.peg.2805	fig|888066.3.peg.2805	fig|888066.3.peg.2798	fig|888066.3.peg.2798	fig|888066.3.peg.2800	fig|888066.3.peg.2801	fig|888066.3.peg.2799	fig|888066.3.peg.2802	fig|888066.3.peg.2803	fig|888066.3.peg.377, fig|888066.3.peg.415, fig|888066.3.peg.124	-	fig|888066.3.peg.2804	-	fig|888066.3.peg.1207	fig|888066.3.peg.1209	fig|888066.3.peg.1208	-	-	-	-	-	-	-
1140001.4	Enterococcus durans ATCC 6056	AS	0	Histidine auxotroph with salvage	-	-	-	-	-	-	-	-	-	-	-	-	-	-	fig|1140001.4.peg.1253	fig|1140001.4.peg.1251	fig|1140001.4.peg.1252	-	-	-	-	fig|1140001.4.peg.453	-	-
525271.4	Enterococcus faecalis ATCC 29200	AS	0	Histidine auxotroph with salvage	-	-	-	-	-	-	-	-	-	-	-	-	-	-	fig|525271.4.peg.1559	fig|525271.4.peg.1561	fig|525271.4.peg.1560	-	-	-	-	-	-	-
1158600.4	Enterococcus faecium ATCC 8459	AS	0	Histidine auxotroph with salvage	-	-	-	-	-	-	-	-	-	-	fig|1158600.4.peg.2452	-	-	-	fig|1158600.4.peg.1563	fig|1158600.4.peg.1565	fig|1158600.4.peg.1564	-	-	-	-	fig|1158600.4.peg.110	-	-
768486.3	Enterococcus hirae ATCC 9790	AS	0	Histidine auxotroph with salvage	-	-	-	-	-	-	-	-	-	-	-	-	-	-	fig|768486.3.peg.1370	fig|768486.3.peg.1367	fig|768486.3.peg.1368	-	-	-	-	fig|768486.3.peg.1316	-	-
1158602.4	Enterococcus raffinosus ATCC 49464	P	1	Histidine prototroph	-	fig|1158602.4.peg.229	fig|1158602.4.peg.229	fig|1158602.4.peg.222	fig|1158602.4.peg.222	fig|1158602.4.peg.224	fig|1158602.4.peg.225	fig|1158602.4.peg.223	fig|1158602.4.peg.226	fig|1158602.4.peg.227	-	-	fig|1158602.4.peg.228	-	-	-	-	-	-	-	-	-	-	-
1139996.4	Enterococcus saccharolyticus ATCC 43076	P	1	Histidine prototroph	-	fig|1139996.4.peg.1226	fig|1139996.4.peg.1226	fig|1139996.4.peg.1233	fig|1139996.4.peg.1233	fig|1139996.4.peg.1231	fig|1139996.4.peg.1230	fig|1139996.4.peg.1232	fig|1139996.4.peg.1229	fig|1139996.4.peg.1228	fig|1139996.4.peg.817	-	fig|1139996.4.peg.1227	-	-	-	-	-	-	-	-	-	-	-
511145.12	Escherichia coli str. K-12 substr. MG1655	PS	1	Histidine prototroph with salvage	-	fig|511145.12.peg.2096	-	fig|511145.12.peg.2103	fig|511145.12.peg.2103	fig|511145.12.peg.2101	fig|511145.12.peg.2100	fig|511145.12.peg.2102	fig|511145.12.peg.2099	fig|511145.12.peg.2098	fig|511145.12.peg.2099	-	fig|511145.12.peg.2097	-	-	-	-	fig|511145.12.peg.2404	fig|511145.12.peg.2403	fig|511145.12.peg.2402	fig|511145.12.peg.2401	-	-	-
585054.5	Escherichia fergusonii ATCC 35469	PS	1	Histidine prototroph with salvage	-	fig|585054.5.peg.2021	-	fig|585054.5.peg.2028	fig|585054.5.peg.2028	fig|585054.5.peg.2026	fig|585054.5.peg.2025	fig|585054.5.peg.2027	fig|585054.5.peg.2024	fig|585054.5.peg.2023	fig|585054.5.peg.2024	-	fig|585054.5.peg.2022	-	-	-	-	fig|585054.5.peg.820	fig|585054.5.peg.821	fig|585054.5.peg.822	fig|585054.5.peg.823	-	-	-
1115512.3	Escherichia hermannii NBRC 105704	PS	1	Histidine prototroph with salvage	-	fig|1115512.3.peg.1583	-	fig|1115512.3.peg.1576	fig|1115512.3.peg.1576	fig|1115512.3.peg.1578	fig|1115512.3.peg.1579	fig|1115512.3.peg.1577	fig|1115512.3.peg.1580	fig|1115512.3.peg.1581	fig|1115512.3.peg.1580	-	fig|1115512.3.peg.1582	-	-	-	-	fig|1115512.3.peg.743	fig|1115512.3.peg.742	fig|1115512.3.peg.741	fig|1115512.3.peg.740	-	-	-
518637.5	Eubacterium biforme DSM 3989	P	1	Histidine prototroph	-	fig|518637.5.peg.50	fig|518637.5.peg.49	fig|518637.5.peg.57	fig|518637.5.peg.57	fig|518637.5.peg.55	fig|518637.5.peg.54	fig|518637.5.peg.56	fig|518637.5.peg.53	fig|518637.5.peg.52	fig|518637.5.peg.805, fig|518637.5.peg.1326, fig|518637.5.peg.692	-	fig|518637.5.peg.51	-	-	-	-	-	-	-	-	-	-	-
1321814.3	Eubacterium brachy ATCC 33089	AS	0	Histidine auxotroph with salvage	fig|1321814.3.peg.263	-	-	-	-	-	-	-	-	-	-	-	-	-	fig|1321814.3.peg.1030	fig|1321814.3.peg.1029	fig|1321814.3.peg.1028	-	-	-	-	-	-	-
1408436.3	Eubacterium cellulosolvens LD2006	PS	1	Histidine prototroph with salvage	fig|1408436.3.peg.494	fig|1408436.3.peg.1776	fig|1408436.3.peg.1775	fig|1408436.3.peg.1779	fig|1408436.3.peg.1779	fig|1408436.3.peg.820	fig|1408436.3.peg.491	fig|1408436.3.peg.490	fig|1408436.3.peg.1778	fig|1408436.3.peg.2213	-	-	fig|1408436.3.peg.1777	-	fig|1408436.3.peg.1344	fig|1408436.3.peg.1345	fig|1408436.3.peg.1346	-	-	-	-	-	-	-
290054.4	Eubacterium coprostanoligenes strain ATCC 51222	PS	1	Histidine prototroph with salvage	fig|290054.4.peg.92	fig|290054.4.peg.828	fig|290054.4.peg.828	-	fig|290054.4.peg.832	fig|290054.4.peg.831	fig|290054.4.peg.1427	fig|290054.4.peg.1428	fig|290054.4.peg.830	fig|290054.4.peg.947	fig|290054.4.peg.102	-	fig|290054.4.peg.829	-	fig|290054.4.peg.414, fig|290054.4.peg.413	fig|290054.4.peg.412, fig|290054.4.peg.415	fig|290054.4.peg.411, fig|290054.4.peg.416	-	-	-	-	-	-	-
717960.3	Eubacterium cylindroides T2-87	A	0	Histidine auxotroph	-	fig|717960.3.peg.911	fig|717960.3.peg.913	-	-	-	-	-	-	-	fig|717960.3.peg.15	-	fig|717960.3.peg.910	-	-	-	-	-	-	-	-	-	-	-
428127.7	Eubacterium dolichum DSM 3991	P	1	Histidine prototroph	-	fig|428127.7.peg.106	fig|428127.7.peg.105	fig|428127.7.peg.114	fig|428127.7.peg.113	fig|428127.7.peg.111	fig|428127.7.peg.110	fig|428127.7.peg.112	fig|428127.7.peg.109	fig|428127.7.peg.108	fig|428127.7.peg.673, fig|428127.7.peg.826, fig|428127.7.peg.487, fig|428127.7.peg.521	-	fig|428127.7.peg.107	-	-	-	-	-	-	-	-	-	-	-
411469.3	Eubacterium hallii DSM 3353	PS	1	Histidine prototroph with salvage	fig|411469.3.peg.1024, fig|411469.3.peg.1981	fig|411469.3.peg.659	fig|411469.3.peg.658	fig|411469.3.peg.662	fig|411469.3.peg.662	fig|411469.3.peg.319	fig|411469.3.peg.1126	fig|411469.3.peg.1127	fig|411469.3.peg.661	fig|411469.3.peg.1806	fig|411469.3.peg.1068, fig|411469.3.peg.2518	-	fig|411469.3.peg.660	-	fig|411469.3.peg.737	fig|411469.3.peg.738	fig|411469.3.peg.739	-	-	-	-	-	-	-
903814.3	Eubacterium limosum KIST612	P	1	Histidine prototroph	fig|903814.3.peg.1020	fig|903814.3.peg.338	fig|903814.3.peg.339	fig|903814.3.peg.331	fig|903814.3.peg.331	fig|903814.3.peg.333	fig|903814.3.peg.334	fig|903814.3.peg.332	fig|903814.3.peg.335	fig|903814.3.peg.336	fig|903814.3.peg.1314	-	fig|903814.3.peg.337	-	-	-	-	-	-	-	-	-	-	-
1256908.3	Eubacterium ramulus ATCC 29099	PS	1	Histidine prototroph with salvage	fig|1256908.3.peg.2250	fig|1256908.3.peg.684	fig|1256908.3.peg.683	fig|1256908.3.peg.687	fig|1256908.3.peg.687	fig|1256908.3.peg.1620	fig|1256908.3.peg.2740	fig|1256908.3.peg.2741, fig|1256908.3.peg.687	fig|1256908.3.peg.686	fig|1256908.3.peg.2103	fig|1256908.3.peg.2705	-	fig|1256908.3.peg.685	-	fig|1256908.3.peg.1239	fig|1256908.3.peg.1238	fig|1256908.3.peg.1237	-	-	-	-	-	-	-
515619.6	Eubacterium rectale ATCC 33656	PS	1	Histidine prototroph with salvage	fig|515619.6.peg.1174	fig|515619.6.peg.1435	fig|515619.6.peg.1434	fig|515619.6.peg.1438	fig|515619.6.peg.1438	fig|515619.6.peg.2210	fig|515619.6.peg.1239	fig|515619.6.peg.1438, fig|515619.6.peg.1240	fig|515619.6.peg.1437	fig|515619.6.peg.1171	fig|515619.6.peg.1291	-	fig|515619.6.peg.1436	-	fig|515619.6.peg.1740	fig|515619.6.peg.1739	fig|515619.6.peg.1738	-	-	-	-	-	-	-
887325.3	Eubacterium saburreum DSM 3986	AS	0	Histidine auxotroph with salvage	fig|887325.3.peg.2661	-	-	-	-	-	-	-	-	-	-	-	-	-	fig|887325.3.peg.962, fig|887325.3.peg.2178	fig|887325.3.peg.963	fig|887325.3.peg.964	-	-	-	-	-	-	-
592031.3	Eubacterium saphenum ATCC 49989	PS	1	Histidine prototroph with salvage	-	fig|592031.3.peg.561	fig|592031.3.peg.561	fig|592031.3.peg.555	fig|592031.3.peg.555	fig|592031.3.peg.557	-	fig|592031.3.peg.556	fig|592031.3.peg.559	fig|592031.3.peg.560	fig|592031.3.peg.402	-	fig|592031.3.peg.415	-	fig|592031.3.peg.800	fig|592031.3.peg.801	fig|592031.3.peg.802	-	-	-	-	-	-	-
428128.7	Eubacterium siraeum DSM 15702	P	1	Histidine prototroph	fig|428128.7.peg.395	fig|428128.7.peg.1249	fig|428128.7.peg.1250	fig|428128.7.peg.1239	fig|428128.7.peg.1240	fig|428128.7.peg.1243	fig|428128.7.peg.1245	fig|428128.7.peg.1241	fig|428128.7.peg.1246	fig|428128.7.peg.1247	fig|428128.7.peg.357	-	fig|428128.7.peg.1248	-	-	fig|428128.7.peg.1504	fig|428128.7.peg.1505	-	-	-	-	-	-	-
411463.4	Eubacterium ventriosum ATCC 27560	PS	1	Histidine prototroph with salvage	fig|411463.4.peg.1659	fig|411463.4.peg.25	fig|411463.4.peg.26	fig|411463.4.peg.22	fig|411463.4.peg.22	fig|411463.4.peg.2527	fig|411463.4.peg.1392	fig|411463.4.peg.1393, fig|411463.4.peg.22	fig|411463.4.peg.23	fig|411463.4.peg.917, fig|411463.4.peg.1367	fig|411463.4.peg.2424	-	fig|411463.4.peg.24	-	fig|411463.4.peg.1542	fig|411463.4.peg.1541	fig|411463.4.peg.1540	-	-	-	-	-	-	-
864565.3	Eubacterium yurii subsp. margaretiae ATCC 43715	AS	0	Histidine auxotroph with salvage	-	-	-	-	-	-	-	-	-	-	fig|864565.3.peg.1498	-	-	fig|864565.3.peg.482	-	-	-	-	-	-	-	-	-	-
718252.3	Faecalibacterium prausnitzii L2-6	AS	0	Histidine auxotroph with salvage	fig|718252.3.peg.1331, fig|718252.3.peg.1927	-	-	fig|718252.3.peg.1408	fig|718252.3.peg.1408	-	-	-	-	-	fig|718252.3.peg.1407, fig|718252.3.peg.33	-	-	-	fig|718252.3.peg.1733	fig|718252.3.peg.1734	fig|718252.3.peg.1735	-	-	-	-	-	-	-
546269.3	Filifactor alocis ATCC 35896	AS	0	Histidine auxotroph with salvage	-	-	-	-	-	-	-	-	-	-	-	-	-	-	fig|546269.3.peg.558	fig|546269.3.peg.559	-	-	-	-	-	-	-	-
525282.5	Finegoldia magna ATCC 53516	A	0	Histidine auxotroph	fig|525282.5.peg.1052	-	-	-	-	-	-	-	-	-	fig|525282.5.peg.456	-	-	-	-	-	-	-	-	-	-	-	-	-
411475.3	Flavonifractor plautii ATCC 29863	PS	1	Histidine prototroph with salvage	fig|411475.3.peg.455	fig|411475.3.peg.3133	fig|411475.3.peg.3132	fig|411475.3.peg.3139	fig|411475.3.peg.3138	fig|411475.3.peg.3136	fig|411475.3.peg.3135	fig|411475.3.peg.3137	fig|411475.3.peg.3131	fig|411475.3.peg.3130	fig|411475.3.peg.2405	-	fig|411475.3.peg.3134	-	fig|411475.3.peg.2421	fig|411475.3.peg.2422	fig|411475.3.peg.2423	-	-	-	-	-	-	-
469615.3	Fusobacterium gonidiaformans ATCC 25563	AS	0	Histidine auxotroph with salvage	-	-	-	-	-	-	-	-	-	-	fig|469615.3.peg.1116	-	-	fig|469615.3.peg.578	-	-	-	-	-	-	-	-	-	-
469616.3	Fusobacterium mortiferum ATCC 9817	AS	0	Histidine auxotroph with salvage	-	-	-	-	-	-	-	-	-	-	fig|469616.3.peg.1851, fig|469616.3.peg.1341	-	-	-	fig|469616.3.peg.1839	fig|469616.3.peg.1838	fig|469616.3.peg.1837	-	-	-	-	-	-	-
525283.3	Fusobacterium nucleatum subsp. nucleatum ATCC 23726	AS	0	Histidine auxotroph with salvage	-	-	-	-	-	-	-	-	-	-	-	-	-	fig|525283.3.peg.1198, fig|525283.3.peg.737	-	-	-	-	-	-	-	-	-	fig|525283.3.peg.1199, fig|525283.3.peg.738
469618.3	Fusobacterium varium ATCC 27725	AS	0	Histidine auxotroph with salvage	-	-	-	-	-	-	-	-	-	-	-	-	-	fig|469618.3.peg.817	fig|469618.3.peg.1461	fig|469618.3.peg.1462	fig|469618.3.peg.1463	-	-	-	-	-	-	-
546270.5	Gemella haemolysans ATCC 10379	AS	0	Histidine auxotroph with salvage	-	-	-	-	-	-	-	-	-	-	-	-	-	-	fig|546270.5.peg.1599	fig|546270.5.peg.1601	fig|546270.5.peg.1600	-	-	-	-	-	-	-
562983.3	Gemella sanguinis M325	AS	0	Histidine auxotroph with salvage	-	-	-	-	-	-	-	-	-	-	-	-	-	-	fig|562983.3.peg.1652	fig|562983.3.peg.1654	fig|562983.3.peg.1653	-	-	-	-	-	-	-
745368.3	Gemmiger formicilis strain ATCC 27749	A	0	Histidine auxotroph	-	-	-	-	-	-	fig|745368.3.peg.2025	-	fig|745368.3.peg.344	-	-	-	-	-	fig|745368.3.peg.1773	fig|745368.3.peg.1772	fig|745368.3.peg.1771	-	-	-	-	-	-	-
1077975.4	Gordonia rubripertincta NBRC 101908	P	1	Histidine prototroph	-	fig|1077975.4.peg.3841	-	fig|1077975.4.peg.3842	fig|1077975.4.peg.1322	fig|1077975.4.peg.1325	fig|1077975.4.peg.1327	fig|1077975.4.peg.1323	fig|1077975.4.peg.1328	fig|1077975.4.peg.1329	-	fig|1077975.4.peg.1324, fig|1077975.4.peg.2423	fig|1077975.4.peg.1330	-	-	-	-	-	-	-	-	-	-	-
638301.3	Granulicatella adiacens ATCC 49175	AS	0	Histidine auxotroph with salvage	-	-	-	-	-	-	-	-	-	-	-	-	-	-	fig|638301.3.peg.166	fig|638301.3.peg.168	fig|638301.3.peg.167	-	-	-	-	-	-	-
888728.3	Haemophilus aegyptius ATCC 11116	PS	1	Histidine prototroph with salvage	-	fig|888728.3.peg.155	-	fig|888728.3.peg.162	fig|888728.3.peg.162	fig|888728.3.peg.160	fig|888728.3.peg.159	fig|888728.3.peg.161	fig|888728.3.peg.158	fig|888728.3.peg.157, fig|888728.3.peg.1851	fig|888728.3.peg.158	-	fig|888728.3.peg.156	fig|888728.3.peg.1419	-	-	-	-	-	-	-	-	-	-
727.305	Haemophilus influenzae Hi375	PS	1	Histidine prototroph with salvage	-	fig|727.305.peg.525	-	fig|727.305.peg.518	fig|727.305.peg.518	fig|727.305.peg.520	fig|727.305.peg.521	fig|727.305.peg.519	fig|727.305.peg.522	fig|727.305.peg.523	fig|727.305.peg.522	-	fig|727.305.peg.524	fig|727.305.peg.733	-	-	-	-	-	-	-	-	-	-
888828.3	Haemophilus parainfluenzae ATCC 33392	AS	0	Histidine auxotroph with salvage	-	-	-	-	-	-	-	-	-	fig|888828.3.peg.976	-	-	-	fig|888828.3.peg.1282	-	-	-	-	-	-	-	-	-	-
1002364.3	Hafnia alvei ATCC 51873	PS	1	Histidine prototroph with salvage	-	fig|1002364.3.peg.3742	-	fig|1002364.3.peg.3749	fig|1002364.3.peg.3749	fig|1002364.3.peg.3747	fig|1002364.3.peg.3746	fig|1002364.3.peg.3748	fig|1002364.3.peg.3745	fig|1002364.3.peg.3744	fig|1002364.3.peg.3745	-	fig|1002364.3.peg.3743	fig|1002364.3.peg.3329	-	-	-	fig|1002364.3.peg.2213	fig|1002364.3.peg.2212	fig|1002364.3.peg.2211	fig|1002364.3.peg.2210	fig|1002364.3.peg.1956	-	-
613026.4	Helicobacter bilis ATCC 43879	PS	1	Histidine prototroph with salvage	-	fig|613026.4.peg.2150	-	fig|613026.4.peg.510	fig|613026.4.peg.510	fig|613026.4.peg.970	fig|613026.4.peg.578	fig|613026.4.peg.43	fig|613026.4.peg.331	fig|613026.4.peg.1798, fig|613026.4.peg.966, fig|613026.4.peg.1186	fig|613026.4.peg.1506	-	fig|613026.4.peg.460	fig|613026.4.peg.1158	-	-	-	-	-	-	-	-	-	-
537970.5	Helicobacter canadensis MIT 98-5491	PS	1	Histidine prototroph with salvage	-	fig|537970.5.peg.1635, fig|537970.5.peg.593	-	fig|537970.5.peg.2844, fig|537970.5.peg.1351	fig|537970.5.peg.2844, fig|537970.5.peg.1351	fig|537970.5.peg.99, fig|537970.5.peg.2524	fig|537970.5.peg.2522, fig|537970.5.peg.101	fig|537970.5.peg.297, fig|537970.5.peg.3150	fig|537970.5.peg.3197, fig|537970.5.peg.347	fig|537970.5.peg.951, fig|537970.5.peg.2019	fig|537970.5.peg.1457, fig|537970.5.peg.2970	-	fig|537970.5.peg.2911, fig|537970.5.peg.1419	fig|537970.5.peg.1756, fig|537970.5.peg.715	-	-	-	-	-	-	-	-	-	-
85963.7	Helicobacter pylori J99	AS	0	Histidine auxotroph with salvage	-	-	-	-	-	-	-	-	-	-	-	-	-	fig|85963.7.peg.760	-	-	-	-	-	-	-	-	-	-
545696.5	Holdemania filiformis DSM 12042	AS	0	Histidine auxotroph with salvage	-	-	-	-	-	-	-	-	-	-	fig|545696.5.peg.249, fig|545696.5.peg.1559	-	-	-	fig|545696.5.peg.1772	fig|545696.5.peg.1773	fig|545696.5.peg.1774	-	-	-	-	-	-	-
1297617.3	Intestinimonas butyriciproducens ER1	P	1	Histidine prototroph	fig|1297617.3.peg.2675	fig|1297617.3.peg.1175	fig|1297617.3.peg.1174	fig|1297617.3.peg.1183, fig|1297617.3.peg.1184	fig|1297617.3.peg.1183	fig|1297617.3.peg.1180, fig|1297617.3.peg.1179	fig|1297617.3.peg.1178	fig|1297617.3.peg.1181	fig|1297617.3.peg.1177	fig|1297617.3.peg.1125	-	-	fig|1297617.3.peg.1176	-	-	-	-	-	-	-	-	-	-	-
629741.3	Kingella oralis ATCC 51147	PS	1	Histidine prototroph with salvage	-	fig|629741.3.peg.1954	fig|629741.3.peg.1245	fig|629741.3.peg.1657	fig|629741.3.peg.1658	fig|629741.3.peg.1140	fig|629741.3.peg.1141	fig|629741.3.peg.1664	fig|629741.3.peg.1036	fig|629741.3.peg.1034	fig|629741.3.peg.2051	-	fig|629741.3.peg.2362	fig|629741.3.peg.175	-	-	-	-	-	-	-	-	-	-
1006551.4	Klebsiella oxytoca KCTC 1686	PS	1	Histidine prototroph with salvage	-	fig|1006551.4.peg.5024	-	fig|1006551.4.peg.5031	fig|1006551.4.peg.5031	fig|1006551.4.peg.5029	fig|1006551.4.peg.5028	fig|1006551.4.peg.5030	fig|1006551.4.peg.5027	fig|1006551.4.peg.5026	fig|1006551.4.peg.5027	-	fig|1006551.4.peg.5025	-	-	-	-	fig|1006551.4.peg.5088, fig|1006551.4.peg.5327	fig|1006551.4.peg.5326, fig|1006551.4.peg.5087	fig|1006551.4.peg.5325, fig|1006551.4.peg.5086	fig|1006551.4.peg.5324	fig|1006551.4.peg.2997	-	-
507522.6	Klebsiella pneumoniae 342	PS	1	Histidine prototroph with salvage	-	fig|507522.6.peg.1835	-	fig|507522.6.peg.1828	fig|507522.6.peg.1828	fig|507522.6.peg.1830	fig|507522.6.peg.1831	fig|507522.6.peg.1829	fig|507522.6.peg.1832	fig|507522.6.peg.1833	fig|507522.6.peg.1832	-	fig|507522.6.peg.1834	-	-	-	-	fig|507522.6.peg.1603, fig|507522.6.peg.4049	fig|507522.6.peg.3196, fig|507522.6.peg.1604	fig|507522.6.peg.1605	fig|507522.6.peg.3194, fig|507522.6.peg.1606	fig|507522.6.peg.3785	-	-
1236550.3	Kocuria palustris PEL	PS	1	Histidine prototroph with salvage	-	fig|1236550.3.peg.34	-	fig|1236550.3.peg.35	fig|1236550.3.peg.32	fig|1236550.3.peg.1242	fig|1236550.3.peg.1240	fig|1236550.3.peg.33	fig|1236550.3.peg.1239	fig|1236550.3.peg.1238	-	fig|1236550.3.peg.1575	fig|1236550.3.peg.1340	-	-	-	-	-	-	-	-	fig|1236550.3.peg.967	-	-
478801.5	Kytococcus sedentarius DSM 20547	PS	1	Histidine prototroph with salvage	fig|478801.5.peg.912	fig|478801.5.peg.913	-	fig|478801.5.peg.920	fig|478801.5.peg.920	fig|478801.5.peg.918	fig|478801.5.peg.917	fig|478801.5.peg.919	fig|478801.5.peg.916	fig|478801.5.peg.915	fig|478801.5.peg.916	-	fig|478801.5.peg.914	-	-	-	-	-	-	-	-	fig|478801.5.peg.39	-	fig|478801.5.peg.2179
1122142.3	Lachnobacterium bovis DSM 14045	PS	1	Histidine prototroph with salvage	fig|1122142.3.peg.269	fig|1122142.3.peg.1612	fig|1122142.3.peg.1613	fig|1122142.3.peg.1609	fig|1122142.3.peg.1609	fig|1122142.3.peg.536	fig|1122142.3.peg.1948	fig|1122142.3.peg.1609, fig|1122142.3.peg.1947	fig|1122142.3.peg.1610	fig|1122142.3.peg.266	fig|1122142.3.peg.144, fig|1122142.3.peg.924	-	fig|1122142.3.peg.1611	-	fig|1122142.3.peg.397	fig|1122142.3.peg.396	fig|1122142.3.peg.395	-	-	-	-	-	-	-
28052.3	Lachnospira pectinoschiza	P	1	Histidine prototroph	fig|28052.3.peg.341	fig|28052.3.peg.1077	fig|28052.3.peg.1078	fig|28052.3.peg.1074	fig|28052.3.peg.1074	-	fig|28052.3.peg.1227	fig|28052.3.peg.1226	fig|28052.3.peg.1075	fig|28052.3.peg.2227, fig|28052.3.peg.1708	fig|28052.3.peg.673	-	fig|28052.3.peg.1076	-	-	-	-	-	-	-	-	-	-	-
525306.3	Lactobacillus acidophilus ATCC 4796	AS	0	Histidine auxotroph with salvage	-	-	-	-	-	-	-	-	-	-	-	-	-	-	fig|525306.3.peg.1875	fig|525306.3.peg.1872	fig|525306.3.peg.1873, fig|525306.3.peg.1874	-	-	-	-	-	-	-
585524.3	Lactobacillus amylolyticus DSM 11664	A	0	Histidine auxotroph	-	-	-	-	-	-	-	-	-	-	-	-	-	-	-	-	-	-	-	-	-	-	-	-
525309.3	Lactobacillus antri DSM 16041	AS	0	Histidine auxotroph with salvage	-	-	-	-	-	-	-	-	-	-	-	-	-	-	fig|525309.3.peg.1798	fig|525309.3.peg.1796	fig|525309.3.peg.1797	-	-	-	-	-	-	-
387344.15	Lactobacillus brevis ATCC 367	AS	0	Histidine auxotroph with salvage	-	-	-	-	-	-	-	-	-	-	-	-	-	-	fig|387344.15.peg.1182	fig|387344.15.peg.1185	fig|387344.15.peg.1184, fig|387344.15.peg.1183	-	-	-	-	fig|387344.15.peg.245	-	-
525318.3	Lactobacillus buchneri ATCC 11577	PS	1	Histidine prototroph with salvage	-	fig|525318.3.peg.2570	fig|525318.3.peg.2571	fig|525318.3.peg.2564	fig|525318.3.peg.2565	fig|525318.3.peg.2567	fig|525318.3.peg.2568	fig|525318.3.peg.2566	fig|525318.3.peg.2569	fig|525318.3.peg.2563, fig|525318.3.peg.1239	fig|525318.3.peg.1649, fig|525318.3.peg.2572	-	fig|525318.3.peg.682	-	fig|525318.3.peg.1883	fig|525318.3.peg.1881	fig|525318.3.peg.1882	-	-	-	-	-	-	-
321967.11	Lactobacillus casei ATCC 334	PS	1	Histidine prototroph with salvage	-	fig|321967.11.peg.1414	fig|321967.11.peg.1415	fig|321967.11.peg.1407	fig|321967.11.peg.1408	fig|321967.11.peg.1410	fig|321967.11.peg.1411	fig|321967.11.peg.1409	fig|321967.11.peg.1412	fig|321967.11.peg.1416, fig|321967.11.peg.1406	fig|321967.11.peg.1181	-	fig|321967.11.peg.1413	-	fig|321967.11.peg.1238	fig|321967.11.peg.1236	fig|321967.11.peg.1237	-	-	-	-	fig|321967.11.peg.645	-	-
999378.3	Lactobacillus casei LC2W	PS	1	Histidine prototroph with salvage	-	fig|999378.3.peg.1576	fig|999378.3.peg.1577	fig|999378.3.peg.1569	fig|999378.3.peg.1570	fig|999378.3.peg.1572	fig|999378.3.peg.1573	fig|999378.3.peg.1571	fig|999378.3.peg.1574	fig|999378.3.peg.1568, fig|999378.3.peg.1578	fig|999378.3.peg.1337	-	fig|999378.3.peg.1575	-	fig|999378.3.peg.1403	fig|999378.3.peg.1401	fig|999378.3.peg.1402	-	-	-	-	fig|999378.3.peg.692	-	-
575595.3	Lactobacillus crispatus 125-2-CHN	AS	0	Histidine auxotroph with salvage	-	-	-	-	-	-	-	-	-	-	-	-	-	-	fig|575595.3.peg.1368	fig|575595.3.peg.1366	fig|575595.3.peg.1367	-	-	-	-	-	-	-
390333.7	Lactobacillus delbrueckii subsp. bulgaricus ATCC 11842	AS	0	Histidine auxotroph with salvage	-	-	-	-	-	-	-	-	-	-	-	-	-	-	-	-	-	-	-	-	-	fig|390333.7.peg.1567, fig|390333.7.peg.1566	-	-
525325.3	Lactobacillus fermentum ATCC 14931	PS	1	Histidine prototroph with salvage	-	fig|525325.3.peg.509	fig|525325.3.peg.510	fig|525325.3.peg.500	fig|525325.3.peg.501	fig|525325.3.peg.503	fig|525325.3.peg.505, fig|525325.3.peg.515, fig|525325.3.peg.504, fig|525325.3.peg.514	fig|525325.3.peg.513, fig|525325.3.peg.512, fig|525325.3.peg.502	fig|525325.3.peg.507, fig|525325.3.peg.506	fig|525325.3.peg.499	fig|525325.3.peg.511	-	fig|525325.3.peg.508	-	fig|525325.3.peg.922	fig|525325.3.peg.920	fig|525325.3.peg.921	-	-	-	-	-	-	-
324831.13	Lactobacillus gasseri ATCC 33323	AS	0	Histidine auxotroph with salvage	-	-	-	-	-	-	-	-	-	-	-	-	-	-	fig|324831.13.peg.354	fig|324831.13.peg.352	fig|324831.13.peg.353	-	-	-	-	-	-	-
1144300.3	Lactobacillus gastricus PS3	PS	1	Histidine prototroph with salvage	-	fig|1144300.3.peg.1688	fig|1144300.3.peg.1689	fig|1144300.3.peg.1681	fig|1144300.3.peg.1682	fig|1144300.3.peg.1684	fig|1144300.3.peg.1685	fig|1144300.3.peg.1683	fig|1144300.3.peg.1686	fig|1144300.3.peg.1680	fig|1144300.3.peg.1690	-	fig|1144300.3.peg.1687	-	fig|1144300.3.peg.1884	fig|1144300.3.peg.1886	fig|1144300.3.peg.1885	-	-	-	-	-	-	-
888801.3	Lactobacillus iners ATCC 55195	A	0	Histidine auxotroph	-	-	-	-	-	-	-	-	-	-	-	-	-	-	-	-	-	-	-	-	-	-	-	-
440497.10	Lactobacillus jensenii 1153	A	0	Histidine auxotroph	-	-	-	-	-	-	-	-	-	-	-	-	-	-	-	-	-	-	-	-	-	-	-	-
525330.3	Lactobacillus johnsonii ATCC 33200	AS	0	Histidine auxotroph with salvage	-	-	-	-	-	-	-	-	-	-	-	-	-	-	fig|525330.3.peg.1151	fig|525330.3.peg.1153	fig|525330.3.peg.1152	-	-	-	-	-	-	-
1130798.3	Lactobacillus mucosae LM1	PS	1	Histidine prototroph with salvage	-	fig|1130798.3.peg.642	fig|1130798.3.peg.641	fig|1130798.3.peg.649	fig|1130798.3.peg.648	fig|1130798.3.peg.646	fig|1130798.3.peg.645	fig|1130798.3.peg.647	fig|1130798.3.peg.644	fig|1130798.3.peg.650	fig|1130798.3.peg.640	-	fig|1130798.3.peg.643	-	fig|1130798.3.peg.1112	fig|1130798.3.peg.1114	fig|1130798.3.peg.1113	-	-	-	-	-	-	-
1136177.4	Lactobacillus pentosus KCA1	PS	1	Histidine prototroph with salvage	-	fig|1136177.4.peg.2026	fig|1136177.4.peg.2027	fig|1136177.4.peg.2019	fig|1136177.4.peg.2020	fig|1136177.4.peg.2022	fig|1136177.4.peg.2023	fig|1136177.4.peg.2021	fig|1136177.4.peg.2024	fig|1136177.4.peg.2018	fig|1136177.4.peg.2028	-	fig|1136177.4.peg.2025	-	fig|1136177.4.peg.1820	fig|1136177.4.peg.1822	fig|1136177.4.peg.1821	-	-	-	-	fig|1136177.4.peg.1577	-	-
525338.3	Lactobacillus plantarum subsp. plantarum ATCC 14917	PS	1	Histidine prototroph with salvage	-	fig|525338.3.peg.968	fig|525338.3.peg.967	fig|525338.3.peg.975	fig|525338.3.peg.974	fig|525338.3.peg.972	fig|525338.3.peg.971	fig|525338.3.peg.973	fig|525338.3.peg.970	fig|525338.3.peg.976	fig|525338.3.peg.966	-	fig|525338.3.peg.969	-	fig|525338.3.peg.1806	fig|525338.3.peg.1804	fig|525338.3.peg.1805	-	-	-	-	fig|525338.3.peg.72	-	-
557436.4	Lactobacillus reuteri DSM 20016	AS	0	Histidine auxotroph with salvage	-	-	-	-	-	-	-	-	-	-	-	-	-	-	fig|557436.4.peg.532	fig|557436.4.peg.530	fig|557436.4.peg.531	-	-	-	-	-	-	-
1002365.5	Lactobacillus rhamnosus ATCC 21052	PS	1	Histidine prototroph with salvage	-	fig|1002365.5.peg.664	fig|1002365.5.peg.663	fig|1002365.5.peg.671	fig|1002365.5.peg.670	fig|1002365.5.peg.668	fig|1002365.5.peg.667	fig|1002365.5.peg.669	fig|1002365.5.peg.666	fig|1002365.5.peg.661, fig|1002365.5.peg.672	fig|1002365.5.peg.267	-	fig|1002365.5.peg.665	-	fig|1002365.5.peg.319	fig|1002365.5.peg.317	fig|1002365.5.peg.318	-	-	-	-	fig|1002365.5.peg.2001	-	-
525362.3	Lactobacillus ruminis ATCC 25644	P	1	Histidine prototroph	-	fig|525362.3.peg.1753	fig|525362.3.peg.1752	fig|525362.3.peg.1760	fig|525362.3.peg.1759	fig|525362.3.peg.1757	fig|525362.3.peg.1756	fig|525362.3.peg.1758	fig|525362.3.peg.1755	fig|525362.3.peg.195, fig|525362.3.peg.1761, fig|525362.3.peg.29	fig|525362.3.peg.1751	-	fig|525362.3.peg.1754	-	-	fig|525362.3.peg.1407	-	-	-	-	-	-	-	-
314315.12	Lactobacillus sakei subsp. sakei 23K	AS	0	Histidine auxotroph with salvage	-	-	-	-	-	-	-	-	-	-	-	-	-	-	fig|314315.12.peg.832	fig|314315.12.peg.830	fig|314315.12.peg.831	-	-	-	-	fig|314315.12.peg.1399	-	-
362948.14	Lactobacillus salivarius UCC118	AS	0	Histidine auxotroph with salvage	-	-	-	-	-	-	-	-	-	-	-	-	-	-	fig|362948.14.peg.1134	fig|362948.14.peg.1136	fig|362948.14.peg.1135	-	-	-	-	-	-	-
420889.6	Lactococcus garvieae ATCC 49156	AS	0	Histidine auxotroph with salvage	-	-	-	-	-	-	-	-	-	-	-	-	-	-	-	-	-	-	-	-	-	fig|420889.6.peg.232	-	-
1104322.3	Lactococcus lactis subsp. cremoris A76	PS	1	Histidine prototroph with salvage	-	fig|1104322.3.peg.1349, fig|1104322.3.peg.1350	fig|1104322.3.peg.1352	fig|1104322.3.peg.1341	fig|1104322.3.peg.1341	fig|1104322.3.peg.1343	fig|1104322.3.peg.1344	fig|1104322.3.peg.1342	fig|1104322.3.peg.1346	fig|1104322.3.peg.1353	fig|1104322.3.peg.1340	-	fig|1104322.3.peg.1347, fig|1104322.3.peg.1348	-	-	-	-	-	-	-	-	fig|1104322.3.peg.418, fig|1104322.3.peg.419	-	-
596323.3	Leptotrichia goodfellowii F0264	A	0	Histidine auxotroph	-	-	-	-	-	-	-	-	-	-	fig|596323.3.peg.619, fig|596323.3.peg.1767, fig|596323.3.peg.452	-	-	-	-	-	-	-	-	-	-	-	-	-
586220.3	Leuconostoc mesenteroides subsp. cremoris ATCC 19254	PS	1	Histidine prototroph with salvage	-	fig|586220.3.peg.377	fig|586220.3.peg.377	fig|586220.3.peg.370	fig|586220.3.peg.371	fig|586220.3.peg.373	fig|586220.3.peg.374	fig|586220.3.peg.372	fig|586220.3.peg.375	fig|586220.3.peg.369	fig|586220.3.peg.398	-	fig|586220.3.peg.376	-	fig|586220.3.peg.624	fig|586220.3.peg.626	fig|586220.3.peg.625	-	-	-	-	fig|586220.3.peg.1035, fig|586220.3.peg.61	-	-
882095.3	Listeria monocytogenes ATCC 19117	PS	1	Histidine prototroph with salvage	fig|882095.3.peg.1784	fig|882095.3.peg.606	fig|882095.3.peg.607	fig|882095.3.peg.599	fig|882095.3.peg.600	fig|882095.3.peg.602	fig|882095.3.peg.603	fig|882095.3.peg.601	fig|882095.3.peg.604	fig|882095.3.peg.1948	fig|882095.3.peg.608	-	fig|882095.3.peg.605	-	fig|882095.3.peg.1759	fig|882095.3.peg.1761	fig|882095.3.peg.1760	-	-	-	-	-	-	-
1122184.3	Lutispora thermophila DSM 19022	PS	1	Histidine prototroph with salvage	-	fig|1122184.3.peg.1025	fig|1122184.3.peg.1024	fig|1122184.3.peg.1032	fig|1122184.3.peg.1032	fig|1122184.3.peg.1030	fig|1122184.3.peg.1029	fig|1122184.3.peg.1031	fig|1122184.3.peg.1028	fig|1122184.3.peg.1027	fig|1122184.3.peg.70	-	fig|1122184.3.peg.1026	-	-	-	-	-	-	-	-	-	-	fig|1122184.3.peg.2092
1231627.3	Lysinibacillus fusiformis ZB2	PS	1	Histidine prototroph with salvage	fig|1231627.3.peg.4494	fig|1231627.3.peg.3120	fig|1231627.3.peg.3121	fig|1231627.3.peg.3115	fig|1231627.3.peg.3115	fig|1231627.3.peg.3645	fig|1231627.3.peg.3117	fig|1231627.3.peg.3116	fig|1231627.3.peg.3118	fig|1231627.3.peg.1242	fig|1231627.3.peg.2178, fig|1231627.3.peg.1776	-	fig|1231627.3.peg.3119	fig|1231627.3.peg.3928	-	-	-	-	-	-	-	-	-	-
657316.3	Megamonas hypermegale ART12/1	PS	1	Histidine prototroph with salvage	fig|657316.3.peg.1372	fig|657316.3.peg.1369	fig|657316.3.peg.1371	fig|657316.3.peg.1360	fig|657316.3.peg.1360	fig|657316.3.peg.1362, fig|657316.3.peg.1363	fig|657316.3.peg.1364, fig|657316.3.peg.1365	fig|657316.3.peg.1361	fig|657316.3.peg.1366	fig|657316.3.peg.1367	fig|657316.3.peg.1546, fig|657316.3.peg.2779, fig|657316.3.peg.2072, fig|657316.3.peg.2778, fig|657316.3.peg.1547	-	fig|657316.3.peg.1368	-	fig|657316.3.peg.2126, fig|657316.3.peg.2127	fig|657316.3.peg.1829	-	-	-	-	-	fig|657316.3.peg.2666	-	-
907.4	Megasphaera elsdenii	PS	1	Histidine prototroph with salvage	fig|907.4.peg.1789	fig|907.4.peg.591	fig|907.4.peg.592	fig|907.4.peg.584	fig|907.4.peg.584	fig|907.4.peg.586	fig|907.4.peg.587	fig|907.4.peg.585	fig|907.4.peg.588	fig|907.4.peg.589	-	-	fig|907.4.peg.590	-	fig|907.4.peg.565, fig|907.4.peg.566	fig|907.4.peg.564	fig|907.4.peg.563	-	-	-	-	-	-	-
465515.4	Micrococcus luteus NCTC 2665	PS	1	Histidine prototroph with salvage	-	fig|465515.4.peg.1033	-	fig|465515.4.peg.1032	fig|465515.4.peg.1035	fig|465515.4.peg.703	fig|465515.4.peg.701	fig|465515.4.peg.1034	fig|465515.4.peg.700	fig|465515.4.peg.699	-	fig|465515.4.peg.730	fig|465515.4.peg.1869	-	-	-	-	-	-	-	-	fig|465515.4.peg.167	-	fig|465515.4.peg.203
548479.6	Mobiluncus curtisii ATCC 43063	PS	1	Histidine prototroph with salvage	-	fig|548479.6.peg.1638	-	fig|548479.6.peg.1639	fig|548479.6.peg.1600	fig|548479.6.peg.1777	fig|548479.6.peg.1778	fig|548479.6.peg.1599	fig|548479.6.peg.1780	fig|548479.6.peg.1781	-	fig|548479.6.peg.384	fig|548479.6.peg.1782	-	fig|548479.6.peg.1795	fig|548479.6.peg.1796	fig|548479.6.peg.1797	-	-	-	-	-	-	-
871571.3	Mobiluncus mulieris ATCC 35239	AS	0	Histidine auxotroph with salvage	-	-	-	-	-	-	-	-	-	-	-	-	-	-	fig|871571.3.peg.718	fig|871571.3.peg.717	fig|871571.3.peg.716	-	-	-	-	-	-	-
1239989.3	Morganella morganii SC01	P	1	Histidine prototroph	-	fig|1239989.3.peg.580	-	fig|1239989.3.peg.573	fig|1239989.3.peg.573	fig|1239989.3.peg.575	fig|1239989.3.peg.576	fig|1239989.3.peg.574	fig|1239989.3.peg.577	fig|1239989.3.peg.578	fig|1239989.3.peg.577	fig|1239989.3.peg.1947	fig|1239989.3.peg.579	-	-	-	-	-	-	-	-	-	-	-
1112856.4	Mycoplasma pneumoniae 309	A	0	Histidine auxotroph	-	-	-	-	-	-	-	-	-	-	-	-	-	-	-	-	-	-	-	-	-	-	-	-
883150.3	Myroides odoratimimus CCUG 10230	P	1	Histidine prototroph	-	fig|883150.3.peg.1693	-	fig|883150.3.peg.1686	fig|883150.3.peg.1686	fig|883150.3.peg.1688	fig|883150.3.peg.1689	fig|883150.3.peg.1687	fig|883150.3.peg.1690	fig|883150.3.peg.2957, fig|883150.3.peg.1691	fig|883150.3.peg.1690	-	fig|883150.3.peg.1692	-	-	-	-	-	-	-	-	-	-	-
490.6	Neisseria sicca strain FDAARGOS_260	PS	1	Histidine prototroph with salvage	-	fig|490.6.peg.1551	fig|490.6.peg.2146	fig|490.6.peg.2939	fig|490.6.peg.2941	fig|490.6.peg.2945	fig|490.6.peg.2947	fig|490.6.peg.2942	fig|490.6.peg.221	fig|490.6.peg.222	fig|490.6.peg.1339	-	fig|490.6.peg.1549	fig|490.6.peg.419	-	-	-	-	-	-	-	-	-	-
546268.4	Neisseria subflava NJ9703	PS	1	Histidine prototroph with salvage	-	fig|546268.4.peg.2184	fig|546268.4.peg.1126	fig|546268.4.peg.866	fig|546268.4.peg.865	fig|546268.4.peg.862	fig|546268.4.peg.861	fig|546268.4.peg.864	fig|546268.4.peg.859	fig|546268.4.peg.858	fig|546268.4.peg.2120	-	fig|546268.4.peg.2186	fig|546268.4.peg.142	-	-	-	-	-	-	-	-	-	-
1122603.3	Nevskia ramosa DSM 11499	P	1	Histidine prototroph	-	fig|1122603.3.peg.1549	fig|1122603.3.peg.617	fig|1122603.3.peg.1612	fig|1122603.3.peg.355	fig|1122603.3.peg.1614	fig|1122603.3.peg.1615	fig|1122603.3.peg.1613	fig|1122603.3.peg.1616	-	-	fig|1122603.3.peg.2124	fig|1122603.3.peg.1548	-	-	-	-	-	-	-	-	-	-	-
439375.7	Ochrobactrum anthropi ATCC 49188	PS	1	Histidine prototroph with salvage	-	fig|439375.7.peg.3171	fig|439375.7.peg.3170	fig|439375.7.peg.878	fig|439375.7.peg.2267	fig|439375.7.peg.880	fig|439375.7.peg.881	fig|439375.7.peg.879	fig|439375.7.peg.883	fig|439375.7.peg.1041, fig|439375.7.peg.2792	-	fig|439375.7.peg.4457	fig|439375.7.peg.3741, fig|439375.7.peg.348	-	-	-	-	-	-	-	-	-	-	fig|439375.7.peg.1501
742817.3	Odoribacter laneus YIT 12061	P	1	Histidine prototroph	-	fig|742817.3.peg.1819	-	fig|742817.3.peg.1812	fig|742817.3.peg.1812	fig|742817.3.peg.1814	fig|742817.3.peg.1815	fig|742817.3.peg.1813	fig|742817.3.peg.1816	fig|742817.3.peg.1503, fig|742817.3.peg.1817	fig|742817.3.peg.1816, fig|742817.3.peg.823	-	fig|742817.3.peg.1818	-	-	-	-	-	-	-	-	-	-	-
1007096.3	Oscillibacter ruminantium GH1	PS	1	Histidine prototroph with salvage	fig|1007096.3.peg.2270, fig|1007096.3.peg.3016	fig|1007096.3.peg.459	fig|1007096.3.peg.459	fig|1007096.3.peg.467	fig|1007096.3.peg.467	fig|1007096.3.peg.465	fig|1007096.3.peg.463	fig|1007096.3.peg.466	fig|1007096.3.peg.462	fig|1007096.3.peg.461	fig|1007096.3.peg.468	-	fig|1007096.3.peg.460	-	fig|1007096.3.peg.1934	fig|1007096.3.peg.1935	fig|1007096.3.peg.1936	-	-	-	-	-	fig|1007096.3.peg.2265	fig|1007096.3.peg.428
556268.6	Oxalobacter formigenes HOxBLS	P	1	Histidine prototroph	-	fig|556268.6.peg.2372	fig|556268.6.peg.133	fig|556268.6.peg.2364	fig|556268.6.peg.2365	fig|556268.6.peg.2367	fig|556268.6.peg.2368	fig|556268.6.peg.2366	fig|556268.6.peg.2369	fig|556268.6.peg.2370	fig|556268.6.peg.1553	-	fig|556268.6.peg.2371	-	-	-	-	-	-	-	-	-	-	-
1261128.3	Pantoea agglomerans 299R	PS	1	Histidine prototroph with salvage	-	fig|1261128.3.peg.1355	-	fig|1261128.3.peg.1348	fig|1261128.3.peg.1348	fig|1261128.3.peg.1350	fig|1261128.3.peg.1351	fig|1261128.3.peg.1349	fig|1261128.3.peg.1352	fig|1261128.3.peg.1353	fig|1261128.3.peg.1352	-	fig|1261128.3.peg.1354	-	-	-	-	fig|1261128.3.peg.3520	fig|1261128.3.peg.2135, fig|1261128.3.peg.3518, fig|1261128.3.peg.4292	fig|1261128.3.peg.4293, fig|1261128.3.peg.3517	fig|1261128.3.peg.4294, fig|1261128.3.peg.3516, fig|1261128.3.peg.2133	-	-	-
435591.13	Parabacteroides distasonis ATCC 8503	P	1	Histidine prototroph	-	fig|435591.13.peg.949	-	fig|435591.13.peg.2002	fig|435591.13.peg.2002	fig|435591.13.peg.2000	fig|435591.13.peg.1999	fig|435591.13.peg.2001	fig|435591.13.peg.952	fig|435591.13.peg.951	fig|435591.13.peg.952, fig|435591.13.peg.1218	-	fig|435591.13.peg.950	-	-	-	-	-	-	-	-	-	-	-
927665.4	Parabacteroides goldsteinii DSM 19448 = WAL 12034	P	1	Histidine prototroph	-	fig|927665.4.peg.3980	-	fig|927665.4.peg.432	fig|927665.4.peg.432	fig|927665.4.peg.434	fig|927665.4.peg.435	fig|927665.4.peg.433	fig|927665.4.peg.3977	fig|927665.4.peg.3978	fig|927665.4.peg.4246, fig|927665.4.peg.3977	-	fig|927665.4.peg.3979	-	-	-	-	-	-	-	-	-	-	-
1122931.3	Parabacteroides gordonii DSM 23371	P	1	Histidine prototroph	-	fig|1122931.3.peg.491	-	fig|1122931.3.peg.1663	fig|1122931.3.peg.1663	fig|1122931.3.peg.1661	fig|1122931.3.peg.1660	fig|1122931.3.peg.1662	fig|1122931.3.peg.488	fig|1122931.3.peg.489	fig|1122931.3.peg.488	-	fig|1122931.3.peg.490	-	-	-	-	-	-	-	-	-	-	-
999419.3	Parabacteroides johnsonii CL02T12C29	P	1	Histidine prototroph	-	fig|999419.3.peg.2967	-	fig|999419.3.peg.848	fig|999419.3.peg.848	fig|999419.3.peg.850	fig|999419.3.peg.851	fig|999419.3.peg.849	fig|999419.3.peg.2970	fig|999419.3.peg.2969	fig|999419.3.peg.2970, fig|999419.3.peg.1340	-	fig|999419.3.peg.2968	-	-	-	-	-	-	-	-	-	-	-
411477.4	Parabacteroides merdae ATCC 43184	P	1	Histidine prototroph	-	fig|411477.4.peg.1863	-	fig|411477.4.peg.3132	fig|411477.4.peg.3132	fig|411477.4.peg.3134	fig|411477.4.peg.3135	fig|411477.4.peg.3133	fig|411477.4.peg.1866	fig|411477.4.peg.1865, fig|411477.4.peg.1332	fig|411477.4.peg.2298, fig|411477.4.peg.1866	-	fig|411477.4.peg.1864	-	-	-	-	-	-	-	-	-	-	-
332977.5	Parapedobacter koreensis Jip14	P	1	Histidine prototroph	-	fig|332977.5.peg.2611	-	fig|332977.5.peg.3733	fig|332977.5.peg.3733	fig|332977.5.peg.3731	fig|332977.5.peg.3730	fig|332977.5.peg.3732	fig|332977.5.peg.3729	fig|332977.5.peg.3148, fig|332977.5.peg.3728	fig|332977.5.peg.3729	-	fig|332977.5.peg.2610	-	-	-	-	-	-	-	-	-	-	-
762968.3	Paraprevotella clara YIT 11840	P	1	Histidine prototroph	-	fig|762968.3.peg.1333	-	fig|762968.3.peg.2848	fig|762968.3.peg.2848	fig|762968.3.peg.2850	fig|762968.3.peg.2851	fig|762968.3.peg.2849	fig|762968.3.peg.1330	fig|762968.3.peg.1331	fig|762968.3.peg.1330	-	fig|762968.3.peg.1332	-	-	-	-	-	-	-	-	-	-	-
762982.3	Paraprevotella xylaniphila YIT 11841	P	1	Histidine prototroph	-	fig|762982.3.peg.403	-	fig|762982.3.peg.1730	fig|762982.3.peg.1730	fig|762982.3.peg.1732	fig|762982.3.peg.1733	fig|762982.3.peg.1731	fig|762982.3.peg.406	fig|762982.3.peg.405	fig|762982.3.peg.406	-	fig|762982.3.peg.404	-	-	-	-	-	-	-	-	-	-	-
762966.3	Parasutterella excrementihominis YIT 11859	P	1	Histidine prototroph	-	fig|762966.3.peg.1716	fig|762966.3.peg.906	fig|762966.3.peg.1709	fig|762966.3.peg.1710	fig|762966.3.peg.1712	fig|762966.3.peg.1713	fig|762966.3.peg.1711	fig|762966.3.peg.1714	-	-	-	fig|762966.3.peg.1715	-	-	-	-	-	-	-	-	-	-	-
411465.10	Parvimonas micra ATCC 33270	A	0	Histidine auxotroph	fig|411465.10.peg.1593	-	-	-	-	-	-	-	-	-	-	-	-	-	-	-	-	-	-	-	-	-	-	-
1306952.3	Pediococcus acidilactici D3	AS	0	Histidine auxotroph with salvage	-	-	-	-	-	-	-	-	-	-	fig|1306952.3.peg.1853	-	-	-	fig|1306952.3.peg.755	fig|1306952.3.peg.757	fig|1306952.3.peg.756	-	-	-	-	-	-	-
278197.12	Pediococcus pentosaceus ATCC 25745	AS	0	Histidine auxotroph with salvage	-	-	-	-	-	-	-	-	-	-	fig|278197.12.peg.106	-	-	-	fig|278197.12.peg.1214	fig|278197.12.peg.1216	fig|278197.12.peg.1215	-	-	-	-	-	-	-
2741.3	Peptococcus niger strain DSM 20475	PS	1	Histidine prototroph with salvage	fig|2741.3.peg.1548	fig|2741.3.peg.1658	-	fig|2741.3.peg.1652	fig|2741.3.peg.1652	fig|2741.3.peg.1654	-	fig|2741.3.peg.1653	fig|2741.3.peg.1655	fig|2741.3.peg.1656	-	-	fig|2741.3.peg.1657	-	fig|2741.3.peg.424	fig|2741.3.peg.425	-	-	-	-	-	-	-	-
573058.3	Peptoniphilus asaccharolyticus DSM 20463 strain DSM 20463	AS	0	Histidine auxotroph with salvage	fig|573058.3.peg.1331	-	-	-	-	-	-	-	-	-	-	-	-	fig|573058.3.peg.411, fig|573058.3.peg.421, fig|573058.3.peg.440	-	-	-	-	-	-	-	-	-	fig|573058.3.peg.994
908338.3	Peptoniphilus harei ACS-146-V-Sch2b	AS	0	Histidine auxotroph with salvage	fig|908338.3.peg.796	-	-	-	-	-	-	-	-	-	-	-	-	fig|908338.3.peg.1354, fig|908338.3.peg.1012	-	-	-	-	-	-	-	-	fig|908338.3.peg.1011	fig|908338.3.peg.189, fig|908338.3.peg.1139
997350.3	Peptoniphilus indolicus ATCC 29427	AS	0	Histidine auxotroph with salvage	fig|997350.3.peg.2100	-	-	-	-	-	-	-	-	-	-	-	-	fig|997350.3.peg.1368, fig|997350.3.peg.1356, fig|997350.3.peg.806	-	-	-	-	-	-	-	-	-	fig|997350.3.peg.922, fig|997350.3.peg.1355
1122949.3	Peptoniphilus lacrimalis DSM 7455	AS	0	Histidine auxotroph with salvage	fig|1122949.3.peg.1133	-	-	-	-	-	-	-	-	-	-	-	-	-	-	-	-	-	-	-	-	-	fig|1122949.3.peg.782	-
1122950.3	Peptostreptococcus anaerobius DSM 2949	AS	0	Histidine auxotroph with salvage	-	-	-	-	-	-	-	-	-	-	-	-	-	-	fig|1122950.3.peg.1659	fig|1122950.3.peg.1658	fig|1122950.3.peg.1657	-	-	-	-	-	-	-
1122957.3	Phascolarctobacterium faecium DSM 14760	P	1	Histidine prototroph	fig|1122957.3.peg.1794	fig|1122957.3.peg.1796	-	fig|1122957.3.peg.1803	fig|1122957.3.peg.1803	fig|1122957.3.peg.1801	fig|1122957.3.peg.1800	fig|1122957.3.peg.1802	fig|1122957.3.peg.1799	fig|1122957.3.peg.1798	fig|1122957.3.peg.1184	-	fig|1122957.3.peg.1797	-	-	-	-	-	-	-	-	-	-	-
626939.3	Phascolarctobacterium sp. YIT 12067	PS	1	Histidine prototroph with salvage	fig|626939.3.peg.1853	fig|626939.3.peg.1855	fig|626939.3.peg.1854	fig|626939.3.peg.1862	fig|626939.3.peg.1862	fig|626939.3.peg.1860	fig|626939.3.peg.1859	fig|626939.3.peg.1861	fig|626939.3.peg.1858	fig|626939.3.peg.1857	fig|626939.3.peg.22	-	fig|626939.3.peg.1856	-	fig|626939.3.peg.1848	fig|626939.3.peg.1847	fig|626939.3.peg.1846	-	-	-	-	fig|626939.3.peg.1535	-	-
879243.3	Porphyromonas asaccharolytica DSM 20707	A	0	Histidine auxotroph	-	-	-	-	-	-	-	-	-	-	-	-	-	-	-	-	-	-	-	-	-	-	-	-
431947.6	Porphyromonas gingivalis ATCC 33277	A	0	Histidine auxotroph	-	-	-	-	-	-	-	-	-	-	-	-	-	-	-	-	-	-	-	-	-	-	-	-
1122978.3	Prevotella albensis DSM 11370	P	1	Histidine prototroph	-	fig|1122978.3.peg.1139	-	fig|1122978.3.peg.972	fig|1122978.3.peg.972	fig|1122978.3.peg.970	fig|1122978.3.peg.969	fig|1122978.3.peg.971	fig|1122978.3.peg.1058	fig|1122978.3.peg.1141	fig|1122978.3.peg.1058	-	fig|1122978.3.peg.1140	-	-	-	-	-	-	-	-	-	-	-
868129.3	Prevotella bivia DSM 20514	A	0	Histidine auxotroph	-	-	-	-	-	-	-	-	-	fig|868129.3.peg.2183	-	-	-	-	-	-	-	-	-	-	-	-	-	-
873513.3	Prevotella buccae ATCC 33574	P	1	Histidine prototroph	-	fig|873513.3.peg.1342	-	fig|873513.3.peg.2126	fig|873513.3.peg.2126	fig|873513.3.peg.2128	fig|873513.3.peg.2129	fig|873513.3.peg.2127	fig|873513.3.peg.1211	fig|873513.3.peg.1344	fig|873513.3.peg.1211	-	fig|873513.3.peg.1343	-	-	-	-	-	-	-	-	-	-	-
537011.5	Prevotella copri DSM 18205	P	1	Histidine prototroph	-	fig|537011.5.peg.2153, fig|537011.5.peg.3043	-	fig|537011.5.peg.2895, fig|537011.5.peg.2097	fig|537011.5.peg.2895, fig|537011.5.peg.2097	fig|537011.5.peg.2897, fig|537011.5.peg.2099	fig|537011.5.peg.2100, fig|537011.5.peg.2898	fig|537011.5.peg.2896, fig|537011.5.peg.2098	fig|537011.5.peg.802, fig|537011.5.peg.5299	fig|537011.5.peg.2151, fig|537011.5.peg.3041	fig|537011.5.peg.802, fig|537011.5.peg.5299	-	fig|537011.5.peg.2152, fig|537011.5.peg.3042	-	-	-	-	-	-	-	-	-	-	-
1122981.3	Prevotella corporis DSM 18810	A	0	Histidine auxotroph	-	-	-	-	-	-	-	-	-	-	-	-	-	-	-	-	-	-	-	-	-	-	-	-
1122982.4	Prevotella denticola DSM 20614	A	0	Histidine auxotroph	-	-	-	-	-	-	-	-	-	fig|1122982.4.peg.1571	-	-	-	-	-	-	-	-	-	-	-	-	-	-
1235811.5	Prevotella disiens JCM 6334 = ATCC 29426	A	0	Histidine auxotroph	-	-	-	-	-	-	-	-	-	-	-	-	-	-	-	-	-	-	-	-	-	-	-	-
28131.5	Prevotella intermedia strain ATCC 49046	A	0	Histidine auxotroph	-	-	-	-	-	-	-	-	-	-	-	-	-	-	-	-	-	-	-	-	-	-	-	-
553174.6	Prevotella melaninogenica ATCC 25845	A	0	Histidine auxotroph	-	-	-	-	-	-	-	-	-	fig|553174.6.peg.1772	-	-	-	-	-	-	-	-	-	-	-	-	-	-
1122988.3	Prevotella nanceiensis DSM 19126	A	0	Histidine auxotroph	-	-	-	-	-	-	-	-	-	fig|1122988.3.peg.764, fig|1122988.3.peg.553	-	-	-	-	-	-	-	-	-	-	-	-	-	-
997352.4	Prevotella nigrescens ATCC 33563	A	0	Histidine auxotroph	-	-	-	-	-	-	-	-	-	-	-	-	-	-	-	-	-	-	-	-	-	-	-	-
702438.4	Prevotella oulorum F0390	A	0	Histidine auxotroph	-	-	-	-	-	-	-	-	-	-	-	-	-	-	-	-	-	-	-	-	-	-	-	-
997353.4	Prevotella pallens ATCC 700821	A	0	Histidine auxotroph	-	-	-	-	-	-	-	-	-	-	-	-	-	-	-	-	-	-	-	-	-	-	-	-
888832.3	Prevotella salivae DSM 15606	A	0	Histidine auxotroph	-	-	-	-	-	-	-	-	-	fig|888832.3.peg.2281	-	-	-	-	-	-	-	-	-	-	-	-	-	-
1002367.3	Prevotella stercorea DSM 18206	A	0	Histidine auxotroph	-	-	-	-	-	-	-	-	-	fig|1002367.3.peg.2342	-	-	-	-	-	-	-	-	-	-	-	-	-	-
626522.3	Prevotella tannerae ATCC 51259	A	0	Histidine auxotroph	-	-	-	-	-	-	-	-	-	fig|626522.3.peg.2236, fig|626522.3.peg.4229	-	-	-	-	-	-	-	-	-	-	-	-	-	-
1122992.6	Prevotella timonensis 4401737 = DSM 22865 = JCM 15640	A	0	Histidine auxotroph	-	-	-	-	-	-	-	-	-	fig|1122992.6.peg.1825	-	-	-	-	-	-	-	-	-	-	-	-	-	-
1122993.3	Prevotella veroralis DSM 19559	A	0	Histidine auxotroph	-	-	-	-	-	-	-	-	-	-	-	-	-	-	-	-	-	-	-	-	-	-	-	-
1091045.3	Propionibacterium acnes ATCC 11828	P	1	Histidine prototroph	-	fig|1091045.3.peg.13	-	fig|1091045.3.peg.14	fig|1091045.3.peg.1847	fig|1091045.3.peg.1817	fig|1091045.3.peg.1818	fig|1091045.3.peg.1574	fig|1091045.3.peg.1819	fig|1091045.3.peg.1820	-	fig|1091045.3.peg.1696	fig|1091045.3.peg.1821	-	-	-	-	-	-	-	-	-	-	-
525369.4	Proteus mirabilis ATCC 29906	P	1	Histidine prototroph	-	fig|525369.4.peg.1460	-	fig|525369.4.peg.1453	fig|525369.4.peg.1453	fig|525369.4.peg.1455	fig|525369.4.peg.1456	fig|525369.4.peg.1454	fig|525369.4.peg.1457	fig|525369.4.peg.1458	fig|525369.4.peg.1457	-	fig|525369.4.peg.1459	-	-	-	-	-	-	-	-	-	-	-
585.9	Proteus vulgaris strain ATCC 49132	PS	1	Histidine prototroph with salvage	-	fig|585.9.peg.3227	-	fig|585.9.peg.3234	fig|585.9.peg.3234	fig|585.9.peg.3232	fig|585.9.peg.3231	fig|585.9.peg.3233	fig|585.9.peg.3230	fig|585.9.peg.3229	fig|585.9.peg.3230	-	fig|585.9.peg.3228	-	-	-	-	-	-	-	-	fig|585.9.peg.1530	-	-
521000.6	Providencia rettgeri DSM 1131	P	1	Histidine prototroph	-	fig|521000.6.peg.3236	-	fig|521000.6.peg.3228	fig|521000.6.peg.3228	fig|521000.6.peg.3230	fig|521000.6.peg.3231	fig|521000.6.peg.3229	fig|521000.6.peg.3233, fig|521000.6.peg.3232	fig|521000.6.peg.3234	fig|521000.6.peg.3233, fig|521000.6.peg.3232	fig|521000.6.peg.2644	fig|521000.6.peg.3235	-	-	-	-	-	-	-	-	-	-	-
471874.6	Providencia stuartii ATCC 25827	P	1	Histidine prototroph	-	fig|471874.6.peg.912	-	fig|471874.6.peg.905	fig|471874.6.peg.905	fig|471874.6.peg.907	fig|471874.6.peg.908	fig|471874.6.peg.906	fig|471874.6.peg.909	fig|471874.6.peg.910	fig|471874.6.peg.909	fig|471874.6.peg.3829, fig|471874.6.peg.317, fig|471874.6.peg.314	fig|471874.6.peg.911	-	-	-	-	-	-	-	-	-	-	-
1123011.4	Pseudobutyrivibrio ruminis DSM 9787	PS	1	Histidine prototroph with salvage	fig|1123011.4.peg.1625	fig|1123011.4.peg.474	fig|1123011.4.peg.475	fig|1123011.4.peg.471	fig|1123011.4.peg.471	fig|1123011.4.peg.1577	fig|1123011.4.peg.2133, fig|1123011.4.peg.557	fig|1123011.4.peg.556, fig|1123011.4.peg.471	fig|1123011.4.peg.472	fig|1123011.4.peg.2738	fig|1123011.4.peg.2461	-	fig|1123011.4.peg.473	-	fig|1123011.4.peg.2692	fig|1123011.4.peg.2691	fig|1123011.4.peg.2690	-	-	-	-	-	-	-
411467.62	Pseudoflavonifractor capillosus ATCC 29799	PS	1	Histidine prototroph with salvage	fig|411467.62.peg.3503	fig|411467.62.peg.807	fig|411467.62.peg.808	fig|411467.62.peg.801, fig|411467.62.peg.800	fig|411467.62.peg.801, fig|411467.62.peg.800	fig|411467.62.peg.803	fig|411467.62.peg.804	fig|411467.62.peg.802	fig|411467.62.peg.805	fig|411467.62.peg.2441	fig|411467.62.peg.3723, fig|411467.62.peg.701, fig|411467.62.peg.2004	-	fig|411467.62.peg.806	-	fig|411467.62.peg.4380	fig|411467.62.peg.4379	fig|411467.62.peg.4385, fig|411467.62.peg.4378	-	-	-	-	-	-	-
381754.6	Pseudomonas aeruginosa PA7	PS	1	Histidine prototroph with salvage	-	fig|381754.6.peg.4795	fig|381754.6.peg.5386	fig|381754.6.peg.5524	fig|381754.6.peg.5523	fig|381754.6.peg.5594	fig|381754.6.peg.5596	fig|381754.6.peg.5593	fig|381754.6.peg.5597	fig|381754.6.peg.4793	fig|381754.6.peg.6	-	fig|381754.6.peg.4794	fig|381754.6.peg.2438	-	-	-	-	-	-	-	-	-	-
1221522.3	Pseudomonas fluorescens NCIMB 11764	PS	1	Histidine prototroph with salvage	-	fig|1221522.3.peg.64	fig|1221522.3.peg.5001	fig|1221522.3.peg.3509	fig|1221522.3.peg.3510	fig|1221522.3.peg.2538	fig|1221522.3.peg.2536	fig|1221522.3.peg.2539	fig|1221522.3.peg.2535	fig|1221522.3.peg.66	fig|1221522.3.peg.5734	-	fig|1221522.3.peg.65	fig|1221522.3.peg.3414	-	-	-	-	fig|1221522.3.peg.339	fig|1221522.3.peg.338	fig|1221522.3.peg.336	-	-	-
32042.3	Pseudomonas stutzeri ATCC 14405 = CCUG 16156	PS	1	Histidine prototroph with salvage	-	fig|32042.3.peg.895	fig|32042.3.peg.2158	fig|32042.3.peg.759	fig|32042.3.peg.758	fig|32042.3.peg.1999	fig|32042.3.peg.2001	fig|32042.3.peg.1998	fig|32042.3.peg.2002	fig|32042.3.peg.893	fig|32042.3.peg.2989	-	fig|32042.3.peg.894	fig|32042.3.peg.1648	-	-	-	-	-	-	-	-	-	-
352165.3	Pyramidobacter piscolens W5455	PS	1	Histidine prototroph with salvage	fig|352165.3.peg.2206, fig|352165.3.peg.735	fig|352165.3.peg.2208	fig|352165.3.peg.2207	fig|352165.3.peg.2215	fig|352165.3.peg.2215	fig|352165.3.peg.2213	fig|352165.3.peg.2212	fig|352165.3.peg.2214	fig|352165.3.peg.2211	fig|352165.3.peg.2210, fig|352165.3.peg.1615	fig|352165.3.peg.2216, fig|352165.3.peg.745, fig|352165.3.peg.625	-	fig|352165.3.peg.2209	-	-	-	-	-	-	-	-	-	-	fig|352165.3.peg.1119
234621.6	Rhodococcus erythropolis PR4	PS	1	Histidine prototroph with salvage	-	fig|234621.6.peg.3690	-	fig|234621.6.peg.3691	fig|234621.6.peg.3950	fig|234621.6.peg.3956	fig|234621.6.peg.3959	fig|234621.6.peg.3954	fig|234621.6.peg.3962	fig|234621.6.peg.3963	-	fig|234621.6.peg.2807, fig|234621.6.peg.3955	fig|234621.6.peg.3964	-	-	-	-	-	-	-	-	fig|234621.6.peg.2001	-	-
585394.18	Roseburia hominis A2-183	P	1	Histidine prototroph	fig|585394.18.peg.2198	fig|585394.18.peg.1497	fig|585394.18.peg.1496	fig|585394.18.peg.1500	fig|585394.18.peg.1500	fig|585394.18.peg.1062	fig|585394.18.peg.145, fig|585394.18.peg.2269	fig|585394.18.peg.2268, fig|585394.18.peg.146, fig|585394.18.peg.1500	fig|585394.18.peg.1499	fig|585394.18.peg.2200	fig|585394.18.peg.1037	-	fig|585394.18.peg.1498	-	-	-	-	-	-	-	-	-	-	-
536231.5	Roseburia intestinalis L1-82	P	1	Histidine prototroph	fig|536231.5.peg.2801	fig|536231.5.peg.841	fig|536231.5.peg.840	fig|536231.5.peg.844	fig|536231.5.peg.844	fig|536231.5.peg.1650	fig|536231.5.peg.1993, fig|536231.5.peg.630	fig|536231.5.peg.629, fig|536231.5.peg.1992, fig|536231.5.peg.844	fig|536231.5.peg.843	fig|536231.5.peg.2803, fig|536231.5.peg.108	fig|536231.5.peg.2674	-	fig|536231.5.peg.842	-	-	-	-	-	-	-	-	-	-	-
622312.4	Roseburia inulinivorans DSM 16841	PS	1	Histidine prototroph with salvage	fig|622312.4.peg.2086	fig|622312.4.peg.3292, fig|622312.4.peg.3293, fig|622312.4.peg.3291	fig|622312.4.peg.3290	fig|622312.4.peg.3296	fig|622312.4.peg.3296	fig|622312.4.peg.269, fig|622312.4.peg.270	fig|622312.4.peg.348, fig|622312.4.peg.1730	fig|622312.4.peg.350, fig|622312.4.peg.3296, fig|622312.4.peg.1729	fig|622312.4.peg.3295	fig|622312.4.peg.2085	fig|622312.4.peg.3255, fig|622312.4.peg.2113	-	fig|622312.4.peg.3294	-	fig|622312.4.peg.418	fig|622312.4.peg.417	fig|622312.4.peg.416	-	-	-	-	-	-	-
762948.4	Rothia dentocariosa ATCC 17931	AS	0	Histidine auxotroph with salvage	-	-	-	-	-	fig|762948.4.peg.1557	fig|762948.4.peg.1555	-	-	-	-	fig|762948.4.peg.34	-	-	-	-	-	-	-	-	-	fig|762948.4.peg.1523	-	-
553201.3	Rothia mucilaginosa ATCC 25296	AS	0	Histidine auxotroph with salvage	-	-	-	-	-	fig|553201.3.peg.390	fig|553201.3.peg.391	-	-	-	-	fig|553201.3.peg.1085	-	-	-	-	-	-	-	-	-	fig|553201.3.peg.420	-	-
1089547.3	Rudanella lutea DSM 19387	P	1	Histidine prototroph	-	fig|1089547.3.peg.973	-	fig|1089547.3.peg.2828	fig|1089547.3.peg.2828	fig|1089547.3.peg.2832	fig|1089547.3.peg.2833	fig|1089547.3.peg.2829	fig|1089547.3.peg.3771	fig|1089547.3.peg.2182, fig|1089547.3.peg.993, fig|1089547.3.peg.4022	fig|1089547.3.peg.3771	-	fig|1089547.3.peg.974	-	-	-	-	-	-	-	-	-	-	-
246199.4	Ruminococcus albus 8	PS	1	Histidine prototroph with salvage	fig|246199.4.peg.1254	fig|246199.4.peg.2888	fig|246199.4.peg.2889	fig|246199.4.peg.2875	fig|246199.4.peg.2876	fig|246199.4.peg.346	fig|246199.4.peg.2883	fig|246199.4.peg.2881	fig|246199.4.peg.2884	fig|246199.4.peg.3323	fig|246199.4.peg.2760, fig|246199.4.peg.3600	-	fig|246199.4.peg.2887	-	fig|246199.4.peg.1869	fig|246199.4.peg.1870	fig|246199.4.peg.1871	-	-	-	-	-	-	-
657321.5	Ruminococcus bromii L2-63	PS	1	Histidine prototroph with salvage	fig|657321.5.peg.805	fig|657321.5.peg.522	fig|657321.5.peg.523	fig|657321.5.peg.516	fig|657321.5.peg.517	fig|657321.5.peg.518	fig|657321.5.peg.338	fig|657321.5.peg.337	fig|657321.5.peg.519	fig|657321.5.peg.520	fig|657321.5.peg.658	-	fig|657321.5.peg.521	-	fig|657321.5.peg.134	fig|657321.5.peg.135	fig|657321.5.peg.136	-	-	-	-	-	-	-
1123075.3	Ruminococcus gauvreauii DSM 19829	PS	1	Histidine prototroph with salvage	fig|1123075.3.peg.3724	fig|1123075.3.peg.1484	fig|1123075.3.peg.1485	fig|1123075.3.peg.1481	fig|1123075.3.peg.1481	fig|1123075.3.peg.1744	fig|1123075.3.peg.2127	fig|1123075.3.peg.1481, fig|1123075.3.peg.2128	fig|1123075.3.peg.1482	fig|1123075.3.peg.1258	fig|1123075.3.peg.2076	-	fig|1123075.3.peg.1483	-	fig|1123075.3.peg.2094	fig|1123075.3.peg.2095	fig|1123075.3.peg.2096, fig|1123075.3.peg.2092	-	-	-	-	-	-	-
411470.6	Ruminococcus gnavus ATCC 29149	PS	1	Histidine prototroph with salvage	fig|411470.6.peg.3265	fig|411470.6.peg.2153	fig|411470.6.peg.2154	fig|411470.6.peg.2150	fig|411470.6.peg.2150	fig|411470.6.peg.3111	fig|411470.6.peg.803	fig|411470.6.peg.804, fig|411470.6.peg.2150	fig|411470.6.peg.2151	fig|411470.6.peg.306	fig|411470.6.peg.1525	-	fig|411470.6.peg.2152	-	fig|411470.6.peg.244	fig|411470.6.peg.245	fig|411470.6.peg.246	-	-	-	-	-	-	-
411459.7	Ruminococcus obeum ATCC 29174	PS	1	Histidine prototroph with salvage	fig|411459.7.peg.3140	fig|411459.7.peg.1543	fig|411459.7.peg.1542	fig|411459.7.peg.1546	fig|411459.7.peg.1546	fig|411459.7.peg.3410	fig|411459.7.peg.301	fig|411459.7.peg.1546, fig|411459.7.peg.302, fig|411459.7.peg.303	fig|411459.7.peg.1545	fig|411459.7.peg.3260	fig|411459.7.peg.2678	-	fig|411459.7.peg.1544	-	fig|411459.7.peg.3540	fig|411459.7.peg.3541	fig|411459.7.peg.3542	-	-	-	-	-	-	-
213810.4	Ruminococcus sp. 18P13	PS	1	Histidine prototroph with salvage	fig|213810.4.peg.1174	fig|213810.4.peg.1867	fig|213810.4.peg.1866	fig|213810.4.peg.1875	fig|213810.4.peg.1874	fig|213810.4.peg.1872	fig|213810.4.peg.1871	fig|213810.4.peg.1873	fig|213810.4.peg.1870	fig|213810.4.peg.1869	fig|213810.4.peg.525	-	fig|213810.4.peg.1868	-	fig|213810.4.peg.1950	fig|213810.4.peg.1951	fig|213810.4.peg.1952	-	-	-	-	-	-	-
411460.6	Ruminococcus torques ATCC 27756	PS	1	Histidine prototroph with salvage	fig|411460.6.peg.517	fig|411460.6.peg.168	fig|411460.6.peg.167	fig|411460.6.peg.171	fig|411460.6.peg.171	fig|411460.6.peg.1406	fig|411460.6.peg.1642	fig|411460.6.peg.1641, fig|411460.6.peg.171	fig|411460.6.peg.170	fig|411460.6.peg.792	fig|411460.6.peg.996, fig|411460.6.peg.1339	-	fig|411460.6.peg.169	-	fig|411460.6.peg.1382	fig|411460.6.peg.1381	fig|411460.6.peg.1380	-	-	-	-	-	-	-
718274.8	Salmonella enterica subsp. enterica serovar Typhimurium str. T000240	PS	1	Histidine prototroph with salvage	-	fig|718274.8.peg.2165	-	fig|718274.8.peg.2172	fig|718274.8.peg.2172	fig|718274.8.peg.2170	fig|718274.8.peg.2169	fig|718274.8.peg.2171	fig|718274.8.peg.2168	fig|718274.8.peg.2167	fig|718274.8.peg.2168	-	fig|718274.8.peg.2166	-	-	-	-	fig|718274.8.peg.2458	fig|718274.8.peg.2457	fig|718274.8.peg.2456	fig|718274.8.peg.2455	-	-	-
641146.3	Scardovia inopinata F0304	A	0	Histidine auxotroph	-	-	-	-	-	-	-	-	-	-	-	-	-	-	-	-	-	-	-	-	-	-	-	-
1123242.3	Schlesneria paludicola DSM 18645	P	1	Histidine prototroph	-	fig|1123242.3.peg.267	-	fig|1123242.3.peg.266	fig|1123242.3.peg.266	fig|1123242.3.peg.829	fig|1123242.3.peg.2489	fig|1123242.3.peg.5388	fig|1123242.3.peg.3869	fig|1123242.3.peg.3868	-	fig|1123242.3.peg.853, fig|1123242.3.peg.1685	fig|1123242.3.peg.901	-	-	-	-	-	-	-	-	-	-	-
546271.3	Selenomonas sputigena ATCC 35185	PS	1	Histidine prototroph with salvage	fig|546271.3.peg.747	fig|546271.3.peg.744	fig|546271.3.peg.746	fig|546271.3.peg.738	fig|546271.3.peg.738	fig|546271.3.peg.740	fig|546271.3.peg.741	fig|546271.3.peg.739	fig|546271.3.peg.742	fig|546271.3.peg.2086	fig|546271.3.peg.2228, fig|546271.3.peg.1993, fig|546271.3.peg.97	-	fig|546271.3.peg.743	-	fig|546271.3.peg.1432	fig|546271.3.peg.149	fig|546271.3.peg.150	-	-	-	-	-	-	-
47917.12	Serratia fonticola strain GS2	PS	1	Histidine prototroph with salvage	-	fig|47917.12.peg.2650	-	fig|47917.12.peg.2643	fig|47917.12.peg.2643	fig|47917.12.peg.2645	fig|47917.12.peg.2646	fig|47917.12.peg.2644	fig|47917.12.peg.2647	fig|47917.12.peg.2648	fig|47917.12.peg.2647	-	fig|47917.12.peg.2649	-	-	-	-	fig|47917.12.peg.4584	fig|47917.12.peg.4583	fig|47917.12.peg.4582	fig|47917.12.peg.4581	fig|47917.12.peg.1652	-	-
1123253.3	Silanimonas lenta DSM 16282	P	1	Histidine prototroph	fig|1123253.3.peg.1749	fig|1123253.3.peg.1748	-	fig|1123253.3.peg.1741	fig|1123253.3.peg.1741	fig|1123253.3.peg.1743	fig|1123253.3.peg.1744	fig|1123253.3.peg.1742	fig|1123253.3.peg.1745	fig|1123253.3.peg.1746	fig|1123253.3.peg.1745	-	fig|1123253.3.peg.1747	-	-	-	-	-	-	-	-	-	-	-
742818.3	Slackia piriformis YIT 12062	PS	1	Histidine prototroph with salvage	fig|742818.3.peg.1527	fig|742818.3.peg.486	fig|742818.3.peg.486	fig|742818.3.peg.494	fig|742818.3.peg.493	fig|742818.3.peg.491	fig|742818.3.peg.490	fig|742818.3.peg.492	fig|742818.3.peg.489	fig|742818.3.peg.281, fig|742818.3.peg.488	fig|742818.3.peg.495, fig|742818.3.peg.735	-	fig|742818.3.peg.487	-	fig|742818.3.peg.179	fig|742818.3.peg.180	fig|742818.3.peg.181	-	-	-	-	-	-	-
504472.7	Spirosoma linguale DSM 74	P	1	Histidine prototroph	-	fig|504472.7.peg.1783	-	fig|504472.7.peg.5465	fig|504472.7.peg.5465	fig|504472.7.peg.5518	fig|504472.7.peg.5517	fig|504472.7.peg.5520	fig|504472.7.peg.3444	fig|504472.7.peg.1795	fig|504472.7.peg.3444, fig|504472.7.peg.5513	-	fig|504472.7.peg.1784	-	-	-	-	-	-	-	-	-	-	-
762962.3	Staphylococcus aureus subsp. aureus ATCC 51811	PS	1	Histidine prototroph with salvage	fig|762962.3.peg.2497	fig|762962.3.peg.1824	fig|762962.3.peg.1823	fig|762962.3.peg.1831	fig|762962.3.peg.1831	fig|762962.3.peg.1829	fig|762962.3.peg.1828	fig|762962.3.peg.1830	fig|762962.3.peg.1827	fig|762962.3.peg.1826	-	-	fig|762962.3.peg.1825	fig|762962.3.peg.1129	-	-	-	-	-	-	-	fig|762962.3.peg.2197	-	fig|762962.3.peg.1502
904334.4	Staphylococcus capitis VCU116	AS	0	Histidine auxotroph with salvage	fig|904334.4.peg.702	-	-	-	-	-	-	-	-	-	-	-	-	fig|904334.4.peg.1747	-	-	-	-	-	-	-	fig|904334.4.peg.515	-	-
176280.1	Staphylococcus epidermidis ATCC 12228	PS	1	Histidine prototroph with salvage	fig|176280.1.peg.1592	fig|176280.1.peg.271	fig|176280.1.peg.270	fig|176280.1.peg.277	fig|176280.1.peg.277	fig|176280.1.peg.275	fig|176280.1.peg.274	fig|176280.1.peg.276	fig|176280.1.peg.273	fig|176280.1.peg.504	-	-	fig|176280.1.peg.272	fig|176280.1.peg.637	-	-	-	-	-	-	-	-	-	-
629742.3	Staphylococcus hominis SK119	AS	0	Histidine auxotroph with salvage	fig|629742.3.peg.2155	-	-	-	-	-	-	-	-	-	-	-	-	fig|629742.3.peg.181	-	-	-	-	-	-	-	fig|629742.3.peg.565	-	-
1141106.7	Staphylococcus intermedius NCTC 11048	PS	1	Histidine prototroph with salvage	fig|1141106.7.peg.2197	fig|1141106.7.peg.1291	fig|1141106.7.peg.1292	fig|1141106.7.peg.1284	fig|1141106.7.peg.1284	fig|1141106.7.peg.1286	fig|1141106.7.peg.1287	fig|1141106.7.peg.1285	fig|1141106.7.peg.1288	fig|1141106.7.peg.1289	-	-	fig|1141106.7.peg.1290	fig|1141106.7.peg.1137	-	-	-	-	-	-	-	-	-	fig|1141106.7.peg.2470
883164.3	Staphylococcus lugdunensis ACS-027-V-Sch2	AS	0	Histidine auxotroph with salvage	fig|883164.3.peg.62	-	-	-	-	-	-	-	-	-	-	-	-	fig|883164.3.peg.910	-	-	-	-	-	-	-	fig|883164.3.peg.1360	-	-
883166.5	Staphylococcus simulans ACS-120-V-Sch1	PS	1	Histidine prototroph with salvage	fig|883166.5.peg.2151	fig|883166.5.peg.911	fig|883166.5.peg.912	fig|883166.5.peg.904	fig|883166.5.peg.904	fig|883166.5.peg.906	fig|883166.5.peg.907	fig|883166.5.peg.905	fig|883166.5.peg.908	fig|883166.5.peg.909	-	-	fig|883166.5.peg.910	fig|883166.5.peg.2315	-	-	-	-	-	-	-	fig|883166.5.peg.156	-	fig|883166.5.peg.171
1262650.3	Staphylococcus xylosus NJ	PS	1	Histidine prototroph with salvage	fig|1262650.3.peg.1493	fig|1262650.3.peg.1170	fig|1262650.3.peg.1171	fig|1262650.3.peg.1163	fig|1262650.3.peg.1163	fig|1262650.3.peg.1165	fig|1262650.3.peg.1166	fig|1262650.3.peg.1164	fig|1262650.3.peg.1167	fig|1262650.3.peg.1168	-	-	fig|1262650.3.peg.1169	fig|1262650.3.peg.365	-	-	-	-	-	-	-	fig|1262650.3.peg.864	-	fig|1262650.3.peg.846
1105272.3	Streptococcus agalactiae LMG 15081	AS	0	Histidine auxotroph with salvage	-	-	-	-	-	-	-	-	-	-	-	-	-	-	fig|1105272.3.peg.672	fig|1105272.3.peg.670	fig|1105272.3.peg.671	-	-	-	-	fig|1105272.3.peg.1580	-	-
1328.82	Streptococcus anginosus strain NCTC10713	AS	0	Histidine auxotroph with salvage	-	-	-	-	-	-	-	-	-	-	-	-	-	-	fig|1328.82.peg.405	fig|1328.82.peg.403	fig|1328.82.peg.404	-	-	-	-	fig|1328.82.peg.1132	-	-
1035184.3	Streptococcus constellatus subsp. pharyngis SK1060	AS	0	Histidine auxotroph with salvage	-	-	-	-	-	-	-	-	-	-	fig|1035184.3.peg.824	-	-	-	-	-	-	-	-	-	-	fig|1035184.3.peg.141	-	-
663952.3	Streptococcus dysgalactiae subsp. dysgalactiae ATCC 27957	AS	0	Histidine auxotroph with salvage	-	-	-	-	-	-	-	-	-	-	-	-	-	-	fig|663952.3.peg.1146	fig|663952.3.peg.1148	fig|663952.3.peg.1147	-	-	-	-	fig|663952.3.peg.1717	-	-
981539.3	Streptococcus gallolyticus subsp. gallolyticus ATCC 43143	PS	1	Histidine prototroph with salvage	-	fig|981539.3.peg.1470	fig|981539.3.peg.1471	fig|981539.3.peg.1462	fig|981539.3.peg.1463	fig|981539.3.peg.1465	fig|981539.3.peg.1466	fig|981539.3.peg.1464	fig|981539.3.peg.1467	fig|981539.3.peg.1472, fig|981539.3.peg.831	fig|981539.3.peg.788	-	fig|981539.3.peg.1469	-	fig|981539.3.peg.989	fig|981539.3.peg.987	fig|981539.3.peg.988	-	-	-	-	-	-	-
889204.3	Streptococcus infantis ATCC 700779	AS	0	Histidine auxotroph with salvage	-	-	-	-	-	-	-	-	-	-	-	-	-	-	fig|889204.3.peg.1731	fig|889204.3.peg.1733	fig|889204.3.peg.1732	-	-	-	-	fig|889204.3.peg.1188	-	-
1316583.3	Streptococcus intermedius ATCC 27335	AS	0	Histidine auxotroph with salvage	-	-	-	-	-	-	-	-	-	-	fig|1316583.3.peg.1304	-	-	-	-	-	-	-	-	-	-	fig|1316583.3.peg.90	-	-
864567.3	Streptococcus mitis ATCC 6249	AS	0	Histidine auxotroph with salvage	-	-	-	-	-	-	-	-	-	-	-	-	-	-	fig|864567.3.peg.1108	fig|864567.3.peg.1106	fig|864567.3.peg.1107	-	-	-	-	fig|864567.3.peg.1510	-	-
1257041.3	Streptococcus mutans ATCC 25175	PS	1	Histidine prototroph with salvage	-	fig|1257041.3.peg.1134	fig|1257041.3.peg.1135	fig|1257041.3.peg.1125	fig|1257041.3.peg.1126	fig|1257041.3.peg.1128	fig|1257041.3.peg.1129	fig|1257041.3.peg.1127	fig|1257041.3.peg.1131	fig|1257041.3.peg.1136	fig|1257041.3.peg.1312	-	fig|1257041.3.peg.1133	-	fig|1257041.3.peg.1053	fig|1257041.3.peg.1055	fig|1257041.3.peg.1054	-	-	-	-	fig|1257041.3.peg.1279	-	-
888048.3	Streptococcus parasanguinis ATCC 903	AS	0	Histidine auxotroph with salvage	-	-	-	-	-	-	-	-	-	-	-	-	-	-	-	-	-	-	-	-	-	fig|888048.3.peg.1871	-	-
981540.3	Streptococcus pasteurianus ATCC 43144	PS	1	Histidine prototroph with salvage	-	fig|981540.3.peg.1374	fig|981540.3.peg.1375	fig|981540.3.peg.1366	fig|981540.3.peg.1367	fig|981540.3.peg.1369	fig|981540.3.peg.1370	fig|981540.3.peg.1368	fig|981540.3.peg.1371	fig|981540.3.peg.1376	fig|981540.3.peg.674	-	fig|981540.3.peg.1373	-	fig|981540.3.peg.868	fig|981540.3.peg.866	fig|981540.3.peg.867	-	-	-	-	-	-	-
561276.4	Streptococcus pneumoniae ATCC 700669	AS	0	Histidine auxotroph with salvage	-	-	-	-	-	-	-	-	-	-	-	-	-	-	fig|561276.4.peg.1547	fig|561276.4.peg.1549	fig|561276.4.peg.1548	-	-	-	-	-	-	-
160490.1	Streptococcus pyogenes M1 GAS	AS	0	Histidine auxotroph with salvage	-	-	-	-	-	-	-	-	-	-	-	-	-	-	fig|160490.1.peg.980	fig|160490.1.peg.982	fig|160490.1.peg.981	-	-	-	-	fig|160490.1.peg.1276	-	-
347253.5	Streptococcus salivarius JIM8777	PS	1	Histidine prototroph with salvage	-	fig|347253.5.peg.753	fig|347253.5.peg.752	fig|347253.5.peg.760	fig|347253.5.peg.759	fig|347253.5.peg.757	fig|347253.5.peg.756	fig|347253.5.peg.758	fig|347253.5.peg.755	fig|347253.5.peg.751	fig|347253.5.peg.748	-	fig|347253.5.peg.754	-	fig|347253.5.peg.1092	fig|347253.5.peg.1094	fig|347253.5.peg.1093	-	-	-	-	fig|347253.5.peg.425	-	-
997356.4	Streptococcus sanguinis ATCC 29667	P	1	Histidine prototroph	-	fig|997356.4.peg.391	fig|997356.4.peg.390	fig|997356.4.peg.398	fig|997356.4.peg.397	fig|997356.4.peg.395	fig|997356.4.peg.394	fig|997356.4.peg.396	fig|997356.4.peg.393	fig|997356.4.peg.389	fig|997356.4.peg.399	-	fig|997356.4.peg.392	-	-	-	-	-	-	-	-	-	-	-
299768.6	Streptococcus thermophilus CNRZ1066	AS	0	Histidine auxotroph with salvage	-	-	-	-	-	-	-	-	-	-	fig|299768.6.peg.1220	-	-	-	fig|299768.6.peg.890	fig|299768.6.peg.888	fig|299768.6.peg.889	-	-	-	-	fig|299768.6.peg.511	-	-
889206.3	Streptococcus vestibularis ATCC 49124	AS	0	Histidine auxotroph with salvage	-	-	-	fig|889206.3.peg.550	fig|889206.3.peg.549	-	-	fig|889206.3.peg.548	-	-	fig|889206.3.peg.546	-	-	-	fig|889206.3.peg.944	fig|889206.3.peg.946	fig|889206.3.peg.945	-	-	-	-	fig|889206.3.peg.1239	-	-
411471.5	Subdoligranulum variabile DSM 15176	PS	1	Histidine prototroph with salvage	fig|411471.5.peg.1521, fig|411471.5.peg.4574	fig|411471.5.peg.3443, fig|411471.5.peg.2705	fig|411471.5.peg.3443, fig|411471.5.peg.2705	fig|411471.5.peg.3449, fig|411471.5.peg.2711	fig|411471.5.peg.3449, fig|411471.5.peg.2711	fig|411471.5.peg.2709, fig|411471.5.peg.3447	fig|411471.5.peg.2708, fig|411471.5.peg.1751, fig|411471.5.peg.3446, fig|411471.5.peg.4808	fig|411471.5.peg.4809, fig|411471.5.peg.3448, fig|411471.5.peg.2710, fig|411471.5.peg.1752	fig|411471.5.peg.2971, fig|411471.5.peg.2234	fig|411471.5.peg.3445, fig|411471.5.peg.2707	fig|411471.5.peg.3450, fig|411471.5.peg.2712	-	fig|411471.5.peg.3444, fig|411471.5.peg.2706	-	fig|411471.5.peg.2761, fig|411471.5.peg.5186, fig|411471.5.peg.2758, fig|411471.5.peg.5183	fig|411471.5.peg.2762, fig|411471.5.peg.2759, fig|411471.5.peg.5185, fig|411471.5.peg.5182	fig|411471.5.peg.5184, fig|411471.5.peg.2760, fig|411471.5.peg.5181, fig|411471.5.peg.2763	-	-	-	-	-	-	-
762967.3	Sutterella parvirubra YIT 11816	A	0	Histidine auxotroph	-	-	-	-	-	-	-	-	-	fig|762967.3.peg.661	-	-	-	-	-	-	-	-	-	-	-	-	-	-
742823.3	Sutterella wadsworthensis 2_1_59BFAA	PS	1	Histidine prototroph with salvage	-	fig|742823.3.peg.1056	-	fig|742823.3.peg.1049	fig|742823.3.peg.1049	fig|742823.3.peg.1051	fig|742823.3.peg.1052	fig|742823.3.peg.1050	fig|742823.3.peg.1053	fig|742823.3.peg.1054	fig|742823.3.peg.1053	-	fig|742823.3.peg.1055	fig|742823.3.peg.1218	-	-	-	-	-	-	-	-	-	-
457415.3	Synergistes sp. 3_1_syn1	PS	1	Histidine prototroph with salvage	fig|457415.3.peg.1598	fig|457415.3.peg.687	fig|457415.3.peg.686	fig|457415.3.peg.690	fig|457415.3.peg.690	fig|457415.3.peg.689	fig|457415.3.peg.691	fig|457415.3.peg.692	fig|457415.3.peg.688	-	-	-	fig|457415.3.peg.724	fig|457415.3.peg.1990, fig|457415.3.peg.1364, fig|457415.3.peg.2127	-	-	-	-	-	-	-	-	-	-
203275.8	Tannerella forsythia ATCC 43037	A	0	Histidine auxotroph	-	-	-	-	-	-	-	-	-	-	-	-	-	-	-	-	-	-	-	-	-	-	-	-
203267.6	Tropheryma whipplei str. Twist	A	0	Histidine auxotroph	-	-	-	-	-	-	-	-	-	-	-	-	-	-	-	-	-	-	-	-	-	-	-	-
910310.3	Turicibacter sp. HGF1	A	0	Histidine auxotroph	-	-	-	-	-	-	-	-	-	-	fig|910310.3.peg.1030, fig|910310.3.peg.2270, fig|910310.3.peg.2670, fig|910310.3.peg.1253	-	-	-	-	-	-	-	-	-	-	-	-	-
95664.6	Ureaplasma urealyticum serovar 10	A	0	Histidine auxotroph	-	-	-	-	-	-	-	-	-	-	-	-	-	-	-	-	-	-	-	-	-	-	-	-
1123488.3	Varibaculum cambriense DSM 15806	PS	1	Histidine prototroph with salvage	-	fig|1123488.3.peg.1433	-	fig|1123488.3.peg.1432	fig|1123488.3.peg.51	fig|1123488.3.peg.1113	fig|1123488.3.peg.1112	fig|1123488.3.peg.52	fig|1123488.3.peg.1110	fig|1123488.3.peg.1109	-	fig|1123488.3.peg.1331	fig|1123488.3.peg.1107	-	fig|1123488.3.peg.1261	fig|1123488.3.peg.1262	fig|1123488.3.peg.1263	-	-	-	-	-	-	-
866776.4	Veillonella atypica ACS-049-V-Sch6	PS	1	Histidine prototroph with salvage	fig|866776.4.peg.974	fig|866776.4.peg.126	fig|866776.4.peg.126	fig|866776.4.peg.120	fig|866776.4.peg.121	fig|866776.4.peg.123	fig|866776.4.peg.118	fig|866776.4.peg.122	fig|866776.4.peg.124	fig|866776.4.peg.119	fig|866776.4.peg.127	-	fig|866776.4.peg.125	-	fig|866776.4.peg.44	fig|866776.4.peg.43	fig|866776.4.peg.42	-	-	-	-	-	-	-
546273.3	Veillonella dispar ATCC 17748	PS	1	Histidine prototroph with salvage	fig|546273.3.peg.1830	fig|546273.3.peg.1557	fig|546273.3.peg.1557	fig|546273.3.peg.1563	fig|546273.3.peg.1562	fig|546273.3.peg.1560	fig|546273.3.peg.1565	fig|546273.3.peg.1566, fig|546273.3.peg.1561	fig|546273.3.peg.1559	fig|546273.3.peg.1564	fig|546273.3.peg.1556, fig|546273.3.peg.341	-	fig|546273.3.peg.1558	-	fig|546273.3.peg.1718	fig|546273.3.peg.1719	fig|546273.3.peg.1720	-	-	-	-	-	-	-
686660.3	Veillonella parvula ATCC 17745	PS	1	Histidine prototroph with salvage	fig|686660.3.peg.374	fig|686660.3.peg.661	fig|686660.3.peg.661	fig|686660.3.peg.655	fig|686660.3.peg.656	fig|686660.3.peg.658	fig|686660.3.peg.653	fig|686660.3.peg.657	fig|686660.3.peg.659	fig|686660.3.peg.654	fig|686660.3.peg.84, fig|686660.3.peg.662	-	fig|686660.3.peg.660	-	fig|686660.3.peg.492	fig|686660.3.peg.491	fig|686660.3.peg.490	-	-	-	-	-	-	-
883156.3	Veillonella ratti ACS-216-V-Col6b	PS	1	Histidine prototroph with salvage	fig|883156.3.peg.1338	fig|883156.3.peg.403	fig|883156.3.peg.402	fig|883156.3.peg.410	fig|883156.3.peg.409	fig|883156.3.peg.407	fig|883156.3.peg.406	fig|883156.3.peg.408	fig|883156.3.peg.405	fig|883156.3.peg.411	fig|883156.3.peg.401	-	fig|883156.3.peg.404	fig|883156.3.peg.9	fig|883156.3.peg.1153	fig|883156.3.peg.1154	fig|883156.3.peg.1155	-	-	-	-	-	-	-
903510.3	Vibrio furnissii NCTC 11218	PS	1	Histidine prototroph with salvage	-	fig|903510.3.peg.1529	-	fig|903510.3.peg.1536	fig|903510.3.peg.1536	fig|903510.3.peg.1534	fig|903510.3.peg.1533	fig|903510.3.peg.1535	fig|903510.3.peg.1532	fig|903510.3.peg.1531, fig|903510.3.peg.3879	fig|903510.3.peg.1532	-	fig|903510.3.peg.1530	fig|903510.3.peg.2509	-	-	-	-	-	fig|903510.3.peg.2286	-	-	-	-
340101.3	Victivallis vadensis ATCC BAA-548	PS	1	Histidine prototroph with salvage	-	fig|340101.3.peg.696	-	fig|340101.3.peg.697	fig|340101.3.peg.968	fig|340101.3.peg.1910	fig|340101.3.peg.2207	fig|340101.3.peg.2818, fig|340101.3.peg.2878	fig|340101.3.peg.1500	fig|340101.3.peg.1089	fig|340101.3.peg.858	-	fig|340101.3.peg.2095	fig|340101.3.peg.2847	-	-	-	-	-	-	-	-	-	-
911104.3	Weissella cibaria KACC 11862	AS	0	Histidine auxotroph with salvage	-	-	-	-	-	-	-	-	-	-	-	-	-	-	fig|911104.3.peg.1073	fig|911104.3.peg.1071	fig|911104.3.peg.1072	-	-	-	-	-	-	-
1045854.4	Weissella koreensis KACC 15510	AS	0	Histidine auxotroph with salvage	-	-	-	-	-	-	-	-	-	-	-	-	-	-	fig|1045854.4.peg.1204	fig|1045854.4.peg.1202	fig|1045854.4.peg.1203	-	-	-	-	-	-	-
630.33	Yersinia enterocolitica strain ATCC 9610	PS	1	Histidine prototroph with salvage	-	fig|630.33.peg.864	-	fig|630.33.peg.857	fig|630.33.peg.857	fig|630.33.peg.859	fig|630.33.peg.860	fig|630.33.peg.858	fig|630.33.peg.861	fig|630.33.peg.270, fig|630.33.peg.862	fig|630.33.peg.861	-	fig|630.33.peg.863	-	-	-	-	fig|630.33.peg.2337	fig|630.33.peg.1547, fig|630.33.peg.2336	fig|630.33.peg.1548, fig|630.33.peg.2335	fig|630.33.peg.2334	fig|630.33.peg.3316	-	-
1002368.3	Yokenella regensburgei ATCC 43003	PS	1	Histidine prototroph with salvage	-	fig|1002368.3.peg.3907	-	fig|1002368.3.peg.3914	fig|1002368.3.peg.3914	fig|1002368.3.peg.3912	fig|1002368.3.peg.3911	fig|1002368.3.peg.3913	fig|1002368.3.peg.3910	fig|1002368.3.peg.3909	fig|1002368.3.peg.3910	-	fig|1002368.3.peg.3908	-	-	-	-	fig|1002368.3.peg.4141	fig|1002368.3.peg.4140	fig|1002368.3.peg.4139	fig|1002368.3.peg.4138	fig|1002368.3.peg.2424	-	-

## Sheet: Trp
Table S2. H. Metabolic subsystem of genes involved in the biosynthesis and uptake of tryptophan in reference human gut bacteria genomes.
id	Genome	Variant	Trp	Description	TrpE	TrpG	TrpD	TrpF	TrpF1	TrpC	TrpA	TrpB	TrpB2	TrpR	Mtr	TrpP	MhsT	TrpX	TrpY	TrpZ	YddG	EcfA_trp	EcfT_trp
730.11	[Haemophilus] ducreyi strain Cutaneous leg ulcer strain 2	A	0	Tryptophan auxotroph	-	-	-	-	-	-	-	-	-	-	-	-	-	-	-	-	-	-	-
592010.4	Abiotrophia defectiva ATCC 49176	AS	0	Tryptophan auxotroph with salvage	-	-	-	-	-	-	-	-	fig|592010.4.peg.672	-	-	-	-	fig|592010.4.peg.2931	fig|592010.4.peg.2932	fig|592010.4.peg.2933	-	-	-
85698.28	Achromobacter xylosoxidans strain NCTC10807	P	1	Tryptophan prototroph	fig|85698.28.peg.370	fig|85698.28.peg.369	fig|85698.28.peg.368	fig|85698.28.peg.2047	-	fig|85698.28.peg.367	fig|85698.28.peg.1443, fig|85698.28.peg.3690	fig|85698.28.peg.1442, fig|85698.28.peg.3691	-	-	-	-	-	-	-	-	-	-	-
591001.3	Acidaminococcus fermentans DSM 20731	PS	1	Tryptophan prototroph with salvage	fig|591001.3.peg.296	fig|591001.3.peg.297	fig|591001.3.peg.298	fig|591001.3.peg.300	-	fig|591001.3.peg.299	fig|591001.3.peg.302	fig|591001.3.peg.301	-	-	-	-	-	fig|591001.3.peg.1621, fig|591001.3.peg.1622	fig|591001.3.peg.1620	fig|591001.3.peg.1619	-	-	-
575584.3	Acinetobacter baumannii ATCC 19606	P	1	Tryptophan prototroph	fig|575584.3.peg.1918	fig|575584.3.peg.2093	fig|575584.3.peg.2090	fig|575584.3.peg.2689	-	fig|575584.3.peg.2089	fig|575584.3.peg.2695	fig|575584.3.peg.2690	-	-	-	-	-	-	-	-	-	-	-
416269.6	Actinobacillus pleuropneumoniae L20	PS	1	Tryptophan prototroph with salvage	fig|416269.6.peg.1213	fig|416269.6.peg.1214	fig|416269.6.peg.1215	fig|416269.6.peg.898	-	fig|416269.6.peg.898	fig|416269.6.peg.486	fig|416269.6.peg.485	-	fig|416269.6.peg.492	fig|416269.6.peg.1468	-	-	-	-	-	-	-	-
1655.52	Actinomyces naeslundii strain ATCC 27039	P	1	Tryptophan prototroph	fig|1655.52.peg.3262	-	fig|1655.52.peg.3264	-	fig|1655.52.peg.2575	fig|1655.52.peg.3064	fig|1655.52.peg.3266	fig|1655.52.peg.3265	-	-	-	-	-	-	-	-	-	-	-
411466.7	Actinomyces odontolyticus ATCC 17982	P	1	Tryptophan prototroph	fig|411466.7.peg.1242	fig|411466.7.peg.745	fig|411466.7.peg.1560	-	fig|411466.7.peg.1406	fig|411466.7.peg.1241	fig|411466.7.peg.1239	fig|411466.7.peg.1240	-	-	-	-	-	-	-	-	-	-	-
883077.3	Actinomyces turicensis ACS-279-V-Col4	A3S	0	Tryptophan auxotroph with salvage, requires tryptophan or anthranilate	-	-	fig|883077.3.peg.998	-	fig|883077.3.peg.1477	fig|883077.3.peg.882	fig|883077.3.peg.880	fig|883077.3.peg.881	-	-	-	-	-	fig|883077.3.peg.182	fig|883077.3.peg.183	fig|883077.3.peg.184	-	-	-
1384484.3	Adlercreutzia equolifaciens DSM 19450	A	0	Tryptophan auxotroph	-	-	-	-	-	-	-	-	-	-	-	-	-	-	-	-	-	-	-
655812.3	Aerococcus viridans ATCC 11563	P	1	Tryptophan prototroph	fig|655812.3.peg.329	fig|655812.3.peg.330	fig|655812.3.peg.331	fig|655812.3.peg.333	-	fig|655812.3.peg.332	fig|655812.3.peg.335	fig|655812.3.peg.334	-	-	-	-	-	-	-	-	-	-	-
380703.7	Aeromonas hydrophila subsp. hydrophila ATCC 7966	PS	1	Tryptophan prototroph with salvage	fig|380703.7.peg.2921	fig|380703.7.peg.2922	fig|380703.7.peg.2923	fig|380703.7.peg.2924	-	fig|380703.7.peg.2924	fig|380703.7.peg.2926	fig|380703.7.peg.2925	fig|380703.7.peg.2750	-	fig|380703.7.peg.116	-	-	-	-	-	-	-	-
1408437.6	Agathobaculum desmolans ATCC 43058	A	0	Tryptophan auxotroph	-	-	-	-	-	-	-	-	fig|1408437.6.peg.924	-	-	-	-	-	-	-	-	-	-
985008.3	Aggregatibacter aphrophilus ATCC 33389	PS	1	Tryptophan prototroph with salvage	fig|985008.3.peg.418	fig|985008.3.peg.419	fig|985008.3.peg.421	fig|985008.3.peg.422, fig|985008.3.peg.423	-	fig|985008.3.peg.422, fig|985008.3.peg.423	fig|985008.3.peg.440	fig|985008.3.peg.439	-	fig|985008.3.peg.1091	fig|985008.3.peg.1788	-	-	-	-	-	-	-	-
349741.6	Akkermansia muciniphila ATCC BAA-835	P	1	Tryptophan prototroph	fig|349741.6.peg.1740	fig|349741.6.peg.1741	fig|349741.6.peg.1741	fig|349741.6.peg.1743	-	fig|349741.6.peg.623, fig|349741.6.peg.1742	fig|349741.6.peg.1745	fig|349741.6.peg.1744	fig|349741.6.peg.1929	-	-	-	-	-	-	-	-	-	-
1120974.3	Alistipes onderdonkii DSM 19147	A	0	Tryptophan auxotroph	-	-	-	-	-	-	-	-	fig|1120974.3.peg.1887	-	-	-	-	-	-	-	-	-	-
445970.5	Alistipes putredinis DSM 17216	A	0	Tryptophan auxotroph	-	-	-	-	-	-	-	-	fig|445970.5.peg.1688	-	-	-	-	-	-	-	-	-	-
561177.4	Anaerococcus hydrogenalis DSM 7454	AS	0	Tryptophan auxotroph with salvage	-	-	-	-	-	-	-	-	-	-	-	fig|561177.4.peg.359	-	-	-	-	-	-	-
525919.6	Anaerococcus prevotii DSM 20548	AS	0	Tryptophan auxotroph with salvage	-	-	-	-	-	-	-	-	-	-	-	fig|525919.6.peg.507	-	-	-	-	-	-	-
525255.3	Anaerococcus tetradius ATCC 35098	AS	0	Tryptophan auxotroph with salvage	-	-	-	-	-	-	-	-	-	-	-	fig|525255.3.peg.1122	-	-	-	-	-	-	-
445971.6	Anaerofustis stercorihominis DSM 17244	AS	0	Tryptophan auxotroph with salvage	-	-	-	-	-	-	-	-	fig|445971.6.peg.2127	-	-	-	-	fig|445971.6.peg.969, fig|445971.6.peg.2105, fig|445971.6.peg.968, fig|445971.6.peg.2106	fig|445971.6.peg.966, fig|445971.6.peg.2107	fig|445971.6.peg.2108, fig|445971.6.peg.965	-	-	-
411490.6	Anaerostipes caccae DSM 14662	PS	1	Tryptophan prototroph with salvage	fig|411490.6.peg.244	fig|411490.6.peg.243	fig|411490.6.peg.243	fig|411490.6.peg.241, fig|411490.6.peg.1622	-	fig|411490.6.peg.242	fig|411490.6.peg.2836, fig|411490.6.peg.239	fig|411490.6.peg.240	fig|411490.6.peg.1628	-	-	-	-	fig|411490.6.peg.381, fig|411490.6.peg.380, fig|411490.6.peg.1841, fig|411490.6.peg.379	fig|411490.6.peg.378, fig|411490.6.peg.1840	fig|411490.6.peg.377, fig|411490.6.peg.1839	-	-	-
649757.3	Anaerostipes hadrus DSM 3319	PS	1	Tryptophan prototroph with salvage	fig|649757.3.peg.1749	fig|649757.3.peg.1750	fig|649757.3.peg.1750	fig|649757.3.peg.1752	-	fig|649757.3.peg.1751	fig|649757.3.peg.1754	fig|649757.3.peg.1753	-	-	-	-	-	fig|649757.3.peg.675	fig|649757.3.peg.157, fig|649757.3.peg.674	fig|649757.3.peg.156, fig|649757.3.peg.673	-	-	-
445972.6	Anaerotruncus colihominis DSM 17241	A1	0	Tryptophan auxotroph, requires tryptophan or indole	-	-	-	-	-	-	fig|445972.6.peg.1419, fig|445972.6.peg.1420	-	fig|445972.6.peg.2000	-	-	-	-	-	-	-	-	-	-
997872.3	Atopobium minutum 10063974	AS	0	Tryptophan auxotroph with salvage	-	-	-	-	-	-	-	-	-	-	-	fig|997872.3.peg.1014	-	-	-	-	-	fig|997872.3.peg.1015	fig|997872.3.peg.1016
692420.6	Bacillus amyloliquefaciens DSM7	PS	1	Tryptophan prototroph with salvage	fig|692420.6.peg.2667, fig|692420.6.peg.2336	fig|692420.6.peg.79	fig|692420.6.peg.2335	fig|692420.6.peg.2333	-	fig|692420.6.peg.2334	fig|692420.6.peg.2331	fig|692420.6.peg.2332	-	-	-	fig|692420.6.peg.1177	-	-	-	-	-	-	-
526980.3	Bacillus cereus ATCC 10876	P	1	Tryptophan prototroph	fig|526980.3.peg.2138	fig|526980.3.peg.2137	fig|526980.3.peg.2136	fig|526980.3.peg.2134	-	fig|526980.3.peg.2135	fig|526980.3.peg.2132	fig|526980.3.peg.2133	-	-	-	-	-	-	-	-	-	-	-
1196029.3	Bacillus endophyticus 2102	PS	1	Tryptophan prototroph with salvage	fig|1196029.3.peg.1204, fig|1196029.3.peg.2096	fig|1196029.3.peg.2096	fig|1196029.3.peg.1205, fig|1196029.3.peg.1796, fig|1196029.3.peg.2101	fig|1196029.3.peg.1207, fig|1196029.3.peg.2105	-	fig|1196029.3.peg.1206, fig|1196029.3.peg.2102	fig|1196029.3.peg.2104, fig|1196029.3.peg.1209	fig|1196029.3.peg.2103, fig|1196029.3.peg.1208	-	-	-	fig|1196029.3.peg.3420	-	-	-	-	-	-	-
1367477.3	Bacillus infantis NRRL B-14911	PS	1	Tryptophan prototroph with salvage	fig|1367477.3.peg.3109	fig|1367477.3.peg.84, fig|1367477.3.peg.3108	fig|1367477.3.peg.3107	fig|1367477.3.peg.3105	-	fig|1367477.3.peg.3106	fig|1367477.3.peg.3103	fig|1367477.3.peg.3104	-	-	-	fig|1367477.3.peg.1289	-	-	-	-	-	-	-
279010.13	Bacillus licheniformis ATCC 14580	PS	1	Tryptophan prototroph with salvage	fig|279010.13.peg.2434	fig|279010.13.peg.81	fig|279010.13.peg.3489, fig|279010.13.peg.2433	fig|279010.13.peg.2431	-	fig|279010.13.peg.2432	fig|279010.13.peg.2429	fig|279010.13.peg.2430	-	-	-	fig|279010.13.peg.1062	-	-	-	-	-	-	-
592022.4	Bacillus megaterium DSM319	PS	1	Tryptophan prototroph with salvage	fig|592022.4.peg.4307	fig|592022.4.peg.69	fig|592022.4.peg.4306	fig|592022.4.peg.4304	-	fig|592022.4.peg.4305	fig|592022.4.peg.4302	fig|592022.4.peg.4303	-	-	-	fig|592022.4.peg.516	-	-	-	-	-	-	-
526997.3	Bacillus mycoides DSM 2048	P	1	Tryptophan prototroph	fig|526997.3.peg.1526	fig|526997.3.peg.1527	fig|526997.3.peg.1528	fig|526997.3.peg.1530	-	fig|526997.3.peg.1529	fig|526997.3.peg.1532	fig|526997.3.peg.1531	-	-	-	-	-	-	-	-	-	-	-
224308.1	Bacillus subtilis subsp. subtilis str. 168	PS	1	Tryptophan prototroph with salvage	fig|224308.1.peg.2272	fig|224308.1.peg.75	fig|224308.1.peg.2271	fig|224308.1.peg.2269	-	fig|224308.1.peg.2270	fig|224308.1.peg.2267	fig|224308.1.peg.2268	-	-	-	fig|224308.1.peg.1001	-	-	-	-	-	-	-
1118061.3	Bacteroidales bacterium ph8	A	0	Tryptophan auxotroph	-	-	-	-	-	-	-	-	fig|1118061.3.peg.1838	-	-	-	-	-	-	-	-	-	-
411901.7	Bacteroides caccae ATCC 43185	PS	1	Tryptophan prototroph with salvage	fig|411901.7.peg.396	fig|411901.7.peg.395	fig|411901.7.peg.394	fig|411901.7.peg.392	-	fig|411901.7.peg.393	fig|411901.7.peg.391	fig|411901.7.peg.397	fig|411901.7.peg.1956, fig|411901.7.peg.2908	-	-	-	fig|411901.7.peg.3017	-	-	-	-	-	-
537012.5	Bacteroides cellulosilyticus DSM 14838	PS	1	Tryptophan prototroph with salvage	fig|537012.5.peg.3650	fig|537012.5.peg.3651	fig|537012.5.peg.3652	fig|537012.5.peg.3654	-	fig|537012.5.peg.3653	fig|537012.5.peg.3656	fig|537012.5.peg.3649	fig|537012.5.peg.3508, fig|537012.5.peg.4421	-	-	-	fig|537012.5.peg.1051	-	-	-	-	-	-
470145.6	Bacteroides coprocola DSM 17136	PS	1	Tryptophan prototroph with salvage	fig|470145.6.peg.3581	fig|470145.6.peg.3582	fig|470145.6.peg.3583	fig|470145.6.peg.3585	-	fig|470145.6.peg.3584	fig|470145.6.peg.3586	fig|470145.6.peg.3580	fig|470145.6.peg.1966	-	-	-	fig|470145.6.peg.3275	-	-	-	-	-	-
547042.5	Bacteroides coprophilus DSM 18228	PS	1	Tryptophan prototroph with salvage	fig|547042.5.peg.2412	fig|547042.5.peg.2411	fig|547042.5.peg.2410	fig|547042.5.peg.2408	-	fig|547042.5.peg.2409	fig|547042.5.peg.2407	fig|547042.5.peg.2413	fig|547042.5.peg.2354	-	-	-	fig|547042.5.peg.2086	-	-	-	-	-	-
483217.6	Bacteroides dorei DSM 17855	PS	1	Tryptophan prototroph with salvage	fig|483217.6.peg.702	fig|483217.6.peg.701	fig|483217.6.peg.700	fig|483217.6.peg.698	-	fig|483217.6.peg.699	fig|483217.6.peg.697	fig|483217.6.peg.703	fig|483217.6.peg.3682	-	-	-	fig|483217.6.peg.1784	-	-	-	-	-	-
483216.6	Bacteroides eggerthii DSM 20697	PS	1	Tryptophan prototroph with salvage	fig|483216.6.peg.1433	fig|483216.6.peg.1432	fig|483216.6.peg.1431	fig|483216.6.peg.1429	-	fig|483216.6.peg.1430	fig|483216.6.peg.1428	fig|483216.6.peg.1434	fig|483216.6.peg.2384, fig|483216.6.peg.1850	-	-	-	fig|483216.6.peg.3313	-	-	-	-	-	-
1077285.3	Bacteroides faecis MAJ27	PS	1	Tryptophan prototroph with salvage	fig|1077285.3.peg.3635	fig|1077285.3.peg.3636	fig|1077285.3.peg.3637	fig|1077285.3.peg.3639	-	fig|1077285.3.peg.3638	fig|1077285.3.peg.3640	fig|1077285.3.peg.3634	fig|1077285.3.peg.3540, fig|1077285.3.peg.2232	-	-	-	fig|1077285.3.peg.1114	-	-	-	-	-	-
483215.6	Bacteroides finegoldii DSM 17565	PS	1	Tryptophan prototroph with salvage	fig|483215.6.peg.1715	fig|483215.6.peg.1714	fig|483215.6.peg.1713	fig|483215.6.peg.1711	-	fig|483215.6.peg.1712	fig|483215.6.peg.1710	fig|483215.6.peg.1716	fig|483215.6.peg.2795, fig|483215.6.peg.2998, fig|483215.6.peg.1796	-	-	-	fig|483215.6.peg.2837	-	-	-	-	-	-
862962.3	Bacteroides fragilis 638R	PS	1	Tryptophan prototroph with salvage	fig|862962.3.peg.2753	fig|862962.3.peg.2754	fig|862962.3.peg.2755	fig|862962.3.peg.2757	-	fig|862962.3.peg.2756	fig|862962.3.peg.2758	fig|862962.3.peg.2752	fig|862962.3.peg.1722, fig|862962.3.peg.1279	-	-	-	fig|862962.3.peg.467	-	-	-	-	-	-
384639.4	Bacteroides galacturonicus strain DSM 3978	P	1	Tryptophan prototroph	fig|384639.4.peg.1277	fig|384639.4.peg.1278	fig|384639.4.peg.896	fig|384639.4.peg.1280	-	fig|384639.4.peg.1279	fig|384639.4.peg.1282	fig|384639.4.peg.1281	-	-	-	-	-	-	-	-	-	-	-
471870.8	Bacteroides intestinalis DSM 17393	PS	1	Tryptophan prototroph with salvage	fig|471870.8.peg.1785	fig|471870.8.peg.1784	fig|471870.8.peg.1783	fig|471870.8.peg.1781	-	fig|471870.8.peg.1782	fig|471870.8.peg.1779	fig|471870.8.peg.1786	fig|471870.8.peg.3639, fig|471870.8.peg.2569	-	-	-	fig|471870.8.peg.644	-	-	-	-	-	-
997884.3	Bacteroides nordii CL02T12C05	PS	1	Tryptophan prototroph with salvage	fig|997884.3.peg.2050	fig|997884.3.peg.2049	fig|997884.3.peg.2048	fig|997884.3.peg.2046	-	fig|997884.3.peg.2047	fig|997884.3.peg.2045	fig|997884.3.peg.2051	fig|997884.3.peg.2020, fig|997884.3.peg.1710	-	-	-	fig|997884.3.peg.726	-	-	-	-	-	-
411476.11	Bacteroides ovatus ATCC 8483	PS	1	Tryptophan prototroph with salvage	fig|411476.11.peg.3217	fig|411476.11.peg.3218	fig|411476.11.peg.3219	fig|411476.11.peg.3221	-	fig|411476.11.peg.3220	-	fig|411476.11.peg.3216	fig|411476.11.peg.4667, fig|411476.11.peg.10	-	-	-	fig|411476.11.peg.2934	-	-	-	-	-	-
483218.5	Bacteroides pectinophilus ATCC 43243	PS	1	Tryptophan prototroph with salvage	fig|483218.5.peg.2817	fig|483218.5.peg.2818	fig|483218.5.peg.2818	fig|483218.5.peg.2820	-	fig|483218.5.peg.2819	fig|483218.5.peg.2821	fig|483218.5.peg.2820	-	-	-	-	-	fig|483218.5.peg.1580	fig|483218.5.peg.1581	fig|483218.5.peg.1582	-	-	-
484018.6	Bacteroides plebeius DSM 17135	PS	1	Tryptophan prototroph with salvage	fig|484018.6.peg.3023	fig|484018.6.peg.3022	fig|484018.6.peg.3021	fig|484018.6.peg.3019	-	fig|484018.6.peg.3020	fig|484018.6.peg.3018	fig|484018.6.peg.3024	fig|484018.6.peg.2350	-	-	-	fig|484018.6.peg.1189	-	-	-	-	-	-
1121099.3	Bacteroides propionicifaciens DSM 19291	PS	1	Tryptophan prototroph with salvage	fig|1121099.3.peg.653	-	fig|1121099.3.peg.654	fig|1121099.3.peg.656	-	fig|1121099.3.peg.655	fig|1121099.3.peg.657	fig|1121099.3.peg.652, fig|1121099.3.peg.2168	-	-	fig|1121099.3.peg.1750	-	-	-	-	-	-	-	-
1235809.3	Bacteroides pyogenes JCM 6292	A	0	Tryptophan auxotroph	-	fig|1235809.3.peg.2060, fig|1235809.3.peg.2059	-	-	-	-	-	fig|1235809.3.peg.2086, fig|1235809.3.peg.2085	fig|1235809.3.peg.138	-	-	-	-	-	-	-	-	-	-
667015.3	Bacteroides salanitronis DSM 18170	PS	1	Tryptophan prototroph with salvage	fig|667015.3.peg.3084	fig|667015.3.peg.3083	fig|667015.3.peg.3082	fig|667015.3.peg.3080	-	fig|667015.3.peg.3081	fig|667015.3.peg.3079	fig|667015.3.peg.3085	fig|667015.3.peg.29	-	-	-	fig|667015.3.peg.2133	-	-	-	-	-	-
1121101.3	Bacteroides salyersiae WAL 10018 = DSM 18765 = JCM 12988	P	1	Tryptophan prototroph	fig|1121101.3.peg.124	fig|1121101.3.peg.125	fig|1121101.3.peg.126	fig|1121101.3.peg.128	-	fig|1121101.3.peg.127	fig|1121101.3.peg.129	fig|1121101.3.peg.123	fig|1121101.3.peg.175, fig|1121101.3.peg.517	-	-	-	-	-	-	-	-	-	-
1236538.3	Bacteroides sartorii JCM 16497	P	1	Tryptophan prototroph	fig|1236538.3.peg.1851	fig|1236538.3.peg.1850	fig|1236538.3.peg.1849	fig|1236538.3.peg.1847	-	fig|1236538.3.peg.1848	fig|1236538.3.peg.1846	fig|1236538.3.peg.1852	fig|1236538.3.peg.3771	-	-	-	-	-	-	-	-	-	-
449673.7	Bacteroides stercoris ATCC 43183	PS	1	Tryptophan prototroph with salvage	fig|449673.7.peg.653	fig|449673.7.peg.654	fig|449673.7.peg.655	fig|449673.7.peg.657	-	fig|449673.7.peg.656	fig|449673.7.peg.658	fig|449673.7.peg.652	fig|449673.7.peg.2630, fig|449673.7.peg.166	-	-	-	fig|449673.7.peg.2312	-	-	-	-	-	-
226186.1	Bacteroides thetaiotaomicron VPI-5482	P	1	Tryptophan prototroph	fig|226186.1.peg.532	fig|226186.1.peg.531	fig|226186.1.peg.530	fig|226186.1.peg.528	-	fig|226186.1.peg.529	fig|226186.1.peg.527	fig|226186.1.peg.533	fig|226186.1.peg.397, fig|226186.1.peg.4662	-	-	-	-	-	-	-	-	-	-
411479.10	Bacteroides uniformis ATCC 8492	PS	1	Tryptophan prototroph with salvage	fig|411479.10.peg.1973	-	fig|411479.10.peg.1971	-	-	fig|411479.10.peg.1970	fig|411479.10.peg.1967	fig|411479.10.peg.1974	fig|411479.10.peg.2160, fig|411479.10.peg.2573, fig|411479.10.peg.3956	-	-	-	fig|411479.10.peg.618	-	-	-	-	-	-
1121102.3	Bacteroides ureolyticus DSM 20703	A3	0	Tryptophan auxotroph, requires tryptophan or anthranilate	-	-	fig|1121102.3.peg.681	fig|1121102.3.peg.680	-	fig|1121102.3.peg.101	fig|1121102.3.peg.678	fig|1121102.3.peg.679	-	-	-	-	-	-	-	-	-	-	-
435590.9	Bacteroides vulgatus ATCC 8482	PS	1	Tryptophan prototroph with salvage	fig|435590.9.peg.4199	fig|435590.9.peg.4200	fig|435590.9.peg.4201	fig|435590.9.peg.4203	-	fig|435590.9.peg.4202	fig|435590.9.peg.4204	fig|435590.9.peg.4198	fig|435590.9.peg.1608, fig|435590.9.peg.2519, fig|435590.9.peg.719	-	-	-	fig|435590.9.peg.1554	-	-	-	-	-	-
657309.4	Bacteroides xylanisolvens XB1A	PS	1	Tryptophan prototroph with salvage	fig|657309.4.peg.4035	fig|657309.4.peg.4034	fig|657309.4.peg.4033	fig|657309.4.peg.4031	-	fig|657309.4.peg.4032	fig|657309.4.peg.4030	fig|657309.4.peg.4036	fig|657309.4.peg.2705	-	-	-	fig|657309.4.peg.1760	-	-	-	-	-	-
384636.4	Bacteroides xylanolyticus strain DSM 3808	P	1	Tryptophan prototroph	fig|384636.4.peg.4319	fig|384636.4.peg.4320	fig|384636.4.peg.4321	fig|384636.4.peg.4323	-	fig|384636.4.peg.4322	fig|384636.4.peg.4325, fig|384636.4.peg.4459	fig|384636.4.peg.4324	-	-	-	-	-	-	-	-	-	-	-
742726.3	Barnesiella intestinihominis YIT 11860	A	0	Tryptophan auxotroph	-	-	-	-	-	-	-	-	fig|742726.3.peg.1191, fig|742726.3.peg.1297	-	-	-	-	-	-	-	-	-	-
367928.6	Bifidobacterium adolescentis ATCC 15703	P	1	Tryptophan prototroph	fig|367928.6.peg.856	fig|367928.6.peg.30	fig|367928.6.peg.1099	-	fig|367928.6.peg.1204	fig|367928.6.peg.857	fig|367928.6.peg.858	fig|367928.6.peg.857	-	-	-	-	-	-	-	-	-	-	-
518635.5	Bifidobacterium angulatum DSM 20098	P	1	Tryptophan prototroph	fig|518635.5.peg.986	fig|518635.5.peg.299	fig|518635.5.peg.767	-	fig|518635.5.peg.634	fig|518635.5.peg.985	fig|518635.5.peg.984	fig|518635.5.peg.985	-	-	-	-	-	-	-	-	-	-	-
555970.3	Bifidobacterium animalis subsp. lactis DSM 10140	P	1	Tryptophan prototroph	fig|555970.3.peg.788	fig|555970.3.peg.80	fig|555970.3.peg.1108	-	fig|555970.3.peg.1223	fig|555970.3.peg.792	fig|555970.3.peg.793	fig|555970.3.peg.792	-	-	-	-	-	-	-	-	-	-	-
500634.6	Bifidobacterium bifidum ATCC 29521 = JCM 1255 = DSM 20456	P	1	Tryptophan prototroph	fig|500634.6.peg.1106	fig|500634.6.peg.99	fig|500634.6.peg.1316	-	fig|500634.6.peg.560	fig|500634.6.peg.1044	fig|500634.6.peg.1043	fig|500634.6.peg.1044	-	-	-	-	-	-	-	-	-	-	-
326426.4	Bifidobacterium breve UCC2003	P	1	Tryptophan prototroph	fig|326426.4.peg.1179	fig|326426.4.peg.76	fig|326426.4.peg.1268	fig|326426.4.peg.1534	fig|326426.4.peg.1374	fig|326426.4.peg.1119	fig|326426.4.peg.1118	fig|326426.4.peg.1119	-	-	-	-	-	-	-	-	-	-	-
566552.4	Bifidobacterium catenulatum DSM 16992	P	1	Tryptophan prototroph	fig|566552.4.peg.605	fig|566552.4.peg.54	fig|566552.4.peg.456	-	fig|566552.4.peg.363	fig|566552.4.peg.606	fig|566552.4.peg.607	fig|566552.4.peg.606	-	-	-	-	-	-	-	-	-	-	-
473819.7	Bifidobacterium dentium ATCC 27678	P	1	Tryptophan prototroph	fig|473819.7.peg.1728	fig|473819.7.peg.682	fig|473819.7.peg.1522	-	fig|473819.7.peg.1367	fig|473819.7.peg.1729	fig|473819.7.peg.1730	fig|473819.7.peg.1729	-	-	-	-	-	-	-	-	-	-	-
561180.4	Bifidobacterium gallicum DSM 20093	P	1	Tryptophan prototroph	fig|561180.4.peg.591	fig|561180.4.peg.1312	fig|561180.4.peg.401	-	fig|561180.4.peg.299	fig|561180.4.peg.589	fig|561180.4.peg.588	fig|561180.4.peg.589	-	-	-	-	-	-	-	-	-	-	-
391904.8	Bifidobacterium longum subsp. infantis ATCC 15697 = JCM 1222	P	1	Tryptophan prototroph	fig|391904.8.peg.1086	fig|391904.8.peg.76	fig|391904.8.peg.981	-	fig|391904.8.peg.851	fig|391904.8.peg.1424	fig|391904.8.peg.1423	fig|391904.8.peg.1424	-	-	-	-	-	-	-	-	-	-	-
565042.3	Bifidobacterium longum subsp. longum JCM 1217	P	1	Tryptophan prototroph	fig|565042.3.peg.1168	fig|565042.3.peg.55	fig|565042.3.peg.1227	-	fig|565042.3.peg.1346	fig|565042.3.peg.900	fig|565042.3.peg.901	fig|565042.3.peg.900	-	-	-	-	-	-	-	-	-	-	-
547043.16	Bifidobacterium pseudocatenulatum DSM 20438 = JCM 1200 = LMG 10505	P	1	Tryptophan prototroph	fig|547043.16.peg.498	fig|547043.16.peg.1575	fig|547043.16.peg.707	-	fig|547043.16.peg.812	fig|547043.16.peg.497	fig|547043.16.peg.496	fig|547043.16.peg.497	-	-	-	-	-	-	-	-	-	-	-
1150461.5	Bifidobacterium scardovii JCM 12489 = DSM 13734	P	1	Tryptophan prototroph	fig|1150461.5.peg.1403	fig|1150461.5.peg.67	fig|1150461.5.peg.1770	-	fig|1150461.5.peg.1937	fig|1150461.5.peg.1400	fig|1150461.5.peg.1399	fig|1150461.5.peg.1400	-	-	-	-	-	-	-	-	-	-	-
563192.3	Bilophila wadsworthia 3_1_6	P1S	1	Tryptophan prototroph with salvage	fig|563192.3.peg.3542	fig|563192.3.peg.3541	fig|563192.3.peg.3541	fig|563192.3.peg.3539	-	fig|563192.3.peg.3540	fig|563192.3.peg.3537	fig|563192.3.peg.3538	fig|563192.3.peg.2189	-	fig|563192.3.peg.1352	-	-	-	-	-	-	-	-
537007.6	Blautia hansenii DSM 20583	AS	0	Tryptophan auxotroph with salvage	-	-	-	-	-	-	-	-	-	-	-	-	-	fig|537007.6.peg.1413	fig|537007.6.peg.1414	fig|537007.6.peg.1415	-	-	-
476272.5	Blautia hydrogenotrophica DSM 10507	PS	1	Tryptophan prototroph with salvage	fig|476272.5.peg.2632	fig|476272.5.peg.2633	fig|476272.5.peg.2634	fig|476272.5.peg.2636	-	fig|476272.5.peg.2635	fig|476272.5.peg.2638	fig|476272.5.peg.2637	-	-	-	-	-	fig|476272.5.peg.759	fig|476272.5.peg.760	fig|476272.5.peg.761	-	-	-
1121114.4	Blautia producta ATCC 27340	P	1	Tryptophan prototroph	fig|1121114.4.peg.3232	fig|1121114.4.peg.3233	fig|1121114.4.peg.3233	fig|1121114.4.peg.3235	-	fig|1121114.4.peg.3234	fig|1121114.4.peg.3237	fig|1121114.4.peg.3236	fig|1121114.4.peg.4406, fig|1121114.4.peg.1691	-	-	-	-	-	-	-	-	-	-
1121115.4	Blautia wexlerae DSM 19850	PS	1	Tryptophan prototroph with salvage	fig|1121115.4.peg.2676	fig|1121115.4.peg.2675	fig|1121115.4.peg.2674	fig|1121115.4.peg.2672	-	fig|1121115.4.peg.2673	fig|1121115.4.peg.2670	fig|1121115.4.peg.2671	-	-	-	-	-	fig|1121115.4.peg.83	fig|1121115.4.peg.82	fig|1121115.4.peg.81	-	-	-
1133568.3	Brachyspira pilosicoli B2904	A	0	Tryptophan auxotroph	-	-	-	-	-	-	-	fig|1133568.3.peg.1258	-	-	-	-	-	-	-	-	-	-	-
1129895.3	Brevibacillus brevis FJAT-0809-GLX	P	1	Tryptophan prototroph	fig|1129895.3.peg.1536	fig|1129895.3.peg.161	fig|1129895.3.peg.1537	fig|1129895.3.peg.1539	-	fig|1129895.3.peg.1538	fig|1129895.3.peg.1541	fig|1129895.3.peg.2870, fig|1129895.3.peg.1540	-	-	-	-	-	-	-	-	-	-	-
1176165.3	Brevibacterium massiliense 5401308	P	1	Tryptophan prototroph	fig|1176165.3.peg.1100	-	fig|1176165.3.peg.965	fig|1176165.3.peg.1521	fig|1176165.3.peg.911	fig|1176165.3.peg.1097	fig|1176165.3.peg.1095	fig|1176165.3.peg.1096	-	-	-	-	-	-	-	-	-	-	-
679192.3	Bulleidia extructa W1219	A	0	Tryptophan auxotroph	-	-	-	-	-	-	-	-	-	-	-	-	-	-	-	-	-	-	-
1834205.4	Burkholderiales bacterium YL45	A1S	0	Tryptophan auxotroph with salvage, requires tryptophan or indole	-	-	-	-	-	-	fig|1834205.4.peg.1476	fig|1834205.4.peg.1477	-	-	-	-	-	fig|1834205.4.peg.1345	fig|1834205.4.peg.1346	fig|1834205.4.peg.1347	-	-	-
1203606.4	Butyricicoccus pullicaecorum 1.2	AS	0	Tryptophan auxotroph with salvage	-	-	-	-	-	-	-	-	fig|1203606.4.peg.1395	-	-	-	-	fig|1203606.4.peg.132	fig|1203606.4.peg.133	fig|1203606.4.peg.134	-	-	-
1121129.3	Butyricimonas synergistica DSM 23225	A	0	Tryptophan auxotroph	-	-	-	-	-	-	-	-	fig|1121129.3.peg.2441, fig|1121129.3.peg.1222	-	-	-	-	-	-	-	-	-	-
511680.4	Butyrivibrio crossotus DSM 2876	PS	1	Tryptophan prototroph with salvage	fig|511680.4.peg.2383	fig|511680.4.peg.2382	fig|511680.4.peg.2381	fig|511680.4.peg.2379	-	fig|511680.4.peg.2380	fig|511680.4.peg.2377	fig|511680.4.peg.2378	-	-	-	-	-	fig|511680.4.peg.202	fig|511680.4.peg.201	fig|511680.4.peg.200	-	-	-
1121262.4	Caloramator proteoclasticus DSM 10124	A	0	Tryptophan auxotroph	-	-	-	-	-	-	-	-	-	-	-	-	-	-	-	-	-	-	-
864566.3	Campylobacter coli JV20	P	1	Tryptophan prototroph	fig|864566.3.peg.1275	fig|864566.3.peg.1276	fig|864566.3.peg.1276	fig|864566.3.peg.1277	-	fig|864566.3.peg.1426	fig|864566.3.peg.1279	fig|864566.3.peg.1278	-	-	-	-	-	-	-	-	-	-	-
199.248	Campylobacter concisus strain ATCC 33237	P	1	Tryptophan prototroph	fig|199.248.peg.1471	fig|199.248.peg.1586	fig|199.248.peg.1586	fig|199.248.peg.1585	-	fig|199.248.peg.1058	fig|199.248.peg.1583	fig|199.248.peg.1584	-	-	-	-	-	-	-	-	-	-	-
197.5249	Campylobacter jejuni strain NCTC11351	P	1	Tryptophan prototroph	fig|197.5249.peg.350	fig|197.5249.peg.351	fig|197.5249.peg.351	fig|197.5249.peg.352	-	fig|197.5249.peg.489	fig|197.5249.peg.354	fig|197.5249.peg.353	-	-	-	-	-	-	-	-	-	-	-
553218.4	Campylobacter rectus RM3267	P	1	Tryptophan prototroph	fig|553218.4.peg.345	fig|553218.4.peg.1738, fig|553218.4.peg.347, fig|553218.4.peg.1521	fig|553218.4.peg.1738, fig|553218.4.peg.347, fig|553218.4.peg.1521	fig|553218.4.peg.348	-	fig|553218.4.peg.1414	fig|553218.4.peg.350	fig|553218.4.peg.349	-	-	-	-	-	-	-	-	-	-	-
[truncated: 282 more rows]

## Sheet: Tyr_Phe
Table S2. D. Metabolic subsystem of genes involved in the biosynthesis and uptake of phenylalanine and tyrosine in reference human gut bacteria genomes.
[truncated: 375 more rows]

[truncated: 10 more sheets: Cho, BCAA, Ser, Cys, Thr, Met, Pro, Gly, Gln_Glt, Asp_Asn]
