# Supplementary material for: Genomics-Based Reconstruction and Predictive Profiling of Amino Acid Biosynthesis in the Human Gut Microbiome
Source: Microorganisms. 2022 Mar 30;10(4):740. doi: 10.3390/microorganisms10040740 (PMC9026213; doi:10.3390/microorganisms10040740)
Supplement: Supplementary file 1 [file microorganisms-10-00740-s001.zip › Table_S3.xlsx]

## Sheet: Amino acids
Table S3. Functional roles of genes involved in amino acid biosynthesis and transport.
Subsystem	Subset1	Name	Functional role2	Functional class3
Glycine biosynthesis		GlyA	Serine hydroxymethyltransferase (EC 2.1.2.1)	E
		GlyB	Low-specificity L-threonine aldolase (EC 4.1.2.48)	E
		SgaA	Serine--glyoxylate aminotransferase (EC 2.6.1.45)	E
Serine biosynthesis		SerA	D-3-phosphoglycerate dehydrogenase (EC 1.1.1.95)	E
	SerC	SerC1	Phosphoserine aminotransferase (EC 2.6.1.52)	E
		SerC2	Phosphoserine aminotransferase, putative (EC 2.6.1.52)	E
		SerC3	Predicted phosphoserine aminotransferase (EC 2.6.1.52)	E
	SerB	SerB1	Phosphoserine phosphatase (EC 3.1.3.3)	E
		SerB2	Novel Phosphoserine phosphatase (EC 3.1.3.3)	E
		SerB3	Phosphoserine phosphatase YseA (EC 3.1.3.3)	E
		SerB4	Predicted phosphoserine phosphatase, HAD superfamily (EC 3.1.3.3)	E
Arginine biosynthesis	ArgA	ArgA	N-acetylglutamate synthase (EC 2.3.1.1)	E
		ArgA2	Predicted N-succinylglutamate synthase (EC 2.3.1.-)	E
		ArgA3	Predicted N-acetylglutamate synthase (EC 2.3.1.1), AbgB family	E
		ArgA4	Predicted amino-acid acetyltransferase (EC 2.3.1.1) complementing ArgA function	E
		C-NAGS	N-acetylglutamate synthase, C-NAGS (EC 2.3.1.1)	E
		ArgJ	Glutamate N-acetyltransferase (EC 2.3.1.35)	E
		ArgB	Acetylglutamate kinase (EC 2.7.2.8)	E
		ArgC	N-acetyl-gamma-glutamyl-phosphate reductase (EC 1.2.1.38)	E
		ArgD	Acetylornithine aminotransferase (EC 2.6.1.11)	E
		ArgE	Acetylornithine deacetylase (EC 3.5.1.16)	E
	ArgF	ArgF1	Ornithine carbamoyltransferase (EC 2.1.3.3)	E
		ArgF2	N-acetylornithine carbamoyltransferase (EC 2.1.3.9)	E
		ArgF3	N-succinylornithine carbamoyltransferase (EC 2.1.3.11)	E
		ArgG	Argininosuccinate synthase (EC 6.3.4.5)	E
		ArgH	Argininosuccinate lyase (EC 4.3.2.1)	E
		ArgR	Arginine pathway regulatory protein ArgR, repressor of arg regulon	R
Arginine uptake		ArgW	Predicted arginine uptake transporter	T
	ArtPIQM	ArtP	Arginine ABC transporter, ATP-binding protein ArtP	T
		ArtI	Arginine ABC transporter, periplasmic arginine-binding protein ArtI	T
		ArtQ	Arginine ABC transporter, permease protein ArtQ	T
		ArtM	Arginine ABC transporter, permease protein ArtM	T
	ArtPIQ2	ArtI2	Arginine ABC transporter, substrate-binding protein	T
		ArtP2	Arginine ABC transporter, ATP-binding protein	T
		ArtQ2	Arginine ABC transporter, permease protein	T
		ArtIQ	Arginine ABC transporter, substrate-binding and permease protein	T
	ArtXYZ	ArtX	Predicted arginine ABC transporter, substrate-binding protein	T
		ArtY	Predicted arginine ABC transporter, permease protein	T
		ArtZ	Predicted arginine ABC transporter, ATP-binding protein	T
Chorismate biosynthesis	AroG	AroG1	2-keto-3-deoxy-D-arabino-heptulosonate-7-phosphate synthase I alpha (EC 2.5.1.54)	E
		AroG2	2-keto-3-deoxy-D-arabino-heptulosonate-7-phosphate synthase I beta (EC 2.5.1.54)	E
		AroG3	2-keto-3-deoxy-D-arabino-heptulosonate-7-phosphate synthase II (EC 2.5.1.54)	E
		AroB	3-dehydroquinate synthase (EC 4.2.3.4)	E
	AroD	AroD1	3-dehydroquinate dehydratase I (EC 4.2.1.10)	E
		AroD2	3-dehydroquinate dehydratase II (EC 4.2.1.10)	E
	AroE	AroE1	Quinate/shikimate 5-dehydrogenase I delta (EC 1.1.1.25)	E
		AroE2	Shikimate 5-dehydrogenase I alpha (EC 1.1.1.25)	E
		AroE3	Shikimate 5-dehydrogenase I gamma (EC 1.1.1.25)	E
		AroE4	Shikimate/quinate 5-dehydrogenase I beta (EC 1.1.1.282)	E
	AroK	AroK1	Shikimate kinase I (EC 2.7.1.71)	E
		AroK2	Shikimate kinase II (EC 2.7.1.71)	E
		AroK3	Shikimate kinase III (EC 2.7.1.71)	E
		AroA	5-Enolpyruvylshikimate-3-phosphate synthase (EC 2.5.1.19)	E
		AroC	Chorismate synthase (EC 4.2.3.5)	E
		AroB-II	3-dehydroquinate synthase II (EC 1.4.1.24)	E
		AroA-II	2-amino-3,7-dideoxy-D-threo-hept-6-ulosonate synthase (EC 2.2.1.10)	E
Tryptophan biosynthesis	TrpEG	TrpE	Anthranilate synthase, aminase component (EC 4.1.3.27)	E
		TrpG	Anthranilate synthase, amidotransferase component (EC 4.1.3.27)	E
		TrpD	Anthranilate phosphoribosyltransferase (EC 2.4.2.18)	E
	TrpF	TrpF	Phosphoribosylanthranilate isomerase (EC 5.3.1.24)	E
		TrpF1	Acting phosphoribosylanthranilate isomerase (EC 5.3.1.24)	E
		TrpC	Indole-3-glycerol phosphate synthase (EC 4.1.1.48)	E
	TrpA	TrpA	Tryptophan synthase alpha chain (EC 4.2.1.20)	E
	TrpB	TrpB	Tryptophan synthase beta chain (EC 4.2.1.20)	E
		TrpB2	Tryptophan synthase (indole-salvaging) (EC 4.2.1.122)	E
		TrpR	Transcriptional repressor protein TrpR	R
Tryptophan uptake		Mtr	Tryptophan-specific transport protein	T
		TrpP	Substrate-specific component TrpP of tryptophan ECF transporter	T
	TrpXYZ	TrpX	Predicted ABC transporter for tryptophane, substrate-binding protein TrpX	T
		TrpY	Predicted ABC transporter for tryptophane, permease protein TrpY	T
		TrpZ	Predicted ABC transporter for tryptophane, ATP-binding protein TrpZ	T
Tyrosine, Phenylalanine biosynthesis	AroH	AroHI	Chorismate mutase I (EC 5.4.99.5)	E
		AroHII	Chorismate mutase II (EC 5.4.99.5)	E
		AroHI_p	Periplasmic chorismate mutase I precursor (EC 5.4.99.5)	E
	TyrB	AroJa	Biosynthetic Aromatic amino acid aminotransferase alpha (EC 2.6.1.57)	E
		AroJb	Biosynthetic Aromatic amino acid aminotransferase beta (EC 2.6.1.57)	E
		AroJg	Aromatic amino acid aminotransferase gamma (EC 2.6.1.57)	E
		AroJb_p	Periplasmic aromatic amino acid aminotransferase beta precursor (EC 2.6.1.57)	E
	TyrA/C	TyrAp	Prephenate dehydrogenase (EC 1.3.1.12)	E
		TyrC	Arogenate dehydrogenase (EC 1.3.1.43)	E
		TyrAc	Cyclohexadienyl dehydrogenase (EC 1.3.1.12)(EC 1.3.1.43)	E
		TyrAx	Prephenate and/or arogenate dehydrogenase (unknown specificity) (EC 1.3.1.12)(EC 1.3.1.43)	E
	PheA	PheAp	Prephenate dehydratase (EC 4.2.1.51)	E
		PheAc	Cyclohexadienyl dehydratase (EC 4.2.1.51)(EC 4.2.1.91)	E
Tyrosine uptake		TyrT	Predicted tyrosine transporter, NhaC family	T
		TyrP	Tyrosine-specific transport protein	T
		MhsT	Putative tyrosine or tryptophane transporter MhsT	T
Isoleucine, leucine, valine biosynthesis		IlvA	Threonine dehydratase (EC 4.3.1.19)	E
		CimA	(R)-citramalate synthase (EC 2.3.1.182)	E
	IlvG	IlvG	Acetolactate synthase large subunit (EC 2.2.1.6)	E
	IlvM	IlvM	Acetolactate synthase small subunit (EC 2.2.1.6)	E
		IlvM2	Acetolactate synthase small subunit (EC 2.2.1.6), predicted	E
		IlvM3	Acetolactate synthase small subunit (EC 2.2.1.6), Xanthomonadales type	E
		IlvC	Ketol-acid reductoisomerase (NADP(+)) (EC 1.1.1.86)	E
		IlvD	Dihydroxy-acid dehydratase (EC 4.2.1.9)	E
		IlvE	Branched-chain amino acid aminotransferase (EC 2.6.1.42)	E
		LeuA	2-isopropylmalate synthase (EC 2.3.3.13)	E
	LeuCD	LeuC	3-isopropylmalate dehydratase large subunit (EC 4.2.1.33)	E
		LeuD	3-isopropylmalate dehydratase small subunit (EC 4.2.1.33)	E
		LeuB	3-isopropylmalate dehydrogenase (EC 1.1.1.85)	E
Isoleucine, leucine, valine uptake		BraB	Branched-chain amino acid transport system carrier protein	T
	LivBFHGKM	LivB	Branched-chain amino acid ABC transporter, amino acid-binding protein (TC 3.A.1.4.1)	T
		LivH	High-affinity branched-chain amino acid transport system permease protein LivH (TC 3.A.1.4.1)	T
		LivM	Branched-chain amino acid transport system permease protein LivM (TC 3.A.1.4.1)	T
		LivG	Branched-chain amino acid transport ATP-binding protein LivG (TC 3.A.1.4.1)	T
		LivF	Branched-chain amino acid transport ATP-binding protein LivF (TC 3.A.1.4.1)	T
		LivK	High-affinity leucine-specific transport system, periplasmic binding protein LivK (TC 3.A.1.4.1)	T
Asparagine biosynthesis		AsnA	Aspartate--ammonia ligase (EC 6.3.1.1)	E
	AsnB	AsnB1	Asparagine synthetase [glutamine-hydrolyzing] (EC 6.3.5.4)	E
		AsnB	Asparagine synthetase [glutamine-hydrolyzing] (EC 6.3.5.4) AsnB	E
		AsnH	Asparagine synthetase [glutamine-hydrolyzing] (EC 6.3.5.4) AsnH	E
		YisO	Asparagine synthetase [glutamine-hydrolyzing] (EC 6.3.5.4) YisO	E
Aspartate biosynthesis	AspC	AspC	Aspartate aminotransferase (EC 2.6.1.1)	E
		AspC1	Aspartate transaminase (EC 2.6.1.1)	E
Glutamate biosynthesis	GltBD	GltB	Glutamate synthase [NADPH] large chain (EC 1.4.1.13)	E
		GltD	Glutamate synthase [NADPH] small chain (EC 1.4.1.13)	E
		GltB/D	Glutamate synthase [NADPH] putative GlxC chain (EC 1.4.1.13)	E
		GlnA2	Ferredoxin-dependent glutamate synthase (EC 1.4.7.1)	E
		GltBa	Glutamate synthase, alpha subunit domain protein	E
	Gdh	Gdh1	NADP-specific glutamate dehydrogenase (EC 1.4.1.4)	E
		Gdh2	NAD-specific glutamate dehydrogenase (EC 1.4.1.2)	E
		Gdh3	NAD-specific glutamate dehydrogenase (EC 1.4.1.2), large form	E
Glutamine biosynthesis	GlnA	GlnA	Glutamine synthetase (EC 6.3.1.2)	E
		GlnA3	Glutamine synthetase type I (EC 6.3.1.2)	E
		GlnA4	Glutamine synthetase type II, eukaryotic (EC 6.3.1.2)	E
		GlnN	Glutamine synthetase type III, GlnN (EC 6.3.1.2)	E
		GlnA5	Putative glutamine synthetase, Rickettsiales type (EC 6.3.1.2)	E
		GlnA6	Glutamine synthetase, clostridia type (EC 6.3.1.2)	E
		GS_fam	glutamine synthetase family protein	E
		GSact	Glutamine synthetase family protein in hypothetical Actinobacterial gene cluster	E
Asparagine, Glutamine biosynthesis	GatABC	GatAaa	Glutamyl-tRNA(Gln) amidotransferase subunit A (EC 6.3.5.7)	E
		GatBaa	Glutamyl-tRNA(Gln) amidotransferase subunit B (EC 6.3.5.7)	E
		GatCaa	Glutamyl-tRNA(Gln) amidotransferase subunit C (EC 6.3.5.7)	E
Histidine biosynthesis	HisZG	HisZ	ATP phosphoribosyltransferase (EC 2.4.2.17)	E
		HisG	ATP phosphoribosyltransferase regulatory subunit (EC 2.4.2.17)	E
		HisE	Phosphoribosyl-ATP pyrophosphatase (EC 3.6.1.31)	E
		HisI	Phosphoribosyl-AMP cyclohydrolase (EC 3.5.4.19)	E
		HisA	Phosphoribosylformimino-5-aminoimidazole carboxamide ribotide isomerase (EC 5.3.1.16)	E
		HisH	Imidazole glycerol phosphate synthase amidotransferase subunit (EC 2.4.2.-)	E
		HisF	Imidazole glycerol phosphate synthase cyclase subunit (EC 4.1.3.-)	E
		HisB	Imidazoleglycerol-phosphate dehydratase (EC 4.2.1.19)	E
		HisC	Histidinol-phosphate aminotransferase (EC 2.6.1.9)	E
	HisN	HisN1	Histidinol-phosphatase (EC 3.1.3.15)	E
		HisN2	Histidinol-phosphatase [alternative form] (EC 3.1.3.15)	E
		HisD	Histidinol dehydrogenase (EC 1.1.1.23)	E
		HisR	His repressor	R
Histidine uptake	HisXYZ	HisX	Histidine ABC transporter, histidine-binding protein	T
		HisY	Histidine ABC transporter, permease protein	T
		HisZt	Histidine ABC transporter, ATP-binding protein	T
	HisJQMP	HisJt	Histidine ABC transporter, histidine-binding periplasmic protein precursor HisJ (TC 3.A.1.3.1)	T
		HisQ	Histidine ABC transporter, permease protein HisQ (TC 3.A.1.3.1)	T
		HisM	Histidine ABC transporter, permease protein HisM (TC 3.A.1.3.1)	T
		HisP	Histidine ABC transporter, ATP-binding protein HisP (TC 3.A.1.3.1)	T
		YuiF	Histidine permease YuiF	T
		HisT	Predicted histidine permease, NhaC family	T
		HutT	Histidine transport protein (permease)	T
		HutT2	Predicted histidine uptake transporter	T
Cysteine biosynthesis	CysE	CysE	Serine acetyltransferase (EC 2.3.1.30)	E
		CysE2	Serine acetyltransferase (EC 2.3.1.30), type 2	E
	CysK	CysK	Cysteine synthase (EC 2.5.1.47)	E
		CysKB	Cysteine synthase B (EC 2.5.1.47)	E
Lysine, Methionine, Threonine biosynthesis		Asd	Aspartate-semialdehyde dehydrogenase (EC 1.2.1.11)	E
		LysC	Aspartokinase (EC 2.7.2.4)	E
Lysine biosynthesis		LysA	Diaminopimelate decarboxylase (EC 4.1.1.20)	E
		DapA	4-hydroxy-tetrahydrodipicolinate synthase (EC 4.3.3.7)	E
		DapB	4-hydroxy-tetrahydrodipicolinate reductase (EC 1.17.1.8)	E
	DapL	DapL	L,L-diaminopimelate aminotransferase (EC 2.6.1.83)	E
		DapL2	LL-diaminopimelate aminotransferase, predicted alternative	E
		DapL3	L,L-diaminopimelate aminotransferase (EC 2.6.1.83), methanococcal	E
	DapF	DapF	Diaminopimelate epimerase (EC 5.1.1.7)	E
		DapF2	Diaminopimelate epimerase alternative form predicted for S.aureus (EC 5.1.1.7)	E
		Ddh	Meso-diaminopimelate D-dehydrogenase (EC 1.4.1.16)	E
		DapH	2,3,4,5-tetrahydropyridine-2,6-dicarboxylate N-acetyltransferase (EC 2.3.1.89)	E
		PatA	N-acetyl-L,L-diaminopimelate aminotransferase (EC 2.6.1.-)	E
		DapeL	N-acetyl-L,L-diaminopimelate deacetylase (EC 3.5.1.47)	E
		DapD	2,3,4,5-tetrahydropyridine-2,6-dicarboxylate N-succinyltransferase (EC 2.3.1.117)	E
	DapC	DapC	N-succinyl-L,L-diaminopimelate aminotransferase alternative (EC 2.6.1.17)	E
		SDAPAT	N-succinyl-L,L-diaminopimelate aminotransferase (EC 2.6.1.17)	E
		DapE	N-succinyl-L,L-diaminopimelate desuccinylase (EC 3.5.1.18)	E
Lysine uptake	LysXYZ	LysX	Predicted lysine ABC transporter, lysine-binding protein LysX	T
		LysY	Predicted lysine ABC transporter, permease component LysY	T
		LysZ	Predicted lysine ABC transporter, ATP-binding protein LysZ	T
		LysP	Lysine-specific permease	T
		LysW	Predicted lysine transporter, NhaC family	T
Methionine biosynthesis	MetA	MetA	Homoserine O-succinyltransferase (EC 2.3.1.46)	E
		HSAT	Homoserine O-acetyltransferase (EC 2.3.1.31)	E
		MetY	O-succinylhomoserine sulfhydrylase (EC 2.5.1.49)	E
	CTBL	CTBL2	Cystathionine beta-lyase, type II (EC 4.4.1.8)	E
		PatB	Cystathionine beta-lyase PatB (EC 4.4.1.8)	E
		CTBL	Cystathionine beta-lyase (EC 4.4.1.8)	E
		CTGS	Cystathionine gamma-synthase (EC 2.5.1.48)	E
	MetH	MetH	5-methyltetrahydrofolate--homocysteine methyltransferase (EC 2.1.1.13)	E
		MetH4	Methionine synthase activation domain (EC 2.1.1.13)	E
		MetH5	Homocysteine S-methyltransferase (EC 2.1.1.10)	E
	MetE	MetE	5-methyltetrahydropteroyltriglutamate--homocysteine methyltransferase (EC 2.1.1.14)	E
		MetE2	Methionine synthase II (cobalamin-independent)	E
		MetE3	contains methionine synthase, vitamin-B12 independent domain	E
		MetEF	bifunctional homocysteine S-methyltransferase/5,10-methylenetetrahydrofolate reductase protein	E
		MetF	5,10-methylenetetrahydrofolate reductase (EC 1.5.1.20)	E
		BhmT	Betaine--homocysteine S-methyltransferase (EC 2.1.1.5)	E
		MetK	S-adenosylmethionine synthetase (EC 2.5.1.6)	E
Methionine uptake	MetNPQ	MetN	Methionine ABC transporter ATP-binding protein	T
		MetP	Methionine ABC transporter permease protein	T
		MetQ	Methionine ABC transporter substrate-binding protein	T
		MetT	Methionine transporter MetT	T
Methionine, Threonine biosynthesis		Hom	Homoserine dehydrogenase (EC 1.1.1.3)	E
Threonine biosynthesis	ThrB	ThrB	Homoserine kinase (EC 2.7.1.39)	E
		ThrB2	Predicted functional analog of homoserine kinase (EC 2.7.1.-)	E
		ThrC	Threonine synthase (EC 4.2.3.1)	E
Proline biosynthesis		ProB	Glutamate 5-kinase (EC 2.7.2.11)	E
		ProA	Gamma-glutamyl phosphate reductase (EC 1.2.1.41)	E
	ProC	ProC	Pyrroline-5-carboxylate reductase (EC 1.5.1.2)	E
		ProC2	Pyrroline-5-carboxylate reductase (EC 1.5.1.2), ProG-like	E
1Subsets are functional roles that either catalyze alternative enzymatic reactions (non-orthologous displacements, highlighted in green) or represent components of a transport system (in blue) or an enzymatic complex (in red).
2Novel non-orthologous variants of amino acid biosynthetic enzymes predicted in this study are highlighted in yellow.
3Functional classes: E, enzyme; T, uptake transporter; R, transcriptional regulator.
