# Supplementary material for: Genomics-Based Reconstruction and Predictive Profiling of Amino Acid Biosynthesis in the Human Gut Microbiome
Source: Microorganisms. 2022 Mar 30;10(4):740. doi: 10.3390/microorganisms10040740 (PMC9026213; doi:10.3390/microorganisms10040740)
Supplement: Supplementary file 1 [file microorganisms-10-00740-s001.zip › Table_S4.xlsx]

## Sheet: Table S4
Table S4. Experimentally described amino acid growth requirements of human gut bacteria.
Experimentally studied species	Experimental amino acid phenotypes 1	Reference	PMID
(A). Amino acid growth requirements
Akkermansia muciniphila	Thr	Ottman et all., 2015	28687644
Bifidobacterium bifidum and 10 other species	Cys 2	Ferrario et al., 2015	26635786
Campylobacter jejuni	Met 3, Arg 3, Pro 3	Tenover & Patton, 1987	3654939
Clostridioides difficile	Trp, Pro, Cys, Leu, Ile, Val	Jenior et al., 2017	28761936
Clostridium perfringens	Arg, His, Trp, Tyr, Phe, Leu, Ile, Val, Thr, Met	Goldner et al., 1995	2864896
Clostridium sporogenes	Arg, Trp, Tyr, Phe, Leu, Ile, Val, Pro, Ser	Storari et al., 2016	27375262
Eikenella corrodens	Arg, Lys, His, Pro, Cys	Keudell et al., 1986	3097459
Enterococcus faecalis	Arg, Glu, His, Ile, Leu, Met, Trp, Val	Murray et al., 1993	8349561
Faecalibacterium prausnitzii	Trp	Heinken et al., 2014, Soto-Martin et al., 2020	25002542, 32665271
Fusobacterium nucleatum	Ser, His, Lys	Rogers et al., 1998	16887630
Fusobacterium varium	Arg, Leu, Val, Ile, Met, Pro	Resmer et al., 2011	21547305
Helicobacter pylori	Arg, His, Phe, Val, Leu, Cys, Met, Pro	Testerman et al., 2006	16672389
Lactobacillus casei	Arg, Glu, Ile, Leu, Cys, Phe, Ser, Trp, Tyr, Val	Xu et al., 2015	25452194
Lactobacillus delbrueckii	Arg, Cys, His, Ile, Leu, Met, Phe, Trp, Tyr, Val	Hébert et al., 2004	15486708
Lactobacillus helveticus	Arg, Asp, Glu, Met, Lys, Ile, Leu, Val, Phe, Tyr, Pro, His, Thr	Christiansen et al., 2008	17993552
Lactobacillus plantarum	Cys, Leu, Val, Ile, Phe, Met	Gänzle et al., 2007	17008155
Lactobacillus sanfranciscensis	Arg, Gln, Phe, Met, Cys	Gänzle et al., 2007	17008155
Listeria monocytogenes	Cys, Met	Tsai et al., 2003	14602660
Moraxella catarrhalis	Arg	Jones et al., 2014	25156736
Mycobacterium tuberculosis	Pro, Trp	Smith et al., 2001	11160012
Mycoplasma hominis	Arg	Hahn & Kenny, 1974	4855781
Roseburia inulinivorans	Trp	Soto-Martin et al., 2020	32665271
Streptococcus agalactiae	Arg, Lys, His, Trp, Tyr, Phe, Leu, Ile, Val, Met	Milligan et al., 1978	342537
Subdoligranulum variabile	Trp	Soto-Martin et al., 2020	32665271
(B). Amino acid prototrophy
Anaerostipes caccae	Thr, Met	Soto-Martin et al., 2020	32665271
Anaerostipes hadrus	Thr	Soto-Martin et al., 2020	32665271
Clostridium beijerinckii	all amino acids	Storari et al., 2016	27375262
Clostridium butyricum	all amino acids	Storari et al., 2016	27375262
Clostridium tyrobutyricum	all amino acids	Storari et al., 2016	27375262
Enterococcus faecalis	Asn, Asp, Gln, Lys, Phe, Pro, Tyr	Murray et al., 1993	8349561
Eubacterium hallii	Asn, Thr, Met, His, Trp	Soto-Martin et al., 2020	32665271
Roseburia faecis	Lys, His, Trp	Soto-Martin et al., 2020	32665271
Roseburia intestinalis	Lys, His, Trp	Soto-Martin et al., 2020	32665271
Roseburia inulinivorans	Lys, His	Soto-Martin et al., 2020	32665271
Escherichia coli, Klebsiella pneumoniae, Salmonella enterica, Shigella fexneri, Yersinia enterocolitica	all amino acids	Seif et al., 2020	32132208
Bacteroides spp.	all amino acids	Varel & Bryant, 1974	4853401
Streptococcus thermophilus	all amino acids	Beshkova et al., 1998	9841662
1 Amino acid requirements that are consistent with the predicted in this work auxotrophic phenotypes are shown in black, while the inconsistent phenotypes are in red.
2 Cysteine growth requirement was established for all 11 Bifidobacterium species analyzed in this work, with the only exception of B.scardovii that is capable to grow slowly in the Cys-deficient medium.
3 Amino acid requirements were established for a subset of experimentally tested strains, while the analyzed here strains also shows auxotrophic phenotypes in some strains.
