# Supplementary material for: Genomics-Based Reconstruction and Predictive Profiling of Amino Acid Biosynthesis in the Human Gut Microbiome
Source: Microorganisms. 2022 Mar 30;10(4):740. doi: 10.3390/microorganisms10040740 (PMC9026213; doi:10.3390/microorganisms10040740)
Supplement: Supplementary file 1 [file microorganisms-10-00740-s001.zip › Table_S5.xlsx]

## Sheet: Species
Table S5. A. Variable binary amino acid biosynthesis phenotypes at the species level.																					Number of variable phenotypes																				Deviation from 0.5 variability
Species	Number of strains	Average phenotype																																						Number of variable pheno-types (NVP)
		Arg	Lys	His	Trp	Tyr	Phe	Ile_Val	Leu	Ser	Cys	Thr	Met	Pro	Gly	Glu	Gln	Chor	Asp	Asn	Arg	Lys	His	Trp	Tyr	Phe	Ile_Val	Leu	Ser	Cys	Thr	Met	Pro	Gly	Glu	Gln	Chor	Asp	Asn		Arg	Lys	His	Trp	Tyr	Phe	Ile_Val	Leu	Ser
Abiotrophia defectiva	1	0	1	1	0	1	1	1	1	1	1	1	1	1	1	1	1	1	1	1	1	1	1	1	1	1	1	1	1	1	1	1	1	1	1	1	1	1	1	0	0.5	0.5	0.5	0.5	0.5	0.5	0.5	0.5	0.5
Absiella dolichum	1	0	1	1	0	1	1	0	0	1	1	1	0	1	1	1	1	1	1	1	1	1	1	1	1	1	1	1	1	1	1	1	1	1	1	1	1	1	1	0	0.5	0.5	0.5	0.5	0.5	0.5	0.5	0.5	0.5
Acaricomes phytoseiuli	1	1	1	1	1	1	1	1	1	1	1	1	1	1	1	1	1	1	1	1	1	1	1	1	1	1	1	1	1	1	1	1	1	1	1	1	1	1	1	0	0.5	0.5	0.5	0.5	0.5	0.5	0.5	0.5	0.5
Acetoanaerobium sticklandii	1	1	1	1	1	1	1	1	1	1	1	1	1	0	1	1	1	1	1	1	1	1	1	1	1	1	1	1	1	1	1	1	1	1	1	1	1	1	1	0	0.5	0.5	0.5	0.5	0.5	0.5	0.5	0.5	0.5
Acetomicrobium hydrogeniformans	1	1	1	1	1	1	1	1	1	0	1	1	1	0	1	1	1	1	1	1	1	1	1	1	1	1	1	1	1	1	1	1	1	1	1	1	1	1	1	0	0.5	0.5	0.5	0.5	0.5	0.5	0.5	0.5	0.5
Achromobacter xylosoxidans	2	1	1	1	1	1	1	1	1	1	1	1	1	1	1	1	1	1	1	1	1	1	1	1	1	1	1	1	1	1	1	1	1	1	1	1	1	1	1	0	0.5	0.5	0.5	0.5	0.5	0.5	0.5	0.5	0.5
Acidaminococcus fermentans	1	1	1	1	1	1	1	1	1	1	1	1	1	1	1	1	1	1	1	1	1	1	1	1	1	1	1	1	1	1	1	1	1	1	1	1	1	1	1	0	0.5	0.5	0.5	0.5	0.5	0.5	0.5	0.5	0.5
Acidaminococcus intestini	1	1	1	1	1	1	1	1	1	1	0	1	1	1	1	1	1	1	1	1	1	1	1	1	1	1	1	1	1	1	1	1	1	1	1	1	1	1	1	0	0.5	0.5	0.5	0.5	0.5	0.5	0.5	0.5	0.5
Acidaminococcus provencensis	1	1	1	1	1	1	1	1	1	1	0	1	1	1	1	1	1	1	1	1	1	1	1	1	1	1	1	1	1	1	1	1	1	1	1	1	1	1	1	0	0.5	0.5	0.5	0.5	0.5	0.5	0.5	0.5	0.5
Acidipropionibacterium acidipropionici	3	1	1	1	1	1	0	1	1	1	1	1	1	1	1	1	1	1	1	1	1	1	1	1	1	1	1	1	1	1	1	1	1	1	1	1	1	1	1	0	0.5	0.5	0.5	0.5	0.5	0.5	0.5	0.5	0.5
Acidipropionibacterium jensenii	1	1	1	1	1	1	0	1	1	1	1	1	1	1	1	1	1	1	1	1	1	1	1	1	1	1	1	1	1	1	1	1	1	1	1	1	1	1	1	0	0.5	0.5	0.5	0.5	0.5	0.5	0.5	0.5	0.5
Acinetobacter baumannii	21	1	1	1	1	1	1	1	1	1	1	1	1	1	1	1	1	1	1	1	1	1	1	1	1	1	1	1	1	1	1	1	1	1	1	1	1	1	1	0	0.5	0.5	0.5	0.5	0.5	0.5	0.5	0.5	0.5
Acinetobacter calcoaceticus	6	1	1	1	1	1	1	1	1	1	1	1	1	1	1	1	1	1	1	1	1	1	1	1	1	1	1	1	1	1	1	1	1	1	1	1	1	1	1	0	0.5	0.5	0.5	0.5	0.5	0.5	0.5	0.5	0.5
Acinetobacter haemolyticus	3	1	1	1	1	1	1	1	1	1	1	1	1	1	1	1	1	1	1	1	1	1	1	1	1	1	1	1	1	1	1	1	1	1	1	1	1	1	1	0	0.5	0.5	0.5	0.5	0.5	0.5	0.5	0.5	0.5
Acinetobacter johnsonii	2	1	1	1	1	1	1	1	1	1	1	1	1	1	1	1	1	1	1	1	1	1	1	1	1	1	1	1	1	1	1	1	1	1	1	1	1	1	1	0	0.5	0.5	0.5	0.5	0.5	0.5	0.5	0.5	0.5
Acinetobacter junii	9	1	1	1	1	1	1	1	1	1	1	1	1	1	1	1	1	1	1	1	1	1	1	1	1	1	1	1	1	1	1	1	1	1	1	1	1	1	1	0	0.5	0.5	0.5	0.5	0.5	0.5	0.5	0.5	0.5
Acinetobacter lwoffii	4	1	0.75	1	1	1	1	1	1	1	1	1	1	1	1	1	1	1	1	1	1	0	1	1	1	1	1	1	1	1	1	1	1	1	1	1	1	1	1	1	0.5	0.25	0.5	0.5	0.5	0.5	0.5	0.5	0.5
Acinetobacter nosocomialis	2	1	1	1	1	1	1	1	1	1	1	1	1	1	1	1	1	1	1	1	1	1	1	1	1	1	1	1	1	1	1	1	1	1	1	1	1	1	1	0	0.5	0.5	0.5	0.5	0.5	0.5	0.5	0.5	0.5
Acinetobacter pittii	6	1	1	1	1	1	1	1	1	1	1	1	1	1	1	1	1	1	1	1	1	1	1	1	1	1	1	1	1	1	1	1	1	1	1	1	1	1	1	0	0.5	0.5	0.5	0.5	0.5	0.5	0.5	0.5	0.5
Acinetobacter radioresistens	4	1	1	1	1	1	1	1	1	1	1	1	1	1	1	1	1	1	1	1	1	1	1	1	1	1	1	1	1	1	1	1	1	1	1	1	1	1	1	0	0.5	0.5	0.5	0.5	0.5	0.5	0.5	0.5	0.5
Acinetobacter ursingii	3	1	1	1	1	1	1	1	1	1	1	1	1	1	1	1	1	1	1	1	1	1	1	1	1	1	1	1	1	1	1	1	1	1	1	1	1	1	1	0	0.5	0.5	0.5	0.5	0.5	0.5	0.5	0.5	0.5
Actinobacillus pleuropneumoniae	5	1	1	1	1	1	1	1	1	1	1	1	1	0.8	1	1	1	1	1	1	1	1	1	1	1	1	1	1	1	1	1	1	0	1	1	1	1	1	1	1	0.5	0.5	0.5	0.5	0.5	0.5	0.5	0.5	0.5
Actinomyces georgiae	1	0	1	0	1	1	1	1	1	1	1	1	1	1	1	1	1	1	1	1	1	1	1	1	1	1	1	1	1	1	1	1	1	1	1	1	1	1	1	0	0.5	0.5	0.5	0.5	0.5	0.5	0.5	0.5	0.5
Actinomyces graevenitzii	1	0	0	0	1	1	1	1	0	0	1	1	1	0	1	1	1	1	1	1	1	1	1	1	1	1	1	1	1	1	1	1	1	1	1	1	1	1	1	0	0.5	0.5	0.5	0.5	0.5	0.5	0.5	0.5	0.5
Actinomyces naeslundii	5	1	1	1	1	1	1	1	1	1	1	1	1	1	1	1	1	1	1	1	1	1	1	1	1	1	1	1	1	1	1	1	1	1	1	1	1	1	1	0	0.5	0.5	0.5	0.5	0.5	0.5	0.5	0.5	0.5
Actinomyces odontolyticus	4	0	0.75	0	1	1	1	1	1	0.75	1	1	1	1	1	1	1	1	1	1	1	0	1	1	1	1	1	1	0	1	1	1	1	1	1	1	1	1	1	2	0.5	0.25	0.5	0.5	0.5	0.5	0.5	0.5	0.25
Actinomyces oris	1	1	1	1	1	1	1	1	1	1	1	1	1	1	1	1	1	1	1	1	1	1	1	1	1	1	1	1	1	1	1	1	1	1	1	1	1	1	1	0	0.5	0.5	0.5	0.5	0.5	0.5	0.5	0.5	0.5
Actinomyces turicensis	1	0	1	1	0	1	1	1	1	1	1	1	0	1	1	1	1	1	1	1	1	1	1	1	1	1	1	1	1	1	1	1	1	1	1	1	1	1	1	0	0.5	0.5	0.5	0.5	0.5	0.5	0.5	0.5	0.5
Actinomyces urogenitalis	2	1	1	1	1	1	1	1	1	1	1	1	1	1	1	1	1	1	1	1	1	1	1	1	1	1	1	1	1	1	1	1	1	1	1	1	1	1	1	0	0.5	0.5	0.5	0.5	0.5	0.5	0.5	0.5	0.5
Actinomyces viscosus	1	1	1	1	1	1	1	1	1	1	1	1	1	1	1	1	1	1	1	1	1	1	1	1	1	1	1	1	1	1	1	1	1	1	1	1	1	1	1	0	0.5	0.5	0.5	0.5	0.5	0.5	0.5	0.5	0.5
Acutalibacter muris	1	1	1	1	0	1	1	1	1	1	1	1	1	1	1	1	1	1	1	1	1	1	1	1	1	1	1	1	1	1	1	1	1	1	1	1	1	1	1	0	0.5	0.5	0.5	0.5	0.5	0.5	0.5	0.5	0.5
Adlercreutzia equolifaciens	1	1	1	1	0	1	1	1	1	1	1	1	1	1	1	1	1	1	1	1	1	1	1	1	1	1	1	1	1	1	1	1	1	1	1	1	1	1	1	0	0.5	0.5	0.5	0.5	0.5	0.5	0.5	0.5	0.5
Aerococcus viridans	2	1	1	1	1	1	1	1	0	1	1	1	1	1	1	1	1	1	1	1	1	1	1	1	1	1	1	1	1	1	1	1	1	1	1	1	1	1	1	0	0.5	0.5	0.5	0.5	0.5	0.5	0.5	0.5	0.5
Aeromicrobium massiliense	1	1	1	1	0	1	1	1	1	1	0	1	1	1	1	1	1	1	1	1	1	1	1	1	1	1	1	1	1	1	1	1	1	1	1	1	1	1	1	0	0.5	0.5	0.5	0.5	0.5	0.5	0.5	0.5	0.5
Aeromonas caviae	3	1	1	1	1	1	1	1	1	1	1	1	1	1	1	1	1	1	1	1	1	1	1	1	1	1	1	1	1	1	1	1	1	1	1	1	1	1	1	0	0.5	0.5	0.5	0.5	0.5	0.5	0.5	0.5	0.5
Aeromonas hydrophila	4	1	1	1	1	1	1	1	1	1	1	1	1	1	1	1	1	1	1	1	1	1	1	1	1	1	1	1	1	1	1	1	1	1	1	1	1	1	1	0	0.5	0.5	0.5	0.5	0.5	0.5	0.5	0.5	0.5
Aeromonas media	3	1	1	1	1	1	1	1	1	1	1	0.666667	1	1	1	1	1	1	1	1	1	1	1	1	1	1	1	1	1	1	0	1	1	1	1	1	1	1	1	1	0.5	0.5	0.5	0.5	0.5	0.5	0.5	0.5	0.5
Aeromonas veronii	5	1	1	1	1	1	1	1	1	1	1	1	1	1	1	1	1	1	1	1	1	1	1	1	1	1	1	1	1	1	1	1	1	1	1	1	1	1	1	0	0.5	0.5	0.5	0.5	0.5	0.5	0.5	0.5	0.5
Afipia birgiae	1	1	1	1	1	1	1	1	1	1	1	1	1	1	1	1	1	1	1	1	1	1	1	1	1	1	1	1	1	1	1	1	1	1	1	1	1	1	1	0	0.5	0.5	0.5	0.5	0.5	0.5	0.5	0.5	0.5
Agathobaculum desmolans	2	1	1	1	0	1	0.5	1	1	1	1	1	1	1	1	1	1	1	1	1	1	1	1	1	1	0	1	1	1	1	1	1	1	1	1	1	1	1	1	1	0.5	0.5	0.5	0.5	0.5	0	0.5	0.5	0.5
Aggregatibacter aphrophilus	4	0	1	1	1	1	1	1	1	1	1	1	1	1	1	1	1	1	1	1	1	1	1	1	1	1	1	1	1	1	1	1	1	1	1	1	1	1	1	0	0.5	0.5	0.5	0.5	0.5	0.5	0.5	0.5	0.5
Agrobacterium fabrum	1	1	1	1	1	1	1	1	1	1	1	1	1	1	1	1	1	1	1	1	1	1	1	1	1	1	1	1	1	1	1	1	1	1	1	1	1	1	1	0	0.5	0.5	0.5	0.5	0.5	0.5	0.5	0.5	0.5
Agrobacterium tumefaciens	1	1	1	1	1	1	1	1	1	1	1	1	1	1	1	1	1	1	1	1	1	1	1	1	1	1	1	1	1	1	1	1	1	1	1	1	1	1	1	0	0.5	0.5	0.5	0.5	0.5	0.5	0.5	0.5	0.5
Akkermansia muciniphila	4	1	1	1	1	1	1	1	1	1	1	0	1	1	1	1	1	1	1	1	1	1	1	1	1	1	1	1	1	1	1	1	1	1	1	1	1	1	1	0	0.5	0.5	0.5	0.5	0.5	0.5	0.5	0.5	0.5
Alcaligenes faecalis	2	1	1	1	1	1	1	1	1	1	1	1	1	1	1	1	1	1	1	1	1	1	1	1	1	1	1	1	1	1	1	1	1	1	1	1	1	1	1	0	0.5	0.5	0.5	0.5	0.5	0.5	0.5	0.5	0.5
Alistipes finegoldii	1	1	1	1	0	1	1	1	1	1	0	1	1	1	1	1	1	1	1	1	1	1	1	1	1	1	1	1	1	1	1	1	1	1	1	1	1	1	1	0	0.5	0.5	0.5	0.5	0.5	0.5	0.5	0.5	0.5
Alistipes ihumii	1	1	1	1	0	1	1	1	1	1	1	1	1	1	1	1	1	1	1	1	1	1	1	1	1	1	1	1	1	1	1	1	1	1	1	1	1	1	1	0	0.5	0.5	0.5	0.5	0.5	0.5	0.5	0.5	0.5
Alistipes indistinctus	1	1	1	1	1	1	1	1	1	1	1	1	1	1	1	1	1	1	1	1	1	1	1	1	1	1	1	1	1	1	1	1	1	1	1	1	1	1	1	0	0.5	0.5	0.5	0.5	0.5	0.5	0.5	0.5	0.5
Alistipes obesi	1	1	1	1	0	1	1	1	1	1	0	1	0	1	1	1	1	1	1	1	1	1	1	1	1	1	1	1	1	1	1	1	1	1	1	1	1	1	1	0	0.5	0.5	0.5	0.5	0.5	0.5	0.5	0.5	0.5
Alistipes onderdonkii	1	1	1	1	0	1	1	1	1	1	0	1	1	1	1	1	1	1	1	1	1	1	1	1	1	1	1	1	1	1	1	1	1	1	1	1	1	1	1	0	0.5	0.5	0.5	0.5	0.5	0.5	0.5	0.5	0.5
Alistipes putredinis	1	0	0	0	0	1	0	0	0	1	0	0	1	0	1	1	1	1	1	0	1	1	1	1	1	1	1	1	1	1	1	1	1	1	1	1	1	1	1	0	0.5	0.5	0.5	0.5	0.5	0.5	0.5	0.5	0.5
Alistipes senegalensis	1	1	1	1	1	1	1	1	1	1	1	1	1	1	1	1	1	1	1	1	1	1	1	1	1	1	1	1	1	1	1	1	1	1	1	1	1	1	1	0	0.5	0.5	0.5	0.5	0.5	0.5	0.5	0.5	0.5
Alistipes shahii	1	1	1	1	0	1	1	1	1	1	0	1	1	1	1	1	1	1	1	1	1	1	1	1	1	1	1	1	1	1	1	1	1	1	1	1	1	1	1	0	0.5	0.5	0.5	0.5	0.5	0.5	0.5	0.5	0.5
Alistipes timonensis	2	1	1	1	1	1	1	1	1	1	1	1	1	1	1	1	1	1	1	1	1	1	1	1	1	1	1	1	1	1	1	1	1	1	1	1	1	1	1	0	0.5	0.5	0.5	0.5	0.5	0.5	0.5	0.5	0.5
Alloprevotella rava	1	0	1	0	0	1	1	0	0	1	0	0	1	0	1	1	1	1	1	1	1	1	1	1	1	1	1	1	1	1	1	1	1	1	1	1	1	1	1	0	0.5	0.5	0.5	0.5	0.5	0.5	0.5	0.5	0.5
Alloprevotella tannerae	1	0	0	0	0	0	0	0	0	1	0	0	0	0	1	1	1	1	1	0	1	1	1	1	1	1	1	1	1	1	1	1	1	1	1	1	1	1	1	0	0.5	0.5	0.5	0.5	0.5	0.5	0.5	0.5	0.5
Ammoniphilus oxalaticus	1	1	1	1	1	1	1	1	1	1	1	1	1	1	1	1	1	1	1	1	1	1	1	1	1	1	1	1	1	1	1	1	1	1	1	1	1	1	1	0	0.5	0.5	0.5	0.5	0.5	0.5	0.5	0.5	0.5
Anaerobiospirillum succiniciproducens	1	1	1	1	0	1	0	1	1	1	1	1	1	1	1	1	1	1	1	1	1	1	1	1	1	1	1	1	1	1	1	1	1	1	1	1	1	1	1	0	0.5	0.5	0.5	0.5	0.5	0.5	0.5	0.5	0.5
Anaerobium acetethylicum	1	1	1	1	1	1	1	1	1	1	1	1	1	1	1	1	1	1	1	1	1	1	1	1	1	1	1	1	1	1	1	1	1	1	1	1	1	1	1	0	0.5	0.5	0.5	0.5	0.5	0.5	0.5	0.5	0.5
Anaerococcus hydrogenalis	2	0	1	0	0	0.5	1	0	0	0	1	0	1	1	1	1	1	1	1	1	1	1	1	1	0	1	1	1	1	1	1	1	1	1	1	1	1	1	1	1	0.5	0.5	0.5	0.5	0	0.5	0.5	0.5	0.5
Anaerococcus lactolyticus	1	0	0	0	0	0	0	0	0	0	1	1	0	0	0	1	1	0	1	1	1	1	1	1	1	1	1	1	1	1	1	1	1	1	1	1	1	1	1	0	0.5	0.5	0.5	0.5	0.5	0.5	0.5	0.5	0.5
Anaerococcus obesiensis	1	0	0	0	0	1	1	0	0	0	1	0	0	1	1	1	1	1	1	1	1	1	1	1	1	1	1	1	1	1	1	1	1	1	1	1	1	1	1	0	0.5	0.5	0.5	0.5	0.5	0.5	0.5	0.5	0.5
Anaerococcus pacaensis	1	0	0	0	0	0	0	0	0	0	0	0	1	0	1	1	1	0	1	1	1	1	1	1	1	1	1	1	1	1	1	1	1	1	1	1	1	1	1	0	0.5	0.5	0.5	0.5	0.5	0.5	0.5	0.5	0.5
Anaerococcus prevotii	2	0	0	0	0	0	0	0	0	0	1	0	0	0	1	1	1	0	1	1	1	1	1	1	1	1	1	1	1	1	1	1	1	1	1	1	1	1	1	0	0.5	0.5	0.5	0.5	0.5	0.5	0.5	0.5	0.5
Anaerococcus provencensis	1	0	0	0	0	0	0	0	0	0	1	0	0	0	1	1	1	0	1	1	1	1	1	1	1	1	1	1	1	1	1	1	1	1	1	1	1	1	1	0	0.5	0.5	0.5	0.5	0.5	0.5	0.5	0.5	0.5
Anaerococcus senegalensis	1	0	0	0	0	0	1	0	0	0	1	0	0	1	1	1	1	1	1	1	1	1	1	1	1	1	1	1	1	1	1	1	1	1	1	1	1	1	1	0	0.5	0.5	0.5	0.5	0.5	0.5	0.5	0.5	0.5
Anaerococcus tetradius	1	0	0	0	0	0	0	1	0	0	1	0	0	0	1	1	1	1	1	1	1	1	1	1	1	1	1	1	1	1	1	1	1	1	1	1	1	1	1	0	0.5	0.5	0.5	0.5	0.5	0.5	0.5	0.5	0.5
Anaerococcus vaginalis	2	0	0	0	0	1	1	0	0	0	1	0	0	1	1	1	1	1	1	1	1	1	1	1	1	1	1	1	1	1	1	1	1	1	1	1	1	1	1	0	0.5	0.5	0.5	0.5	0.5	0.5	0.5	0.5	0.5
Anaerofustis stercorihominis	1	1	1	1	0	1	1	1	1	1	1	1	1	1	1	1	1	1	1	1	1	1	1	1	1	1	1	1	1	1	1	1	1	1	1	1	1	1	1	0	0.5	0.5	0.5	0.5	0.5	0.5	0.5	0.5	0.5
Anaerostipes caccae	2	1	1	1	1	1	1	1	1	1	1	1	1	1	1	1	1	1	1	1	1	1	1	1	1	1	1	1	1	1	1	1	1	1	1	1	1	1	1	0	0.5	0.5	0.5	0.5	0.5	0.5	0.5	0.5	0.5
Anaerostipes hadrus	3	1	1	1	1	1	1	1	1	1	1	1	1	1	1	1	1	1	1	1	1	1	1	1	1	1	1	1	1	1	1	1	1	1	1	1	1	1	1	0	0.5	0.5	0.5	0.5	0.5	0.5	0.5	0.5	0.5
Anaerotignum lactatifermentans	1	1	1	1	0	1	1	1	1	1	1	1	1	1	1	1	1	1	1	1	1	1	1	1	1	1	1	1	1	1	1	1	1	1	1	1	1	1	1	0	0.5	0.5	0.5	0.5	0.5	0.5	0.5	0.5	0.5
Anaerotignum propionicum	1	1	1	1	1	1	1	1	1	1	1	1	1	1	1	1	1	1	1	1	1	1	1	1	1	1	1	1	1	1	1	1	1	1	1	1	1	1	1	0	0.5	0.5	0.5	0.5	0.5	0.5	0.5	0.5	0.5
Anaerotruncus colihominis	1	1	1	1	0	1	1	1	1	1	1	1	1	1	1	1	1	1	1	1	1	1	1	1	1	1	1	1	1	1	1	1	1	1	1	1	1	1	1	0	0.5	0.5	0.5	0.5	0.5	0.5	0.5	0.5	0.5
Anaerotruncus rubiinfantis	1	1	1	1	0	1	1	1	1	1	1	1	1	1	1	1	1	1	1	1	1	1	1	1	1	1	1	1	1	1	1	1	1	1	1	1	1	1	1	0	0.5	0.5	0.5	0.5	0.5	0.5	0.5	0.5	0.5
Aneurinibacillus aneurinilyticus	1	1	1	1	1	1	1	1	1	1	1	1	1	1	1	1	1	1	1	1	1	1	1	1	1	1	1	1	1	1	1	1	1	1	1	1	1	1	1	0	0.5	0.5	0.5	0.5	0.5	0.5	0.5	0.5	0.5
Arabia massiliensis	1	1	1	1	0	1	1	1	1	1	1	1	1	1	1	1	1	1	1	1	1	1	1	1	1	1	1	1	1	1	1	1	1	1	1	1	1	1	1	0	0.5	0.5	0.5	0.5	0.5	0.5	0.5	0.5	0.5
Arcanobacterium haemolyticum	1	0	0	0	0	0	0	0	0	0	1	0	0	0	1	1	1	1	1	1	1	1	1	1	1	1	1	1	1	1	1	1	1	1	1	1	1	1	1	0	0.5	0.5	0.5	0.5	0.5	0.5	0.5	0.5	0.5
Arcobacter butzleri	1	1	1	1	1	1	1	1	1	1	0	1	1	1	1	1	1	1	1	1	1	1	1	1	1	1	1	1	1	1	1	1	1	1	1	1	1	1	1	0	0.5	0.5	0.5	0.5	0.5	0.5	0.5	0.5	0.5
Arthrobacter castelli	1	1	1	1	1	1	1	1	1	1	1	1	1	1	1	1	1	1	1	1	1	1	1	1	1	1	1	1	1	1	1	1	1	1	1	1	1	1	1	0	0.5	0.5	0.5	0.5	0.5	0.5	0.5	0.5	0.5
Atlantibacter hermannii	1	1	1	1	1	1	1	1	1	1	1	1	1	1	1	1	1	1	1	1	1	1	1	1	1	1	1	1	1	1	1	1	1	1	1	1	1	1	1	0	0.5	0.5	0.5	0.5	0.5	0.5	0.5	0.5	0.5
Atopobium minutum	1	0	0	0	0	1	1	0	0	0	1	1	0	0	1	1	1	1	1	1	1	1	1	1	1	1	1	1	1	1	1	1	1	1	1	1	1	1	1	0	0.5	0.5	0.5	0.5	0.5	0.5	0.5	0.5	0.5
Atopobium parvulum	1	0	1	0	0	0	0	0	0	0	0	1	1	0	0	1	1	1	1	1	1	1	1	1	1	1	1	1	1	1	1	1	1	1	1	1	1	1	1	0	0.5	0.5	0.5	0.5	0.5	0.5	0.5	0.5	0.5
Atopobium rimae	1	0	1	0	0	0	0	0	0	0	0	1	1	0	0	1	1	1	1	1	1	1	1	1	1	1	1	1	1	1	1	1	1	1	1	1	1	1	1	0	0.5	0.5	0.5	0.5	0.5	0.5	0.5	0.5	0.5
Atopobium vaginae	1	0	0	0	1	1	1	0	0	0	1	0	0	1	0	1	1	1	1	1	1	1	1	1	1	1	1	1	1	1	1	1	1	1	1	1	1	1	1	0	0.5	0.5	0.5	0.5	0.5	0.5	0.5	0.5	0.5
Bacilliculturomica massiliensis	1	0	1	1	0	1	1	1	1	1	1	1	1	1	1	1	1	1	1	1	1	1	1	1	1	1	1	1	1	1	1	1	1	1	1	1	1	1	1	0	0.5	0.5	0.5	0.5	0.5	0.5	0.5	0.5	0.5
Bacillus amyloliquefaciens	6	1	1	1	1	1	1	1	1	1	1	1	1	1	1	1	1	1	1	1	1	1	1	1	1	1	1	1	1	1	1	1	1	1	1	1	1	1	1	0	0.5	0.5	0.5	0.5	0.5	0.5	0.5	0.5	0.5
Bacillus atrophaeus	5	1	1	1	1	1	1	1	1	1	1	1	1	1	1	1	1	1	1	1	1	1	1	1	1	1	1	1	1	1	1	1	1	1	1	1	1	1	1	0	0.5	0.5	0.5	0.5	0.5	0.5	0.5	0.5	0.5
Bacillus cereus	37	1	1	1	1	0.972973	1	1	1	1	1	1	1	1	1	1	1	1	1	1	1	1	1	1	0	1	1	1	1	1	1	1	1	1	1	1	1	1	1	1	0.5	0.5	0.5	0.5	0.472973	0.5	0.5	0.5	0.5
Bacillus clausii	1	1	1	1	1	1	1	1	1	1	1	1	1	1	1	1	1	1	1	1	1	1	1	1	1	1	1	1	1	1	1	1	1	1	1	1	1	1	1	0	0.5	0.5	0.5	0.5	0.5	0.5	0.5	0.5	0.5
Bacillus endophyticus	1	1	1	1	1	1	1	1	1	1	1	1	1	1	1	1	1	1	1	1	1	1	1	1	1	1	1	1	1	1	1	1	1	1	1	1	1	1	1	0	0.5	0.5	0.5	0.5	0.5	0.5	0.5	0.5	0.5
Bacillus fordii	1	1	1	1	1	1	1	1	1	1	1	1	1	1	1	1	1	1	1	1	1	1	1	1	1	1	1	1	1	1	1	1	1	1	1	1	1	1	1	0	0.5	0.5	0.5	0.5	0.5	0.5	0.5	0.5	0.5
Bacillus halodurans	1	1	1	1	1	1	1	1	1	1	1	1	1	1	1	1	1	1	1	1	1	1	1	1	1	1	1	1	1	1	1	1	1	1	1	1	1	1	1	0	0.5	0.5	0.5	0.5	0.5	0.5	0.5	0.5	0.5
Bacillus infantis	1	1	1	1	1	1	1	1	1	1	1	1	1	0	1	1	1	1	1	1	1	1	1	1	1	1	1	1	1	1	1	1	1	1	1	1	1	1	1	0	0.5	0.5	0.5	0.5	0.5	0.5	0.5	0.5	0.5
Bacillus licheniformis	3	1	1	1	1	1	1	1	1	1	1	1	1	1	1	1	1	1	1	1	1	1	1	1	1	1	1	1	1	1	1	1	1	1	1	1	1	1	1	0	0.5	0.5	0.5	0.5	0.5	0.5	0.5	0.5	0.5
Bacillus massilionigeriensis	1	1	1	1	1	1	1	1	1	1	1	1	1	1	1	1	1	1	1	1	1	1	1	1	1	1	1	1	1	1	1	1	1	1	1	1	1	1	1	0	0.5	0.5	0.5	0.5	0.5	0.5	0.5	0.5	0.5
Bacillus massiliosenegalensis	1	1	1	1	1	1	1	1	1	1	1	1	1	1	1	1	1	1	1	1	1	1	1	1	1	1	1	1	1	1	1	1	1	1	1	1	1	1	1	0	0.5	0.5	0.5	0.5	0.5	0.5	0.5	0.5	0.5
Bacillus megaterium	6	1	1	1	1	1	1	1	1	1	1	1	1	1	1	1	1	1	1	1	1	1	1	1	1	1	1	1	1	1	1	1	1	1	1	1	1	1	1	0	0.5	0.5	0.5	0.5	0.5	0.5	0.5	0.5	0.5
Bacillus mojavensis	2	1	1	1	1	1	1	1	1	1	1	1	1	1	1	1	1	1	1	1	1	1	1	1	1	1	1	1	1	1	1	1	1	1	1	1	1	1	1	0	0.5	0.5	0.5	0.5	0.5	0.5	0.5	0.5	0.5
Bacillus mycoides	4	1	1	1	1	1	1	1	1	1	1	1	1	1	1	1	1	1	1	1	1	1	1	1	1	1	1	1	1	1	1	1	1	1	1	1	1	1	1	0	0.5	0.5	0.5	0.5	0.5	0.5	0.5	0.5	0.5
Bacillus nealsonii	1	1	1	1	1	1	1	1	1	1	1	1	1	1	1	1	1	1	1	1	1	1	1	1	1	1	1	1	1	1	1	1	1	1	1	1	1	1	1	0	0.5	0.5	0.5	0.5	0.5	0.5	0.5	0.5	0.5
Bacillus paralicheniformis	1	1	1	1	1	1	1	1	1	1	1	1	1	1	1	1	1	1	1	1	1	1	1	1	1	1	1	1	1	1	1	1	1	1	1	1	1	1	1	0	0.5	0.5	0.5	0.5	0.5	0.5	0.5	0.5	0.5
Bacillus pseudofirmus	1	1	1	1	1	1	1	1	1	1	1	1	1	1	1	1	1	1	1	1	1	1	1	1	1	1	1	1	1	1	1	1	1	1	1	1	1	1	1	0	0.5	0.5	0.5	0.5	0.5	0.5	0.5	0.5	0.5
Bacillus pumilus	2	1	1	1	1	1	1	1	1	1	1	1	1	1	1	1	1	1	1	1	1	1	1	1	1	1	1	1	1	1	1	1	1	1	1	1	1	1	1	0	0.5	0.5	0.5	0.5	0.5	0.5	0.5	0.5	0.5
Bacillus smithii	1	1	1	1	1	1	1	1	1	1	1	1	1	1	1	1	1	1	1	1	1	1	1	1	1	1	1	1	1	1	1	1	1	1	1	1	1	1	1	0	0.5	0.5	0.5	0.5	0.5	0.5	0.5	0.5	0.5
Bacillus sonorensis	1	1	1	1	1	1	1	1	1	1	1	1	1	1	1	1	1	1	1	1	1	1	1	1	1	1	1	1	1	1	1	1	1	1	1	1	1	1	1	0	0.5	0.5	0.5	0.5	0.5	0.5	0.5	0.5	0.5
Bacillus subtilis	11	1	1	1	1	1	1	1	1	1	1	1	1	1	1	1	1	1	1	1	1	1	1	1	1	1	1	1	1	1	1	1	1	1	1	1	1	1	1	0	0.5	0.5	0.5	0.5	0.5	0.5	0.5	0.5	0.5
Bacillus thuringiensis	26	1	1	1	1	1	1	1	1	1	1	1	1	1	1	1	1	1	1	1	1	1	1	1	1	1	1	1	1	1	1	1	1	1	1	1	1	1	1	0	0.5	0.5	0.5	0.5	0.5	0.5	0.5	0.5	0.5
Bacillus timonensis	1	1	1	1	1	1	1	1	1	1	1	1	1	1	1	1	1	1	1	1	1	1	1	1	1	1	1	1	1	1	1	1	1	1	1	1	1	1	1	0	0.5	0.5	0.5	0.5	0.5	0.5	0.5	0.5	0.5
Bacillus tuaregi	1	1	1	1	1	1	1	1	1	1	1	1	1	1	1	1	1	1	1	1	1	1	1	1	1	1	1	1	1	1	1	1	1	1	1	1	1	1	1	0	0.5	0.5	0.5	0.5	0.5	0.5	0.5	0.5	0.5
Bacillus vallismortis	1	1	1	1	1	1	1	1	1	1	1	1	1	1	1	1	1	1	1	1	1	1	1	1	1	1	1	1	1	1	1	1	1	1	1	1	1	1	1	0	0.5	0.5	0.5	0.5	0.5	0.5	0.5	0.5	0.5
Bacillus velezensis	4	1	1	1	1	1	1	1	1	1	1	1	1	1	1	1	1	1	1	1	1	1	1	1	1	1	1	1	1	1	1	1	1	1	1	1	1	1	1	0	0.5	0.5	0.5	0.5	0.5	0.5	0.5	0.5	0.5
Bacteroides acidifaciens	1	1	1	1	1	1	1	1	1	1	1	1	1	1	1	1	1	1	1	1	1	1	1	1	1	1	1	1	1	1	1	1	1	1	1	1	1	1	1	0	0.5	0.5	0.5	0.5	0.5	0.5	0.5	0.5	0.5
Bacteroides barnesiae	1	1	1	1	1	1	1	1	1	1	1	1	1	1	1	1	1	1	1	1	1	1	1	1	1	1	1	1	1	1	1	1	1	1	1	1	1	1	1	0	0.5	0.5	0.5	0.5	0.5	0.5	0.5	0.5	0.5
Bacteroides caccae	3	1	1	1	1	1	1	1	1	1	1	1	1	1	1	1	1	1	1	1	1	1	1	1	1	1	1	1	1	1	1	1	1	1	1	1	1	1	1	0	0.5	0.5	0.5	0.5	0.5	0.5	0.5	0.5	0.5
Bacteroides caecimuris	2	1	1	1	1	1	1	1	1	1	1	1	1	1	1	1	1	1	1	1	1	1	1	1	1	1	1	1	1	1	1	1	1	1	1	1	1	1	1	0	0.5	0.5	0.5	0.5	0.5	0.5	0.5	0.5	0.5
Bacteroides cellulosilyticus	3	1	1	1	1	1	1	1	1	1	1	1	1	1	1	1	1	1	1	1	1	1	1	1	1	1	1	1	1	1	1	1	1	1	1	1	1	1	1	0	0.5	0.5	0.5	0.5	0.5	0.5	0.5	0.5	0.5
Bacteroides clarus	1	1	1	1	1	1	1	1	1	1	1	1	1	1	1	1	1	1	1	1	1	1	1	1	1	1	1	1	1	1	1	1	1	1	1	1	1	1	1	0	0.5	0.5	0.5	0.5	0.5	0.5	0.5	0.5	0.5
Bacteroides coprocola	1	1	1	1	1	1	1	1	1	1	1	1	1	1	1	1	1	1	1	1	1	1	1	1	1	1	1	1	1	1	1	1	1	1	1	1	1	1	1	0	0.5	0.5	0.5	0.5	0.5	0.5	0.5	0.5	0.5
Bacteroides coprophilus	1	1	1	1	1	1	1	1	1	1	1	1	1	1	1	1	1	1	1	1	1	1	1	1	1	1	1	1	1	1	1	1	1	1	1	1	1	1	1	0	0.5	0.5	0.5	0.5	0.5	0.5	0.5	0.5	0.5
Bacteroides coprosuis	1	1	1	1	1	1	1	1	1	1	1	1	1	1	1	1	1	1	1	1	1	1	1	1	1	1	1	1	1	1	1	1	1	1	1	1	1	1	1	0	0.5	0.5	0.5	0.5	0.5	0.5	0.5	0.5	0.5
Bacteroides dorei	5	1	1	1	1	1	1	1	1	1	1	1	1	1	1	1	1	1	1	1	1	1	1	1	1	1	1	1	1	1	1	1	1	1	1	1	1	1	1	0	0.5	0.5	0.5	0.5	0.5	0.5	0.5	0.5	0.5
Bacteroides eggerthii	2	1	1	1	1	1	1	1	1	1	1	1	1	1	1	1	1	1	1	1	1	1	1	1	1	1	1	1	1	1	1	1	1	1	1	1	1	1	1	0	0.5	0.5	0.5	0.5	0.5	0.5	0.5	0.5	0.5
Bacteroides faecichinchillae	2	1	1	1	1	1	1	1	1	1	1	1	1	1	1	1	1	1	1	1	1	1	1	1	1	1	1	1	1	1	1	1	1	1	1	1	1	1	1	0	0.5	0.5	0.5	0.5	0.5	0.5	0.5	0.5	0.5
Bacteroides faecis	2	1	1	1	1	1	1	1	1	1	1	1	1	1	1	1	1	1	1	1	1	1	1	1	1	1	1	1	1	1	1	1	1	1	1	1	1	1	1	0	0.5	0.5	0.5	0.5	0.5	0.5	0.5	0.5	0.5
Bacteroides finegoldii	2	1	1	1	1	1	1	1	1	1	1	1	1	1	1	1	1	1	1	1	1	1	1	1	1	1	1	1	1	1	1	1	1	1	1	1	1	1	1	0	0.5	0.5	0.5	0.5	0.5	0.5	0.5	0.5	0.5
Bacteroides fluxus	1	1	1	1	1	1	1	1	1	1	1	1	1	1	1	1	1	1	1	1	1	1	1	1	1	1	1	1	1	1	1	1	1	1	1	1	1	1	1	0	0.5	0.5	0.5	0.5	0.5	0.5	0.5	0.5	0.5
Bacteroides fragilis	6	1	1	1	1	1	1	1	1	1	1	1	1	1	1	1	1	1	1	1	1	1	1	1	1	1	1	1	1	1	1	1	1	1	1	1	1	1	1	0	0.5	0.5	0.5	0.5	0.5	0.5	0.5	0.5	0.5
Bacteroides galacturonicus	1	1	1	1	1	1	1	1	1	1	1	1	1	1	1	1	1	1	1	1	1	1	1	1	1	1	1	1	1	1	1	1	1	1	1	1	1	1	1	0	0.5	0.5	0.5	0.5	0.5	0.5	0.5	0.5	0.5
Bacteroides gallinarum	1	1	1	1	1	1	1	1	1	1	1	1	1	1	1	1	1	1	1	1	1	1	1	1	1	1	1	1	1	1	1	1	1	1	1	1	1	1	1	0	0.5	0.5	0.5	0.5	0.5	0.5	0.5	0.5	0.5
Bacteroides helcogenes	1	1	1	1	1	1	1	1	1	1	1	1	1	1	1	1	1	1	1	1	1	1	1	1	1	1	1	1	1	1	1	1	1	1	1	1	1	1	1	0	0.5	0.5	0.5	0.5	0.5	0.5	0.5	0.5	0.5
Bacteroides intestinalis	3	1	1	1	1	1	1	1	1	1	1	1	1	1	1	1	1	1	1	1	1	1	1	1	1	1	1	1	1	1	1	1	1	1	1	1	1	1	1	0	0.5	0.5	0.5	0.5	0.5	0.5	0.5	0.5	0.5
Bacteroides massiliensis	1	1	1	1	1	1	1	1	1	1	1	1	1	1	1	1	1	1	1	1	1	1	1	1	1	1	1	1	1	1	1	1	1	1	1	1	1	1	1	0	0.5	0.5	0.5	0.5	0.5	0.5	0.5	0.5	0.5
Bacteroides nordii	1	1	1	1	1	1	1	1	1	1	1	1	1	1	1	1	1	1	1	1	1	1	1	1	1	1	1	1	1	1	1	1	1	1	1	1	1	1	1	0	0.5	0.5	0.5	0.5	0.5	0.5	0.5	0.5	0.5
Bacteroides oleiciplenus	1	1	1	1	1	1	1	1	1	1	1	1	1	1	1	1	1	1	1	1	1	1	1	1	1	1	1	1	1	1	1	1	1	1	1	1	1	1	1	0	0.5	0.5	0.5	0.5	0.5	0.5	0.5	0.5	0.5
Bacteroides ovatus	7	1	1	1	1	1	1	1	1	1	1	1	1	1	1	1	1	1	1	1	1	1	1	1	1	1	1	1	1	1	1	1	1	1	1	1	1	1	1	0	0.5	0.5	0.5	0.5	0.5	0.5	0.5	0.5	0.5
Bacteroides plebeius	1	1	1	1	1	1	1	1	1	1	1	1	1	1	1	1	1	1	1	1	1	1	1	1	1	1	1	1	1	1	1	1	1	1	1	1	1	1	1	0	0.5	0.5	0.5	0.5	0.5	0.5	0.5	0.5	0.5
Bacteroides propionicifaciens	1	1	1	1	1	1	1	1	1	1	1	1	1	1	1	1	1	1	1	1	1	1	1	1	1	1	1	1	1	1	1	1	1	1	1	1	1	1	1	0	0.5	0.5	0.5	0.5	0.5	0.5	0.5	0.5	0.5
Bacteroides pyogenes	3	1	1	1	0	1	1	1	1	1	1	1	1	0.666667	1	1	1	1	1	1	1	1	1	1	1	1	1	1	1	1	1	1	0	1	1	1	1	1	1	1	0.5	0.5	0.5	0.5	0.5	0.5	0.5	0.5	0.5
Bacteroides salanitronis	1	1	1	1	1	1	1	1	1	1	1	1	1	1	1	1	1	1	1	1	1	1	1	1	1	1	1	1	1	1	1	1	1	1	1	1	1	1	1	0	0.5	0.5	0.5	0.5	0.5	0.5	0.5	0.5	0.5
Bacteroides salyersiae	2	1	1	1	1	1	1	1	1	1	1	1	1	1	1	1	1	1	1	1	1	1	1	1	1	1	1	1	1	1	1	1	1	1	1	1	1	1	1	0	0.5	0.5	0.5	0.5	0.5	0.5	0.5	0.5	0.5
Bacteroides sartorii	3	1	1	1	1	1	1	1	1	1	1	1	1	1	1	1	1	1	1	1	1	1	1	1	1	1	1	1	1	1	1	1	1	1	1	1	1	1	1	0	0.5	0.5	0.5	0.5	0.5	0.5	0.5	0.5	0.5
Bacteroides stercorirosoris	1	1	1	1	1	1	1	1	1	1	1	1	1	1	1	1	1	1	1	1	1	1	1	1	1	1	1	1	1	1	1	1	1	1	1	1	1	1	1	0	0.5	0.5	0.5	0.5	0.5	0.5	0.5	0.5	0.5
Bacteroides stercoris	2	1	1	1	1	1	1	1	1	1	1	1	1	1	1	1	1	1	1	1	1	1	1	1	1	1	1	1	1	1	1	1	1	1	1	1	1	1	1	0	0.5	0.5	0.5	0.5	0.5	0.5	0.5	0.5	0.5
Bacteroides thetaiotaomicron	3	1	1	1	1	1	1	1	1	1	1	1	1	1	1	1	1	1	1	1	1	1	1	1	1	1	1	1	1	1	1	1	1	1	1	1	1	1	1	0	0.5	0.5	0.5	0.5	0.5	0.5	0.5	0.5	0.5
Bacteroides uniformis	7	1	1	1	1	1	1	1	1	1	1	1	1	1	1	1	1	1	1	1	1	1	1	1	1	1	1	1	1	1	1	1	1	1	1	1	1	1	1	0	0.5	0.5	0.5	0.5	0.5	0.5	0.5	0.5	0.5
Bacteroides vulgatus	6	1	1	1	1	1	1	1	1	1	1	1	1	1	1	1	1	1	1	1	1	1	1	1	1	1	1	1	1	1	1	1	1	1	1	1	1	1	1	0	0.5	0.5	0.5	0.5	0.5	0.5	0.5	0.5	0.5
Bacteroides xylanisolvens	4	1	1	1	1	1	1	1	1	1	1	1	1	1	1	1	1	1	1	1	1	1	1	1	1	1	1	1	1	1	1	1	1	1	1	1	1	1	1	0	0.5	0.5	0.5	0.5	0.5	0.5	0.5	0.5	0.5
Bacteroides xylanolyticus	1	1	1	1	1	1	1	1	1	1	1	1	1	1	1	1	1	1	1	1	1	1	1	1	1	1	1	1	1	1	1	1	1	1	1	1	1	1	1	0	0.5	0.5	0.5	0.5	0.5	0.5	0.5	0.5	0.5
Bariatricus massiliensis	1	1	1	1	1	1	1	1	1	1	1	1	1	1	1	1	1	1	1	1	1	1	1	1	1	1	1	1	1	1	1	1	1	1	1	1	1	1	1	0	0.5	0.5	0.5	0.5	0.5	0.5	0.5	0.5	0.5
Barnesiella intestinihominis	1	1	1	1	0	1	1	1	1	1	1	1	1	1	1	1	1	1	1	1	1	1	1	1	1	1	1	1	1	1	1	1	1	1	1	1	1	1	1	0	0.5	0.5	0.5	0.5	0.5	0.5	0.5	0.5	0.5
Barnesiella viscericola	1	1	1	1	0	1	1	1	1	1	1	1	1	1	1	1	1	1	1	1	1	1	1	1	1	1	1	1	1	1	1	1	1	1	1	1	1	1	1	0	0.5	0.5	0.5	0.5	0.5	0.5	0.5	0.5	0.5
Bifidobacterium adolescentis	5	1	1	1	1	1	1	1	1	1	0	1	1	1	1	1	1	1	1	1	1	1	1	1	1	1	1	1	1	1	1	1	1	1	1	1	1	1	1	0	0.5	0.5	0.5	0.5	0.5	0.5	0.5	0.5	0.5
Bifidobacterium angulatum	2	1	1	1	1	1	1	1	1	1	0	1	1	1	1	1	1	1	1	1	1	1	1	1	1	1	1	1	1	1	1	1	1	1	1	1	1	1	1	0	0.5	0.5	0.5	0.5	0.5	0.5	0.5	0.5	0.5
Bifidobacterium animalis	10	1	1	1	1	1	1	1	1	1	0	1	1	1	1	1	1	1	1	1	1	1	1	1	1	1	1	1	1	1	1	1	1	1	1	1	1	1	1	0	0.5	0.5	0.5	0.5	0.5	0.5	0.5	0.5	0.5
Bifidobacterium bifidum	5	1	1	1	1	1	1	1	1	1	0	1	1	1	1	1	1	1	1	1	1	1	1	1	1	1	1	1	1	1	1	1	1	1	1	1	1	1	1	0	0.5	0.5	0.5	0.5	0.5	0.5	0.5	0.5	0.5
Bifidobacterium breve	24	1	1	1	1	1	1	1	1	1	0	1	1	1	1	1	1	1	1	1	1	1	1	1	1	1	1	1	1	1	1	1	1	1	1	1	1	1	1	0	0.5	0.5	0.5	0.5	0.5	0.5	0.5	0.5	0.5
Bifidobacterium catenulatum	4	1	1	1	1	1	1	1	1	1	0	1	1	1	1	1	1	1	1	1	1	1	1	1	1	1	1	1	1	1	1	1	1	1	1	1	1	1	1	0	0.5	0.5	0.5	0.5	0.5	0.5	0.5	0.5	0.5
Bifidobacterium dentium	6	1	1	1	1	1	1	1	1	1	0	1	1	1	1	1	1	1	1	1	1	1	1	1	1	1	1	1	1	1	1	1	1	1	1	1	1	1	1	0	0.5	0.5	0.5	0.5	0.5	0.5	0.5	0.5	0.5
Bifidobacterium gallicum	1	1	1	1	1	1	1	1	1	1	1	1	1	1	1	1	1	1	1	1	1	1	1	1	1	1	1	1	1	1	1	1	1	1	1	1	1	1	1	0	0.5	0.5	0.5	0.5	0.5	0.5	0.5	0.5	0.5
Bifidobacterium longum	173	1	1	1	1	1	0.99422	1	1	1	0	1	1	1	1	1	1	1	1	1	1	1	1	1	1	0	1	1	1	1	1	1	1	1	1	1	1	1	1	1	0.5	0.5	0.5	0.5	0.5	0.49422	0.5	0.5	0.5
Bifidobacterium pseudocatenulatum	7	1	1	1	1	1	1	1	1	1	0	1	1	1	1	1	1	1	1	1	1	1	1	1	1	1	1	1	1	1	1	1	1	1	1	1	1	1	1	0	0.5	0.5	0.5	0.5	0.5	0.5	0.5	0.5	0.5
Bifidobacterium pseudocatenulatum	1	1	1	1	1	1	1	1	1	1	0	1	1	1	1	1	1	1	1	1	1	1	1	1	1	1	1	1	1	1	1	1	1	1	1	1	1	1	1	0	0.5	0.5	0.5	0.5	0.5	0.5	0.5	0.5	0.5
Bifidobacterium scardovii	2	1	1	1	1	1	1	1	1	1	0	1	1	1	1	1	1	1	1	1	1	1	1	1	1	1	1	1	1	1	1	1	1	1	1	1	1	1	1	0	0.5	0.5	0.5	0.5	0.5	0.5	0.5	0.5	0.5
Bifidobacterium thermophilum	1	1	1	1	1	1	1	1	1	1	0	1	1	1	1	1	1	1	1	1	1	1	1	1	1	1	1	1	1	1	1	1	1	1	1	1	1	1	1	0	0.5	0.5	0.5	0.5	0.5	0.5	0.5	0.5	0.5
Bilophila wadsworthia	1	1	1	1	1	1	1	1	1	0	1	1	1	1	1	1	1	1	1	1	1	1	1	1	1	1	1	1	1	1	1	1	1	1	1	1	1	1	1	0	0.5	0.5	0.5	0.5	0.5	0.5	0.5	0.5	0.5
Blautia faecis	3	1	1	1	1	1	1	1	1	1	1	1	1	1	1	1	1	1	1	1	1	1	1	1	1	1	1	1	1	1	1	1	1	1	1	1	1	1	1	0	0.5	0.5	0.5	0.5	0.5	0.5	0.5	0.5	0.5
Blautia glucerasea	2	1	1	1	0.5	1	1	1	1	1	1	1	1	1	1	1	1	1	1	1	1	1	1	0	1	1	1	1	1	1	1	1	1	1	1	1	1	1	1	1	0.5	0.5	0.5	0	0.5	0.5	0.5	0.5	0.5
Blautia hansenii	2	1	1	0	0	1	1	1	1	1	1	1	1	1	1	1	1	1	1	1	1	1	1	1	1	1	1	1	1	1	1	1	1	1	1	1	1	1	1	0	0.5	0.5	0.5	0.5	0.5	0.5	0.5	0.5	0.5
Blautia hominis	1	1	1	1	1	1	1	1	1	1	1	1	1	1	1	1	1	1	1	1	1	1	1	1	1	1	1	1	1	1	1	1	1	1	1	1	1	1	1	0	0.5	0.5	0.5	0.5	0.5	0.5	0.5	0.5	0.5
Blautia hydrogenotrophica	1	1	1	1	1	1	1	1	1	1	1	1	1	1	1	1	1	1	1	1	1	1	1	1	1	1	1	1	1	1	1	1	1	1	1	1	1	1	1	0	0.5	0.5	0.5	0.5	0.5	0.5	0.5	0.5	0.5
Blautia luti	1	1	1	1	1	1	1	1	1	1	1	1	1	1	1	1	1	1	1	1	1	1	1	1	1	1	1	1	1	1	1	1	1	1	1	1	1	1	1	0	0.5	0.5	0.5	0.5	0.5	0.5	0.5	0.5	0.5
Blautia marasmi	1	1	1	1	1	1	1	1	1	1	1	1	1	1	1	1	1	1	1	1	1	1	1	1	1	1	1	1	1	1	1	1	1	1	1	1	1	1	1	0	0.5	0.5	0.5	0.5	0.5	0.5	0.5	0.5	0.5
Blautia obeum	4	1	1	1	0.75	1	1	1	1	1	1	1	1	1	1	1	1	1	1	1	1	1	1	0	1	1	1	1	1	1	1	1	1	1	1	1	1	1	1	1	0.5	0.5	0.5	0.25	0.5	0.5	0.5	0.5	0.5
Blautia producta	1	1	1	1	1	1	1	1	1	1	1	1	1	1	1	1	1	1	1	1	1	1	1	1	1	1	1	1	1	1	1	1	1	1	1	1	1	1	1	0	0.5	0.5	0.5	0.5	0.5	0.5	0.5	0.5	0.5
Blautia schinkii	1	1	1	1	1	1	1	1	1	1	1	1	1	1	1	1	1	1	1	1	1	1	1	1	1	1	1	1	1	1	1	1	1	1	1	1	1	1	1	0	0.5	0.5	0.5	0.5	0.5	0.5	0.5	0.5	0.5
Blautia wexlerae	3	1	1	1	1	1	1	1	1	1	1	1	1	1	1	1	1	1	1	1	1	1	1	1	1	1	1	1	1	1	1	1	1	1	1	1	1	1	1	0	0.5	0.5	0.5	0.5	0.5	0.5	0.5	0.5	0.5
Bordetella hinzii	1	1	1	1	1	1	1	1	1	1	1	1	1	1	1	1	1	1	1	1	1	1	1	1	1	1	1	1	1	1	1	1	1	1	1	1	1	1	1	0	0.5	0.5	0.5	0.5	0.5	0.5	0.5	0.5	0.5
Brachybacterium paraconglomeratum	1	1	1	1	1	1	1	1	1	1	1	1	1	1	1	1	1	1	1	1	1	1	1	1	1	1	1	1	1	1	1	1	1	1	1	1	1	1	1	0	0.5	0.5	0.5	0.5	0.5	0.5	0.5	0.5	0.5
Brachyspira pilosicoli	2	0	1	0	0	1	1	1	1	1	1	1	1	1	1	1	1	1	1	1	1	1	1	1	1	1	1	1	1	1	1	1	1	1	1	1	1	1	1	0	0.5	0.5	0.5	0.5	0.5	0.5	0.5	0.5	0.5
Bradyrhizobium diazoefficiens	1	1	1	1	1	1	1	1	1	1	1	1	1	1	1	1	1	1	1	1	1	1	1	1	1	1	1	1	1	1	1	1	1	1	1	1	1	1	1	0	0.5	0.5	0.5	0.5	0.5	0.5	0.5	0.5	0.5
Bradyrhizobium elkanii	1	1	1	1	1	1	1	1	1	1	1	1	1	1	1	1	1	1	1	1	1	1	1	1	1	1	1	1	1	1	1	1	1	1	1	1	1	1	1	0	0.5	0.5	0.5	0.5	0.5	0.5	0.5	0.5	0.5
Bradyrhizobium japonicum	2	1	1	1	1	1	1	1	1	1	1	1	1	1	1	1	1	1	1	1	1	1	1	1	1	1	1	1	1	1	1	1	1	1	1	1	1	1	1	0	0.5	0.5	0.5	0.5	0.5	0.5	0.5	0.5	0.5
Brevibacillus agri	2	1	1	1	1	1	1	1	1	1	1	1	1	1	1	1	1	1	1	1	1	1	1	1	1	1	1	1	1	1	1	1	1	1	1	1	1	1	1	0	0.5	0.5	0.5	0.5	0.5	0.5	0.5	0.5	0.5
Brevibacillus borstelensis	1	1	1	1	1	1	1	1	1	1	1	1	1	1	1	1	1	1	1	1	1	1	1	1	1	1	1	1	1	1	1	1	1	1	1	1	1	1	1	0	0.5	0.5	0.5	0.5	0.5	0.5	0.5	0.5	0.5
Brevibacillus brevis	2	1	1	1	1	1	1	1	1	1	1	1	1	1	1	1	1	1	1	1	1	1	1	1	1	1	1	1	1	1	1	1	1	1	1	1	1	1	1	0	0.5	0.5	0.5	0.5	0.5	0.5	0.5	0.5	0.5
Brevibacillus massiliensis	1	1	1	1	1	1	1	1	1	1	1	1	1	1	1	1	1	1	1	1	1	1	1	1	1	1	1	1	1	1	1	1	1	1	1	1	1	1	1	0	0.5	0.5	0.5	0.5	0.5	0.5	0.5	0.5	0.5
Brevibacterium casei	1	1	1	1	1	1	1	1	1	1	1	1	1	1	1	1	1	1	1	1	1	1	1	1	1	1	1	1	1	1	1	1	1	1	1	1	1	1	1	0	0.5	0.5	0.5	0.5	0.5	0.5	0.5	0.5	0.5
Brevibacterium linens	1	1	1	1	1	1	1	1	1	1	1	1	1	1	1	1	1	1	1	1	1	1	1	1	1	1	1	1	1	1	1	1	1	1	1	1	1	1	1	0	0.5	0.5	0.5	0.5	0.5	0.5	0.5	0.5	0.5
Brevibacterium ravenspurgense	1	1	1	1	1	1	1	1	1	1	1	1	1	1	1	1	1	1	1	1	1	1	1	1	1	1	1	1	1	1	1	1	1	1	1	1	1	1	1	0	0.5	0.5	0.5	0.5	0.5	0.5	0.5	0.5	0.5
Brevibacterium senegalense	1	1	1	1	1	1	1	1	1	1	1	1	1	1	1	1	1	1	1	1	1	1	1	1	1	1	1	1	1	1	1	1	1	1	1	1	1	1	1	0	0.5	0.5	0.5	0.5	0.5	0.5	0.5	0.5	0.5
Brevundimonas subvibrioides	1	1	1	1	1	0	1	1	1	1	1	1	1	1	1	1	1	1	1	1	1	1	1	1	1	1	1	1	1	1	1	1	1	1	1	1	1	1	1	0	0.5	0.5	0.5	0.5	0.5	0.5	0.5	0.5	0.5
Bulleidia extructa	1	0	0	0	0	0	0	0	0	0	0	0	0	0	1	1	1	1	1	1	1	1	1	1	1	1	1	1	1	1	1	1	1	1	1	1	1	1	1	0	0.5	0.5	0.5	0.5	0.5	0.5	0.5	0.5	0.5
Burkholderia cepacia	2	1	1	1	1	1	1	1	1	1	1	1	1	1	1	1	1	1	1	1	1	1	1	1	1	1	1	1	1	1	1	1	1	1	1	1	1	1	1	0	0.5	0.5	0.5	0.5	0.5	0.5	0.5	0.5	0.5
Burkholderia lata	1	1	1	1	1	1	1	1	1	1	1	1	1	1	1	1	1	1	1	1	1	1	1	1	1	1	1	1	1	1	1	1	1	1	1	1	1	1	1	0	0.5	0.5	0.5	0.5	0.5	0.5	0.5	0.5	0.5
Butyricicoccus pullicaecorum	1	1	1	1	0	1	1	1	1	1	1	1	1	1	1	1	1	1	1	1	1	1	1	1	1	1	1	1	1	1	1	1	1	1	1	1	1	1	1	0	0.5	0.5	0.5	0.5	0.5	0.5	0.5	0.5	0.5
Butyricimonas synergistica	2	1	1	1	0	0	0	0	0	1	0	0	0	0	1	1	1	1	1	1	1	1	1	1	1	1	1	1	1	1	1	1	1	1	1	1	1	1	1	0	0.5	0.5	0.5	0.5	0.5	0.5	0.5	0.5	0.5
Butyricimonas virosa	1	1	1	1	0	0	0	0	0	1	0	0	0	0	1	1	1	1	1	1	1	1	1	1	1	1	1	1	1	1	1	1	1	1	1	1	1	1	1	0	0.5	0.5	0.5	0.5	0.5	0.5	0.5	0.5	0.5
Butyrivibrio crossotus	1	1	1	1	1	1	1	1	1	1	1	1	1	1	1	1	1	1	1	1	1	1	1	1	1	1	1	1	1	1	1	1	1	1	1	1	1	1	1	0	0.5	0.5	0.5	0.5	0.5	0.5	0.5	0.5	0.5
Butyrivibrio fibrisolvens	1	1	1	1	1	1	1	1	1	1	1	1	1	1	1	1	1	1	1	1	1	1	1	1	1	1	1	1	1	1	1	1	1	1	1	1	1	1	1	0	0.5	0.5	0.5	0.5	0.5	0.5	0.5	0.5	0.5
Butyrivibrio proteoclasticus	1	1	1	1	1	1	1	1	1	1	1	1	1	1	1	1	1	1	1	1	1	1	1	1	1	1	1	1	1	1	1	1	1	1	1	1	1	1	1	0	0.5	0.5	0.5	0.5	0.5	0.5	0.5	0.5	0.5
Caecibacter massiliensis	1	1	1	1	1	1	1	1	1	1	1	1	1	1	1	1	1	1	1	1	1	1	1	1	1	1	1	1	1	1	1	1	1	1	1	1	1	1	1	0	0.5	0.5	0.5	0.5	0.5	0.5	0.5	0.5	0.5
Caloramator australicus	1	0	1	0	0	0	0	0	0	0	1	1	0	0	1	1	1	1	1	1	1	1	1	1	1	1	1	1	1	1	1	1	1	1	1	1	1	1	1	0	0.5	0.5	0.5	0.5	0.5	0.5	0.5	0.5	0.5
Caloramator mitchellensis	1	0	1	0	0	0	0	0	0	0	1	1	0	1	1	1	1	1	1	1	1	1	1	1	1	1	1	1	1	1	1	1	1	1	1	1	1	1	1	0	0.5	0.5	0.5	0.5	0.5	0.5	0.5	0.5	0.5
Caloramator proteoclasticus	1	0	1	0	0	0	0	0	0	0	1	0	0	0	1	1	1	1	1	1	1	1	1	1	1	1	1	1	1	1	1	1	1	1	1	1	1	1	1	0	0.5	0.5	0.5	0.5	0.5	0.5	0.5	0.5	0.5
Caloramator quimbayensis	1	1	1	1	0	0	0	1	0	1	1	1	0	0	1	1	1	1	1	1	1	1	1	1	1	1	1	1	1	1	1	1	1	1	1	1	1	1	1	0	0.5	0.5	0.5	0.5	0.5	0.5	0.5	0.5	0.5
Campylobacter coli	6	1	1	1	1	1	1	1	1	1	1	1	1	1	1	1	1	1	1	1	1	1	1	1	1	1	1	1	1	1	1	1	1	1	1	1	1	1	1	0	0.5	0.5	0.5	0.5	0.5	0.5	0.5	0.5	0.5
Campylobacter concisus	6	0	1	1	1	1	1	1	1	1	1	1	1	0	1	1	1	1	1	1	1	1	1	1	1	1	1	1	1	1	1	1	1	1	1	1	1	1	1	0	0.5	0.5	0.5	0.5	0.5	0.5	0.5	0.5	0.5
Campylobacter curvus	2	1	1	1	1	1	1	1	1	1	1	1	1	1	1	1	1	1	1	1	1	1	1	1	1	1	1	1	1	1	1	1	1	1	1	1	1	1	1	0	0.5	0.5	0.5	0.5	0.5	0.5	0.5	0.5	0.5
Campylobacter fetus	3	1	1	1	1	1	1	1	1	1	1	1	1	1	1	1	1	1	1	1	1	1	1	1	1	1	1	1	1	1	1	1	1	1	1	1	1	1	1	0	0.5	0.5	0.5	0.5	0.5	0.5	0.5	0.5	0.5
Campylobacter gracilis	1	1	1	1	1	1	1	1	1	1	1	1	1	0	1	1	1	1	1	1	1	1	1	1	1	1	1	1	1	1	1	1	1	1	1	1	1	1	1	0	0.5	0.5	0.5	0.5	0.5	0.5	0.5	0.5	0.5
Campylobacter hominis	1	1	1	1	1	1	1	1	1	1	1	1	1	1	1	1	1	1	1	1	1	1	1	1	1	1	1	1	1	1	1	1	1	1	1	1	1	1	1	0	0.5	0.5	0.5	0.5	0.5	0.5	0.5	0.5	0.5
Campylobacter jejuni	12	0.916667	1	1	1	1	1	1	0.916667	1	1	1	0.5	0.916667	1	1	1	1	1	1	0	1	1	1	1	1	1	0	1	1	1	0	0	1	1	1	1	1	1	4	0.416667	0.5	0.5	0.5	0.5	0.5	0.5	0.416667	0.5
Campylobacter lari	1	0	1	1	0	1	1	1	0	1	1	1	0	0	1	1	1	1	1	1	1	1	1	1	1	1	1	1	1	1	1	1	1	1	1	1	1	1	1	0	0.5	0.5	0.5	0.5	0.5	0.5	0.5	0.5	0.5
Campylobacter rectus	1	0	1	1	1	1	1	1	1	1	1	1	0	1	1	1	1	1	1	1	1	1	1	1	1	1	1	1	1	1	1	1	1	1	1	1	1	1	1	0	0.5	0.5	0.5	0.5	0.5	0.5	0.5	0.5	0.5
Campylobacter showae	2	0	1	1	1	1	1	1	1	1	1	0.5	1	1	1	1	1	1	1	1	1	1	1	1	1	1	1	1	1	1	0	1	1	1	1	1	1	1	1	1	0.5	0.5	0.5	0.5	0.5	0.5	0.5	0.5	0.5
Campylobacter upsaliensis	2	1	1	1	1	1	1	0	0	1	0	1	0	0	1	1	1	1	1	1	1	1	1	1	1	1	1	1	1	1	1	1	1	1	1	1	1	1	1	0	0.5	0.5	0.5	0.5	0.5	0.5	0.5	0.5	0.5
Campylobacter ureolyticus	5	1	1	1	0	1	1	1	1	1	1	1	1	0	1	0.4	0.4	1	1	1	1	1	1	1	1	1	1	1	1	1	1	1	1	1	0	0	1	1	1	2	0.5	0.5	0.5	0.5	0.5	0.5	0.5	0.5	0.5
Capnocytophaga granulosa	1	0	1	0	1	1	1	0	0	1	1	1	1	0	1	1	1	1	1	1	1	1	1	1	1	1	1	1	1	1	1	1	1	1	1	1	1	1	1	0	0.5	0.5	0.5	0.5	0.5	0.5	0.5	0.5	0.5
Capnocytophaga ochracea	3	0	1	0	0	1	1	0	0	1	1	0	1	0	1	1	1	1	1	1	1	1	1	1	1	1	1	1	1	1	1	1	1	1	1	1	1	1	1	0	0.5	0.5	0.5	0.5	0.5	0.5	0.5	0.5	0.5
Capnocytophaga sputigena	1	0	1	0	1	1	1	0	0	1	1	0	1	0	1	1	1	1	1	1	1	1	1	1	1	1	1	1	1	1	1	1	1	1	1	1	1	1	1	0	0.5	0.5	0.5	0.5	0.5	0.5	0.5	0.5	0.5
Caproiciproducens galactitolivorans	1	1	1	1	0	1	1	1	1	1	1	1	1	1	1	1	1	1	1	1	1	1	1	1	1	1	1	1	1	1	1	1	1	1	1	1	1	1	1	0	0.5	0.5	0.5	0.5	0.5	0.5	0.5	0.5	0.5
Catenibacterium mitsuokai	1	1	1	1	0	1	1	1	1	1	1	1	1	1	1	1	1	1	1	1	1	1	1	1	1	1	1	1	1	1	1	1	1	1	1	1	1	1	1	0	0.5	0.5	0.5	0.5	0.5	0.5	0.5	0.5	0.5
Cedecea davisae	1	1	1	1	1	1	1	1	1	1	1	1	1	1	1	1	1	1	1	1	1	1	1	1	1	1	1	1	1	1	1	1	1	1	1	1	1	1	1	0	0.5	0.5	0.5	0.5	0.5	0.5	0.5	0.5	0.5
Cellulomonas massiliensis	1	1	1	1	1	1	1	1	1	1	1	1	1	1	1	1	1	1	1	1	1	1	1	1	1	1	1	1	1	1	1	1	1	1	1	1	1	1	1	0	0.5	0.5	0.5	0.5	0.5	0.5	0.5	0.5	0.5
Cellulosilyticum lentocellum	1	1	1	1	1	1	1	1	1	1	1	1	1	1	1	1	1	1	1	1	1	1	1	1	1	1	1	1	1	1	1	1	1	1	1	1	1	1	1	0	0.5	0.5	0.5	0.5	0.5	0.5	0.5	0.5	0.5
Cellulosimicrobium cellulans	2	1	1	1	1	1	1	1	1	0.5	1	1	1	1	1	1	0.5	1	1	0.5	1	1	1	1	1	1	1	1	0	1	1	1	1	1	1	0	1	1	0	3	0.5	0.5	0.5	0.5	0.5	0.5	0.5	0.5	0
Cetobacterium somerae	1	0	1	0	0	0	1	1	0	0	0	0	1	0	1	1	1	1	1	1	1	1	1	1	1	1	1	1	1	1	1	1	1	1	1	1	1	1	1	0	0.5	0.5	0.5	0.5	0.5	0.5	0.5	0.5	0.5
Christensenella massiliensis	1	1	1	1	1	1	1	1	1	1	1	1	1	0	1	1	1	1	1	1	1	1	1	1	1	1	1	1	1	1	1	1	1	1	1	1	1	1	1	0	0.5	0.5	0.5	0.5	0.5	0.5	0.5	0.5	0.5
Christensenella minuta	1	1	1	1	1	1	1	1	1	1	1	1	1	0	1	1	1	1	1	1	1	1	1	1	1	1	1	1	1	1	1	1	1	1	1	1	1	1	1	0	0.5	0.5	0.5	0.5	0.5	0.5	0.5	0.5	0.5
Christensenella timonensis	1	1	1	1	0	1	1	1	1	1	1	1	1	0	1	1	1	1	1	1	1	1	1	1	1	1	1	1	1	1	1	1	1	1	1	1	1	1	1	0	0.5	0.5	0.5	0.5	0.5	0.5	0.5	0.5	0.5
Citrobacter amalonaticus	5	1	1	1	1	1	1	1	1	1	1	1	1	1	1	1	1	1	1	1	1	1	1	1	1	1	1	1	1	1	1	1	1	1	1	1	1	1	1	0	0.5	0.5	0.5	0.5	0.5	0.5	0.5	0.5	0.5
Citrobacter braakii	1	1	1	1	1	1	1	1	1	1	1	1	1	1	1	1	1	1	1	1	1	1	1	1	1	1	1	1	1	1	1	1	1	1	1	1	1	1	1	0	0.5	0.5	0.5	0.5	0.5	0.5	0.5	0.5	0.5
Citrobacter freundii	7	1	1	1	1	1	1	1	1	1	1	1	1	1	1	1	1	1	1	1	1	1	1	1	1	1	1	1	1	1	1	1	1	1	1	1	1	1	1	0	0.5	0.5	0.5	0.5	0.5	0.5	0.5	0.5	0.5
Citrobacter koseri	3	1	1	1	1	1	1	1	1	1	1	1	1	1	1	1	1	1	1	1	1	1	1	1	1	1	1	1	1	1	1	1	1	1	1	1	1	1	1	0	0.5	0.5	0.5	0.5	0.5	0.5	0.5	0.5	0.5
Citrobacter murliniae	1	1	1	1	1	1	1	1	1	1	1	1	1	1	1	1	1	1	1	1	1	1	1	1	1	1	1	1	1	1	1	1	1	1	1	1	1	1	1	0	0.5	0.5	0.5	0.5	0.5	0.5	0.5	0.5	0.5
Citrobacter rodentium	1	1	1	1	1	1	1	1	1	1	1	1	1	1	1	1	1	1	1	1	1	1	1	1	1	1	1	1	1	1	1	1	1	1	1	1	1	1	1	0	0.5	0.5	0.5	0.5	0.5	0.5	0.5	0.5	0.5
Citrobacter youngae	1	1	1	1	1	1	1	1	1	1	1	1	1	1	1	1	1	1	1	1	1	1	1	1	1	1	1	1	1	1	1	1	1	1	1	1	1	1	1	0	0.5	0.5	0.5	0.5	0.5	0.5	0.5	0.5	0.5
Clostridioides difficile	17	1	1	1	0	1	1	1	1	1	1	1	1	0	1	1	1	1	1	1	1	1	1	1	1	1	1	1	1	1	1	1	1	1	1	1	1	1	1	0	0.5	0.5	0.5	0.5	0.5	0.5	0.5	0.5	0.5
Clostridium acetobutylicum	2	1	1	1	1	1	1	1	1	1	1	1	1	1	1	1	1	1	1	1	1	1	1	1	1	1	1	1	1	1	1	1	1	1	1	1	1	1	1	0	0.5	0.5	0.5	0.5	0.5	0.5	0.5	0.5	0.5
Clostridium beijerinckii	1	1	1	1	1	1	1	1	1	1	1	1	1	1	1	1	1	1	1	1	1	1	1	1	1	1	1	1	1	1	1	1	1	1	1	1	1	1	1	0	0.5	0.5	0.5	0.5	0.5	0.5	0.5	0.5	0.5
Clostridium botulinum	7	0.428571	1	0.857143	0	0.428571	0.428571	0.428571	0.428571	1	1	1	1	0.428571	1	1	1	1	1	1	0	1	0	1	0	0	0	0	1	1	1	1	0	1	1	1	1	1	1	7	0.0714286	0.5	0.357143	0.5	0.0714286	0.0714286	0.0714286	0.0714286	0.5
Clostridium butyricum	6	1	1	1	1	1	1	1	1	1	1	1	1	1	1	1	1	1	1	1	1	1	1	1	1	1	1	1	1	1	1	1	1	1	1	1	1	1	1	0	0.5	0.5	0.5	0.5	0.5	0.5	0.5	0.5	0.5
Clostridium cadaveris	1	0	1	0	0	1	1	0	0	0	1	0	0	0	1	0	0	1	1	1	1	1	1	1	1	1	1	1	1	1	1	1	1	1	1	1	1	1	1	0	0.5	0.5	0.5	0.5	0.5	0.5	0.5	0.5	0.5
Clostridium celatum	1	1	1	1	0	1	1	1	1	1	1	1	1	1	1	1	1	1	1	1	1	1	1	1	1	1	1	1	1	1	1	1	1	1	1	1	1	1	1	0	0.5	0.5	0.5	0.5	0.5	0.5	0.5	0.5	0.5
Clostridium cellulovorans	1	1	1	1	1	1	1	1	1	1	1	1	1	1	1	1	1	1	1	1	1	1	1	1	1	1	1	1	1	1	1	1	1	1	1	1	1	1	1	0	0.5	0.5	0.5	0.5	0.5	0.5	0.5	0.5	0.5
Clostridium hathewayi	1	1	1	1	1	1	1	1	1	1	1	1	1	1	1	1	1	1	1	1	1	1	1	1	1	1	1	1	1	1	1	1	1	1	1	1	1	1	1	0	0.5	0.5	0.5	0.5	0.5	0.5	0.5	0.5	0.5
Clostridium innocuum	1	1	1	1	1	1	1	1	1	1	1	1	1	1	1	1	1	1	1	1	1	1	1	1	1	1	1	1	1	1	1	1	1	1	1	1	1	1	1	0	0.5	0.5	0.5	0.5	0.5	0.5	0.5	0.5	0.5
Clostridium merdae	1	1	1	1	1	1	1	1	1	1	1	1	1	1	1	1	1	1	1	1	1	1	1	1	1	1	1	1	1	1	1	1	1	1	1	1	1	1	1	0	0.5	0.5	0.5	0.5	0.5	0.5	0.5	0.5	0.5
Clostridium minihomine	1	1	1	1	0	1	1	1	1	1	1	1	1	1	1	1	1	1	1	1	1	1	1	1	1	1	1	1	1	1	1	1	1	1	1	1	1	1	1	0	0.5	0.5	0.5	0.5	0.5	0.5	0.5	0.5	0.5
Clostridium paraputrificum	1	1	1	1	0	1	1	1	1	1	1	1	1	1	1	1	1	1	1	1	1	1	1	1	1	1	1	1	1	1	1	1	1	1	1	1	1	1	1	0	0.5	0.5	0.5	0.5	0.5	0.5	0.5	0.5	0.5
Clostridium pasteurianum	2	1	1	1	1	1	1	1	1	1	1	1	1	1	1	1	1	1	1	1	1	1	1	1	1	1	1	1	1	1	1	1	1	1	1	1	1	1	1	0	0.5	0.5	0.5	0.5	0.5	0.5	0.5	0.5	0.5
Clostridium perfringens	4	0	1	0	0	0	0	0	0	1	1	0	0	1	1	1	1	1	1	1	1	1	1	1	1	1	1	1	1	1	1	1	1	1	1	1	1	1	1	0	0.5	0.5	0.5	0.5	0.5	0.5	0.5	0.5	0.5
Clostridium ramosum	1	1	1	1	1	1	1	1	1	1	1	1	1	1	1	1	1	1	1	1	1	1	1	1	1	1	1	1	1	1	1	1	1	1	1	1	1	1	1	0	0.5	0.5	0.5	0.5	0.5	0.5	0.5	0.5	0.5
Clostridium saccharoperbutylacetonicum	1	1	1	1	1	1	1	1	1	1	1	1	1	1	1	1	1	1	1	1	1	1	1	1	1	1	1	1	1	1	1	1	1	1	1	1	1	1	1	0	0.5	0.5	0.5	0.5	0.5	0.5	0.5	0.5	0.5
Clostridium sartagoforme	1	1	1	1	0	1	1	1	1	1	1	1	1	1	1	1	1	1	1	1	1	1	1	1	1	1	1	1	1	1	1	1	1	1	1	1	1	1	1	0	0.5	0.5	0.5	0.5	0.5	0.5	0.5	0.5	0.5
Clostridium saudiense	1	1	1	1	1	1	1	1	1	1	1	1	1	1	1	1	1	1	1	1	1	1	1	1	1	1	1	1	1	1	1	1	1	1	1	1	1	1	1	0	0.5	0.5	0.5	0.5	0.5	0.5	0.5	0.5	0.5
Clostridium senegalense	1	0	1	0	0	0	0	0	0	1	1	0	0	1	1	1	1	1	1	1	1	1	1	1	1	1	1	1	1	1	1	1	1	1	1	1	1	1	1	0	0.5	0.5	0.5	0.5	0.5	0.5	0.5	0.5	0.5
Clostridium septicum	2	0	1	0	0	1	1	0	0	1	1	0	0	1	1	1	1	1	1	1	1	1	1	1	1	1	1	1	1	1	1	1	1	1	1	1	1	1	1	0	0.5	0.5	0.5	0.5	0.5	0.5	0.5	0.5	0.5
Clostridium sporogenes	1	0	1	1	0	0	0	0	0	1	1	1	1	0	1	1	1	1	1	1	1	1	1	1	1	1	1	1	1	1	1	1	1	1	1	1	1	1	1	0	0.5	0.5	0.5	0.5	0.5	0.5	0.5	0.5	0.5
Clostridium tertium	1	1	1	1	1	1	1	1	1	1	1	1	1	1	1	1	1	1	1	1	1	1	1	1	1	1	1	1	1	1	1	1	1	1	1	1	1	1	1	0	0.5	0.5	0.5	0.5	0.5	0.5	0.5	0.5	0.5
Clostridium tyrobutyricum	2	1	1	1	1	1	1	1	1	1	1	1	1	1	1	1	1	1	1	1	1	1	1	1	1	1	1	1	1	1	1	1	1	1	1	1	1	1	1	0	0.5	0.5	0.5	0.5	0.5	0.5	0.5	0.5	0.5
Collinsella aerofaciens	3	1	1	1	0	1	1	0	0	1	1	1	1	1	1	1	1	1	1	1	1	1	1	1	1	1	1	1	1	1	1	1	1	1	1	1	1	1	1	0	0.5	0.5	0.5	0.5	0.5	0.5	0.5	0.5	0.5
Collinsella bouchesdurhonensis	2	1	1	1	0	1	1	1	1	1	1	1	1	1	1	1	1	1	1	1	1	1	1	1	1	1	1	1	1	1	1	1	1	1	1	1	1	1	1	0	0.5	0.5	0.5	0.5	0.5	0.5	0.5	0.5	0.5
Collinsella intestinalis	2	0	0	0	0	0	0	0	0	1	1	1	1	1	1	1	1	1	1	1	1	1	1	1	1	1	1	1	1	1	1	1	1	1	1	1	1	1	1	0	0.5	0.5	0.5	0.5	0.5	0.5	0.5	0.5	0.5
Collinsella phocaeensis	1	1	1	1	0	1	1	0	0	1	1	1	1	1	1	1	1	1	1	1	1	1	1	1	1	1	1	1	1	1	1	1	1	1	1	1	1	1	1	0	0.5	0.5	0.5	0.5	0.5	0.5	0.5	0.5	0.5
Collinsella provencensis	1	0	0	0	0	1	1	0	0	1	1	1	0	1	1	1	1	1	1	1	1	1	1	1	1	1	1	1	1	1	1	1	1	1	1	1	1	1	1	0	0.5	0.5	0.5	0.5	0.5	0.5	0.5	0.5	0.5
Collinsella stercoris	1	1	0	1	0	1	1	0	0	1	1	1	1	1	1	1	1	1	1	1	1	1	1	1	1	1	1	1	1	1	1	1	1	1	1	1	1	1	1	0	0.5	0.5	0.5	0.5	0.5	0.5	0.5	0.5	0.5
Collinsella tanakaei	1	1	1	1	0	1	1	1	1	1	1	1	1	1	1	1	1	1	1	1	1	1	1	1	1	1	1	1	1	1	1	1	1	1	1	1	1	1	1	0	0.5	0.5	0.5	0.5	0.5	0.5	0.5	0.5	0.5
Comamonas testosteroni	3	1	1	1	1	1	1	1	1	1	1	1	1	1	1	1	1	1	1	1	1	1	1	1	1	1	1	1	1	1	1	1	1	1	1	1	1	1	1	0	0.5	0.5	0.5	0.5	0.5	0.5	0.5	0.5	0.5
Coprobacillus cateniformis	1	1	1	1	1	1	1	1	1	1	1	1	1	1	1	1	1	1	1	1	1	1	1	1	1	1	1	1	1	1	1	1	1	1	1	1	1	1	1	0	0.5	0.5	0.5	0.5	0.5	0.5	0.5	0.5	0.5
Coprobacter fastidiosus	1	1	1	1	1	1	1	1	1	1	1	1	1	1	1	1	1	1	1	1	1	1	1	1	1	1	1	1	1	1	1	1	1	1	1	1	1	1	1	0	0.5	0.5	0.5	0.5	0.5	0.5	0.5	0.5	0.5
Coprococcus catus	1	1	1	1	0	1	1	1	1	1	1	1	1	1	1	1	1	1	1	1	1	1	1	1	1	1	1	1	1	1	1	1	1	1	1	1	1	1	1	0	0.5	0.5	0.5	0.5	0.5	0.5	0.5	0.5	0.5
Coprococcus comes	1	1	1	1	0	1	1	1	1	1	1	1	1	1	1	1	1	1	1	1	1	1	1	1	1	1	1	1	1	1	1	1	1	1	1	1	1	1	1	0	0.5	0.5	0.5	0.5	0.5	0.5	0.5	0.5	0.5
Coprococcus eutactus	1	1	1	1	1	1	1	1	1	1	1	1	1	1	1	1	1	1	1	1	1	1	1	1	1	1	1	1	1	1	1	1	1	1	1	1	1	1	1	0	0.5	0.5	0.5	0.5	0.5	0.5	0.5	0.5	0.5
Corynebacterium ammoniagenes	1	1	1	1	1	1	1	1	1	1	1	1	1	1	1	1	1	1	1	1	1	1	1	1	1	1	1	1	1	1	1	1	1	1	1	1	1	1	1	0	0.5	0.5	0.5	0.5	0.5	0.5	0.5	0.5	0.5
Corynebacterium amycolatum	1	1	1	1	1	1	1	1	1	1	1	1	1	1	1	1	1	1	1	1	1	1	1	1	1	1	1	1	1	1	1	1	1	1	1	1	1	1	1	0	0.5	0.5	0.5	0.5	0.5	0.5	0.5	0.5	0.5
Corynebacterium aurimucosum	1	1	1	1	1	1	1	1	1	1	1	1	1	1	1	1	1	1	1	1	1	1	1	1	1	1	1	1	1	1	1	1	1	1	1	1	1	1	1	0	0.5	0.5	0.5	0.5	0.5	0.5	0.5	0.5	0.5
Corynebacterium durum	1	1	1	1	1	1	1	1	1	1	1	1	1	1	1	1	1	1	1	1	1	1	1	1	1	1	1	1	1	1	1	1	1	1	1	1	1	1	1	0	0.5	0.5	0.5	0.5	0.5	0.5	0.5	0.5	0.5
Corynebacterium efficiens	1	1	1	1	1	1	1	1	1	1	1	1	1	1	1	1	1	1	1	1	1	1	1	1	1	1	1	1	1	1	1	1	1	1	1	1	1	1	1	0	0.5	0.5	0.5	0.5	0.5	0.5	0.5	0.5	0.5
Corynebacterium glucuronolyticum	2	1	1	1	1	1	1	1	1	1	1	1	1	1	1	1	1	1	1	1	1	1	1	1	1	1	1	1	1	1	1	1	1	1	1	1	1	1	1	0	0.5	0.5	0.5	0.5	0.5	0.5	0.5	0.5	0.5
Corynebacterium kroppenstedtii	2	1	1	1	1	1	1	1	1	1	1	1	1	1	1	1	1	1	1	1	1	1	1	1	1	1	1	1	1	1	1	1	1	1	1	1	1	1	1	0	0.5	0.5	0.5	0.5	0.5	0.5	0.5	0.5	0.5
Corynebacterium propinquum	1	1	1	1	1	1	1	1	1	1	1	1	1	1	1	1	1	1	1	1	1	1	1	1	1	1	1	1	1	1	1	1	1	1	1	1	1	1	1	0	0.5	0.5	0.5	0.5	0.5	0.5	0.5	0.5	0.5
Corynebacterium pseudodiphtheriticum	1	1	1	1	1	1	1	1	1	1	1	1	1	1	1	1	1	1	1	1	1	1	1	1	1	1	1	1	1	1	1	1	1	1	1	1	1	1	1	0	0.5	0.5	0.5	0.5	0.5	0.5	0.5	0.5	0.5
Corynebacterium striatum	1	1	1	1	1	1	1	1	1	1	1	1	1	1	1	1	1	1	1	1	1	1	1	1	1	1	1	1	1	1	1	1	1	1	1	1	1	1	1	0	0.5	0.5	0.5	0.5	0.5	0.5	0.5	0.5	0.5
Corynebacterium tuberculostearicum	1	0	1	1	1	1	1	1	1	1	1	1	1	1	1	1	1	1	1	1	1	1	1	1	1	1	1	1	1	1	1	1	1	1	1	1	1	1	1	0	0.5	0.5	0.5	0.5	0.5	0.5	0.5	0.5	0.5
Corynebacterium ulcerans	2	1	1	1	1	1	1	1	1	1	1	1	1	1	1	1	1	1	1	1	1	1	1	1	1	1	1	1	1	1	1	1	1	1	1	1	1	1	1	0	0.5	0.5	0.5	0.5	0.5	0.5	0.5	0.5	0.5
Cronobacter sakazakii	5	1	1	1	1	1	1	1	1	1	1	1	1	1	1	1	1	1	1	1	1	1	1	1	1	1	1	1	1	1	1	1	1	1	1	1	1	1	1	0	0.5	0.5	0.5	0.5	0.5	0.5	0.5	0.5	0.5
Cryptobacterium curtum	1	0	1	0	0	1	1	1	1	1	1	1	0	0	1	1	1	1	1	1	1	1	1	1	1	1	1	1	1	1	1	1	1	1	1	1	1	1	1	0	0.5	0.5	0.5	0.5	0.5	0.5	0.5	0.5	0.5
Cuneatibacter caecimuris	1	1	1	1	1	1	1	1	1	1	1	1	1	1	1	1	1	1	1	1	1	1	1	1	1	1	1	1	1	1	1	1	1	1	1	1	1	1	1	0	0.5	0.5	0.5	0.5	0.5	0.5	0.5	0.5	0.5
Cupriavidus metallidurans	1	1	1	1	1	1	1	1	1	1	1	1	1	1	1	1	1	1	1	1	1	1	1	1	1	1	1	1	1	1	1	1	1	1	1	1	1	1	1	0	0.5	0.5	0.5	0.5	0.5	0.5	0.5	0.5	0.5
Curtobacterium flaccumfaciens	1	1	1	1	1	1	1	1	1	1	1	1	1	1	1	1	1	1	1	1	1	1	1	1	1	1	1	1	1	1	1	1	1	1	1	1	1	1	1	0	0.5	0.5	0.5	0.5	0.5	0.5	0.5	0.5	0.5
Cutibacterium acnes	80	1	1	1	0	1	0	0	0	1	1	1	0	1	1	1	1	1	1	1	1	1	1	1	1	1	1	1	1	1	1	1	1	1	1	1	1	1	1	0	0.5	0.5	0.5	0.5	0.5	0.5	0.5	0.5	0.5
Cutibacterium avidum	1	1	1	1	1	1	0	1	1	1	1	1	1	1	1	1	1	1	1	1	1	1	1	1	1	1	1	1	1	1	1	1	1	1	1	1	1	1	1	0	0.5	0.5	0.5	0.5	0.5	0.5	0.5	0.5	0.5
Cutibacterium granulosum	2	0	1	1	0	0	0	0	0	1	1	1	0	1	1	1	1	1	1	1	1	1	1	1	1	1	1	1	1	1	1	1	1	1	1	1	1	1	1	0	0.5	0.5	0.5	0.5	0.5	0.5	0.5	0.5	0.5
Delftia acidovorans	3	1	1	1	1	1	1	1	1	1	1	1	1	1	1	1	1	1	1	1	1	1	1	1	1	1	1	1	1	1	1	1	1	1	1	1	1	1	1	0	0.5	0.5	0.5	0.5	0.5	0.5	0.5	0.5	0.5
Desulfitobacterium hafniense	4	1	1	1	1	1	1	1	1	1	1	1	1	1	1	1	1	1	1	1	1	1	1	1	1	1	1	1	1	1	1	1	1	1	1	1	1	1	1	0	0.5	0.5	0.5	0.5	0.5	0.5	0.5	0.5	0.5
Desulfotomaculum acetoxidans	1	1	1	1	1	1	1	1	1	1	1	1	0	1	1	1	1	1	1	1	1	1	1	1	1	1	1	1	1	1	1	1	1	1	1	1	1	1	1	0	0.5	0.5	0.5	0.5	0.5	0.5	0.5	0.5	0.5
Desulfotomaculum gibsoniae	1	1	1	1	1	1	1	1	1	1	1	1	0	1	1	1	1	1	1	1	1	1	1	1	1	1	1	1	1	1	1	1	1	1	1	1	1	1	1	0	0.5	0.5	0.5	0.5	0.5	0.5	0.5	0.5	0.5
Desulfotomaculum hydrothermale	1	1	1	1	1	1	1	1	1	1	1	1	0	1	1	1	1	1	1	1	1	1	1	1	1	1	1	1	1	1	1	1	1	1	1	1	1	1	1	0	0.5	0.5	0.5	0.5	0.5	0.5	0.5	0.5	0.5
Desulfotomaculum kuznetsovii	1	1	1	1	1	1	1	1	1	1	1	1	0	1	1	1	1	1	1	1	1	1	1	1	1	1	1	1	1	1	1	1	1	1	1	1	1	1	1	0	0.5	0.5	0.5	0.5	0.5	0.5	0.5	0.5	0.5
Desulfotomaculum nigrificans	2	1	1	1	1	1	1	1	1	1	1	1	0	1	1	1	1	1	1	1	1	1	1	1	1	1	1	1	1	1	1	1	1	1	1	1	1	1	1	0	0.5	0.5	0.5	0.5	0.5	0.5	0.5	0.5	0.5
Desulfotomaculum reducens	1	1	1	1	1	1	1	1	1	1	1	1	0	1	1	1	1	1	1	1	1	1	1	1	1	1	1	1	1	1	1	1	1	1	1	1	1	1	1	0	0.5	0.5	0.5	0.5	0.5	0.5	0.5	0.5	0.5
Desulfotomaculum ruminis	1	1	1	1	1	1	1	1	1	1	1	1	1	1	1	1	1	1	1	1	1	1	1	1	1	1	1	1	1	1	1	1	1	1	1	1	1	1	1	0	0.5	0.5	0.5	0.5	0.5	0.5	0.5	0.5	0.5
Desulfovibrio alaskensis	1	1	1	1	1	1	1	1	1	0	1	1	0	1	1	1	1	1	1	1	1	1	1	1	1	1	1	1	1	1	1	1	1	1	1	1	1	1	1	0	0.5	0.5	0.5	0.5	0.5	0.5	0.5	0.5	0.5
Desulfovibrio desulfuricans	1	1	1	1	1	1	1	1	1	1	1	1	1	1	1	1	1	1	1	1	1	1	1	1	1	1	1	1	1	1	1	1	1	1	1	1	1	1	1	0	0.5	0.5	0.5	0.5	0.5	0.5	0.5	0.5	0.5
Desulfovibrio piger	1	1	1	1	1	1	1	1	1	1	1	1	1	1	1	1	1	1	1	1	1	1	1	1	1	1	1	1	1	1	1	1	1	1	1	1	1	1	1	0	0.5	0.5	0.5	0.5	0.5	0.5	0.5	0.5	0.5
Dialister invisus	2	0	1	0	0	0.5	1	0	0	1	0	1	0	1	1	1	1	0	1	1	1	1	1	1	0	1	1	1	1	1	1	1	1	1	1	1	1	1	1	1	0.5	0.5	0.5	0.5	0	0.5	0.5	0.5	0.5
Dialister succinatiphilus	1	1	1	1	1	1	1	0	0	1	0	1	1	1	1	1	1	1	1	1	1	1	1	1	1	1	1	1	1	1	1	1	1	1	1	1	1	1	1	0	0.5	0.5	0.5	0.5	0.5	0.5	0.5	0.5	0.5
Dielma fastidiosa	2	0	0	1	0	1	1	0	0	1	1	1	0	1	1	1	1	1	1	1	1	1	1	1	1	1	1	1	1	1	1	1	1	1	1	1	1	1	1	0	0.5	0.5	0.5	0.5	0.5	0.5	0.5	0.5	0.5
Dietzia cinnamea	2	1	1	1	1	1	1	1	1	1	1	1	1	1	1	1	1	1	1	1	1	1	1	1	1	1	1	1	1	1	1	1	1	1	1	1	1	1	1	0	0.5	0.5	0.5	0.5	0.5	0.5	0.5	0.5	0.5
Dorea formicigenerans	4	1	1	1	0	1	1	1	1	1	1	1	1	1	1	1	1	1	1	1	1	1	1	1	1	1	1	1	1	1	1	1	1	1	1	1	1	1	1	0	0.5	0.5	0.5	0.5	0.5	0.5	0.5	0.5	0.5
Dorea longicatena	3	1	1	1	0	1	1	1	1	1	1	1	1	0	1	1	1	1	1	1	1	1	1	1	1	1	1	1	1	1	1	1	1	1	1	1	1	1	1	0	0.5	0.5	0.5	0.5	0.5	0.5	0.5	0.5	0.5
Dyadobacter beijingensis	1	1	1	1	1	1	1	1	1	1	1	1	1	1	1	1	1	1	1	1	1	1	1	1	1	1	1	1	1	1	1	1	1	1	1	1	1	1	1	0	0.5	0.5	0.5	0.5	0.5	0.5	0.5	0.5	0.5
Dyadobacter fermentans	1	1	1	1	1	1	1	1	1	1	1	1	1	1	1	1	1	1	1	1	1	1	1	1	1	1	1	1	1	1	1	1	1	1	1	1	1	1	1	0	0.5	0.5	0.5	0.5	0.5	0.5	0.5	0.5	0.5
Dysgonomonas gadei	1	1	1	1	1	1	1	1	1	1	1	1	1	1	1	1	1	1	1	1	1	1	1	1	1	1	1	1	1	1	1	1	1	1	1	1	1	1	1	0	0.5	0.5	0.5	0.5	0.5	0.5	0.5	0.5	0.5
Dysgonomonas mossii	1	1	1	1	1	1	1	1	1	1	1	1	1	1	1	1	1	1	1	1	1	1	1	1	1	1	1	1	1	1	1	1	1	1	1	1	1	1	1	0	0.5	0.5	0.5	0.5	0.5	0.5	0.5	0.5	0.5
Edwardsiella piscicida	1	1	1	1	1	1	1	1	1	1	1	1	1	1	1	1	1	1	1	1	1	1	1	1	1	1	1	1	1	1	1	1	1	1	1	1	1	1	1	0	0.5	0.5	0.5	0.5	0.5	0.5	0.5	0.5	0.5
Edwardsiella tarda	5	1	1	1	1	1	1	1	1	1	1	1	1	1	1	1	1	1	1	1	1	1	1	1	1	1	1	1	1	1	1	1	1	1	1	1	1	1	1	0	0.5	0.5	0.5	0.5	0.5	0.5	0.5	0.5	0.5
Eggerthella lenta	3	1	1	1	0	1	1	1	1	1	1	1	1	1	1	1	1	1	1	1	1	1	1	1	1	1	1	1	1	1	1	1	1	1	1	1	1	1	1	0	0.5	0.5	0.5	0.5	0.5	0.5	0.5	0.5	0.5
Eggerthia catenaformis	1	0	1	1	0	1	1	0	0	1	1	1	1	1	1	1	1	1	1	1	1	1	1	1	1	1	1	1	1	1	1	1	1	1	1	1	1	1	1	0	0.5	0.5	0.5	0.5	0.5	0.5	0.5	0.5	0.5
Eikenella corrodens	1	0	0	0	1	1	1	1	1	1	1	1	1	0	1	1	1	1	0	0	1	1	1	1	1	1	1	1	1	1	1	1	1	1	1	1	1	1	1	0	0.5	0.5	0.5	0.5	0.5	0.5	0.5	0.5	0.5
Eisenbergiella tayi	1	1	1	1	1	1	1	1	1	1	1	1	1	1	1	1	1	1	1	1	1	1	1	1	1	1	1	1	1	1	1	1	1	1	1	1	1	1	1	0	0.5	0.5	0.5	0.5	0.5	0.5	0.5	0.5	0.5
Emergencia timonensis	1	0	1	1	0	1	1	1	1	1	1	1	1	1	1	1	1	1	1	1	1	1	1	1	1	1	1	1	1	1	1	1	1	1	1	1	1	1	1	0	0.5	0.5	0.5	0.5	0.5	0.5	0.5	0.5	0.5
Enhydrobacter aerosaccus	1	1	1	1	1	1	1	1	1	1	1	1	1	1	1	1	1	1	0	0	1	1	1	1	1	1	1	1	1	1	1	1	1	1	1	1	1	1	1	0	0.5	0.5	0.5	0.5	0.5	0.5	0.5	0.5	0.5
Enorma massiliensis	1	1	1	1	0	1	1	1	1	1	1	1	1	1	1	1	1	1	1	1	1	1	1	1	1	1	1	1	1	1	1	1	1	1	1	1	1	1	1	0	0.5	0.5	0.5	0.5	0.5	0.5	0.5	0.5	0.5
Enterobacter cloacae complex	13	1	1	1	1	1	1	1	1	1	1	1	1	1	1	1	1	1	1	1	1	1	1	1	1	1	1	1	1	1	1	1	1	1	1	1	1	1	1	0	0.5	0.5	0.5	0.5	0.5	0.5	0.5	0.5	0.5
Enterobacter massiliensis	1	1	1	1	1	1	1	1	1	1	1	1	1	1	1	1	1	1	1	1	1	1	1	1	1	1	1	1	1	1	1	1	1	1	1	1	1	1	1	0	0.5	0.5	0.5	0.5	0.5	0.5	0.5	0.5	0.5
Enterobacter tabaci	1	1	1	1	1	1	1	1	1	1	1	1	1	1	1	1	1	1	1	1	1	1	1	1	1	1	1	1	1	1	1	1	1	1	1	1	1	1	1	0	0.5	0.5	0.5	0.5	0.5	0.5	0.5	0.5	0.5
Enterococcus asini	1	1	1	1	0	1	1	1	1	1	1	1	1	1	1	1	1	1	1	1	1	1	1	1	1	1	1	1	1	1	1	1	1	1	1	1	1	1	1	0	0.5	0.5	0.5	0.5	0.5	0.5	0.5	0.5	0.5
Enterococcus avium	8	1	1	1	1	1	1	1	1	1	1	1	1	1	1	1	1	1	1	1	1	1	1	1	1	1	1	1	1	1	1	1	1	1	1	1	1	1	1	0	0.5	0.5	0.5	0.5	0.5	0.5	0.5	0.5	0.5
Enterococcus casseliflavus	5	1	1	1	1	1	1	1	1	1	1	1	1	1	1	1	1	1	1	1	1	1	1	1	1	1	1	1	1	1	1	1	1	1	1	1	1	1	1	0	0.5	0.5	0.5	0.5	0.5	0.5	0.5	0.5	0.5
Enterococcus cecorum	1	1	1	1	1	1	1	1	1	1	1	1	1	1	1	1	1	1	1	1	1	1	1	1	1	1	1	1	1	1	1	1	1	1	1	1	1	1	1	0	0.5	0.5	0.5	0.5	0.5	0.5	0.5	0.5	0.5
Enterococcus dispar	1	1	1	1	0	1	1	1	1	1	1	1	0	1	1	1	1	1	1	1	1	1	1	1	1	1	1	1	1	1	1	1	1	1	1	1	1	1	1	0	0.5	0.5	0.5	0.5	0.5	0.5	0.5	0.5	0.5
Enterococcus durans	1	0	1	0	1	1	1	0	0	0	1	0	0	1	1	1	1	1	1	1	1	1	1	1	1	1	1	1	1	1	1	1	1	1	1	1	1	1	1	0	0.5	0.5	0.5	0.5	0.5	0.5	0.5	0.5	0.5
Enterococcus faecalis	62	0	1	0	0	1	1	0	0	0	1	0.983871	0	1	1	1	1	1	1	1	1	1	1	1	1	1	1	1	1	1	0	1	1	1	1	1	1	1	1	1	0.5	0.5	0.5	0.5	0.5	0.5	0.5	0.5	0.5
Enterococcus faecium	31	0	1	0	0	1	1	0	0	0	1	0	0	1	1	1	1	1	1	1	1	1	1	1	1	1	1	1	1	1	1	1	1	1	1	1	1	1	1	0	0.5	0.5	0.5	0.5	0.5	0.5	0.5	0.5	0.5
Enterococcus gallinarum	1	1	1	0	0	1	1	1	1	1	1	1	1	1	1	1	1	1	1	1	1	1	1	1	1	1	1	1	1	1	1	1	1	1	1	1	1	1	1	0	0.5	0.5	0.5	0.5	0.5	0.5	0.5	0.5	0.5
Enterococcus hirae	6	0	1	0	0	1	1	0	0	0	1	0	0	1	1	1	1	1	1	1	1	1	1	1	1	1	1	1	1	1	1	1	1	1	1	1	1	1	1	0	0.5	0.5	0.5	0.5	0.5	0.5	0.5	0.5	0.5
Enterococcus phoeniculicola	1	0	1	0	0	1	1	0	0	1	1	1	0	1	1	1	1	1	1	1	1	1	1	1	1	1	1	1	1	1	1	1	1	1	1	1	1	1	1	0	0.5	0.5	0.5	0.5	0.5	0.5	0.5	0.5	0.5
Enterococcus pseudoavium	1	1	1	1	1	1	1	1	1	1	1	1	1	1	1	1	1	1	1	1	1	1	1	1	1	1	1	1	1	1	1	1	1	1	1	1	1	1	1	0	0.5	0.5	0.5	0.5	0.5	0.5	0.5	0.5	0.5
Enterococcus raffinosus	1	1	1	1	1	1	1	1	1	1	1	1	1	1	1	1	1	1	1	1	1	1	1	1	1	1	1	1	1	1	1	1	1	1	1	1	1	1	1	0	0.5	0.5	0.5	0.5	0.5	0.5	0.5	0.5	0.5
Enterococcus saccharolyticus	2	1	1	0.5	0.5	1	1	1	1	1	1	1	1	1	1	1	1	1	1	1	1	1	0	0	1	1	1	1	1	1	1	1	1	1	1	1	1	1	1	2	0.5	0.5	0	0	0.5	0.5	0.5	0.5	0.5
Eremococcus coleocola	1	0	0	0	0	0	0	0	0	0	1	0	0	1	0	1	1	0	1	1	1	1	1	1	1	1	1	1	1	1	1	1	1	1	1	1	1	1	1	0	0.5	0.5	0.5	0.5	0.5	0.5	0.5	0.5	0.5
Erysipelatoclostridium ramosum	1	1	1	1	1	1	1	1	1	1	1	1	1	1	1	1	1	1	1	1	1	1	1	1	1	1	1	1	1	1	1	1	1	1	1	1	1	1	1	0	0.5	0.5	0.5	0.5	0.5	0.5	0.5	0.5	0.5
Escherichia albertii	2	1	1	1	1	1	1	1	1	1	1	1	1	1	1	1	1	1	1	1	1	1	1	1	1	1	1	1	1	1	1	1	1	1	1	1	1	1	1	0	0.5	0.5	0.5	0.5	0.5	0.5	0.5	0.5	0.5
Escherichia coli	92	1	1	1	1	1	1	1	0.98913	1	1	1	1	1	1	1	1	1	1	1	1	1	1	1	1	1	1	0	1	1	1	1	1	1	1	1	1	1	1	1	0.5	0.5	0.5	0.5	0.5	0.5	0.5	0.48913	0.5
Escherichia fergusonii	4	1	1	1	1	1	1	1	1	1	1	1	1	1	1	1	1	1	1	1	1	1	1	1	1	1	1	1	1	1	1	1	1	1	1	1	1	1	1	0	0.5	0.5	0.5	0.5	0.5	0.5	0.5	0.5	0.5
Escherichia fergusonii	1	1	1	1	1	1	1	1	1	1	1	1	1	1	1	1	1	1	1	1	1	1	1	1	1	1	1	1	1	1	1	1	1	1	1	1	1	1	1	0	0.5	0.5	0.5	0.5	0.5	0.5	0.5	0.5	0.5
Escherichia marmotae	1	1	1	1	1	1	1	1	1	1	1	1	1	1	1	1	1	1	1	1	1	1	1	1	1	1	1	1	1	1	1	1	1	1	1	1	1	1	1	0	0.5	0.5	0.5	0.5	0.5	0.5	0.5	0.5	0.5
Eubacterium callanderi	2	1	1	1	1	1	1	1	1	1	1	1	1	1	1	1	1	1	1	1	1	1	1	1	1	1	1	1	1	1	1	1	1	1	1	1	1	1	1	0	0.5	0.5	0.5	0.5	0.5	0.5	0.5	0.5	0.5
Eubacterium coprostanoligenes	1	1	1	1	0	1	1	1	1	1	1	1	1	1	1	1	1	1	1	1	1	1	1	1	1	1	1	1	1	1	1	1	1	1	1	1	1	1	1	0	0.5	0.5	0.5	0.5	0.5	0.5	0.5	0.5	0.5
Eubacterium limosum	2	1	1	1	1	1	1	1	1	1	1	1	1	1	1	1	1	1	1	1	1	1	1	1	1	1	1	1	1	1	1	1	1	1	1	1	1	1	1	0	0.5	0.5	0.5	0.5	0.5	0.5	0.5	0.5	0.5
Eubacterium ramulus	1	1	1	1	1	1	1	1	1	1	1	1	1	1	1	1	1	1	1	1	1	1	1	1	1	1	1	1	1	1	1	1	1	1	1	1	1	1	1	0	0.5	0.5	0.5	0.5	0.5	0.5	0.5	0.5	0.5
Eubacterium ruminantium	1	1	1	1	1	1	0	1	1	1	1	1	1	1	1	1	1	1	1	1	1	1	1	1	1	1	1	1	1	1	1	1	1	1	1	1	1	1	1	0	0.5	0.5	0.5	0.5	0.5	0.5	0.5	0.5	0.5
Eubacterium ventriosum	1	1	1	1	0	1	1	1	1	1	1	1	1	1	1	1	1	1	1	1	1	1	1	1	1	1	1	1	1	1	1	1	1	1	1	1	1	1	1	0	0.5	0.5	0.5	0.5	0.5	0.5	0.5	0.5	0.5
Faecalibacterium prausnitzii	7	1	1	0.571429	0	1	1	1	1	1	1	1	1	1	1	1	1	1	1	1	1	1	0	1	1	1	1	1	1	1	1	1	1	1	1	1	1	1	1	1	0.5	0.5	0.0714286	0.5	0.5	0.5	0.5	0.5	0.5
Faecalicatena contorta	1	1	1	1	1	1	1	1	1	1	1	1	1	1	1	1	1	1	1	1	1	1	1	1	1	1	1	1	1	1	1	1	1	1	1	1	1	1	1	0	0.5	0.5	0.5	0.5	0.5	0.5	0.5	0.5	0.5
Faecalicatena fissicatena	1	1	1	1	1	1	1	1	1	1	1	1	1	1	1	1	1	1	1	1	1	1	1	1	1	1	1	1	1	1	1	1	1	1	1	1	1	1	1	0	0.5	0.5	0.5	0.5	0.5	0.5	0.5	0.5	0.5
Faecalicoccus pleomorphus	1	1	1	1	0	1	0	1	1	1	1	1	1	1	1	1	1	1	1	1	1	1	1	1	1	1	1	1	1	1	1	1	1	1	1	1	1	1	1	0	0.5	0.5	0.5	0.5	0.5	0.5	0.5	0.5	0.5
Faecalitalea cylindroides	1	0	0	0	0	1	0	1	1	1	1	1	0	1	1	1	1	0	1	1	1	1	1	1	1	1	1	1	1	1	1	1	1	1	1	1	1	1	1	0	0.5	0.5	0.5	0.5	0.5	0.5	0.5	0.5	0.5
Filifactor alocis	1	0	0	0	0	0	0	0	0	1	1	1	1	1	1	1	1	0	1	1	1	1	1	1	1	1	1	1	1	1	1	1	1	1	1	1	1	1	1	0	0.5	0.5	0.5	0.5	0.5	0.5	0.5	0.5	0.5
Finegoldia magna	6	0	0	0	0	0	0	0	0	0	0.5	0.666667	0	0	1	1	1	1	1	1	1	1	1	1	1	1	1	1	1	0	0	1	1	1	1	1	1	1	1	2	0.5	0.5	0.5	0.5	0.5	0.5	0.5	0.5	0.5
Flavonifractor plautii	4	1	1	1	0	0.75	1	1	1	1	1	1	1	1	1	1	1	1	1	1	1	1	1	1	0	1	1	1	1	1	1	1	1	1	1	1	1	1	1	1	0.5	0.5	0.5	0.5	0.25	0.5	0.5	0.5	0.5
Fusicatenibacter saccharivorans	1	1	1	1	1	1	1	1	1	1	1	1	1	1	1	1	1	1	1	1	1	1	1	1	1	1	1	1	1	1	1	1	1	1	1	1	1	1	1	0	0.5	0.5	0.5	0.5	0.5	0.5	0.5	0.5	0.5
Fusobacterium gonidiaformans	3	0	0	0	0	0	0	0	0	0	0	0	0	0	1	1	1	1	1	1	1	1	1	1	1	1	1	1	1	1	1	1	1	1	1	1	1	1	1	0	0.5	0.5	0.5	0.5	0.5	0.5	0.5	0.5	0.5
Fusobacterium mortiferum	1	0	1	0	0	0	0	1	1	0	0	0	0	1	1	1	1	1	1	1	1	1	1	1	1	1	1	1	1	1	1	1	1	1	1	1	1	1	1	0	0.5	0.5	0.5	0.5	0.5	0.5	0.5	0.5	0.5
Fusobacterium necrophorum	4	0	0	0	0	0	0	0	0	0	0	1	1	0	1	1	1	1	1	1	1	1	1	1	1	1	1	1	1	1	1	1	1	1	1	1	1	1	1	0	0.5	0.5	0.5	0.5	0.5	0.5	0.5	0.5	0.5
Fusobacterium nucleatum	21	0	0	0	0	0	0.238095	0.0952381	0.0952381	0.857143	0.0952381	0.0952381	0.190476	0	1	1	1	1	1	1	1	1	1	1	1	0	0	0	0	0	0	0	1	1	1	1	1	1	1	7	0.5	0.5	0.5	0.5	0.5	0.261905	0.404762	0.404762	0.357143
Fusobacterium periodonticum	6	0	0	0	0	0	0	1	1	0	1	1	1	0	1	1	1	1	1	1	1	1	1	1	1	1	1	1	1	1	1	1	1	1	1	1	1	1	1	0	0.5	0.5	0.5	0.5	0.5	0.5	0.5	0.5	0.5
Fusobacterium russii	1	0	0	0	0	0	0	0	0	0	0	1	0	1	1	1	1	1	1	1	1	1	1	1	1	1	1	1	1	1	1	1	1	1	1	1	1	1	1	0	0.5	0.5	0.5	0.5	0.5	0.5	0.5	0.5	0.5
Fusobacterium ulcerans	3	0	1	0	0	1	1	0	0	0	0	1	0	1	1	1	1	1	1	1	1	1	1	1	1	1	1	1	1	1	1	1	1	1	1	1	1	1	1	0	0.5	0.5	0.5	0.5	0.5	0.5	0.5	0.5	0.5
Fusobacterium varium	1	0	1	0	0	1	1	0	0	0	0	1	1	1	1	1	1	1	1	1	1	1	1	1	1	1	1	1	1	1	1	1	1	1	1	1	1	1	1	0	0.5	0.5	0.5	0.5	0.5	0.5	0.5	0.5	0.5
Gemella haemolysans	5	0	1	0	0	0	0	0	0	0	1	1	1	0	1	1	1	0	1	1	1	1	1	1	1	1	1	1	1	1	1	1	1	1	1	1	1	1	1	0	0.5	0.5	0.5	0.5	0.5	0.5	0.5	0.5	0.5
Gemella morbillorum	1	0	0	0	0	0	0	0	0	0	1	1	1	0	1	1	1	0	1	1	1	1	1	1	1	1	1	1	1	1	1	1	1	1	1	1	1	1	1	0	0.5	0.5	0.5	0.5	0.5	0.5	0.5	0.5	0.5
Gemella sanguinis	1	0	1	0	0	0	0	0	0	0	1	1	1	0	0	1	1	0	1	1	1	1	1	1	1	1	1	1	1	1	1	1	1	1	1	1	1	1	1	0	0.5	0.5	0.5	0.5	0.5	0.5	0.5	0.5	0.5
Gemmiger formicilis	1	1	1	0	0	1	1	1	1	1	1	0	1	1	1	1	1	1	1	1	1	1	1	1	1	1	1	1	1	1	1	1	1	1	1	1	1	1	1	0	0.5	0.5	0.5	0.5	0.5	0.5	0.5	0.5	0.5
Gordonia rubripertincta	1	1	1	1	1	1	1	1	1	1	0	1	1	1	1	1	1	1	1	1	1	1	1	1	1	1	1	1	1	1	1	1	1	1	1	1	1	1	1	0	0.5	0.5	0.5	0.5	0.5	0.5	0.5	0.5	0.5
Gordonia terrae	2	1	1	1	1	1	1	1	1	1	0	1	1	1	1	1	1	1	1	1	1	1	1	1	1	1	1	1	1	1	1	1	1	1	1	1	1	1	1	0	0.5	0.5	0.5	0.5	0.5	0.5	0.5	0.5	0.5
Gordonibacter massiliensis	1	1	1	1	1	1	1	1	1	1	1	1	1	1	1	1	1	1	1	1	1	1	1	1	1	1	1	1	1	1	1	1	1	1	1	1	1	1	1	0	0.5	0.5	0.5	0.5	0.5	0.5	0.5	0.5	0.5
Gordonibacter pamelaeae	1	1	1	1	0	0	0	1	1	1	1	1	1	1	1	1	1	1	1	1	1	1	1	1	1	1	1	1	1	1	1	1	1	1	1	1	1	1	1	0	0.5	0.5	0.5	0.5	0.5	0.5	0.5	0.5	0.5
Gottschalkia acidurici	1	1	1	1	1	1	1	1	1	0	1	1	1	1	1	1	1	1	1	1	1	1	1	1	1	1	1	1	1	1	1	1	1	1	1	1	1	1	1	0	0.5	0.5	0.5	0.5	0.5	0.5	0.5	0.5	0.5
Gracilibacillus phocaeensis	1	1	1	1	1	1	1	1	1	1	1	1	1	1	1	1	1	1	1	1	1	1	1	1	1	1	1	1	1	1	1	1	1	1	1	1	1	1	1	0	0.5	0.5	0.5	0.5	0.5	0.5	0.5	0.5	0.5
Granulicatella adiacens	2	0	0	0	0	0	0	0	0	0	1	1	0	0	1	0	0	0	1	1	1	1	1	1	1	1	1	1	1	1	1	1	1	1	1	1	1	1	1	0	0.5	0.5	0.5	0.5	0.5	0.5	0.5	0.5	0.5
Granulicatella elegans	1	0	0	0	0	0	0	0	0	0	1	1	0	1	1	0	0	0	1	1	1	1	1	1	1	1	1	1	1	1	1	1	1	1	1	1	1	1	1	0	0.5	0.5	0.5	0.5	0.5	0.5	0.5	0.5	0.5
Grimontia hollisae	1	1	1	1	1	1	1	1	1	1	1	1	1	1	1	1	1	1	1	1	1	1	1	1	1	1	1	1	1	1	1	1	1	1	1	1	1	1	1	0	0.5	0.5	0.5	0.5	0.5	0.5	0.5	0.5	0.5
Haemophilus aegyptius	1	0	1	1	1	1	1	1	1	1	1	1	1	1	1	1	1	1	1	1	1	1	1	1	1	1	1	1	1	1	1	1	1	1	1	1	1	1	1	0	0.5	0.5	0.5	0.5	0.5	0.5	0.5	0.5	0.5
Haemophilus haemolyticus	1	0	1	0	1	1	1	1	1	1	1	1	1	1	1	1	1	1	1	1	1	1	1	1	1	1	1	1	1	1	1	1	1	1	1	1	1	1	1	0	0.5	0.5	0.5	0.5	0.5	0.5	0.5	0.5	0.5
Haemophilus influenzae	12	0	1	0.916667	1	1	1	1	1	1	1	1	1	1	1	1	1	1	1	1	1	1	0	1	1	1	1	1	1	1	1	1	1	1	1	1	1	1	1	1	0.5	0.5	0.416667	0.5	0.5	0.5	0.5	0.5	0.5
Haemophilus parahaemolyticus	1	1	1	1	1	1	1	1	1	1	1	1	1	1	1	1	1	1	1	1	1	1	1	1	1	1	1	1	1	1	1	1	1	1	1	1	1	1	1	0	0.5	0.5	0.5	0.5	0.5	0.5	0.5	0.5	0.5
Haemophilus parainfluenzae	6	0	1	0.333333	1	1	1	1	1	1	1	1	1	1	1	1	1	1	1	1	1	1	0	1	1	1	1	1	1	1	1	1	1	1	1	1	1	1	1	1	0.5	0.5	0.166667	0.5	0.5	0.5	0.5	0.5	0.5
Haemophilus pittmaniae	1	1	1	1	1	1	1	1	1	1	1	1	1	1	1	1	1	1	1	1	1	1	1	1	1	1	1	1	1	1	1	1	1	1	1	1	1	1	1	0	0.5	0.5	0.5	0.5	0.5	0.5	0.5	0.5	0.5
Haemophilus sputorum	2	1	1	1	1	1	1	1	1	1	1	1	1	1	1	1	1	1	1	1	1	1	1	1	1	1	1	1	1	1	1	1	1	1	1	1	1	1	1	0	0.5	0.5	0.5	0.5	0.5	0.5	0.5	0.5	0.5
Hafnia alvei	4	1	1	1	1	1	1	1	1	1	1	1	1	1	1	1	1	1	1	1	1	1	1	1	1	1	1	1	1	1	1	1	1	1	1	1	1	1	1	0	0.5	0.5	0.5	0.5	0.5	0.5	0.5	0.5	0.5
Halodesulfovibrio aestuarii	1	1	1	1	1	1	1	1	1	1	1	1	0	1	1	1	1	1	1	1	1	1	1	1	1	1	1	1	1	1	1	1	1	1	1	1	1	1	1	0	0.5	0.5	0.5	0.5	0.5	0.5	0.5	0.5	0.5
Helicobacter bilis	2	1	1	1	1	1	1	1	1	1	1	1	1	0	1	1	1	1	1	1	1	1	1	1	1	1	1	1	1	1	1	1	1	1	1	1	1	1	1	0	0.5	0.5	0.5	0.5	0.5	0.5	0.5	0.5	0.5
Helicobacter canadensis	1	1	1	1	1	1	1	1	1	1	1	1	1	1	1	1	1	1	1	1	1	1	1	1	1	1	1	1	1	1	1	1	1	1	1	1	1	1	1	0	0.5	0.5	0.5	0.5	0.5	0.5	0.5	0.5	0.5
Helicobacter cinaedi	2	1	1	1	1	1	1	1	1	1	1	1	1	1	1	1	1	1	1	1	1	1	1	1	1	1	1	1	1	1	1	1	1	1	1	1	1	1	1	0	0.5	0.5	0.5	0.5	0.5	0.5	0.5	0.5	0.5
Helicobacter pullorum	1	1	1	1	1	1	1	1	1	1	0	1	1	1	0	1	1	1	1	1	1	1	1	1	1	1	1	1	1	1	1	1	1	1	1	1	1	1	1	0	0.5	0.5	0.5	0.5	0.5	0.5	0.5	0.5	0.5
Helicobacter pylori	17	0	1	0	1	1	0	0	0	1	0	1	0	0	1	1	1	1	0.529412	0.529412	1	1	1	1	1	1	1	1	1	1	1	1	1	1	1	1	1	0	0	2	0.5	0.5	0.5	0.5	0.5	0.5	0.5	0.5	0.5
Helicobacter winghamensis	1	1	1	1	1	1	1	1	1	1	1	1	1	1	1	1	1	1	1	1	1	1	1	1	1	1	1	1	1	1	1	1	1	1	1	1	1	1	1	0	0.5	0.5	0.5	0.5	0.5	0.5	0.5	0.5	0.5
Holdemanella biformis	1	0	0	1	0	1	1	0	0	1	1	1	1	0	1	1	1	1	1	1	1	1	1	1	1	1	1	1	1	1	1	1	1	1	1	1	1	1	1	0	0.5	0.5	0.5	0.5	0.5	0.5	0.5	0.5	0.5
Holdemania filiformis	1	0	0	0	0	1	1	0	0	1	0	1	0	0	1	1	1	1	1	1	1	1	1	1	1	1	1	1	1	1	1	1	1	1	1	1	1	1	1	0	0.5	0.5	0.5	0.5	0.5	0.5	0.5	0.5	0.5
Holdemania massiliensis	1	0	0	0	0	1	1	0	0	1	0	1	0	0	1	1	1	1	1	1	1	1	1	1	1	1	1	1	1	1	1	1	1	1	1	1	1	1	1	0	0.5	0.5	0.5	0.5	0.5	0.5	0.5	0.5	0.5
Hungateiclostridium thermocellum	1	1	1	1	1	1	1	1	1	1	1	1	1	1	1	1	1	1	1	1	1	1	1	1	1	1	1	1	1	1	1	1	1	1	1	1	1	1	1	0	0.5	0.5	0.5	0.5	0.5	0.5	0.5	0.5	0.5
Hungatella hathewayi	3	1	1	1	1	1	1	1	1	1	1	1	1	1	1	1	1	1	1	1	1	1	1	1	1	1	1	1	1	1	1	1	1	1	1	1	1	1	1	0	0.5	0.5	0.5	0.5	0.5	0.5	0.5	0.5	0.5
Hydrogenoanaerobacterium saccharovorans	1	1	1	1	0	1	1	1	1	1	1	1	1	1	1	1	1	1	1	1	1	1	1	1	1	1	1	1	1	1	1	1	1	1	1	1	1	1	1	0	0.5	0.5	0.5	0.5	0.5	0.5	0.5	0.5	0.5
Intestinibacillus massiliensis	1	1	1	1	1	1	0	1	1	1	1	1	1	1	1	1	1	1	1	1	1	1	1	1	1	1	1	1	1	1	1	1	1	1	1	1	1	1	1	0	0.5	0.5	0.5	0.5	0.5	0.5	0.5	0.5	0.5
Intestinibacter bartlettii	2	1	1	1	0	1	1	1	1	1	1	1	1	1	1	1	1	1	1	1	1	1	1	1	1	1	1	1	1	1	1	1	1	1	1	1	1	1	1	0	0.5	0.5	0.5	0.5	0.5	0.5	0.5	0.5	0.5
Intestinimonas butyriciproducens	3	1	1	1	1	0	1	1	1	1	1	1	1	1	1	1	1	1	1	1	1	1	1	1	1	1	1	1	1	1	1	1	1	1	1	1	1	1	1	0	0.5	0.5	0.5	0.5	0.5	0.5	0.5	0.5	0.5
Intestinimonas massiliensis	1	1	1	1	0	0	0	1	1	1	1	1	1	1	1	1	1	1	1	1	1	1	1	1	1	1	1	1	1	1	1	1	1	1	1	1	1	1	1	0	0.5	0.5	0.5	0.5	0.5	0.5	0.5	0.5	0.5
Kallipyga massiliensis	1	0	0	0	0	0	0	0	0	0	0	0	0	0	1	1	1	0	1	1	1	1	1	1	1	1	1	1	1	1	1	1	1	1	1	1	1	1	1	0	0.5	0.5	0.5	0.5	0.5	0.5	0.5	0.5	0.5
Kineothrix alysoides	1	1	1	1	1	1	1	1	1	1	1	1	1	1	1	1	1	1	1	1	1	1	1	1	1	1	1	1	1	1	1	1	1	1	1	1	1	1	1	0	0.5	0.5	0.5	0.5	0.5	0.5	0.5	0.5	0.5
Kingella oralis	1	0	1	1	1	1	1	1	1	0	1	1	1	1	1	1	1	1	1	1	1	1	1	1	1	1	1	1	1	1	1	1	1	1	1	1	1	1	1	0	0.5	0.5	0.5	0.5	0.5	0.5	0.5	0.5	0.5
Klebsiella aerogenes	5	1	1	1	1	1	1	1	1	1	1	1	1	1	1	1	1	1	1	1	1	1	1	1	1	1	1	1	1	1	1	1	1	1	1	1	1	1	1	0	0.5	0.5	0.5	0.5	0.5	0.5	0.5	0.5	0.5
Klebsiella michiganensis	3	1	1	1	1	1	1	1	1	1	1	1	1	1	1	1	1	1	1	1	1	1	1	1	1	1	1	1	1	1	1	1	1	1	1	1	1	1	1	0	0.5	0.5	0.5	0.5	0.5	0.5	0.5	0.5	0.5
Klebsiella oxytoca	18	1	1	1	1	1	1	1	1	1	1	1	1	1	1	1	1	1	1	1	1	1	1	1	1	1	1	1	1	1	1	1	1	1	1	1	1	1	1	0	0.5	0.5	0.5	0.5	0.5	0.5	0.5	0.5	0.5
Klebsiella pneumoniae	11	1	1	1	1	1	1	1	1	1	1	1	1	1	1	1	1	1	1	1	1	1	1	1	1	1	1	1	1	1	1	1	1	1	1	1	1	1	1	0	0.5	0.5	0.5	0.5	0.5	0.5	0.5	0.5	0.5
Kocuria palustris	2	1	1	1	1	1	1	1	1	1	1	1	1	1	1	1	1	1	1	1	1	1	1	1	1	1	1	1	1	1	1	1	1	1	1	1	1	1	1	0	0.5	0.5	0.5	0.5	0.5	0.5	0.5	0.5	0.5
Kocuria rhizophila	2	1	1	1	1	1	1	1	1	1	1	1	1	1	1	1	1	1	1	1	1	1	1	1	1	1	1	1	1	1	1	1	1	1	1	1	1	1	1	0	0.5	0.5	0.5	0.5	0.5	0.5	0.5	0.5	0.5
Kosakonia sacchari	1	1	1	1	1	1	1	1	1	1	1	1	1	1	1	1	1	1	1	1	1	1	1	1	1	1	1	1	1	1	1	1	1	1	1	1	1	1	1	0	0.5	0.5	0.5	0.5	0.5	0.5	0.5	0.5	0.5
Kytococcus sedentarius	3	0	1	0.333333	1	1	1	0.666667	0.666667	0.666667	1	1	0.666667	0.666667	1	1	1	1	1	1	1	1	0	1	1	1	0	0	0	1	1	0	0	1	1	1	1	1	1	6	0.5	0.5	0.166667	0.5	0.5	0.5	0.166667	0.166667	0.166667
Lachnoanaerobaculum saburreum	3	1	1	0	1	1	0.666667	1	1	1	1	1	1	1	1	1	1	1	1	1	1	1	1	1	1	0	1	1	1	1	1	1	1	1	1	1	1	1	1	1	0.5	0.5	0.5	0.5	0.5	0.166667	0.5	0.5	0.5
Lachnobacterium bovis	3	1	1	1	0.333333	1	1	1	1	1	1	1	1	1	1	1	1	1	1	1	1	1	1	0	1	1	1	1	1	1	1	1	1	1	1	1	1	1	1	1	0.5	0.5	0.5	0.166667	0.5	0.5	0.5	0.5	0.5
Lachnoclostridium edouardi	1	1	1	1	1	1	1	1	1	1	1	1	1	1	1	1	1	1	1	1	1	1	1	1	1	1	1	1	1	1	1	1	1	1	1	1	1	1	1	0	0.5	0.5	0.5	0.5	0.5	0.5	0.5	0.5	0.5
Lachnoclostridium pacaense	1	1	0	0	1	0	0	0	0	1	0	0	0	0	1	1	1	0	1	1	1	1	1	1	1	1	1	1	1	1	1	1	1	1	1	1	1	1	1	0	0.5	0.5	0.5	0.5	0.5	0.5	0.5	0.5	0.5
Lachnospira pectinoschiza	1	1	1	1	1	1	1	1	1	1	1	1	1	1	1	1	1	1	1	1	1	1	1	1	1	1	1	1	1	1	1	1	1	1	1	1	1	1	1	0	0.5	0.5	0.5	0.5	0.5	0.5	0.5	0.5	0.5
Lactobacillus acidophilus	4	0	1	0	0	0	0	0	0	0	1	1	0	0	1	0	0	0	1	1	1	1	1	1	1	1	1	1	1	1	1	1	1	1	1	1	1	1	1	0	0.5	0.5	0.5	0.5	0.5	0.5	0.5	0.5	0.5
Lactobacillus agilis	1	1	1	1	0	1	0	0	0	1	0	1	1	1	1	1	1	0	1	1	1	1	1	1	1	1	1	1	1	1	1	1	1	1	1	1	1	1	1	0	0.5	0.5	0.5	0.5	0.5	0.5	0.5	0.5	0.5
Lactobacillus amylolyticus	1	0	1	0	0	0	0	0	0	0	0	0	0	0	1	0	0	0	0	0	1	1	1	1	1	1	1	1	1	1	1	1	1	1	1	1	1	1	1	0	0.5	0.5	0.5	0.5	0.5	0.5	0.5	0.5	0.5
Lactobacillus amylovorus	2	0	1	0	0	0	0	0	0	0	1	1	0	0	1	0	0	0	1	1	1	1	1	1	1	1	1	1	1	1	1	1	1	1	1	1	1	1	1	0	0.5	0.5	0.5	0.5	0.5	0.5	0.5	0.5	0.5
Lactobacillus animalis	1	0	1	0	0	0	0	0	0	0	1	1	0	1	1	1	1	0	1	1	1	1	1	1	1	1	1	1	1	1	1	1	1	1	1	1	1	1	1	0	0.5	0.5	0.5	0.5	0.5	0.5	0.5	0.5	0.5
Lactobacillus antri	1	0	1	0	0	0	0	1	0	1	1	0	0	0	0	0	0	0	1	1	1	1	1	1	1	1	1	1	1	1	1	1	1	1	1	1	1	1	1	0	0.5	0.5	0.5	0.5	0.5	0.5	0.5	0.5	0.5
Lactobacillus brevis	3	0.333333	0.333333	0.333333	0.333333	0.333333	0.333333	0.333333	0.333333	0.333333	0	0.333333	0.333333	0.333333	1	0.333333	0.333333	0.333333	1	1	0	0	0	0	0	0	0	0	0	1	0	0	0	1	0	0	0	1	1	15	0.166667	0.166667	0.166667	0.166667	0.166667	0.166667	0.166667	0.166667	0.166667
Lactobacillus buchneri	3	1	1	1	1	0.666667	0.666667	0.333333	0.333333	1	0	1	1	1	1	1	1	1	1	1	1	1	1	1	0	0	0	0	1	1	1	1	1	1	1	1	1	1	1	4	0.5	0.5	0.5	0.5	0.166667	0.166667	0.166667	0.166667	0.5
Lactobacillus casei	5	0	1	1	0	0	0	0	0	0	1	1	0	1	1	1	1	0	1	1	1	1	1	1	1	1	1	1	1	1	1	1	1	1	1	1	1	1	1	0	0.5	0.5	0.5	0.5	0.5	0.5	0.5	0.5	0.5
Lactobacillus coleohominis	1	0	1	0	0	0	0	0	0	0	0	1	0	0	1	0	0	0	1	1	1	1	1	1	1	1	1	1	1	1	1	1	1	1	1	1	1	1	1	0	0.5	0.5	0.5	0.5	0.5	0.5	0.5	0.5	0.5
Lactobacillus coryniformis	1	1	1	1	0	1	0	1	1	1	0	1	1	1	1	1	1	1	1	1	1	1	1	1	1	1	1	1	1	1	1	1	1	1	1	1	1	1	1	0	0.5	0.5	0.5	0.5	0.5	0.5	0.5	0.5	0.5
Lactobacillus crispatus	7	0	1	0	0	0	0	0	0	0	0	1	0	0	1	0	0	0	1	1	1	1	1	1	1	1	1	1	1	1	1	1	1	1	1	1	1	1	1	0	0.5	0.5	0.5	0.5	0.5	0.5	0.5	0.5	0.5
Lactobacillus curvatus	1	0	0	0	0	0	0	0	0	0	0	0	0	0	1	0	0	1	0	0	1	1	1	1	1	1	1	1	1	1	1	1	1	1	1	1	1	1	1	0	0.5	0.5	0.5	0.5	0.5	0.5	0.5	0.5	0.5
Lactobacillus delbrueckii	4	0	0.5	0	0	0	0	0	0	1	1	1	1	0.25	0	0	0	0.25	1	1	1	0	1	1	1	1	1	1	1	1	1	1	0	1	1	1	0	1	1	3	0.5	0	0.5	0.5	0.5	0.5	0.5	0.5	0.5
Lactobacillus farciminis	1	1	1	1	0	0	0	0	0	1	1	1	0	1	1	1	1	0	1	1	1	1	1	1	1	1	1	1	1	1	1	1	1	1	1	1	1	1	1	0	0.5	0.5	0.5	0.5	0.5	0.5	0.5	0.5	0.5
Lactobacillus fermentum	5	1	1	1	0	1	0	0	0	1	0.8	1	1	1	1	0.4	0.4	0	1	1	1	1	1	1	1	1	1	1	1	0	1	1	1	1	0	0	1	1	1	3	0.5	0.5	0.5	0.5	0.5	0.5	0.5	0.5	0.5
Lactobacillus florum	1	0	1	0	0	0	0	0	0	0	0	0	0	0	1	0	0	0	1	1	1	1	1	1	1	1	1	1	1	1	1	1	1	1	1	1	1	1	1	0	0.5	0.5	0.5	0.5	0.5	0.5	0.5	0.5	0.5
Lactobacillus fructivorans	1	0	1	0	0	0	0	0	0	0	0	0	0	0	1	0	0	0	1	1	1	1	1	1	1	1	1	1	1	1	1	1	1	1	1	1	1	1	1	0	0.5	0.5	0.5	0.5	0.5	0.5	0.5	0.5	0.5
Lactobacillus gasseri	7	0	0	0	0	0	0	0	0	0	0	0.857143	0	0	1	0	0	0	1	1	1	1	1	1	1	1	1	1	1	1	0	1	1	1	1	1	1	1	1	1	0.5	0.5	0.5	0.5	0.5	0.5	0.5	0.5	0.5
Lactobacillus gastricus	1	1	1	1	0	1	0	1	1	1	1	1	1	1	0	1	1	1	1	1	1	1	1	1	1	1	1	1	1	1	1	1	1	1	1	1	1	1	1	0	0.5	0.5	0.5	0.5	0.5	0.5	0.5	0.5	0.5
Lactobacillus helveticus	4	0	1	0	0	0	0	0	0	0.25	1	0.5	0	0	1	0	0	0	1	1	1	1	1	1	1	1	1	1	0	1	0	1	1	1	1	1	1	1	1	2	0.5	0.5	0.5	0.5	0.5	0.5	0.5	0.5	0.25
Lactobacillus hilgardii	1	1	1	1	1	1	1	1	1	1	0	1	1	1	1	1	1	1	1	1	1	1	1	1	1	1	1	1	1	1	1	1	1	1	1	1	1	1	1	0	0.5	0.5	0.5	0.5	0.5	0.5	0.5	0.5	0.5
Lactobacillus iners	14	0	0	0	0	0	0	0	0	0	0	0	0	0	0	0	0	0	0	0	1	1	1	1	1	1	1	1	1	1	1	1	1	1	1	1	1	1	1	0	0.5	0.5	0.5	0.5	0.5	0.5	0.5	0.5	0.5
Lactobacillus ingluviei	1	0	1	0	0	1	0	0	0	1	1	1	0	1	1	1	1	1	1	1	1	1	1	1	1	1	1	1	1	1	1	1	1	1	1	1	1	1	1	0	0.5	0.5	0.5	0.5	0.5	0.5	0.5	0.5	0.5
Lactobacillus jensenii	7	0	0	0	0	0	0	0	0	0	0	0	0	0	1	0	0	0	1	1	1	1	1	1	1	1	1	1	1	1	1	1	1	1	1	1	1	1	1	0	0.5	0.5	0.5	0.5	0.5	0.5	0.5	0.5	0.5
Lactobacillus johnsonii	5	0	0.8	0	0	0	0	0	0	0	0	0	0	0	1	0	0	0	1	1	1	0	1	1	1	1	1	1	1	1	1	1	1	1	1	1	1	1	1	1	0.5	0.3	0.5	0.5	0.5	0.5	0.5	0.5	0.5
Lactobacillus kefiranofaciens	1	0	1	0	0	0	0	0	0	0	1	1	0	0	1	0	0	0	1	1	1	1	1	1	1	1	1	1	1	1	1	1	1	1	1	1	1	1	1	0	0.5	0.5	0.5	0.5	0.5	0.5	0.5	0.5	0.5
Lactobacillus mali	1	1	1	1	1	1	0	1	1	1	0	1	1	1	1	1	1	1	1	1	1	1	1	1	1	1	1	1	1	1	1	1	1	1	1	1	1	1	1	0	0.5	0.5	0.5	0.5	0.5	0.5	0.5	0.5	0.5
Lactobacillus mucosae	1	1	0	1	0	0	1	0	0	1	1	0	0	0	1	0	0	1	1	1	1	1	1	1	1	1	1	1	1	1	1	1	1	1	1	1	1	1	1	0	0.5	0.5	0.5	0.5	0.5	0.5	0.5	0.5	0.5
Lactobacillus murinus	1	0	1	0	0	0	0	0	0	0	1	1	0	1	1	1	1	0	1	1	1	1	1	1	1	1	1	1	1	1	1	1	1	1	1	1	1	1	1	0	0.5	0.5	0.5	0.5	0.5	0.5	0.5	0.5	0.5
Lactobacillus oris	5	0.2	1	0	0	0.2	0	0	0	0.2	0.8	0.2	0.2	0.2	1	0	0	0	1	1	0	1	1	1	0	1	1	1	0	0	0	0	0	1	1	1	1	1	1	7	0.3	0.5	0.5	0.5	0.3	0.5	0.5	0.5	0.3
Lactobacillus parabrevis	1	0	0	0	0	0	0	0	0	0	0	0	0	0	1	0	0	0	1	1	1	1	1	1	1	1	1	1	1	1	1	1	1	1	1	1	1	1	1	0	0.5	0.5	0.5	0.5	0.5	0.5	0.5	0.5	0.5
Lactobacillus paracasei	3	0	1	1	0	0	0	0	0	0	1	1	0	1	1	1	1	0	1	1	1	1	1	1	1	1	1	1	1	1	1	1	1	1	1	1	1	1	1	0	0.5	0.5	0.5	0.5	0.5	0.5	0.5	0.5	0.5
Lactobacillus pasteurii	1	0	0	0	0	0	0	0	0	0	0	0	0	0	1	0	0	0	1	1	1	1	1	1	1	1	1	1	1	1	1	1	1	1	1	1	1	1	1	0	0.5	0.5	0.5	0.5	0.5	0.5	0.5	0.5	0.5
Lactobacillus pentosus	1	1	1	1	1	1	0	0	0	1	0	1	1	1	1	1	1	1	1	1	1	1	1	1	1	1	1	1	1	1	1	1	1	1	1	1	1	1	1	0	0.5	0.5	0.5	0.5	0.5	0.5	0.5	0.5	0.5
Lactobacillus plantarum	7	1	1	1	1	1	0	0	0	1	0	1	1	1	1	1	1	1	1	1	1	1	1	1	1	1	1	1	1	1	1	1	1	1	1	1	1	1	1	0	0.5	0.5	0.5	0.5	0.5	0.5	0.5	0.5	0.5
Lactobacillus pobuzihii	1	0	1	0	0	0	0	0	0	0	0	0	1	1	1	1	1	0	1	1	1	1	1	1	1	1	1	1	1	1	1	1	1	1	1	1	1	1	1	0	0.5	0.5	0.5	0.5	0.5	0.5	0.5	0.5	0.5
Lactobacillus reuteri	10	0	1	0	0	0	0	0	0	0	1	0.2	0	1	1	0	0	0	1	1	1	1	1	1	1	1	1	1	1	1	0	1	1	1	1	1	1	1	1	1	0.5	0.5	0.5	0.5	0.5	0.5	0.5	0.5	0.5
Lactobacillus rhamnosus	7	0	1	1	0	0	0	0	0	0	1	1	0	1	1	1	1	0	1	1	1	1	1	1	1	1	1	1	1	1	1	1	1	1	1	1	1	1	1	0	0.5	0.5	0.5	0.5	0.5	0.5	0.5	0.5	0.5
Lactobacillus ruminis	5	1	1	1	0.8	1	0	0	0	1	1	1	1	1	0.8	1	1	1	1	1	1	1	1	0	1	1	1	1	1	1	1	1	1	0	1	1	1	1	1	2	0.5	0.5	0.5	0.3	0.5	0.5	0.5	0.5	0.5
Lactobacillus saerimneri	1	0	1	0	0	0	0	0	0	0	0	1	0	0	1	1	1	0	1	1	1	1	1	1	1	1	1	1	1	1	1	1	1	1	1	1	1	1	1	0	0.5	0.5	0.5	0.5	0.5	0.5	0.5	0.5	0.5
Lactobacillus sakei	1	0	0	0	0	0	0	0	0	0	0	0	0	0	1	0	0	1	1	1	1	1	1	1	1	1	1	1	1	1	1	1	1	1	1	1	1	1	1	0	0.5	0.5	0.5	0.5	0.5	0.5	0.5	0.5	0.5
Lactobacillus salivarius	5	0	1	0	0	0	0	0	0	1	1	1	0.6	1	1	1	1	0	1	1	1	1	1	1	1	1	1	1	1	1	1	0	1	1	1	1	1	1	1	1	0.5	0.5	0.5	0.5	0.5	0.5	0.5	0.5	0.5
Lactobacillus sanfranciscensis	1	0	1	0	0	0	0	0	0	0	0	0	0	0	1	0	0	0	1	1	1	1	1	1	1	1	1	1	1	1	1	1	1	1	1	1	1	1	1	0	0.5	0.5	0.5	0.5	0.5	0.5	0.5	0.5	0.5
Lactobacillus siliginis	1	0	0	0	0	1	0	0	0	0	1	0	0	0	1	0	0	1	1	1	1	1	1	1	1	1	1	1	1	1	1	1	1	1	1	1	1	1	1	0	0.5	0.5	0.5	0.5	0.5	0.5	0.5	0.5	0.5
Lactobacillus suebicus	1	1	1	1	1	1	0	1	1	1	0	1	1	1	1	1	1	1	1	1	1	1	1	1	1	1	1	1	1	1	1	1	1	1	1	1	1	1	1	0	0.5	0.5	0.5	0.5	0.5	0.5	0.5	0.5	0.5
Lactobacillus timonensis	1	0	1	0	0	0	0	0	0	0	0	1	0	1	1	0	0	0	1	1	1	1	1	1	1	1	1	1	1	1	1	1	1	1	1	1	1	1	1	0	0.5	0.5	0.5	0.5	0.5	0.5	0.5	0.5	0.5
Lactobacillus ultunensis	1	0	1	0	0	0	0	0	0	0	1	1	0	0	1	0	0	0	1	1	1	1	1	1	1	1	1	1	1	1	1	1	1	1	1	1	1	1	1	0	0.5	0.5	0.5	0.5	0.5	0.5	0.5	0.5	0.5
Lactobacillus vaginalis	1	0	1	0	0	0	0	0	0	0	0	1	1	1	1	0	0	0	1	1	1	1	1	1	1	1	1	1	1	1	1	1	1	1	1	1	1	1	1	0	0.5	0.5	0.5	0.5	0.5	0.5	0.5	0.5	0.5
Lactobacillus versmoldensis	1	1	1	1	1	0	0	1	1	1	1	1	1	1	1	1	1	1	1	1	1	1	1	1	1	1	1	1	1	1	1	1	1	1	1	1	1	1	1	0	0.5	0.5	0.5	0.5	0.5	0.5	0.5	0.5	0.5
Lactobacillus zeae	1	0	1	1	0	0	0	0	0	0	1	1	0	1	1	1	1	0	1	1	1	1	1	1	1	1	1	1	1	1	1	1	1	1	1	1	1	1	1	0	0.5	0.5	0.5	0.5	0.5	0.5	0.5	0.5	0.5
Lactococcus garvieae	3	0	0.333333	0	0	0	0	0	0	0	1	0	0	1	1	0	0	1	1	1	1	0	1	1	1	1	1	1	1	1	1	1	1	1	1	1	1	1	1	1	0.5	0.166667	0.5	0.5	0.5	0.5	0.5	0.5	0.5
Lactococcus lactis	9	1	1	1	1	1	1	1	1	1	1	1	1	1	1	1	1	1	1	1	1	1	1	1	1	1	1	1	1	1	1	1	1	1	1	1	1	1	1	0	0.5	0.5	0.5	0.5	0.5	0.5	0.5	0.5	0.5
Lactococcus raffinolactis	1	1	1	1	1	1	1	1	1	1	1	1	1	1	1	1	1	1	1	1	1	1	1	1	1	1	1	1	1	1	1	1	1	1	1	1	1	1	1	0	0.5	0.5	0.5	0.5	0.5	0.5	0.5	0.5	0.5
Laribacter hongkongensis	1	1	1	1	1	1	1	1	1	1	1	1	1	1	1	1	1	1	1	1	1	1	1	1	1	1	1	1	1	1	1	1	1	1	1	1	1	1	1	0	0.5	0.5	0.5	0.5	0.5	0.5	0.5	0.5	0.5
Lautropia mirabilis	1	1	1	1	1	1	1	1	1	1	1	1	1	1	1	1	1	1	1	1	1	1	1	1	1	1	1	1	1	1	1	1	1	1	1	1	1	1	1	0	0.5	0.5	0.5	0.5	0.5	0.5	0.5	0.5	0.5
Leminorella grimontii	1	1	1	1	1	1	1	1	1	1	1	1	1	1	1	1	1	1	1	1	1	1	1	1	1	1	1	1	1	1	1	1	1	1	1	1	1	1	1	0	0.5	0.5	0.5	0.5	0.5	0.5	0.5	0.5	0.5
Leptotrichia buccalis	1	1	1	1	1	1	1	1	1	1	1	1	1	1	1	1	1	1	1	1	1	1	1	1	1	1	1	1	1	1	1	1	1	1	1	1	1	1	1	0	0.5	0.5	0.5	0.5	0.5	0.5	0.5	0.5	0.5
Leptotrichia goodfellowii	1	0	1	0	0	0	1	1	1	0	1	1	1	1	1	1	1	1	1	1	1	1	1	1	1	1	1	1	1	1	1	1	1	1	1	1	1	1	1	0	0.5	0.5	0.5	0.5	0.5	0.5	0.5	0.5	0.5
Leuconostoc gelidum	2	1	1	1	0	1	0	0	0	1	0	1	1	1	1	0	0	1	1	1	1	1	1	1	1	1	1	1	1	1	1	1	1	1	1	1	1	1	1	0	0.5	0.5	0.5	0.5	0.5	0.5	0.5	0.5	0.5
Leuconostoc mesenteroides	2	1	1	1	1	1	0	1	1	1	0	1	1	1	1	0.5	0.5	1	1	1	1	1	1	1	1	1	1	1	1	1	1	1	1	1	0	0	1	1	1	2	0.5	0.5	0.5	0.5	0.5	0.5	0.5	0.5	0.5
Leuconostoc pseudomesenteroides	1	1	1	1	0	1	0	0	0	1	0	1	1	1	1	0	0	1	1	1	1	1	1	1	1	1	1	1	1	1	1	1	1	1	1	1	1	1	1	0	0.5	0.5	0.5	0.5	0.5	0.5	0.5	0.5	0.5
Listeria grayi	1	1	1	1	1	1	1	1	1	1	1	1	1	1	1	1	1	1	1	1	1	1	1	1	1	1	1	1	1	1	1	1	1	1	1	1	1	1	1	0	0.5	0.5	0.5	0.5	0.5	0.5	0.5	0.5	0.5
Listeria innocua	2	1	1	1	1	1	1	1	1	1	1	1	1	1	1	1	1	1	1	1	1	1	1	1	1	1	1	1	1	1	1	1	1	1	1	1	1	1	1	0	0.5	0.5	0.5	0.5	0.5	0.5	0.5	0.5	0.5
Listeria monocytogenes	12	1	1	1	1	1	1	1	1	1	1	1	1	1	1	1	1	1	1	1	1	1	1	1	1	1	1	1	1	1	1	1	1	1	1	1	1	1	1	0	0.5	0.5	0.5	0.5	0.5	0.5	0.5	0.5	0.5
Lutispora thermophila	1	0	1	1	0	0	0	0	0	1	1	1	1	0	1	1	1	1	1	1	1	1	1	1	1	1	1	1	1	1	1	1	1	1	1	1	1	1	1	0	0.5	0.5	0.5	0.5	0.5	0.5	0.5	0.5	0.5
Lysinibacillus fusiformis	2	1	1	1	1	1	1	1	1	1	1	1	1	1	1	1	1	1	1	1	1	1	1	1	1	1	1	1	1	1	1	1	1	1	1	1	1	1	1	0	0.5	0.5	0.5	0.5	0.5	0.5	0.5	0.5	0.5
Lysinibacillus sphaericus	6	1	1	1	1	1	1	1	1	1	1	1	1	1	1	1	1	1	1	1	1	1	1	1	1	1	1	1	1	1	1	1	1	1	1	1	1	1	1	0	0.5	0.5	0.5	0.5	0.5	0.5	0.5	0.5	0.5
Marvinbryantia formatexigens	1	1	1	1	1	1	1	1	1	1	1	1	1	1	1	1	1	1	1	1	1	1	1	1	1	1	1	1	1	1	1	1	1	1	1	1	1	1	1	0	0.5	0.5	0.5	0.5	0.5	0.5	0.5	0.5	0.5
Megamonas funiformis	1	1	1	1	1	1	1	1	1	1	1	1	1	1	1	1	1	1	1	1	1	1	1	1	1	1	1	1	1	1	1	1	1	1	1	1	1	1	1	0	0.5	0.5	0.5	0.5	0.5	0.5	0.5	0.5	0.5
Megamonas hypermegale	1	1	1	1	1	1	1	1	1	1	1	1	1	1	1	1	1	1	1	1	1	1	1	1	1	1	1	1	1	1	1	1	1	1	1	1	1	1	1	0	0.5	0.5	0.5	0.5	0.5	0.5	0.5	0.5	0.5
Megamonas rupellensis	1	1	1	1	1	1	1	1	1	1	1	1	1	1	1	1	1	1	1	1	1	1	1	1	1	1	1	1	1	1	1	1	1	1	1	1	1	1	1	0	0.5	0.5	0.5	0.5	0.5	0.5	0.5	0.5	0.5
Megasphaera elsdenii	1	1	1	1	1	1	1	1	1	1	1	1	1	1	1	1	1	1	1	1	1	1	1	1	1	1	1	1	1	1	1	1	1	1	1	1	1	1	1	0	0.5	0.5	0.5	0.5	0.5	0.5	0.5	0.5	0.5
Megasphaera massiliensis	1	1	1	1	1	1	1	1	1	1	1	1	1	1	1	1	1	1	1	1	1	1	1	1	1	1	1	1	1	1	1	1	1	1	1	1	1	1	1	0	0.5	0.5	0.5	0.5	0.5	0.5	0.5	0.5	0.5
Mesorhizobium japonicum	1	1	1	1	1	1	1	1	1	1	1	1	1	1	1	1	1	1	1	1	1	1	1	1	1	1	1	1	1	1	1	1	1	1	1	1	1	1	1	0	0.5	0.5	0.5	0.5	0.5	0.5	0.5	0.5	0.5
Mesorhizobium loti	1	1	1	1	1	1	1	1	1	1	1	1	1	1	1	1	1	1	1	1	1	1	1	1	1	1	1	1	1	1	1	1	1	1	1	1	1	1	1	0	0.5	0.5	0.5	0.5	0.5	0.5	0.5	0.5	0.5
Metakosakonia massiliensis	1	1	1	1	1	0	1	1	1	1	1	1	1	1	1	1	1	1	1	1	1	1	1	1	1	1	1	1	1	1	1	1	1	1	1	1	1	1	1	0	0.5	0.5	0.5	0.5	0.5	0.5	0.5	0.5	0.5
Methylobacterium mesophilicum	1	1	1	1	1	1	1	1	1	1	1	1	1	1	1	1	1	1	1	1	1	1	1	1	1	1	1	1	1	1	1	1	1	1	1	1	1	1	1	0	0.5	0.5	0.5	0.5	0.5	0.5	0.5	0.5	0.5
Methylobacterium populi	1	1	1	1	1	1	1	1	1	1	1	1	1	1	1	1	1	1	1	1	1	1	1	1	1	1	1	1	1	1	1	1	1	1	1	1	1	1	1	0	0.5	0.5	0.5	0.5	0.5	0.5	0.5	0.5	0.5
Methylobacterium radiotolerans	1	1	1	1	1	1	1	1	1	1	1	1	1	1	1	1	1	1	1	1	1	1	1	1	1	1	1	1	1	1	1	1	1	1	1	1	1	1	1	0	0.5	0.5	0.5	0.5	0.5	0.5	0.5	0.5	0.5
Methyloversatilis universalis	2	1	1	1	1	1	1	1	1	1	1	1	1	1	1	1	1	1	1	1	1	1	1	1	1	1	1	1	1	1	1	1	1	1	1	1	1	1	1	0	0.5	0.5	0.5	0.5	0.5	0.5	0.5	0.5	0.5
Microbacterium gubbeenense	1	1	1	1	0	1	1	1	1	1	1	1	1	1	1	1	1	1	1	1	1	1	1	1	1	1	1	1	1	1	1	1	1	1	1	1	1	1	1	0	0.5	0.5	0.5	0.5	0.5	0.5	0.5	0.5	0.5
Microbacterium paraoxydans	1	1	1	1	1	1	1	1	1	1	1	1	1	1	1	1	1	1	1	1	1	1	1	1	1	1	1	1	1	1	1	1	1	1	1	1	1	1	1	0	0.5	0.5	0.5	0.5	0.5	0.5	0.5	0.5	0.5
Micrococcus luteus	8	1	1	1	1	1	1	1	1	1	1	1	1	1	1	1	1	1	1	1	1	1	1	1	1	1	1	1	1	1	1	1	1	1	1	1	1	1	1	0	0.5	0.5	0.5	0.5	0.5	0.5	0.5	0.5	0.5
Micromonospora aurantiaca	1	1	1	1	1	1	1	1	1	1	0	1	0	1	1	1	1	1	1	1	1	1	1	1	1	1	1	1	1	1	1	1	1	1	1	1	1	1	1	0	0.5	0.5	0.5	0.5	0.5	0.5	0.5	0.5	0.5
Microvirga massiliensis	1	1	1	1	1	1	1	1	1	1	1	1	1	1	1	1	1	1	1	1	1	1	1	1	1	1	1	1	1	1	1	1	1	1	1	1	1	1	1	0	0.5	0.5	0.5	0.5	0.5	0.5	0.5	0.5	0.5
Miniphocibacter massiliensis	1	1	1	1	0	1	1	1	1	0	1	1	1	1	1	1	1	1	1	1	1	1	1	1	1	1	1	1	1	1	1	1	1	1	1	1	1	1	1	0	0.5	0.5	0.5	0.5	0.5	0.5	0.5	0.5	0.5
Mitsuokella jalaludinii	1	1	1	1	1	1	1	1	1	1	1	1	1	1	1	1	1	1	1	1	1	1	1	1	1	1	1	1	1	1	1	1	1	1	1	1	1	1	1	0	0.5	0.5	0.5	0.5	0.5	0.5	0.5	0.5	0.5
Mitsuokella multacida	1	1	1	1	1	1	1	1	1	1	1	1	1	1	1	1	1	1	1	1	1	1	1	1	1	1	1	1	1	1	1	1	1	1	1	1	1	1	1	0	0.5	0.5	0.5	0.5	0.5	0.5	0.5	0.5	0.5
Mobiluncus curtisii	3	1	0	1	0	1	0	1	1	1	1	1	1	0	1	1	1	1	1	1	1	1	1	1	1	1	1	1	1	1	1	1	1	1	1	1	1	1	1	0	0.5	0.5	0.5	0.5	0.5	0.5	0.5	0.5	0.5
Mobiluncus mulieris	4	0	1	0	0	1	0	0	0	1	1	1	1	0	1	1	1	1	1	1	1	1	1	1	1	1	1	1	1	1	1	1	1	1	1	1	1	1	1	0	0.5	0.5	0.5	0.5	0.5	0.5	0.5	0.5	0.5
Moraxella catarrhalis	2	0.5	1	1	1	1	1	1	1	1	1	1	1	0	1	1	1	1	0	0	0	1	1	1	1	1	1	1	1	1	1	1	1	1	1	1	1	1	1	1	0	0.5	0.5	0.5	0.5	0.5	0.5	0.5	0.5
Morganella morganii	4	1	1	1	1	1	1	1	1	1	1	1	1	1	1	1	1	1	1	1	1	1	1	1	1	1	1	1	1	1	1	1	1	1	1	1	1	1	1	0	0.5	0.5	0.5	0.5	0.5	0.5	0.5	0.5	0.5
Muribaculum intestinale	1	1	1	1	1	1	1	1	1	1	1	1	1	1	1	1	1	1	1	1	1	1	1	1	1	1	1	1	1	1	1	1	1	1	1	1	1	1	1	0	0.5	0.5	0.5	0.5	0.5	0.5	0.5	0.5	0.5
Mycobacterium abscessus	3	1	1	1	1	1	1	1	1	1	0	1	1	1	1	1	1	1	1	1	1	1	1	1	1	1	1	1	1	1	1	1	1	1	1	1	1	1	1	0	0.5	0.5	0.5	0.5	0.5	0.5	0.5	0.5	0.5
Mycobacterium avium	3	1	1	1	1	1	1	1	1	1	1	1	1	1	0.666667	1	1	1	1	1	1	1	1	1	1	1	1	1	1	1	1	1	1	0	1	1	1	1	1	1	0.5	0.5	0.5	0.5	0.5	0.5	0.5	0.5	0.5
Mycobacterium fortuitum	1	1	1	1	1	1	1	1	1	1	0	1	1	1	1	1	1	1	1	1	1	1	1	1	1	1	1	1	1	1	1	1	1	1	1	1	1	1	1	0	0.5	0.5	0.5	0.5	0.5	0.5	0.5	0.5	0.5
Mycoplasma hominis	2	0	0	0	0	0	0	0	0	0	0	0	0	0	1	0	0	0	0	0	1	1	1	1	1	1	1	1	1	1	1	1	1	1	1	1	1	1	1	0	0.5	0.5	0.5	0.5	0.5	0.5	0.5	0.5	0.5
Mycoplasma pneumoniae	4	0	0	0	0	0	0	0	0	0	0	0	0	0	1	0	0	0	0	0	1	1	1	1	1	1	1	1	1	1	1	1	1	1	1	1	1	1	1	0	0.5	0.5	0.5	0.5	0.5	0.5	0.5	0.5	0.5
Myroides odoratimimus	6	1	1	1	1	1	1	1	1	1	1	1	1	0	1	1	1	1	1	1	1	1	1	1	1	1	1	1	1	1	1	1	1	1	1	1	1	1	1	0	0.5	0.5	0.5	0.5	0.5	0.5	0.5	0.5	0.5
Negativibacillus massiliensis	1	0	1	0	0	0	1	0	0	0	0	0	1	0	1	1	1	1	1	0	1	1	1	1	1	1	1	1	1	1	1	1	1	1	1	1	1	1	1	0	0.5	0.5	0.5	0.5	0.5	0.5	0.5	0.5	0.5
Neglecta timonensis	1	1	1	1	0	1	1	1	1	1	1	1	1	1	1	1	1	1	1	1	1	1	1	1	1	1	1	1	1	1	1	1	1	1	1	1	1	1	1	0	0.5	0.5	0.5	0.5	0.5	0.5	0.5	0.5	0.5
Neisseria cinerea	1	0	1	0	1	1	1	1	1	1	1	1	1	0	1	1	1	1	1	1	1	1	1	1	1	1	1	1	1	1	1	1	1	1	1	1	1	1	1	0	0.5	0.5	0.5	0.5	0.5	0.5	0.5	0.5	0.5
Neisseria elongata	1	1	1	1	1	1	1	1	1	1	1	1	1	1	1	1	1	1	1	1	1	1	1	1	1	1	1	1	1	1	1	1	1	1	1	1	1	1	1	0	0.5	0.5	0.5	0.5	0.5	0.5	0.5	0.5	0.5
Neisseria flavescens	2	1	1	1	1	1	1	1	1	1	1	1	1	0.5	1	1	1	1	1	1	1	1	1	1	1	1	1	1	1	1	1	1	0	1	1	1	1	1	1	1	0.5	0.5	0.5	0.5	0.5	0.5	0.5	0.5	0.5
Neisseria lactamica	1	1	1	1	1	1	1	1	1	1	1	1	1	1	1	1	1	1	1	1	1	1	1	1	1	1	1	1	1	1	1	1	1	1	1	1	1	1	1	0	0.5	0.5	0.5	0.5	0.5	0.5	0.5	0.5	0.5
Neisseria macacae	1	1	1	1	1	1	1	1	1	1	1	1	1	1	1	1	1	1	1	1	1	1	1	1	1	1	1	1	1	1	1	1	1	1	1	1	1	1	1	0	0.5	0.5	0.5	0.5	0.5	0.5	0.5	0.5	0.5
Neisseria meningitidis	1	1	1	1	1	1	1	1	1	0	1	1	1	1	1	1	1	1	1	1	1	1	1	1	1	1	1	1	1	1	1	1	1	1	1	1	1	1	1	0	0.5	0.5	0.5	0.5	0.5	0.5	0.5	0.5	0.5
Neisseria mucosa	2	1	1	1	1	1	1	1	1	1	1	1	1	1	1	1	1	1	1	1	1	1	1	1	1	1	1	1	1	1	1	1	1	1	1	1	1	1	1	0	0.5	0.5	0.5	0.5	0.5	0.5	0.5	0.5	0.5
Neisseria perflava	1	1	1	1	1	1	1	1	1	1	1	1	1	1	1	1	1	1	1	1	1	1	1	1	1	1	1	1	1	1	1	1	1	1	1	1	1	1	1	0	0.5	0.5	0.5	0.5	0.5	0.5	0.5	0.5	0.5
Neisseria shayeganii	1	1	1	1	1	1	1	1	1	1	1	1	1	1	1	1	1	1	1	1	1	1	1	1	1	1	1	1	1	1	1	1	1	1	1	1	1	1	1	0	0.5	0.5	0.5	0.5	0.5	0.5	0.5	0.5	0.5
Neisseria sicca	3	1	1	1	1	1	1	1	1	1	1	1	1	1	1	1	1	1	1	1	1	1	1	1	1	1	1	1	1	1	1	1	1	1	1	1	1	1	1	0	0.5	0.5	0.5	0.5	0.5	0.5	0.5	0.5	0.5
Neisseria subflava	4	1	1	1	1	1	1	1	1	0.75	1	1	1	1	1	1	1	1	1	1	1	1	1	1	1	1	1	1	0	1	1	1	1	1	1	1	1	1	1	1	0.5	0.5	0.5	0.5	0.5	0.5	0.5	0.5	0.25
Neobitarella massiliensis	1	0	1	0	0	0	1	0	0	1	1	1	1	1	1	1	1	1	1	1	1	1	1	1	1	1	1	1	1	1	1	1	1	1	1	1	1	1	1	0	0.5	0.5	0.5	0.5	0.5	0.5	0.5	0.5	0.5
Nevskia ramosa	1	1	1	1	1	0	1	1	1	1	1	1	1	1	1	1	1	1	1	1	1	1	1	1	1	1	1	1	1	1	1	1	1	1	1	1	1	1	1	0	0.5	0.5	0.5	0.5	0.5	0.5	0.5	0.5	0.5
Noviherbaspirillum massiliense	1	1	1	1	1	1	1	1	1	1	1	1	1	1	1	1	1	1	1	1	1	1	1	1	1	1	1	1	1	1	1	1	1	1	1	1	1	1	1	0	0.5	0.5	0.5	0.5	0.5	0.5	0.5	0.5	0.5
Oceanobacillus massiliensis	1	1	1	1	1	1	1	1	1	1	1	1	1	1	1	1	1	1	1	1	1	1	1	1	1	1	1	1	1	1	1	1	1	1	1	1	1	1	1	0	0.5	0.5	0.5	0.5	0.5	0.5	0.5	0.5	0.5
Ochrobactrum anthropi	3	1	1	1	1	1	1	1	1	1	1	1	1	1	1	1	1	1	1	1	1	1	1	1	1	1	1	1	1	1	1	1	1	1	1	1	1	1	1	0	0.5	0.5	0.5	0.5	0.5	0.5	0.5	0.5	0.5
Ochrobactrum intermedium	1	1	1	1	1	1	1	1	1	1	1	1	1	1	1	1	1	1	1	1	1	1	1	1	1	1	1	1	1	1	1	1	1	1	1	1	1	1	1	0	0.5	0.5	0.5	0.5	0.5	0.5	0.5	0.5	0.5
Odoribacter laneus	1	1	1	1	0	1	1	1	1	1	0	0	0	0	1	1	1	1	1	1	1	1	1	1	1	1	1	1	1	1	1	1	1	1	1	1	1	1	1	0	0.5	0.5	0.5	0.5	0.5	0.5	0.5	0.5	0.5
Odoribacter splanchnicus	1	1	1	1	1	1	1	1	1	1	0	0	0	0	1	1	1	1	1	1	1	1	1	1	1	1	1	1	1	1	1	1	1	1	1	1	1	1	1	0	0.5	0.5	0.5	0.5	0.5	0.5	0.5	0.5	0.5
Olsenella profusa	1	1	1	1	1	1	1	1	1	1	1	1	1	1	1	1	1	1	1	1	1	1	1	1	1	1	1	1	1	1	1	1	1	1	1	1	1	1	1	0	0.5	0.5	0.5	0.5	0.5	0.5	0.5	0.5	0.5
Olsenella uli	1	0	0	1	0	1	1	0	0	1	1	1	1	1	0	1	1	1	1	1	1	1	1	1	1	1	1	1	1	1	1	1	1	1	1	1	1	1	1	0	0.5	0.5	0.5	0.5	0.5	0.5	0.5	0.5	0.5
Oribacterium sinus	1	0	1	0	1	1	1	1	1	0	0	1	1	0	1	1	1	1	1	1	1	1	1	1	1	1	1	1	1	1	1	1	1	1	1	1	1	1	1	0	0.5	0.5	0.5	0.5	0.5	0.5	0.5	0.5	0.5
Oscillibacter ruminantium	1	1	1	1	0	1	1	0	0	1	1	1	0	1	1	1	1	1	1	1	1	1	1	1	1	1	1	1	1	1	1	1	1	1	1	1	1	1	1	0	0.5	0.5	0.5	0.5	0.5	0.5	0.5	0.5	0.5
Oscillibacter valericigenes	1	1	1	1	1	1	1	0	0	1	1	1	1	1	1	1	1	1	1	1	1	1	1	1	1	1	1	1	1	1	1	1	1	1	1	1	1	1	1	0	0.5	0.5	0.5	0.5	0.5	0.5	0.5	0.5	0.5
Oxalobacter formigenes	2	1	1	1	1	1	1	1	1	1	1	1	1	1	1	1	1	1	0.5	0.5	1	1	1	1	1	1	1	1	1	1	1	1	1	1	1	1	1	0	0	2	0.5	0.5	0.5	0.5	0.5	0.5	0.5	0.5	0.5
Paenibacillus alvei	1	1	1	1	1	1	1	1	1	1	1	1	1	1	1	1	1	1	1	1	1	1	1	1	1	1	1	1	1	1	1	1	1	1	1	1	1	1	1	0	0.5	0.5	0.5	0.5	0.5	0.5	0.5	0.5	0.5
Paenibacillus barengoltzii	1	1	1	1	1	1	1	1	1	1	1	1	1	1	1	1	1	1	1	1	1	1	1	1	1	1	1	1	1	1	1	1	1	1	1	1	1	1	1	0	0.5	0.5	0.5	0.5	0.5	0.5	0.5	0.5	0.5
Paenibacillus lactis	1	1	1	1	1	1	1	1	1	1	1	1	1	1	1	1	1	1	1	1	1	1	1	1	1	1	1	1	1	1	1	1	1	1	1	1	1	1	1	0	0.5	0.5	0.5	0.5	0.5	0.5	0.5	0.5	0.5
Paenibacillus senegalensis	1	1	1	1	1	1	1	1	1	1	1	1	1	1	1	1	1	1	1	1	1	1	1	1	1	1	1	1	1	1	1	1	1	1	1	1	1	1	1	0	0.5	0.5	0.5	0.5	0.5	0.5	0.5	0.5	0.5
Paeniclostridium sordellii	2	0	0	0	0	0	0	0	0	0	1	0	0	0	1	1	1	1	1	1	1	1	1	1	1	1	1	1	1	1	1	1	1	1	1	1	1	1	1	0	0.5	0.5	0.5	0.5	0.5	0.5	0.5	0.5	0.5
Pantoea agglomerans	8	1	1	1	1	1	1	1	1	1	1	1	1	1	1	1	1	1	1	1	1	1	1	1	1	1	1	1	1	1	1	1	1	1	1	1	1	1	1	0	0.5	0.5	0.5	0.5	0.5	0.5	0.5	0.5	0.5
Parabacteroides distasonis	4	1	1	1	1	1	1	1	1	1	1	1	1	1	1	1	1	1	1	1	1	1	1	1	1	1	1	1	1	1	1	1	1	1	1	1	1	1	1	0	0.5	0.5	0.5	0.5	0.5	0.5	0.5	0.5	0.5
Parabacteroides goldsteinii	3	1	1	1	1	1	1	1	1	1	1	1	1	1	1	1	1	1	1	1	1	1	1	1	1	1	1	1	1	1	1	1	1	1	1	1	1	1	1	0	0.5	0.5	0.5	0.5	0.5	0.5	0.5	0.5	0.5
Parabacteroides gordonii	1	1	1	1	1	1	1	1	1	1	1	1	1	1	1	1	1	1	1	1	1	1	1	1	1	1	1	1	1	1	1	1	1	1	1	1	1	1	1	0	0.5	0.5	0.5	0.5	0.5	0.5	0.5	0.5	0.5
Parabacteroides johnsonii	2	1	1	1	1	1	1	1	1	1	1	1	1	1	1	1	1	1	1	1	1	1	1	1	1	1	1	1	1	1	1	1	1	1	1	1	1	1	1	0	0.5	0.5	0.5	0.5	0.5	0.5	0.5	0.5	0.5
Parabacteroides merdae	4	1	1	1	1	1	1	1	1	1	1	1	1	1	1	1	1	1	1	1	1	1	1	1	1	1	1	1	1	1	1	1	1	1	1	1	1	1	1	0	0.5	0.5	0.5	0.5	0.5	0.5	0.5	0.5	0.5
Paraclostridium benzoelyticum	1	0	1	0	0	0	0	0	0	0	1	0	0	0	1	0	0	1	1	1	1	1	1	1	1	1	1	1	1	1	1	1	1	1	1	1	1	1	1	0	0.5	0.5	0.5	0.5	0.5	0.5	0.5	0.5	0.5
Paraclostridium bifermentans	3	0	1	0	0	0	0	0	0	0	1	0	0	0	1	1	1	1	1	1	1	1	1	1	1	1	1	1	1	1	1	1	1	1	1	1	1	1	1	0	0.5	0.5	0.5	0.5	0.5	0.5	0.5	0.5	0.5
Parapedobacter koreensis	1	1	1	1	1	1	1	1	1	1	1	1	1	0	1	1	1	1	1	1	1	1	1	1	1	1	1	1	1	1	1	1	1	1	1	1	1	1	1	0	0.5	0.5	0.5	0.5	0.5	0.5	0.5	0.5	0.5
Paraprevotella clara	2	1	1	1	1	1	1	1	1	1	1	1	1	1	1	1	1	1	1	1	1	1	1	1	1	1	1	1	1	1	1	1	1	1	1	1	1	1	1	0	0.5	0.5	0.5	0.5	0.5	0.5	0.5	0.5	0.5
Paraprevotella xylaniphila	1	1	1	1	1	1	1	1	1	1	1	1	1	1	1	1	1	1	1	1	1	1	1	1	1	1	1	1	1	1	1	1	1	1	1	1	1	1	1	0	0.5	0.5	0.5	0.5	0.5	0.5	0.5	0.5	0.5
Pararhodospirillum photometricum	1	1	1	1	1	1	1	1	1	1	1	1	1	1	1	1	1	1	1	1	1	1	1	1	1	1	1	1	1	1	1	1	1	1	1	1	1	1	1	0	0.5	0.5	0.5	0.5	0.5	0.5	0.5	0.5	0.5
Parascardovia denticolens	1	0	0	0	0	0	0	0	0	0	1	0	0	0	0	1	1	0	1	1	1	1	1	1	1	1	1	1	1	1	1	1	1	1	1	1	1	1	1	0	0.5	0.5	0.5	0.5	0.5	0.5	0.5	0.5	0.5
Parasporobacterium paucivorans	1	1	1	1	1	1	1	1	1	1	1	1	1	1	1	1	1	1	1	1	1	1	1	1	1	1	1	1	1	1	1	1	1	1	1	1	1	1	1	0	0.5	0.5	0.5	0.5	0.5	0.5	0.5	0.5	0.5
Parasutterella excrementihominis	1	1	1	1	0	0	1	1	1	1	1	1	0	1	1	1	1	1	1	1	1	1	1	1	1	1	1	1	1	1	1	1	1	1	1	1	1	1	1	0	0.5	0.5	0.5	0.5	0.5	0.5	0.5	0.5	0.5
Parvimonas micra	1	0	0	0	0	0	0	0	0	0	0	0	0	0	1	1	1	0	1	1	1	1	1	1	1	1	1	1	1	1	1	1	1	1	1	1	1	1	1	0	0.5	0.5	0.5	0.5	0.5	0.5	0.5	0.5	0.5
Pediococcus acidilactici	4	0	0	0	0	0	0	0	0	0	0	0	0	0	1	0	0	0	1	1	1	1	1	1	1	1	1	1	1	1	1	1	1	1	1	1	1	1	1	0	0.5	0.5	0.5	0.5	0.5	0.5	0.5	0.5	0.5
Pediococcus pentosaceus	2	0	1	0	0	0	0	0	0	0	0	0	0	0	1	0	0	0	1	1	1	1	1	1	1	1	1	1	1	1	1	1	1	1	1	1	1	1	1	0	0.5	0.5	0.5	0.5	0.5	0.5	0.5	0.5	0.5
Peptoanaerobacter stomatis	4	0	0	0	0	1	0	1	0.5	1	1	1	1	0	1	1	1	1	1	1	1	1	1	1	1	1	1	0	1	1	1	1	1	1	1	1	1	1	1	1	0.5	0.5	0.5	0.5	0.5	0.5	0.5	0	0.5
Peptoclostridium difficile	1	1	1	1	0	1	1	1	1	1	1	1	1	0	1	1	1	1	1	1	1	1	1	1	1	1	1	1	1	1	1	1	1	1	1	1	1	1	1	0	0.5	0.5	0.5	0.5	0.5	0.5	0.5	0.5	0.5
Peptococcus niger	1	1	1	1	0	0	0	1	0	1	1	1	0	1	1	1	1	1	1	1	1	1	1	1	1	1	1	1	1	1	1	1	1	1	1	1	1	1	1	0	0.5	0.5	0.5	0.5	0.5	0.5	0.5	0.5	0.5
Peptoniphilus asaccharolyticus	1	0	1	0	0	0	0	0	0	1	1	1	0	1	1	1	1	1	0	0	1	1	1	1	1	1	1	1	1	1	1	1	1	1	1	1	1	1	1	0	0.5	0.5	0.5	0.5	0.5	0.5	0.5	0.5	0.5
Peptoniphilus gorbachii	1	0	0	0	0	0	0	0	0	1	1	1	1	1	1	1	1	1	1	1	1	1	1	1	1	1	1	1	1	1	1	1	1	1	1	1	1	1	1	0	0.5	0.5	0.5	0.5	0.5	0.5	0.5	0.5	0.5
Peptoniphilus grossensis	2	0	0.5	0	0	0	0	0.5	0.5	1	1	1	0.5	1	1	1	1	1	1	1	1	0	1	1	1	1	0	0	1	1	1	0	1	1	1	1	1	1	1	4	0.5	0	0.5	0.5	0.5	0.5	0	0	0.5
Peptoniphilus harei	1	0	0	0	0	0	0	0	0	1	1	1	1	1	1	1	1	1	1	1	1	1	1	1	1	1	1	1	1	1	1	1	1	1	1	1	1	1	1	0	0.5	0.5	0.5	0.5	0.5	0.5	0.5	0.5	0.5
Peptoniphilus indolicus	1	0	1	0	0	0	0	1	0	1	1	1	1	1	1	1	1	1	1	1	1	1	1	1	1	1	1	1	1	1	1	1	1	1	1	1	1	1	1	0	0.5	0.5	0.5	0.5	0.5	0.5	0.5	0.5	0.5
Peptoniphilus lacrimalis	2	0	0	0	0	0	0	0	0	0	1	1	0	1	1	1	1	1	1	1	1	1	1	1	1	1	1	1	1	1	1	1	1	1	1	1	1	1	1	0	0.5	0.5	0.5	0.5	0.5	0.5	0.5	0.5	0.5
Peptoniphilus obesi	1	0	1	0	0	0	0	0	0	1	0	1	1	0	1	1	1	1	0	0	1	1	1	1	1	1	1	1	1	1	1	1	1	1	1	1	1	1	1	0	0.5	0.5	0.5	0.5	0.5	0.5	0.5	0.5	0.5
Peptoniphilus senegalensis	1	0	0	0	0	0	0	0	0	0	1	1	0	1	1	1	1	1	1	1	1	1	1	1	1	1	1	1	1	1	1	1	1	1	1	1	1	1	1	0	0.5	0.5	0.5	0.5	0.5	0.5	0.5	0.5	0.5
Peptoniphilus timonensis	1	0	0	0	0	0	0	0	0	1	1	1	0	1	1	1	1	1	1	1	1	1	1	1	1	1	1	1	1	1	1	1	1	1	1	1	1	1	1	0	0.5	0.5	0.5	0.5	0.5	0.5	0.5	0.5	0.5
Peptostreptococcus anaerobius	3	0	1	0	0	0	0	0	0	0	1	1	0	0	1	1	1	1	1	1	1	1	1	1	1	1	1	1	1	1	1	1	1	1	1	1	1	1	1	0	0.5	0.5	0.5	0.5	0.5	0.5	0.5	0.5	0.5
Peptostreptococcus stomatis	1	0	1	0	0	0	0	0	0	1	1	1	0	0	1	1	1	1	1	1	1	1	1	1	1	1	1	1	1	1	1	1	1	1	1	1	1	1	1	0	0.5	0.5	0.5	0.5	0.5	0.5	0.5	0.5	0.5
Phascolarctobacterium faecium	2	1	1	1	1	1	1	1	1	1	1	1	0	1	1	1	1	1	1	1	1	1	1	1	1	1	1	1	1	1	1	1	1	1	1	1	1	1	1	0	0.5	0.5	0.5	0.5	0.5	0.5	0.5	0.5	0.5
Phascolarctobacterium succinatutens	1	1	1	1	1	1	1	1	1	1	1	1	1	1	1	1	1	1	1	1	1	1	1	1	1	1	1	1	1	1	1	1	1	1	1	1	1	1	1	0	0.5	0.5	0.5	0.5	0.5	0.5	0.5	0.5	0.5
Phocea massiliensis	1	0	0	0	0	0	0	0	0	0	0	0	0	1	1	1	1	0	1	1	1	1	1	1	1	1	1	1	1	1	1	1	1	1	1	1	1	1	1	0	0.5	0.5	0.5	0.5	0.5	0.5	0.5	0.5	0.5
Phoenicibacter congonensis	1	1	1	1	1	1	1	1	1	1	1	1	0	1	1	1	1	1	1	1	1	1	1	1	1	1	1	1	1	1	1	1	1	1	1	1	1	1	1	0	0.5	0.5	0.5	0.5	0.5	0.5	0.5	0.5	0.5
Plesiomonas shigelloides	2	1	1	1	1	1	1	1	1	1	1	1	1	1	1	1	1	1	1	1	1	1	1	1	1	1	1	1	1	1	1	1	1	1	1	1	1	1	1	0	0.5	0.5	0.5	0.5	0.5	0.5	0.5	0.5	0.5
Porphyromonas asaccharolytica	2	0	0	0	0	0	0	0	0	1	0	0	0	0	1	1	0	1	0	0	1	1	1	1	1	1	1	1	1	1	1	1	1	1	1	1	1	1	1	0	0.5	0.5	0.5	0.5	0.5	0.5	0.5	0.5	0.5
Porphyromonas endodontalis	1	0	0	0	0	0	0	0	0	1	0	0	0	0	1	1	0	1	0	0	1	1	1	1	1	1	1	1	1	1	1	1	1	1	1	1	1	1	1	0	0.5	0.5	0.5	0.5	0.5	0.5	0.5	0.5	0.5
Porphyromonas gingivalis	4	0	1	0	0	0	0	0	0	1	0	0	0	0	1	1	0	1	0.25	0	1	1	1	1	1	1	1	1	1	1	1	1	1	1	1	1	1	0	1	1	0.5	0.5	0.5	0.5	0.5	0.5	0.5	0.5	0.5
Porphyromonas gingivicanis	1	0	0	0	0	0	0	0	0	1	0	0	0	0	1	1	0	1	0	0	1	1	1	1	1	1	1	1	1	1	1	1	1	1	1	1	1	1	1	0	0.5	0.5	0.5	0.5	0.5	0.5	0.5	0.5	0.5
Porphyromonas somerae	1	0	0	0	0	0	0	0	0	1	0	0	0	0	1	1	0	1	0	0	1	1	1	1	1	1	1	1	1	1	1	1	1	1	1	1	1	1	1	0	0.5	0.5	0.5	0.5	0.5	0.5	0.5	0.5	0.5
Porphyromonas uenonis	1	0	0	0	0	0	0	0	0	1	0	0	0	0	1	1	0	1	0	0	1	1	1	1	1	1	1	1	1	1	1	1	1	1	1	1	1	1	1	0	0.5	0.5	0.5	0.5	0.5	0.5	0.5	0.5	0.5
Prevotella albensis	1	1	1	1	1	1	1	1	1	1	1	1	1	1	1	1	1	1	1	1	1	1	1	1	1	1	1	1	1	1	1	1	1	1	1	1	1	1	1	0	0.5	0.5	0.5	0.5	0.5	0.5	0.5	0.5	0.5
Prevotella bivia	5	0	1	0	0	0	0	0	0	1	1	0	0	0	1	1	1	1	1	1	1	1	1	1	1	1	1	1	1	1	1	1	1	1	1	1	1	1	1	0	0.5	0.5	0.5	0.5	0.5	0.5	0.5	0.5	0.5
Prevotella bryantii	1	1	1	1	1	1	1	1	1	1	1	1	1	1	1	1	1	1	1	1	1	1	1	1	1	1	1	1	1	1	1	1	1	1	1	1	1	1	1	0	0.5	0.5	0.5	0.5	0.5	0.5	0.5	0.5	0.5
Prevotella buccae	2	1	1	1	1	1	1	1	1	1	1	1	1	1	1	1	1	1	1	1	1	1	1	1	1	1	1	1	1	1	1	1	1	1	1	1	1	1	1	0	0.5	0.5	0.5	0.5	0.5	0.5	0.5	0.5	0.5
Prevotella buccalis	1	0	1	0	0	1	0	0	0	1	1	0	0	0	1	1	1	1	1	1	1	1	1	1	1	1	1	1	1	1	1	1	1	1	1	1	1	1	1	0	0.5	0.5	0.5	0.5	0.5	0.5	0.5	0.5	0.5
Prevotella conceptionensis	1	0	1	0	0	1	1	0	0	1	1	1	1	0	1	1	1	1	1	1	1	1	1	1	1	1	1	1	1	1	1	1	1	1	1	1	1	1	1	0	0.5	0.5	0.5	0.5	0.5	0.5	0.5	0.5	0.5
Prevotella copri	14	1	1	1	1	1	1	1	1	1	1	1	1	1	1	1	1	1	1	1	1	1	1	1	1	1	1	1	1	1	1	1	1	1	1	1	1	1	1	0	0.5	0.5	0.5	0.5	0.5	0.5	0.5	0.5	0.5
Prevotella corporis	3	0	0	0	0	0	0	0	0	1	0	0	0	0	1	1	0	1	1	0	1	1	1	1	1	1	1	1	1	1	1	1	1	1	1	1	1	1	1	0	0.5	0.5	0.5	0.5	0.5	0.5	0.5	0.5	0.5
Prevotella denticola	5	0	1	0	0	1	1	0	0	1	1	0	1	0	1	1	1	1	1	1	1	1	1	1	1	1	1	1	1	1	1	1	1	1	1	1	1	1	1	0	0.5	0.5	0.5	0.5	0.5	0.5	0.5	0.5	0.5
Prevotella disiens	5	0	0.2	0	0	0	0	0	0	1	0	0	0	0	1	1	1	1	1	0	1	0	1	1	1	1	1	1	1	1	1	1	1	1	1	1	1	1	1	1	0.5	0.3	0.5	0.5	0.5	0.5	0.5	0.5	0.5
Prevotella histicola	1	0	1	0	0	1	1	1	1	1	1	1	1	0	1	1	1	1	1	1	1	1	1	1	1	1	1	1	1	1	1	1	1	1	1	1	1	1	1	0	0.5	0.5	0.5	0.5	0.5	0.5	0.5	0.5	0.5
Prevotella intermedia	6	0	0	0	0	0	0	0	0	1	0	0	0	0	1	1	1	1	0	0	1	1	1	1	1	1	1	1	1	1	1	1	1	1	1	1	1	1	1	0	0.5	0.5	0.5	0.5	0.5	0.5	0.5	0.5	0.5
Prevotella loescheii	1	0	1	0	0	1	1	0	0	1	1	1	1	0	1	1	1	1	1	1	1	1	1	1	1	1	1	1	1	1	1	1	1	1	1	1	1	1	1	0	0.5	0.5	0.5	0.5	0.5	0.5	0.5	0.5	0.5
Prevotella melaninogenica	5	0	1	0	0	0	0	0	0	1	1	0	1	0	1	1	1	1	1	1	1	1	1	1	1	1	1	1	1	1	1	1	1	1	1	1	1	1	1	0	0.5	0.5	0.5	0.5	0.5	0.5	0.5	0.5	0.5
Prevotella nanceiensis	2	0	0	0	0	0	0	0	0	1	1	0	0	0	1	1	1	1	1	1	1	1	1	1	1	1	1	1	1	1	1	1	1	1	1	1	1	1	1	0	0.5	0.5	0.5	0.5	0.5	0.5	0.5	0.5	0.5
Prevotella nigrescens	2	0	0	0	0	0	0	0	0	1	0	0	0	0	1	1	1	1	1	0	1	1	1	1	1	1	1	1	1	1	1	1	1	1	1	1	1	1	1	0	0.5	0.5	0.5	0.5	0.5	0.5	0.5	0.5	0.5
Prevotella oralis	2	1	1	1	0	1	1	1	1	1	1	1	1	0	1	1	1	1	1	1	1	1	1	1	1	1	1	1	1	1	1	1	1	1	1	1	1	1	1	0	0.5	0.5	0.5	0.5	0.5	0.5	0.5	0.5	0.5
Prevotella oulorum	1	0	1	0	0	0	0	0	0	0	1	0	1	0	1	1	1	1	1	0	1	1	1	1	1	1	1	1	1	1	1	1	1	1	1	1	1	1	1	0	0.5	0.5	0.5	0.5	0.5	0.5	0.5	0.5	0.5
Prevotella pallens	1	0	0	0	0	0	0	0	0	1	0	0	0	0	1	1	1	1	0	0	1	1	1	1	1	1	1	1	1	1	1	1	1	1	1	1	1	1	1	0	0.5	0.5	0.5	0.5	0.5	0.5	0.5	0.5	0.5
Prevotella ruminicola	1	1	1	1	1	1	1	1	1	1	1	1	1	1	1	1	1	1	1	1	1	1	1	1	1	1	1	1	1	1	1	1	1	1	1	1	1	1	1	0	0.5	0.5	0.5	0.5	0.5	0.5	0.5	0.5	0.5
Prevotella salivae	2	0	1	0	0	1	1	1	0	1	1	1	1	0	1	1	1	1	1	1	1	1	1	1	1	1	1	1	1	1	1	1	1	1	1	1	1	1	1	0	0.5	0.5	0.5	0.5	0.5	0.5	0.5	0.5	0.5
Prevotella stercorea	4	0	0.75	0	0	0	0	0	0	1	0	0	0.75	0	1	1	1	1	1	0	1	0	1	1	1	1	1	1	1	1	1	0	1	1	1	1	1	1	1	2	0.5	0.25	0.5	0.5	0.5	0.5	0.5	0.5	0.5
Prevotella timonensis	4	0	1	0	0	1	0	0	0	1	0	0	0	0	1	1	1	1	1	1	1	1	1	1	1	1	1	1	1	1	1	1	1	1	1	1	1	1	1	0	0.5	0.5	0.5	0.5	0.5	0.5	0.5	0.5	0.5
Prevotella veroralis	3	0	1	0	0	0	0	0	0	1	1	0	0	0	1	1	1	1	1	0	1	1	1	1	1	1	1	1	1	1	1	1	1	1	1	1	1	1	1	0	0.5	0.5	0.5	0.5	0.5	0.5	0.5	0.5	0.5
Prevotellamassilia timonensis	1	1	1	1	1	1	1	1	1	0	1	0	1	0	1	1	1	1	1	1	1	1	1	1	1	1	1	1	1	1	1	1	1	1	1	1	1	1	1	0	0.5	0.5	0.5	0.5	0.5	0.5	0.5	0.5	0.5
Propionibacterium freudenreichii	2	1	1	1	1	1	0	1	1	1	1	1	1	1	1	1	1	1	1	1	1	1	1	1	1	1	1	1	1	1	1	1	1	1	1	1	1	1	1	0	0.5	0.5	0.5	0.5	0.5	0.5	0.5	0.5	0.5
Propionibacterium humerusii	2	1	1	1	1	1	1	1	1	1	1	1	1	1	1	1	1	1	1	1	1	1	1	1	1	1	1	1	1	1	1	1	1	1	1	1	1	1	1	0	0.5	0.5	0.5	0.5	0.5	0.5	0.5	0.5	0.5
Proteus mirabilis	4	1	1	1	1	1	1	1	1	1	1	1	1	1	1	1	1	1	1	1	1	1	1	1	1	1	1	1	1	1	1	1	1	1	1	1	1	1	1	0	0.5	0.5	0.5	0.5	0.5	0.5	0.5	0.5	0.5
Proteus penneri	1	1	1	1	1	1	1	1	1	1	1	1	1	1	1	1	1	1	1	1	1	1	1	1	1	1	1	1	1	1	1	1	1	1	1	1	1	1	1	0	0.5	0.5	0.5	0.5	0.5	0.5	0.5	0.5	0.5
Proteus vulgaris	2	1	1	1	1	1	1	1	1	1	1	1	1	1	1	1	1	1	1	1	1	1	1	1	1	1	1	1	1	1	1	1	1	1	1	1	1	1	1	0	0.5	0.5	0.5	0.5	0.5	0.5	0.5	0.5	0.5
Provencibacterium massiliense	1	1	1	1	0	1	1	1	1	1	1	1	1	1	1	1	1	1	1	1	1	1	1	1	1	1	1	1	1	1	1	1	1	1	1	1	1	1	1	0	0.5	0.5	0.5	0.5	0.5	0.5	0.5	0.5	0.5
Providencia alcalifaciens	2	1	1	1	1	1	1	1	1	1	1	1	1	1	1	1	1	1	1	1	1	1	1	1	1	1	1	1	1	1	1	1	1	1	1	1	1	1	1	0	0.5	0.5	0.5	0.5	0.5	0.5	0.5	0.5	0.5
Providencia burhodogranariea	1	1	1	1	1	1	1	1	1	1	1	1	1	1	1	1	1	1	1	1	1	1	1	1	1	1	1	1	1	1	1	1	1	1	1	1	1	1	1	0	0.5	0.5	0.5	0.5	0.5	0.5	0.5	0.5	0.5
Providencia rettgeri	2	1	1	1	1	1	1	1	1	1	1	1	1	1	1	1	1	1	1	1	1	1	1	1	1	1	1	1	1	1	1	1	1	1	1	1	1	1	1	0	0.5	0.5	0.5	0.5	0.5	0.5	0.5	0.5	0.5
Providencia rustigianii	1	1	1	1	1	1	1	1	1	1	1	1	1	1	1	1	1	1	1	1	1	1	1	1	1	1	1	1	1	1	1	1	1	1	1	1	1	1	1	0	0.5	0.5	0.5	0.5	0.5	0.5	0.5	0.5	0.5
Providencia sneebia	1	0	1	1	1	1	1	1	1	1	1	1	1	1	1	1	1	1	1	1	1	1	1	1	1	1	1	1	1	1	1	1	1	1	1	1	1	1	1	0	0.5	0.5	0.5	0.5	0.5	0.5	0.5	0.5	0.5
Providencia stuartii	4	1	1	1	1	1	1	1	1	1	1	1	1	1	1	1	1	1	1	1	1	1	1	1	1	1	1	1	1	1	1	1	1	1	1	1	1	1	1	0	0.5	0.5	0.5	0.5	0.5	0.5	0.5	0.5	0.5
Pseudescherichia vulneris	1	1	1	1	1	1	1	1	1	1	1	1	1	1	1	1	1	1	1	1	1	1	1	1	1	1	1	1	1	1	1	1	1	1	1	1	1	1	1	0	0.5	0.5	0.5	0.5	0.5	0.5	0.5	0.5	0.5
Pseudobutyrivibrio ruminis	1	1	1	1	1	1	1	1	1	1	1	1	1	1	1	1	1	1	1	1	1	1	1	1	1	1	1	1	1	1	1	1	1	1	1	1	1	1	1	0	0.5	0.5	0.5	0.5	0.5	0.5	0.5	0.5	0.5
Pseudoflavonifractor capillosus	2	1	1	1	0	0.5	1	1	1	1	1	1	1	1	1	1	1	1	1	1	1	1	1	1	0	1	1	1	1	1	1	1	1	1	1	1	1	1	1	1	0.5	0.5	0.5	0.5	0	0.5	0.5	0.5	0.5
Pseudomonas aeruginosa	12	1	1	1	1	1	1	1	1	1	1	1	1	1	1	1	1	1	1	1	1	1	1	1	1	1	1	1	1	1	1	1	1	1	1	1	1	1	1	0	0.5	0.5	0.5	0.5	0.5	0.5	0.5	0.5	0.5
Pseudomonas alcaliphila	1	1	1	1	1	1	1	1	1	1	1	1	1	1	1	1	1	1	1	1	1	1	1	1	1	1	1	1	1	1	1	1	1	1	1	1	1	1	1	0	0.5	0.5	0.5	0.5	0.5	0.5	0.5	0.5	0.5
Pseudomonas fluorescens	10	1	1	1	1	1	1	1	1	1	1	1	1	1	1	1	1	1	1	1	1	1	1	1	1	1	1	1	1	1	1	1	1	1	1	1	1	1	1	0	0.5	0.5	0.5	0.5	0.5	0.5	0.5	0.5	0.5
Pseudomonas monteilii	1	1	1	1	1	1	1	1	1	1	1	1	1	1	1	1	1	1	1	1	1	1	1	1	1	1	1	1	1	1	1	1	1	1	1	1	1	1	1	0	0.5	0.5	0.5	0.5	0.5	0.5	0.5	0.5	0.5
Pseudomonas protegens	1	1	1	1	1	1	1	1	1	1	1	1	1	1	1	1	1	1	1	1	1	1	1	1	1	1	1	1	1	1	1	1	1	1	1	1	1	1	1	0	0.5	0.5	0.5	0.5	0.5	0.5	0.5	0.5	0.5
Pseudomonas putida	13	1	1	1	1	1	1	1	1	1	1	1	1	1	1	1	1	1	1	1	1	1	1	1	1	1	1	1	1	1	1	1	1	1	1	1	1	1	1	0	0.5	0.5	0.5	0.5	0.5	0.5	0.5	0.5	0.5
Pseudomonas stutzeri	15	1	1	1	1	1	1	1	1	1	1	1	1	1	1	1	1	1	1	1	1	1	1	1	1	1	1	1	1	1	1	1	1	1	1	1	1	1	1	0	0.5	0.5	0.5	0.5	0.5	0.5	0.5	0.5	0.5
Pseudopropionibacterium propionicum	1	1	1	1	1	1	0	1	1	1	1	1	1	1	1	1	1	1	1	1	1	1	1	1	1	1	1	1	1	1	1	1	1	1	1	1	1	1	1	0	0.5	0.5	0.5	0.5	0.5	0.5	0.5	0.5	0.5
Pyramidobacter piscolens	1	0	1	1	0	1	1	0	0	0	0	0	0	1	1	1	1	1	1	1	1	1	1	1	1	1	1	1	1	1	1	1	1	1	1	1	1	1	1	0	0.5	0.5	0.5	0.5	0.5	0.5	0.5	0.5	0.5
Raoultella ornithinolytica	1	1	1	1	1	1	1	1	1	1	1	1	1	1	1	1	1	1	1	1	1	1	1	1	1	1	1	1	1	1	1	1	1	1	1	1	1	1	1	0	0.5	0.5	0.5	0.5	0.5	0.5	0.5	0.5	0.5
Raoultibacter timonensis	1	1	1	1	0	0	1	1	1	1	1	1	1	1	1	1	1	1	1	1	1	1	1	1	1	1	1	1	1	1	1	1	1	1	1	1	1	1	1	0	0.5	0.5	0.5	0.5	0.5	0.5	0.5	0.5	0.5
Rhodococcus erythropolis	4	1	1	1	1	1	1	1	1	1	1	1	1	1	1	1	1	1	1	1	1	1	1	1	1	1	1	1	1	1	1	1	1	1	1	1	1	1	1	0	0.5	0.5	0.5	0.5	0.5	0.5	0.5	0.5	0.5
Rhodococcus hoagii	2	1	1	1	1	1	1	1	1	1	1	1	1	1	1	1	1	1	1	1	1	1	1	1	1	1	1	1	1	1	1	1	1	1	1	1	1	1	1	0	0.5	0.5	0.5	0.5	0.5	0.5	0.5	0.5	0.5
Rhodococcus rhodochrous	2	1	1	1	1	1	1	1	1	1	1	1	1	1	1	1	1	1	1	1	1	1	1	1	1	1	1	1	1	1	1	1	1	1	1	1	1	1	1	0	0.5	0.5	0.5	0.5	0.5	0.5	0.5	0.5	0.5
Rhodospirillum rubrum	1	1	1	1	1	1	1	1	1	1	1	1	1	1	1	1	1	1	1	1	1	1	1	1	1	1	1	1	1	1	1	1	1	1	1	1	1	1	1	0	0.5	0.5	0.5	0.5	0.5	0.5	0.5	0.5	0.5
Rikenella microfusus	1	1	1	1	1	1	1	1	1	1	0	0	1	1	1	1	1	1	1	1	1	1	1	1	1	1	1	1	1	1	1	1	1	1	1	1	1	1	1	0	0.5	0.5	0.5	0.5	0.5	0.5	0.5	0.5	0.5
Robinsoniella peoriensis	1	1	1	1	1	1	1	1	1	1	1	1	1	1	1	1	1	1	1	1	1	1	1	1	1	1	1	1	1	1	1	1	1	1	1	1	1	1	1	0	0.5	0.5	0.5	0.5	0.5	0.5	0.5	0.5	0.5
Romboutsia timonensis	1	0	0	0	0	0	0	0	0	0	1	0	0	0	1	1	1	1	1	1	1	1	1	1	1	1	1	1	1	1	1	1	1	1	1	1	1	1	1	0	0.5	0.5	0.5	0.5	0.5	0.5	0.5	0.5	0.5
Roseburia faecis	2	1	1	1	1	1	1	1	1	1	1	1	1	1	1	1	1	1	1	1	1	1	1	1	1	1	1	1	1	1	1	1	1	1	1	1	1	1	1	0	0.5	0.5	0.5	0.5	0.5	0.5	0.5	0.5	0.5
Roseburia hominis	1	1	1	1	1	1	1	1	1	1	1	1	1	1	1	1	1	1	1	1	1	1	1	1	1	1	1	1	1	1	1	1	1	1	1	1	1	1	1	0	0.5	0.5	0.5	0.5	0.5	0.5	0.5	0.5	0.5
Roseburia intestinalis	4	1	1	1	1	1	1	1	1	1	1	1	1	1	1	1	1	1	1	1	1	1	1	1	1	1	1	1	1	1	1	1	1	1	1	1	1	1	1	0	0.5	0.5	0.5	0.5	0.5	0.5	0.5	0.5	0.5
Roseburia inulinivorans	1	1	1	1	0	1	1	1	1	1	1	1	1	1	1	1	1	1	1	1	1	1	1	1	1	1	1	1	1	1	1	1	1	1	1	1	1	1	1	0	0.5	0.5	0.5	0.5	0.5	0.5	0.5	0.5	0.5
Roseomonas cervicalis	1	1	1	1	1	1	1	1	1	1	1	1	1	1	1	1	1	1	1	1	1	1	1	1	1	1	1	1	1	1	1	1	1	1	1	1	1	1	1	0	0.5	0.5	0.5	0.5	0.5	0.5	0.5	0.5	0.5
Rothia aeria	1	0	1	0	1	1	1	1	1	0	1	1	1	0	1	1	1	1	1	1	1	1	1	1	1	1	1	1	1	1	1	1	1	1	1	1	1	1	1	0	0.5	0.5	0.5	0.5	0.5	0.5	0.5	0.5	0.5
Rothia dentocariosa	6	0	1	0	1	1	1	1	1	0	1	1	1	0	1	1	1	1	1	1	1	1	1	1	1	1	1	1	1	1	1	1	1	1	1	1	1	1	1	0	0.5	0.5	0.5	0.5	0.5	0.5	0.5	0.5	0.5
Rothia mucilaginosa	7	0	1	0	1	1	1	1	1	0	1	1	1	0	1	1	1	1	1	1	1	1	1	1	1	1	1	1	1	1	1	1	1	1	1	1	1	1	1	0	0.5	0.5	0.5	0.5	0.5	0.5	0.5	0.5	0.5
Rudanella lutea	1	1	1	1	1	1	1	1	1	1	1	1	1	1	1	1	1	1	1	1	1	1	1	1	1	1	1	1	1	1	1	1	1	1	1	1	1	1	1	0	0.5	0.5	0.5	0.5	0.5	0.5	0.5	0.5	0.5
Ruminococcus albus	1	1	1	1	1	1	1	1	1	1	1	1	1	1	1	1	1	1	1	1	1	1	1	1	1	1	1	1	1	1	1	1	1	1	1	1	1	1	1	0	0.5	0.5	0.5	0.5	0.5	0.5	0.5	0.5	0.5
Ruminococcus bromii	1	1	1	1	1	1	1	1	1	1	1	1	1	1	1	1	1	1	1	1	1	1	1	1	1	1	1	1	1	1	1	1	1	1	1	1	1	1	1	0	0.5	0.5	0.5	0.5	0.5	0.5	0.5	0.5	0.5
Ruminococcus callidus	1	1	1	1	1	0	0	1	1	1	1	1	1	1	1	1	1	1	1	1	1	1	1	1	1	1	1	1	1	1	1	1	1	1	1	1	1	1	1	0	0.5	0.5	0.5	0.5	0.5	0.5	0.5	0.5	0.5
Ruminococcus champanellensis	2	1	1	1	1	1	0.5	0	0	1	1	1	1	1	1	1	1	1	1	1	1	1	1	1	1	0	1	1	1	1	1	1	1	1	1	1	1	1	1	1	0.5	0.5	0.5	0.5	0.5	0	0.5	0.5	0.5
Ruminococcus faecis	1	1	1	1	1	1	1	1	1	1	1	1	1	1	1	1	1	1	1	1	1	1	1	1	1	1	1	1	1	1	1	1	1	1	1	1	1	1	1	0	0.5	0.5	0.5	0.5	0.5	0.5	0.5	0.5	0.5
Ruminococcus flavefaciens	1	1	1	1	1	1	1	1	1	1	1	1	1	1	1	1	1	1	1	1	1	1	1	1	1	1	1	1	1	1	1	1	1	1	1	1	1	1	1	0	0.5	0.5	0.5	0.5	0.5	0.5	0.5	0.5	0.5
Ruminococcus gauvreauii	1	1	1	1	1	1	1	1	1	1	1	1	1	1	1	1	1	1	1	1	1	1	1	1	1	1	1	1	1	1	1	1	1	1	1	1	1	1	1	0	0.5	0.5	0.5	0.5	0.5	0.5	0.5	0.5	0.5
Ruminococcus lactaris	1	1	1	1	1	1	1	1	1	1	1	1	1	1	1	1	1	1	1	1	1	1	1	1	1	1	1	1	1	1	1	1	1	1	1	1	1	1	1	0	0.5	0.5	0.5	0.5	0.5	0.5	0.5	0.5	0.5
Ruminococcus obeum	1	1	1	1	1	1	1	1	1	1	1	1	1	1	1	1	1	1	1	1	1	1	1	1	1	1	1	1	1	1	1	1	1	1	1	1	1	1	1	0	0.5	0.5	0.5	0.5	0.5	0.5	0.5	0.5	0.5
Ruminococcus torques	1	1	1	1	0	1	1	1	1	1	1	1	1	1	1	1	1	1	1	1	1	1	1	1	1	1	1	1	1	1	1	1	1	1	1	1	1	1	1	0	0.5	0.5	0.5	0.5	0.5	0.5	0.5	0.5	0.5
Ruthenibacterium lactatiformans	1	0	1	1	0	1	1	1	1	1	1	1	1	1	1	1	1	1	1	1	1	1	1	1	1	1	1	1	1	1	1	1	1	1	1	1	1	1	1	0	0.5	0.5	0.5	0.5	0.5	0.5	0.5	0.5	0.5
Salmonella enterica	16	1	1	1	1	1	1	1	1	1	1	1	1	1	1	1	1	1	1	1	1	1	1	1	1	1	1	1	1	1	1	1	1	1	1	1	1	1	1	0	0.5	0.5	0.5	0.5	0.5	0.5	0.5	0.5	0.5
Sanguibacter massiliensis	1	1	1	1	1	1	1	1	1	1	1	1	1	1	1	1	1	1	1	1	1	1	1	1	1	1	1	1	1	1	1	1	1	1	1	1	1	1	1	0	0.5	0.5	0.5	0.5	0.5	0.5	0.5	0.5	0.5
Scardovia inopinata	1	0	1	0	0	1	0	0	0	0	1	1	0	0	1	1	1	1	1	1	1	1	1	1	1	1	1	1	1	1	1	1	1	1	1	1	1	1	1	0	0.5	0.5	0.5	0.5	0.5	0.5	0.5	0.5	0.5
Schlesneria paludicola	1	1	1	1	1	1	1	1	1	1	1	1	1	1	1	1	1	1	1	1	1	1	1	1	1	1	1	1	1	1	1	1	1	1	1	1	1	1	1	0	0.5	0.5	0.5	0.5	0.5	0.5	0.5	0.5	0.5
Selenomonas ruminantium	2	1	1	1	1	1	1	1	1	1	1	1	1	1	1	1	1	1	1	1	1	1	1	1	1	1	1	1	1	1	1	1	1	1	1	1	1	1	1	0	0.5	0.5	0.5	0.5	0.5	0.5	0.5	0.5	0.5
Selenomonas sputigena	1	1	1	1	1	1	1	1	1	1	1	1	1	1	1	1	1	1	1	1	1	1	1	1	1	1	1	1	1	1	1	1	1	1	1	1	1	1	1	0	0.5	0.5	0.5	0.5	0.5	0.5	0.5	0.5	0.5
Sellimonas intestinalis	1	1	1	1	0	1	1	1	1	1	1	1	1	0	1	1	1	1	1	1	1	1	1	1	1	1	1	1	1	1	1	1	1	1	1	1	1	1	1	0	0.5	0.5	0.5	0.5	0.5	0.5	0.5	0.5	0.5
Serratia fonticola	1	1	1	1	1	1	1	1	1	1	1	1	1	1	1	1	1	1	1	1	1	1	1	1	1	1	1	1	1	1	1	1	1	1	1	1	1	1	1	0	0.5	0.5	0.5	0.5	0.5	0.5	0.5	0.5	0.5
Serratia liquefaciens	1	1	1	1	1	1	1	1	1	1	1	1	1	1	1	1	1	1	1	1	1	1	1	1	1	1	1	1	1	1	1	1	1	1	1	1	1	1	1	0	0.5	0.5	0.5	0.5	0.5	0.5	0.5	0.5	0.5
Serratia marcescens	5	1	1	1	1	1	1	1	1	1	1	1	1	1	1	1	1	1	1	1	1	1	1	1	1	1	1	1	1	1	1	1	1	1	1	1	1	1	1	0	0.5	0.5	0.5	0.5	0.5	0.5	0.5	0.5	0.5
Serratia odorifera	1	1	1	1	1	1	1	1	1	1	1	1	1	1	1	1	1	1	1	1	1	1	1	1	1	1	1	1	1	1	1	1	1	1	1	1	1	1	1	0	0.5	0.5	0.5	0.5	0.5	0.5	0.5	0.5	0.5
Shigella dysenteriae	3	1	1	1	1	1	1	1	1	1	1	1	1	1	1	1	1	1	1	1	1	1	1	1	1	1	1	1	1	1	1	1	1	1	1	1	1	1	1	0	0.5	0.5	0.5	0.5	0.5	0.5	0.5	0.5	0.5
Shigella flexneri	5	1	1	1	1	1	1	1	1	1	1	1	1	1	1	1	1	1	1	1	1	1	1	1	1	1	1	1	1	1	1	1	1	1	1	1	1	1	1	0	0.5	0.5	0.5	0.5	0.5	0.5	0.5	0.5	0.5
Shigella sonnei	6	1	1	1	1	1	1	1	1	1	1	1	1	1	1	1	1	1	1	1	1	1	1	1	1	1	1	1	1	1	1	1	1	1	1	1	1	1	1	0	0.5	0.5	0.5	0.5	0.5	0.5	0.5	0.5	0.5
Silanimonas lenta	1	1	1	1	1	0	1	1	1	1	0	1	1	1	1	1	1	1	1	1	1	1	1	1	1	1	1	1	1	1	1	1	1	1	1	1	1	1	1	0	0.5	0.5	0.5	0.5	0.5	0.5	0.5	0.5	0.5
Slackia exigua	1	1	1	1	0	1	1	1	1	0	1	1	1	1	1	1	1	1	1	1	1	1	1	1	1	1	1	1	1	1	1	1	1	1	1	1	1	1	1	0	0.5	0.5	0.5	0.5	0.5	0.5	0.5	0.5	0.5
Slackia isoflavoniconvertens	1	1	1	1	0	1	1	1	1	1	1	1	1	1	1	1	1	1	1	1	1	1	1	1	1	1	1	1	1	1	1	1	1	1	1	1	1	1	1	0	0.5	0.5	0.5	0.5	0.5	0.5	0.5	0.5	0.5
Slackia piriformis	1	1	1	1	0	1	1	1	1	1	1	1	1	1	1	1	1	1	1	1	1	1	1	1	1	1	1	1	1	1	1	1	1	1	1	1	1	1	1	0	0.5	0.5	0.5	0.5	0.5	0.5	0.5	0.5	0.5
Solobacterium moorei	1	0	0	0	0	0	0	0	0	0	1	1	0	0	1	1	1	0	1	1	1	1	1	1	1	1	1	1	1	1	1	1	1	1	1	1	1	1	1	0	0.5	0.5	0.5	0.5	0.5	0.5	0.5	0.5	0.5
Spirosoma linguale	1	1	1	1	1	1	1	1	1	1	1	1	1	1	1	1	1	1	1	1	1	1	1	1	1	1	1	1	1	1	1	1	1	1	1	1	1	1	1	0	0.5	0.5	0.5	0.5	0.5	0.5	0.5	0.5	0.5
Sporobacter termitidis	1	1	1	1	1	1	1	1	1	1	1	1	1	1	1	1	1	1	1	1	1	1	1	1	1	1	1	1	1	1	1	1	1	1	1	1	1	1	1	0	0.5	0.5	0.5	0.5	0.5	0.5	0.5	0.5	0.5
Staphylococcus argenteus	1	1	1	1	1	1	1	1	1	1	1	1	1	0	1	1	1	1	1	1	1	1	1	1	1	1	1	1	1	1	1	1	1	1	1	1	1	1	1	0	0.5	0.5	0.5	0.5	0.5	0.5	0.5	0.5	0.5
Staphylococcus arlettae	1	1	0	1	1	1	1	1	1	1	1	1	1	0	1	1	1	1	1	1	1	1	1	1	1	1	1	1	1	1	1	1	1	1	1	1	1	1	1	0	0.5	0.5	0.5	0.5	0.5	0.5	0.5	0.5	0.5
Staphylococcus aureus	43	1	1	1	1	1	1	1	1	1	1	1	1	0	1	1	1	1	1	1	1	1	1	1	1	1	1	1	1	1	1	1	1	1	1	1	1	1	1	0	0.5	0.5	0.5	0.5	0.5	0.5	0.5	0.5	0.5
Staphylococcus capitis	4	0	1	0	1	1	1	1	1	1	1	1	1	0	1	1	1	1	1	1	1	1	1	1	1	1	1	1	1	1	1	1	1	1	1	1	1	1	1	0	0.5	0.5	0.5	0.5	0.5	0.5	0.5	0.5	0.5
Staphylococcus caprae	1	1	1	1	1	1	1	1	1	1	1	1	1	0	1	1	1	1	1	1	1	1	1	1	1	1	1	1	1	1	1	1	1	1	1	1	1	1	1	0	0.5	0.5	0.5	0.5	0.5	0.5	0.5	0.5	0.5
Staphylococcus cohnii	1	1	1	1	1	1	1	1	1	1	1	1	1	0	1	1	1	1	1	1	1	1	1	1	1	1	1	1	1	1	1	1	1	1	1	1	1	1	1	0	0.5	0.5	0.5	0.5	0.5	0.5	0.5	0.5	0.5
Staphylococcus epidermidis	38	1	1	1	1	1	1	1	1	1	1	1	1	0	1	1	1	1	0.973684	0.973684	1	1	1	1	1	1	1	1	1	1	1	1	1	1	1	1	1	0	0	2	0.5	0.5	0.5	0.5	0.5	0.5	0.5	0.5	0.5
Staphylococcus equorum	1	1	1	1	1	1	1	1	1	1	1	1	1	0	1	1	1	1	1	1	1	1	1	1	1	1	1	1	1	1	1	1	1	1	1	1	1	1	1	0	0.5	0.5	0.5	0.5	0.5	0.5	0.5	0.5	0.5
Staphylococcus haemolyticus	2	0	1	0	1	1	1	1	1	1	1	1	1	0	1	1	1	1	1	1	1	1	1	1	1	1	1	1	1	1	1	1	1	1	1	1	1	1	1	0	0.5	0.5	0.5	0.5	0.5	0.5	0.5	0.5	0.5
Staphylococcus hominis	4	0	1	0	1	1	1	1	1	1	1	1	1	0	1	1	1	1	1	1	1	1	1	1	1	1	1	1	1	1	1	1	1	1	1	1	1	1	1	0	0.5	0.5	0.5	0.5	0.5	0.5	0.5	0.5	0.5
Staphylococcus intermedius	1	0	1	1	1	1	1	1	1	1	1	1	1	0	1	1	1	1	1	1	1	1	1	1	1	1	1	1	1	1	1	1	1	1	1	1	1	1	1	0	0.5	0.5	0.5	0.5	0.5	0.5	0.5	0.5	0.5
Staphylococcus lugdunensis	5	0	1	0	1	1	1	1	1	1	1	1	1	0	1	1	1	1	1	1	1	1	1	1	1	1	1	1	1	1	1	1	1	1	1	1	1	1	1	0	0.5	0.5	0.5	0.5	0.5	0.5	0.5	0.5	0.5
Staphylococcus pasteuri	2	1	1	0.5	1	1	1	1	1	1	1	1	1	0	1	1	1	1	1	1	1	1	0	1	1	1	1	1	1	1	1	1	1	1	1	1	1	1	1	1	0.5	0.5	0	0.5	0.5	0.5	0.5	0.5	0.5
Staphylococcus pettenkoferi	1	0	1	0	1	1	0	1	1	0	1	1	1	0	1	1	1	1	1	1	1	1	1	1	1	1	1	1	1	1	1	1	1	1	1	1	1	1	1	0	0.5	0.5	0.5	0.5	0.5	0.5	0.5	0.5	0.5
Staphylococcus saprophyticus	2	1	1	1	1	1	1	1	1	1	1	1	1	0	1	1	1	1	1	1	1	1	1	1	1	1	1	1	1	1	1	1	1	1	1	1	1	1	1	0	0.5	0.5	0.5	0.5	0.5	0.5	0.5	0.5	0.5
Staphylococcus sciuri	2	1	1	1	1	1	1	1	1	1	1	1	1	0	1	1	1	1	1	1	1	1	1	1	1	1	1	1	1	1	1	1	1	1	1	1	1	1	1	0	0.5	0.5	0.5	0.5	0.5	0.5	0.5	0.5	0.5
Staphylococcus simulans	2	0	1	1	1	1	1	1	1	1	1	1	1	0	1	1	1	1	1	1	1	1	1	1	1	1	1	1	1	1	1	1	1	1	1	1	1	1	1	0	0.5	0.5	0.5	0.5	0.5	0.5	0.5	0.5	0.5
Staphylococcus warneri	2	1	1	0	1	1	1	1	1	1	1	1	1	0	1	1	1	1	1	1	1	1	1	1	1	1	1	1	1	1	1	1	1	1	1	1	1	1	1	0	0.5	0.5	0.5	0.5	0.5	0.5	0.5	0.5	0.5
Staphylococcus xylosus	1	1	1	1	1	1	1	1	1	1	1	1	1	0	1	1	1	1	1	1	1	1	1	1	1	1	1	1	1	1	1	1	1	1	1	1	1	1	1	0	0.5	0.5	0.5	0.5	0.5	0.5	0.5	0.5	0.5
Stenotrophomonas maltophilia	4	1	1	1	1	1	1	1	1	1	0	1	1	1	1	1	1	1	1	1	1	1	1	1	1	1	1	1	1	1	1	1	1	1	1	1	1	1	1	0	0.5	0.5	0.5	0.5	0.5	0.5	0.5	0.5	0.5
Stomatobaculum longum	1	0	1	0	1	1	1	1	1	1	1	1	1	0	0	1	1	1	1	1	1	1	1	1	1	1	1	1	1	1	1	1	1	1	1	1	1	1	1	0	0.5	0.5	0.5	0.5	0.5	0.5	0.5	0.5	0.5
Stoquefichus massiliensis	1	1	1	1	0	1	1	1	1	1	1	1	1	1	1	1	1	1	1	1	1	1	1	1	1	1	1	1	1	1	1	1	1	1	1	1	1	1	1	0	0.5	0.5	0.5	0.5	0.5	0.5	0.5	0.5	0.5
Streptococcus agalactiae	17	0	0	0	0	0	0	0	0	1	1	1	0	1	1	1	1	1	1	1	1	1	1	1	1	1	1	1	1	1	1	1	1	1	1	1	1	1	1	0	0.5	0.5	0.5	0.5	0.5	0.5	0.5	0.5	0.5
Streptococcus anginosus	13	0	1	0	0	1	0.923077	0	0	0	1	1	1	0.461538	1	1	1	1	1	1	1	1	1	1	1	0	1	1	1	1	1	1	0	1	1	1	1	1	1	2	0.5	0.5	0.5	0.5	0.5	0.423077	0.5	0.5	0.5
Streptococcus australis	1	0	1	0	1	1	1	1	1	0	1	1	1	0	1	1	1	1	1	1	1	1	1	1	1	1	1	1	1	1	1	1	1	1	1	1	1	1	1	0	0.5	0.5	0.5	0.5	0.5	0.5	0.5	0.5	0.5
Streptococcus constellatus	3	0	0.333333	0	0	1	1	0	0	0	1	1	0.333333	0	1	1	1	1	1	1	1	0	1	1	1	1	1	1	1	1	1	0	1	1	1	1	1	1	1	2	0.5	0.166667	0.5	0.5	0.5	0.5	0.5	0.5	0.5
Streptococcus cristatus	1	0	1	0	0	1	1	1	1	1	1	1	1	1	1	1	1	1	1	1	1	1	1	1	1	1	1	1	1	1	1	1	1	1	1	1	1	1	1	0	0.5	0.5	0.5	0.5	0.5	0.5	0.5	0.5	0.5
Streptococcus dysgalactiae	8	0	0	0	0	0	0	0	0	0	1	1	0	1	1	1	1	1	1	1	1	1	1	1	1	1	1	1	1	1	1	1	1	1	1	1	1	1	1	0	0.5	0.5	0.5	0.5	0.5	0.5	0.5	0.5	0.5
Streptococcus equi	4	0	0	0	0	0	0	0	0	0	1	1	0	1	1	1	1	1	1	1	1	1	1	1	1	1	1	1	1	1	1	1	1	1	1	1	1	1	1	0	0.5	0.5	0.5	0.5	0.5	0.5	0.5	0.5	0.5
Streptococcus equinus	2	1	1	1	0.5	1	1	1	1	1	1	1	1	1	1	1	1	1	1	1	1	1	1	0	1	1	1	1	1	1	1	1	1	1	1	1	1	1	1	1	0.5	0.5	0.5	0	0.5	0.5	0.5	0.5	0.5
Streptococcus gallolyticus	7	1	1	1	0.857143	1	1	1	1	1	1	1	1	1	1	1	1	1	1	1	1	1	1	0	1	1	1	1	1	1	1	1	1	1	1	1	1	1	1	1	0.5	0.5	0.5	0.357143	0.5	0.5	0.5	0.5	0.5
Streptococcus gordonii	1	1	1	1	1	1	1	1	1	0	1	1	1	1	1	1	1	1	1	1	1	1	1	1	1	1	1	1	1	1	1	1	1	1	1	1	1	1	1	0	0.5	0.5	0.5	0.5	0.5	0.5	0.5	0.5	0.5
Streptococcus infantarius	2	1	1	1	1	1	1	1	1	1	1	1	1	1	1	1	1	1	1	1	1	1	1	1	1	1	1	1	1	1	1	1	1	1	1	1	1	1	1	0	0.5	0.5	0.5	0.5	0.5	0.5	0.5	0.5	0.5
Streptococcus infantis	4	0	1	0	0.75	1	1	1	1	0	1	1	1	0	1	1	1	1	1	1	1	1	1	0	1	1	1	1	1	1	1	1	1	1	1	1	1	1	1	1	0.5	0.5	0.5	0.25	0.5	0.5	0.5	0.5	0.5
Streptococcus intermedius	6	0	0.833333	0	0	1	1	0	0	0	1	1	0	0	1	1	1	1	1	1	1	0	1	1	1	1	1	1	1	1	1	1	1	1	1	1	1	1	1	1	0.5	0.333333	0.5	0.5	0.5	0.5	0.5	0.5	0.5
Streptococcus lutetiensis	2	1	1	1	0	1	1	1	1	1	1	1	1	1	1	1	1	1	1	1	1	1	1	1	1	1	1	1	1	1	1	1	1	1	1	1	1	1	1	0	0.5	0.5	0.5	0.5	0.5	0.5	0.5	0.5	0.5
Streptococcus mitis	12	0	1	0	1	1	1	1	1	0	1	1	1	0.916667	1	1	1	1	1	1	1	1	1	1	1	1	1	1	1	1	1	1	0	1	1	1	1	1	1	1	0.5	0.5	0.5	0.5	0.5	0.5	0.5	0.5	0.5
Streptococcus mutans	10	0.9	1	1	1	1	1	1	1	1	1	1	1	1	1	1	1	1	1	1	0	1	1	1	1	1	1	1	1	1	1	1	1	1	1	1	1	1	1	1	0.4	0.5	0.5	0.5	0.5	0.5	0.5	0.5	0.5
Streptococcus oralis	11	0	1	0	1	1	1	1	1	0	1	1	1	1	1	1	1	1	1	1	1	1	1	1	1	1	1	1	1	1	1	1	1	1	1	1	1	1	1	0	0.5	0.5	0.5	0.5	0.5	0.5	0.5	0.5	0.5
Streptococcus parasanguinis	8	0	1	0	1	1	1	1	1	0	1	1	1	1	1	1	1	1	1	1	1	1	1	1	1	1	1	1	1	1	1	1	1	1	1	1	1	1	1	0	0.5	0.5	0.5	0.5	0.5	0.5	0.5	0.5	0.5
Streptococcus parauberis	5	0	1	0	0	0	0	0	0	1	1	1	0	1	1	1	1	1	1	1	1	1	1	1	1	1	1	1	1	1	1	1	1	1	1	1	1	1	1	0	0.5	0.5	0.5	0.5	0.5	0.5	0.5	0.5	0.5
Streptococcus pasteurianus	2	1	1	1	0	1	1	1	1	1	1	1	1	1	1	1	1	1	1	1	1	1	1	1	1	1	1	1	1	1	1	1	1	1	1	1	1	1	1	0	0.5	0.5	0.5	0.5	0.5	0.5	0.5	0.5	0.5
Streptococcus peroris	1	0	1	0	1	1	1	1	0	0	1	1	1	0	0	1	1	1	1	1	1	1	1	1	1	1	1	1	1	1	1	1	1	1	1	1	1	1	1	0	0.5	0.5	0.5	0.5	0.5	0.5	0.5	0.5	0.5
Streptococcus pneumoniae	35	0	1	0	1	1	1	1	0	0	1	1	1	1	1	1	1	1	1	1	1	1	1	1	1	1	1	1	1	1	1	1	1	1	1	1	1	1	1	0	0.5	0.5	0.5	0.5	0.5	0.5	0.5	0.5	0.5
Streptococcus pseudopneumoniae	1	0	1	0	1	1	1	1	1	0	1	1	1	1	1	1	1	1	1	1	1	1	1	1	1	1	1	1	1	1	1	1	1	1	1	1	1	1	1	0	0.5	0.5	0.5	0.5	0.5	0.5	0.5	0.5	0.5
Streptococcus pyogenes	9	0	0	0	0	0	0	0	0	0	1	0	0	1	1	0	0	1	1	1	1	1	1	1	1	1	1	1	1	1	1	1	1	1	1	1	1	1	1	0	0.5	0.5	0.5	0.5	0.5	0.5	0.5	0.5	0.5
Streptococcus salivarius	12	1	1	1	1	1	1	1	1	1	1	1	1	1	1	1	1	1	1	1	1	1	1	1	1	1	1	1	1	1	1	1	1	1	1	1	1	1	1	0	0.5	0.5	0.5	0.5	0.5	0.5	0.5	0.5	0.5
Streptococcus sanguinis	21	1	1	1	1	1	1	1	1	1	1	1	1	1	1	1	1	1	1	1	1	1	1	1	1	1	1	1	1	1	1	1	1	1	1	1	1	1	1	0	0.5	0.5	0.5	0.5	0.5	0.5	0.5	0.5	0.5
Streptococcus thermophilus	8	1	1	0.75	1	1	1	1	1	1	1	1	1	1	1	1	1	1	1	1	1	1	0	1	1	1	1	1	1	1	1	1	1	1	1	1	1	1	1	1	0.5	0.5	0.25	0.5	0.5	0.5	0.5	0.5	0.5
Streptococcus thoraltensis	1	0	1	0	0	0	0	0	0	1	1	1	1	1	1	1	1	0	1	1	1	1	1	1	1	1	1	1	1	1	1	1	1	1	1	1	1	1	1	0	0.5	0.5	0.5	0.5	0.5	0.5	0.5	0.5	0.5
Streptococcus uberis	1	0	1	0	0	0	0	0	0	1	1	1	0	1	1	1	1	1	1	1	1	1	1	1	1	1	1	1	1	1	1	1	1	1	1	1	1	1	1	0	0.5	0.5	0.5	0.5	0.5	0.5	0.5	0.5	0.5
Streptococcus vestibularis	2	1	1	0	1	1	1	1	1	1	1	1	1	1	1	1	1	1	1	1	1	1	1	1	1	1	1	1	1	1	1	1	1	1	1	1	1	1	1	0	0.5	0.5	0.5	0.5	0.5	0.5	0.5	0.5	0.5
Subdoligranulum variabile	1	1	1	1	0	1	1	1	1	1	1	1	1	1	1	1	1	1	1	1	1	1	1	1	1	1	1	1	1	1	1	1	1	1	1	1	1	1	1	0	0.5	0.5	0.5	0.5	0.5	0.5	0.5	0.5	0.5
Succinatimonas hippei	1	1	1	1	1	1	1	1	1	1	1	1	1	1	1	1	1	1	1	1	1	1	1	1	1	1	1	1	1	1	1	1	1	1	1	1	1	1	1	0	0.5	0.5	0.5	0.5	0.5	0.5	0.5	0.5	0.5
Sutterella parvirubra	1	0	0	0	0	1	1	0	0	0	0	0	0	1	1	1	1	1	1	1	1	1	1	1	1	1	1	1	1	1	1	1	1	1	1	1	1	1	1	0	0.5	0.5	0.5	0.5	0.5	0.5	0.5	0.5	0.5
Sutterella wadsworthensis	3	1	1	1	0.666667	0.666667	1	0	0	0.666667	1	1	1	1	1	1	1	1	1	1	1	1	1	0	0	1	1	1	0	1	1	1	1	1	1	1	1	1	1	3	0.5	0.5	0.5	0.166667	0.166667	0.5	0.5	0.5	0.166667
Tannerella forsythia	1	1	1	0	0	1	1	0	0	1	1	0	1	0	1	1	1	1	1	1	1	1	1	1	1	1	1	1	1	1	1	1	1	1	1	1	1	1	1	0	0.5	0.5	0.5	0.5	0.5	0.5	0.5	0.5	0.5
Terrisporobacter glycolicus	1	0	1	1	1	1	1	1	1	1	1	1	1	0	1	1	1	1	1	1	1	1	1	1	1	1	1	1	1	1	1	1	1	1	1	1	1	1	1	0	0.5	0.5	0.5	0.5	0.5	0.5	0.5	0.5	0.5
Tidjanibacter massiliensis	1	0	1	0	0	0	0	0	0	1	0	0	0	0	1	1	1	1	1	0	1	1	1	1	1	1	1	1	1	1	1	1	1	1	1	1	1	1	1	0	0.5	0.5	0.5	0.5	0.5	0.5	0.5	0.5	0.5
Timonella senegalensis	1	1	1	1	1	1	1	1	1	1	1	1	1	1	1	1	1	1	1	1	1	1	1	1	1	1	1	1	1	1	1	1	1	1	1	1	1	1	1	0	0.5	0.5	0.5	0.5	0.5	0.5	0.5	0.5	0.5
Tropheryma whipplei	2	0	0	0	0	1	0	1	0	0	0	1	0	0	1	0	0	1	1	1	1	1	1	1	1	1	1	1	1	1	1	1	1	1	1	1	1	1	1	0	0.5	0.5	0.5	0.5	0.5	0.5	0.5	0.5	0.5
Turicibacter sanguinis	2	0	1	0	0	0	0	0	0	0	1	0	0	0	1	1	1	1	1	1	1	1	1	1	1	1	1	1	1	1	1	1	1	1	1	1	1	1	1	0	0.5	0.5	0.5	0.5	0.5	0.5	0.5	0.5	0.5
Turicimonas muris	1	1	1	1	0	1	1	1	1	1	1	1	0	1	1	1	1	1	1	1	1	1	1	1	1	1	1	1	1	1	1	1	1	1	1	1	1	1	1	0	0.5	0.5	0.5	0.5	0.5	0.5	0.5	0.5	0.5
Tyzzerella nexilis	2	1	1	1	1	1	1	1	1	1	1	1	1	1	1	1	1	1	1	1	1	1	1	1	1	1	1	1	1	1	1	1	1	1	1	1	1	1	1	0	0.5	0.5	0.5	0.5	0.5	0.5	0.5	0.5	0.5
Ureaplasma parvum	5	0	0	0	0	0	0	0	0	0	0	0	0	0	0	0	0	0	0	0	1	1	1	1	1	1	1	1	1	1	1	1	1	1	1	1	1	1	1	0	0.5	0.5	0.5	0.5	0.5	0.5	0.5	0.5	0.5
Ureaplasma urealyticum	14	0	0	0	0	0	0	0	0	0	0	0	0	0	0	0	0	0	0	0	1	1	1	1	1	1	1	1	1	1	1	1	1	1	1	1	1	1	1	0	0.5	0.5	0.5	0.5	0.5	0.5	0.5	0.5	0.5
Ureibacillus thermosphaericus	1	1	1	1	1	1	1	1	1	1	1	1	1	1	1	1	1	1	1	1	1	1	1	1	1	1	1	1	1	1	1	1	1	1	1	1	1	1	1	0	0.5	0.5	0.5	0.5	0.5	0.5	0.5	0.5	0.5
Varibaculum cambriense	3	1	1	1	0	1	1	1	1	1	0.666667	1	0	0	1	1	1	1	1	1	1	1	1	1	1	1	1	1	1	0	1	1	1	1	1	1	1	1	1	1	0.5	0.5	0.5	0.5	0.5	0.5	0.5	0.5	0.5
Varibaculum timonense	1	0	1	0	0	1	0	0	0	0	0	1	0	1	1	1	1	0	1	1	1	1	1	1	1	1	1	1	1	1	1	1	1	1	1	1	1	1	1	0	0.5	0.5	0.5	0.5	0.5	0.5	0.5	0.5	0.5
Veillonella atypica	8	1	1	1	1	1	1	1	1	0	1	1	1	1	1	1	1	1	1	1	1	1	1	1	1	1	1	1	1	1	1	1	1	1	1	1	1	1	1	0	0.5	0.5	0.5	0.5	0.5	0.5	0.5	0.5	0.5
Veillonella dispar	2	1	1	1	1	1	1	1	1	0.5	1	1	1	1	1	1	1	1	1	1	1	1	1	1	1	1	1	1	0	1	1	1	1	1	1	1	1	1	1	1	0.5	0.5	0.5	0.5	0.5	0.5	0.5	0.5	0
Veillonella parvula	8	1	1	1	1	1	1	1	1	0.125	1	1	1	1	1	1	1	1	1	1	1	1	1	1	1	1	1	1	0	1	1	1	1	1	1	1	1	1	1	1	0.5	0.5	0.5	0.5	0.5	0.5	0.5	0.5	0.375
Veillonella ratti	1	1	1	1	1	1	1	1	1	0	1	1	1	1	1	1	1	1	1	1	1	1	1	1	1	1	1	1	1	1	1	1	1	1	1	1	1	1	1	0	0.5	0.5	0.5	0.5	0.5	0.5	0.5	0.5	0.5
Veillonella seminalis	1	1	1	1	1	1	1	1	1	0	1	1	1	1	1	1	1	1	1	1	1	1	1	1	1	1	1	1	1	1	1	1	1	1	1	1	1	1	1	0	0.5	0.5	0.5	0.5	0.5	0.5	0.5	0.5	0.5
Vibrio fluvialis	1	1	1	1	1	1	1	1	1	1	1	1	1	1	1	1	1	1	1	1	1	1	1	1	1	1	1	1	1	1	1	1	1	1	1	1	1	1	1	0	0.5	0.5	0.5	0.5	0.5	0.5	0.5	0.5	0.5
Vibrio furnissii	2	1	1	1	1	1	1	1	1	1	1	1	1	1	1	1	1	1	1	1	1	1	1	1	1	1	1	1	1	1	1	1	1	1	1	1	1	1	1	0	0.5	0.5	0.5	0.5	0.5	0.5	0.5	0.5	0.5
Vibrio harveyi	4	1	1	1	1	1	1	1	1	1	1	1	1	1	1	1	1	1	1	1	1	1	1	1	1	1	1	1	1	1	1	1	1	1	1	1	1	1	1	0	0.5	0.5	0.5	0.5	0.5	0.5	0.5	0.5	0.5
Vibrio mimicus	3	1	1	1	1	1	1	1	1	1	1	1	1	1	1	1	1	1	1	1	1	1	1	1	1	1	1	1	1	1	1	1	1	1	1	1	1	1	1	0	0.5	0.5	0.5	0.5	0.5	0.5	0.5	0.5	0.5
Victivallis vadensis	1	1	1	1	1	1	1	1	1	0	0	1	1	1	1	1	1	1	1	1	1	1	1	1	1	1	1	1	1	1	1	1	1	1	1	1	1	1	1	0	0.5	0.5	0.5	0.5	0.5	0.5	0.5	0.5	0.5
Weissella ceti	1	0	0	0	0	0	0	0	0	0	0	0	0	0	1	0	0	1	1	1	1	1	1	1	1	1	1	1	1	1	1	1	1	1	1	1	1	1	1	0	0.5	0.5	0.5	0.5	0.5	0.5	0.5	0.5	0.5
Weissella cibaria	1	1	1	0	0	0	0	0	0	0	0	0	1	0	1	0	0	1	1	1	1	1	1	1	1	1	1	1	1	1	1	1	1	1	1	1	1	1	1	0	0.5	0.5	0.5	0.5	0.5	0.5	0.5	0.5	0.5
Weissella confusa	1	0	1	0	0	0	0	0	0	0	0	0	0	0	1	0	0	1	1	1	1	1	1	1	1	1	1	1	1	1	1	1	1	1	1	1	1	1	1	0	0.5	0.5	0.5	0.5	0.5	0.5	0.5	0.5	0.5
Weissella koreensis	2	0	0	0	0	0	0	0	0	0	0	0	0	0	1	0	0	0	1	1	1	1	1	1	1	1	1	1	1	1	1	1	1	1	1	1	1	1	1	0	0.5	0.5	0.5	0.5	0.5	0.5	0.5	0.5	0.5
Weissella paramesenteroides	1	0	1	0	0	0	0	0	0	0	0	0	1	1	1	1	1	1	1	1	1	1	1	1	1	1	1	1	1	1	1	1	1	1	1	1	1	1	1	0	0.5	0.5	0.5	0.5	0.5	0.5	0.5	0.5	0.5
Xylophilus ampelinus	1	1	1	1	1	1	1	1	1	1	1	1	1	1	1	1	1	1	1	1	1	1	1	1	1	1	1	1	1	1	1	1	1	1	1	1	1	1	1	0	0.5	0.5	0.5	0.5	0.5	0.5	0.5	0.5	0.5
Yersinia enterocolitica	7	1	1	1	1	1	1	1	1	1	1	1	1	1	1	1	1	1	1	1	1	1	1	1	1	1	1	1	1	1	1	1	1	1	1	1	1	1	1	0	0.5	0.5	0.5	0.5	0.5	0.5	0.5	0.5	0.5
Yersinia frederiksenii	2	1	1	1	1	1	1	1	1	1	1	1	1	1	1	1	1	1	1	1	1	1	1	1	1	1	1	1	1	1	1	1	1	1	1	1	1	1	1	0	0.5	0.5	0.5	0.5	0.5	0.5	0.5	0.5	0.5
Yersinia kristensenii	2	1	1	1	1	1	1	1	1	1	1	1	1	1	1	1	1	1	1	1	1	1	1	1	1	1	1	1	1	1	1	1	1	1	1	1	1	1	1	0	0.5	0.5	0.5	0.5	0.5	0.5	0.5	0.5	0.5
Yersinia pseudotuberculosis	4	1	1	1	1	1	1	1	1	1	1	1	1	1	1	1	0.75	1	1	1	1	1	1	1	1	1	1	1	1	1	1	1	1	1	1	0	1	1	1	1	0.5	0.5	0.5	0.5	0.5	0.5	0.5	0.5	0.5
Yersinia rohdei	1	1	1	1	1	1	1	1	1	1	1	1	1	1	1	1	1	1	1	1	1	1	1	1	1	1	1	1	1	1	1	1	1	1	1	1	1	1	1	0	0.5	0.5	0.5	0.5	0.5	0.5	0.5	0.5	0.5
Yokenella regensburgei	1	1	1	1	1	1	1	1	1	1	1	1	1	1	1	1	1	1	1	1	1	1	1	1	1	1	1	1	1	1	1	1	1	1	1	1	1	1	1	0	0.5	0.5	0.5	0.5	0.5	0.5	0.5	0.5	0.5
[Bacteroides] pectinophilus	1	1	1	0	1	1	1	1	1	1	1	1	1	1	1	1	1	1	1	1	1	1	1	1	1	1	1	1	1	1	1	1	1	1	1	1	1	1	1	0	0.5	0.5	0.5	0.5	0.5	0.5	0.5	0.5	0.5
[Clostridium] amygdalinum	1	1	1	1	1	1	1	1	1	1	1	1	1	1	1	1	1	1	1	1	1	1	1	1	1	1	1	1	1	1	1	1	1	1	1	1	1	1	1	0	0.5	0.5	0.5	0.5	0.5	0.5	0.5	0.5	0.5
[Clostridium] asparagiforme	1	1	1	1	1	1	1	1	1	1	1	1	1	1	1	1	1	1	1	1	1	1	1	1	1	1	1	1	1	1	1	1	1	1	1	1	1	1	1	0	0.5	0.5	0.5	0.5	0.5	0.5	0.5	0.5	0.5
[Clostridium] bolteae	7	1	1	1	1	1	1	1	1	1	1	1	1	1	1	1	1	1	1	1	1	1	1	1	1	1	1	1	1	1	1	1	1	1	1	1	1	1	1	0	0.5	0.5	0.5	0.5	0.5	0.5	0.5	0.5	0.5
[Clostridium] celerecrescens	1	1	1	1	1	1	1	1	1	1	1	1	1	1	1	1	1	1	1	1	1	1	1	1	1	1	1	1	1	1	1	1	1	1	1	1	1	1	1	0	0.5	0.5	0.5	0.5	0.5	0.5	0.5	0.5	0.5
[Clostridium] citroniae	1	1	1	1	1	1	1	1	1	1	1	1	1	1	1	1	1	1	1	1	1	1	1	1	1	1	1	1	1	1	1	1	1	1	1	1	1	1	1	0	0.5	0.5	0.5	0.5	0.5	0.5	0.5	0.5	0.5
[Clostridium] clariflavum	1	1	1	1	1	1	1	1	1	1	1	1	1	1	1	1	1	1	1	1	1	1	1	1	1	1	1	1	1	1	1	1	1	1	1	1	1	1	1	0	0.5	0.5	0.5	0.5	0.5	0.5	0.5	0.5	0.5
[Clostridium] clostridioforme	9	1	1	1	1	1	1	1	1	1	1	1	1	1	1	1	1	1	1	1	1	1	1	1	1	1	1	1	1	1	1	1	1	1	1	1	1	1	1	0	0.5	0.5	0.5	0.5	0.5	0.5	0.5	0.5	0.5
[Clostridium] cocleatum	2	1	1	1	0	1	1	1	1	1	1	1	1	1	1	1	1	1	1	1	1	1	1	1	1	1	1	1	1	1	1	1	1	1	1	1	1	1	1	0	0.5	0.5	0.5	0.5	0.5	0.5	0.5	0.5	0.5
[Clostridium] glycyrrhizinilyticum	1	1	1	1	0	1	1	1	1	1	1	1	1	1	1	1	1	1	1	1	1	1	1	1	1	1	1	1	1	1	1	1	1	1	1	1	1	1	1	0	0.5	0.5	0.5	0.5	0.5	0.5	0.5	0.5	0.5
[Clostridium] hiranonis	1	0	1	0	0	0	0	1	0	0	1	0	1	0	1	1	1	1	1	1	1	1	1	1	1	1	1	1	1	1	1	1	1	1	1	1	1	1	1	0	0.5	0.5	0.5	0.5	0.5	0.5	0.5	0.5	0.5
[Clostridium] hylemonae	1	1	1	1	0	1	1	1	1	1	1	1	1	1	1	1	1	1	1	1	1	1	1	1	1	1	1	1	1	1	1	1	1	1	1	1	1	1	1	0	0.5	0.5	0.5	0.5	0.5	0.5	0.5	0.5	0.5
[Clostridium] indolis	1	1	1	1	1	1	1	1	1	1	1	1	1	1	1	1	1	1	1	1	1	1	1	1	1	1	1	1	1	1	1	1	1	1	1	1	1	1	1	0	0.5	0.5	0.5	0.5	0.5	0.5	0.5	0.5	0.5
[Clostridium] innocuum	1	1	1	1	1	1	1	1	1	1	1	1	1	1	1	1	1	1	1	1	1	1	1	1	1	1	1	1	1	1	1	1	1	1	1	1	1	1	1	0	0.5	0.5	0.5	0.5	0.5	0.5	0.5	0.5	0.5
[Clostridium] lavalense	1	1	1	1	1	1	1	1	1	1	1	1	1	1	1	1	1	1	1	1	1	1	1	1	1	1	1	1	1	1	1	1	1	1	1	1	1	1	1	0	0.5	0.5	0.5	0.5	0.5	0.5	0.5	0.5	0.5
[Clostridium] leptum	1	1	1	1	1	1	1	1	1	1	1	1	1	1	1	1	1	1	1	1	1	1	1	1	1	1	1	1	1	1	1	1	1	1	1	1	1	1	1	0	0.5	0.5	0.5	0.5	0.5	0.5	0.5	0.5	0.5
[Clostridium] methoxybenzovorans	1	1	1	1	1	1	1	1	1	1	1	1	1	1	1	1	1	1	1	1	1	1	1	1	1	1	1	1	1	1	1	1	1	1	1	1	1	1	1	0	0.5	0.5	0.5	0.5	0.5	0.5	0.5	0.5	0.5
[Clostridium] methylpentosum	1	1	1	1	1	1	1	1	1	1	1	1	1	1	1	1	1	1	1	1	1	1	1	1	1	1	1	1	1	1	1	1	1	1	1	1	1	1	1	0	0.5	0.5	0.5	0.5	0.5	0.5	0.5	0.5	0.5
[Clostridium] saccharolyticum	1	0	1	0	0	1	1	1	1	1	1	1	1	1	1	1	1	1	1	1	1	1	1	1	1	1	1	1	1	1	1	1	1	1	1	1	1	1	1	0	0.5	0.5	0.5	0.5	0.5	0.5	0.5	0.5	0.5
[Clostridium] scindens	1	1	1	1	0	1	1	1	1	1	1	1	1	1	1	1	1	1	1	1	1	1	1	1	1	1	1	1	1	1	1	1	1	1	1	1	1	1	1	0	0.5	0.5	0.5	0.5	0.5	0.5	0.5	0.5	0.5
[Clostridium] spiroforme	1	1	1	1	1	1	1	1	1	1	1	1	1	1	1	1	1	1	1	1	1	1	1	1	1	1	1	1	1	1	1	1	1	1	1	1	1	1	1	0	0.5	0.5	0.5	0.5	0.5	0.5	0.5	0.5	0.5
[Clostridium] sporosphaeroides	1	1	1	1	1	1	1	1	1	1	1	1	1	1	1	1	1	1	1	1	1	1	1	1	1	1	1	1	1	1	1	1	1	1	1	1	1	1	1	0	0.5	0.5	0.5	0.5	0.5	0.5	0.5	0.5	0.5
[Clostridium] symbiosum	5	1	1	0	1	1	1	1	1	1	1	1	1	1	1	1	1	1	1	1	1	1	1	1	1	1	1	1	1	1	1	1	1	1	1	1	1	1	1	0	0.5	0.5	0.5	0.5	0.5	0.5	0.5	0.5	0.5
[Clostridium] viride	1	1	1	1	1	1	1	1	1	1	1	1	1	1	1	1	1	1	1	1	1	1	1	1	1	1	1	1	1	1	1	1	1	1	1	1	1	1	1	0	0.5	0.5	0.5	0.5	0.5	0.5	0.5	0.5	0.5
[Enterobacter] lignolyticus	1	1	1	1	1	1	1	1	1	1	1	1	1	1	1	1	1	1	1	1	1	1	1	1	1	1	1	1	1	1	1	1	1	1	1	1	1	1	1	0	0.5	0.5	0.5	0.5	0.5	0.5	0.5	0.5	0.5
[Eubacterium] brachy	1	0	0	0	0	0	0	0	0	1	1	1	0	1	1	1	1	1	1	1	1	1	1	1	1	1	1	1	1	1	1	1	1	1	1	1	1	1	1	0	0.5	0.5	0.5	0.5	0.5	0.5	0.5	0.5	0.5
[Eubacterium] cellulosolvens	1	1	1	1	1	1	1	1	1	1	1	1	1	1	1	1	1	1	1	1	1	1	1	1	1	1	1	1	1	1	1	1	1	1	1	1	1	1	1	0	0.5	0.5	0.5	0.5	0.5	0.5	0.5	0.5	0.5
[Eubacterium] eligens	1	1	1	1	1	1	1	1	1	1	1	1	1	1	1	1	1	1	1	1	1	1	1	1	1	1	1	1	1	1	1	1	1	1	1	1	1	1	1	0	0.5	0.5	0.5	0.5	0.5	0.5	0.5	0.5	0.5
[Eubacterium] hallii	1	1	1	1	1	1	1	1	1	1	1	1	1	1	1	1	1	1	1	1	1	1	1	1	1	1	1	1	1	1	1	1	1	1	1	1	1	1	1	0	0.5	0.5	0.5	0.5	0.5	0.5	0.5	0.5	0.5
[Eubacterium] infirmum	1	0	0	0	0	0	0	0	0	1	1	1	0	1	1	1	1	1	1	1	1	1	1	1	1	1	1	1	1	1	1	1	1	1	1	1	1	1	1	0	0.5	0.5	0.5	0.5	0.5	0.5	0.5	0.5	0.5
[Eubacterium] rectale	5	1	1	1	1	1	1	1	1	1	1	1	1	1	1	1	1	1	1	1	1	1	1	1	1	1	1	1	1	1	1	1	1	1	1	1	1	1	1	0	0.5	0.5	0.5	0.5	0.5	0.5	0.5	0.5	0.5
[Eubacterium] saphenum	1	0	0	1	0	0	0	0	0	1	1	1	0	1	1	1	1	1	1	1	1	1	1	1	1	1	1	1	1	1	1	1	1	1	1	1	1	1	1	0	0.5	0.5	0.5	0.5	0.5	0.5	0.5	0.5	0.5
[Eubacterium] siraeum	3	1	1	1	0	1	1	1	1	1	1	1	1	1	1	1	1	1	1	1	1	1	1	1	1	1	1	1	1	1	1	1	1	1	1	1	1	1	1	0	0.5	0.5	0.5	0.5	0.5	0.5	0.5	0.5	0.5
[Eubacterium] yurii	1	0	1	0	0	1	1	1	1	0	1	1	1	1	1	1	1	1	1	1	1	1	1	1	1	1	1	1	1	1	1	1	1	1	1	1	1	1	1	0	0.5	0.5	0.5	0.5	0.5	0.5	0.5	0.5	0.5
[Haemophilus] ducreyi	1	1	1	0	0	1	1	0	0	0	1	0	0	0	0	0	0	1	1	1	1	1	1	1	1	1	1	1	1	1	1	1	1	1	1	1	1	1	1	0	0.5	0.5	0.5	0.5	0.5	0.5	0.5	0.5	0.5
[Propionibacterium] namnetense	1	1	1	1	0	1	0	0	0	1	1	1	0	1	1	1	1	1	1	1	1	1	1	1	1	1	1	1	1	1	1	1	1	1	1	1	1	1	1	0	0.5	0.5	0.5	0.5	0.5	0.5	0.5	0.5	0.5
[Ruminococcus] gnavus	5	1	1	1	1	1	1	1	1	1	1	1	1	1	1	1	1	1	1	1	1	1	1	1	1	1	1	1	1	1	1	1	1	1	1	1	1	1	1	0	0.5	0.5	0.5	0.5	0.5	0.5	0.5	0.5	0.5
[Ruminococcus] torques	4	1	1	1	0.75	1	1	1	1	1	1	1	1	1	1	1	1	1	1	1	1	1	1	0	1	1	1	1	1	1	1	1	1	1	1	1	1	1	1	1	0.5	0.5	0.5	0.25	0.5	0.5	0.5	0.5	0.5
TOTAL number of families with variable phenotype:		6	11	9	11	10	9	6	9	11	5	10	9	11	2	4	6	2	4	4
TOTAL number of orders:	830	Arg	Lys	His	Trp	Tyr	Phe	Ile_Val	Leu	Ser	Cys	Thr	Met	Pro	Gly	Glu	Gln	Chor	Asp	Asn
Variability per amino acid at family level		1.64524	3.31667	2.90476	3.59286	3.4056	2.74937	2.02381	2.61801	3.21786	1.32857	2.65422	3.04048	3.20678	0.533333	1.63333	2.38333	0.583333	1.2469	1.4969
[truncated: 12 more columns]

## Sheet: Genus
Table S5. B. Variable binary amino acid biosynthesis phenotypes at the genus level.
Genus	Number of strains	Average phenotype																			Number of variable phenotypes																			Number of variable pheno-types (NVP)	Deviation from 0.5 variability
		Arg	Lys	His	Trp	Tyr	Phe	Ile_Val	Leu	Ser	Cys	Thr	Met	Pro	Gly	Glu	Gln	Chor	Asp	Asn	Arg	Lys	His	Trp	Tyr	Phe	Ile_Val	Leu	Ser	Cys	Thr	Met	Pro	Gly	Glu	Gln	Chor	Asp	Asn		Arg	Lys	His	Trp	Tyr	Phe	Ile_Val	Leu	Ser
Abiotrophia	1	0	1	1	0	1	1	1	1	1	1	1	1	1	1	1	1	1	1	1	1	1	1	1	1	1	1	1	1	1	1	1	1	1	1	1	1	1	1	0	0.5	0.5	0.5	0.5	0.5	0.5	0.5	0.5	0.5
Absiella	1	0	1	1	0	1	1	0	0	1	1	1	0	1	1	1	1	1	1	1	1	1	1	1	1	1	1	1	1	1	1	1	1	1	1	1	1	1	1	0	0.5	0.5	0.5	0.5	0.5	0.5	0.5	0.5	0.5
Acaricomes	1	1	1	1	1	1	1	1	1	1	1	1	1	1	1	1	1	1	1	1	1	1	1	1	1	1	1	1	1	1	1	1	1	1	1	1	1	1	1	0	0.5	0.5	0.5	0.5	0.5	0.5	0.5	0.5	0.5
Acetoanaerobium	1	1	1	1	1	1	1	1	1	1	1	1	1	0	1	1	1	1	1	1	1	1	1	1	1	1	1	1	1	1	1	1	1	1	1	1	1	1	1	0	0.5	0.5	0.5	0.5	0.5	0.5	0.5	0.5	0.5
Acetomicrobium	1	1	1	1	1	1	1	1	1	0	1	1	1	0	1	1	1	1	1	1	1	1	1	1	1	1	1	1	1	1	1	1	1	1	1	1	1	1	1	0	0.5	0.5	0.5	0.5	0.5	0.5	0.5	0.5	0.5
Achromobacter	2	1	1	1	1	1	1	1	1	1	1	1	1	1	1	1	1	1	1	1	1	1	1	1	1	1	1	1	1	1	1	1	1	1	1	1	1	1	1	0	0.5	0.5	0.5	0.5	0.5	0.5	0.5	0.5	0.5
Acidaminococcus	5	1	1	1	1	0.8	1	1	1	1	0.2	1	1	1	1	1	1	1	1	1	1	1	1	1	0	1	1	1	1	0	1	1	1	1	1	1	1	1	1	2	0.5	0.5	0.5	0.5	0.3	0.5	0.5	0.5	0.5
Acidipropionibacterium	4	1	1	1	1	1	0	1	1	1	1	1	1	1	1	1	1	1	1	1	1	1	1	1	1	1	1	1	1	1	1	1	1	1	1	1	1	1	1	0	0.5	0.5	0.5	0.5	0.5	0.5	0.5	0.5	0.5
Acinetobacter	62	1	0.983871	1	1	1	1	1	1	1	1	1	1	1	1	1	1	1	1	1	1	0	1	1	1	1	1	1	1	1	1	1	1	1	1	1	1	1	1	1	0.5	0.483871	0.5	0.5	0.5	0.5	0.5	0.5	0.5
Actinobacillus	5	1	1	1	1	1	1	1	1	1	1	1	1	0.8	1	1	1	1	1	1	1	1	1	1	1	1	1	1	1	1	1	1	0	1	1	1	1	1	1	1	0.5	0.5	0.5	0.5	0.5	0.5	0.5	0.5	0.5
Actinomyces	19	0.473684	0.842105	0.526316	0.947368	1	1	1	0.947368	0.842105	1	1	0.947368	0.947368	1	1	1	1	1	1	0	0	0	0	1	1	1	0	0	1	1	0	0	1	1	1	1	1	1	8	0.0263158	0.342105	0.0263158	0.447368	0.5	0.5	0.5	0.447368	0.342105
Acutalibacter	1	1	1	1	0	1	1	1	1	1	1	1	1	1	1	1	1	1	1	1	1	1	1	1	1	1	1	1	1	1	1	1	1	1	1	1	1	1	1	0	0.5	0.5	0.5	0.5	0.5	0.5	0.5	0.5	0.5
Adlercreutzia	1	1	1	1	0	1	1	1	1	1	1	1	1	1	1	1	1	1	1	1	1	1	1	1	1	1	1	1	1	1	1	1	1	1	1	1	1	1	1	0	0.5	0.5	0.5	0.5	0.5	0.5	0.5	0.5	0.5
Aerococcus	2	1	1	1	1	1	1	1	0	1	1	1	1	1	1	1	1	1	1	1	1	1	1	1	1	1	1	1	1	1	1	1	1	1	1	1	1	1	1	0	0.5	0.5	0.5	0.5	0.5	0.5	0.5	0.5	0.5
Aeromicrobium	1	1	1	1	0	1	1	1	1	1	0	1	1	1	1	1	1	1	1	1	1	1	1	1	1	1	1	1	1	1	1	1	1	1	1	1	1	1	1	0	0.5	0.5	0.5	0.5	0.5	0.5	0.5	0.5	0.5
Aeromonas	15	1	1	1	1	1	1	1	1	1	1	0.933333	1	1	1	1	1	1	1	1	1	1	1	1	1	1	1	1	1	1	0	1	1	1	1	1	1	1	1	1	0.5	0.5	0.5	0.5	0.5	0.5	0.5	0.5	0.5
Afipia	1	1	1	1	1	1	1	1	1	1	1	1	1	1	1	1	1	1	1	1	1	1	1	1	1	1	1	1	1	1	1	1	1	1	1	1	1	1	1	0	0.5	0.5	0.5	0.5	0.5	0.5	0.5	0.5	0.5
Agathobaculum	3	1	1	1	0	1	0.666667	1	1	1	1	1	1	1	1	1	1	1	1	1	1	1	1	1	1	0	1	1	1	1	1	1	1	1	1	1	1	1	1	1	0.5	0.5	0.5	0.5	0.5	0.166667	0.5	0.5	0.5
Aggregatibacter	5	0	1	0.8	1	0.8	1	1	1	1	1	1	1	1	1	1	1	1	1	1	1	1	0	1	0	1	1	1	1	1	1	1	1	1	1	1	1	1	1	2	0.5	0.5	0.3	0.5	0.3	0.5	0.5	0.5	0.5
Agrobacterium	2	1	1	1	1	1	1	1	1	1	1	1	1	1	1	1	1	1	1	1	1	1	1	1	1	1	1	1	1	1	1	1	1	1	1	1	1	1	1	0	0.5	0.5	0.5	0.5	0.5	0.5	0.5	0.5	0.5
Akkermansia	6	1	1	1	1	1	1	1	1	1	1	0	1	1	1	1	1	1	1	1	1	1	1	1	1	1	1	1	1	1	1	1	1	1	1	1	1	1	1	0	0.5	0.5	0.5	0.5	0.5	0.5	0.5	0.5	0.5
Alcaligenes	2	1	1	1	1	1	1	1	1	1	1	1	1	1	1	1	1	1	1	1	1	1	1	1	1	1	1	1	1	1	1	1	1	1	1	1	1	1	1	0	0.5	0.5	0.5	0.5	0.5	0.5	0.5	0.5	0.5
Alistipes	13	0.923077	0.923077	0.923077	0.307692	0.923077	0.923077	0.923077	0.923077	1	0.538462	0.923077	0.923077	0.923077	1	1	1	1	1	0.923077	0	0	0	0	0	0	0	0	1	0	0	0	0	1	1	1	1	1	0	13	0.423077	0.423077	0.423077	0.192308	0.423077	0.423077	0.423077	0.423077	0.5
Alloprevotella	2	0	0.5	0	0	0.5	0.5	0	0	1	0	0	0.5	0	1	1	1	1	1	0.5	1	0	1	1	0	0	1	1	1	1	1	0	1	1	1	1	1	1	0	5	0.5	0	0.5	0.5	0	0	0.5	0.5	0.5
Ammoniphilus	1	1	1	1	1	1	1	1	1	1	1	1	1	1	1	1	1	1	1	1	1	1	1	1	1	1	1	1	1	1	1	1	1	1	1	1	1	1	1	0	0.5	0.5	0.5	0.5	0.5	0.5	0.5	0.5	0.5
Anaerobiospirillum	1	1	1	1	0	1	0	1	1	1	1	1	1	1	1	1	1	1	1	1	1	1	1	1	1	1	1	1	1	1	1	1	1	1	1	1	1	1	1	0	0.5	0.5	0.5	0.5	0.5	0.5	0.5	0.5	0.5
Anaerobium	1	1	1	1	1	1	1	1	1	1	1	1	1	1	1	1	1	1	1	1	1	1	1	1	1	1	1	1	1	1	1	1	1	1	1	1	1	1	1	0	0.5	0.5	0.5	0.5	0.5	0.5	0.5	0.5	0.5
Anaerococcus	15	0	0.266667	0	0	0.333333	0.466667	0.133333	0	0	0.866667	0.133333	0.4	0.466667	0.933333	1	1	0.6	1	1	1	0	1	1	0	0	0	1	1	0	0	0	0	0	1	1	0	1	1	10	0.5	0.233333	0.5	0.5	0.166667	0.0333333	0.366667	0.5	0.5
Anaerofilum	1	1	1	1	0	1	1	1	1	1	1	1	1	1	1	1	1	1	1	1	1	1	1	1	1	1	1	1	1	1	1	1	1	1	1	1	1	1	1	0	0.5	0.5	0.5	0.5	0.5	0.5	0.5	0.5	0.5
Anaerofustis	1	1	1	1	0	1	1	1	1	1	1	1	1	1	1	1	1	1	1	1	1	1	1	1	1	1	1	1	1	1	1	1	1	1	1	1	1	1	1	0	0.5	0.5	0.5	0.5	0.5	0.5	0.5	0.5	0.5
Anaeromassilibacillus	2	1	1	1	1	1	0.5	1	1	1	1	1	1	1	1	1	1	1	1	1	1	1	1	1	1	0	1	1	1	1	1	1	1	1	1	1	1	1	1	1	0.5	0.5	0.5	0.5	0.5	0	0.5	0.5	0.5
Anaerostipes	6	1	1	1	1	1	1	1	1	1	1	1	1	1	1	1	1	1	1	1	1	1	1	1	1	1	1	1	1	1	1	1	1	1	1	1	1	1	1	0	0.5	0.5	0.5	0.5	0.5	0.5	0.5	0.5	0.5
Anaerotignum	2	1	1	1	0.5	1	1	1	1	1	1	1	1	1	1	1	1	1	1	1	1	1	1	0	1	1	1	1	1	1	1	1	1	1	1	1	1	1	1	1	0.5	0.5	0.5	0	0.5	0.5	0.5	0.5	0.5
Anaerotruncus	4	0.75	0.75	0.75	0	0.75	1	0.75	0.5	0.75	0.75	0.75	0.75	1	1	1	1	0.75	1	1	0	0	0	1	0	1	0	0	0	0	0	0	1	1	1	1	0	1	1	11	0.25	0.25	0.25	0.5	0.25	0.5	0.25	0	0.25
Aneurinibacillus	1	1	1	1	1	1	1	1	1	1	1	1	1	1	1	1	1	1	1	1	1	1	1	1	1	1	1	1	1	1	1	1	1	1	1	1	1	1	1	0	0.5	0.5	0.5	0.5	0.5	0.5	0.5	0.5	0.5
Arabia	1	1	1	1	0	1	1	1	1	1	1	1	1	1	1	1	1	1	1	1	1	1	1	1	1	1	1	1	1	1	1	1	1	1	1	1	1	1	1	0	0.5	0.5	0.5	0.5	0.5	0.5	0.5	0.5	0.5
Arcanobacterium	1	0	0	0	0	0	0	0	0	0	1	0	0	0	1	1	1	1	1	1	1	1	1	1	1	1	1	1	1	1	1	1	1	1	1	1	1	1	1	0	0.5	0.5	0.5	0.5	0.5	0.5	0.5	0.5	0.5
Arcobacter	1	1	1	1	1	1	1	1	1	1	0	1	1	1	1	1	1	1	1	1	1	1	1	1	1	1	1	1	1	1	1	1	1	1	1	1	1	1	1	0	0.5	0.5	0.5	0.5	0.5	0.5	0.5	0.5	0.5
Arthrobacter	1	1	1	1	1	1	1	1	1	1	1	1	1	1	1	1	1	1	1	1	1	1	1	1	1	1	1	1	1	1	1	1	1	1	1	1	1	1	1	0	0.5	0.5	0.5	0.5	0.5	0.5	0.5	0.5	0.5
Atlantibacter	1	1	1	1	1	1	1	1	1	1	1	1	1	1	1	1	1	1	1	1	1	1	1	1	1	1	1	1	1	1	1	1	1	1	1	1	1	1	1	0	0.5	0.5	0.5	0.5	0.5	0.5	0.5	0.5	0.5
Atopobium	4	0	0.5	0	0.25	0.5	0.5	0	0	0	0.5	0.75	0.5	0.25	0.25	1	1	1	1	1	1	0	1	0	0	0	1	1	1	0	0	0	0	0	1	1	1	1	1	9	0.5	0	0.5	0.25	0	0	0.5	0.5	0.5
Bacilliculturomica	1	0	1	1	0	1	1	1	1	1	1	1	1	1	1	1	1	1	1	1	1	1	1	1	1	1	1	1	1	1	1	1	1	1	1	1	1	1	1	0	0.5	0.5	0.5	0.5	0.5	0.5	0.5	0.5	0.5
Bacillus	123	1	1	1	1	0.99187	1	1	1	1	1	1	1	0.99187	1	1	1	1	1	1	1	1	1	1	0	1	1	1	1	1	1	1	0	1	1	1	1	1	1	2	0.5	0.5	0.5	0.5	0.49187	0.5	0.5	0.5	0.5
Bacteroides	109	0.990826	1	1	0.963303	1	1	1	1	1	0.990826	1	1	0.990826	1	1	1	1	1	1	0	1	1	0	1	1	1	1	1	0	1	1	0	1	1	1	1	1	1	4	0.490826	0.5	0.5	0.463303	0.5	0.5	0.5	0.5	0.5
Bariatricus	1	1	1	1	1	1	1	1	1	1	1	1	1	1	1	1	1	1	1	1	1	1	1	1	1	1	1	1	1	1	1	1	1	1	1	1	1	1	1	0	0.5	0.5	0.5	0.5	0.5	0.5	0.5	0.5	0.5
Barnesiella	2	1	1	1	0	1	1	1	1	1	1	1	1	1	1	1	1	1	1	1	1	1	1	1	1	1	1	1	1	1	1	1	1	1	1	1	1	1	1	0	0.5	0.5	0.5	0.5	0.5	0.5	0.5	0.5	0.5
Bifidobacterium	242	1	1	1	1	1	0.995868	1	1	1	0.00826446	1	1	1	1	1	1	1	1	1	1	1	1	1	1	0	1	1	1	0	1	1	1	1	1	1	1	1	1	2	0.5	0.5	0.5	0.5	0.5	0.495868	0.5	0.5	0.5
Bilophila	1	1	1	1	1	1	1	1	1	0	1	1	1	1	1	1	1	1	1	1	1	1	1	1	1	1	1	1	1	1	1	1	1	1	1	1	1	1	1	0	0.5	0.5	0.5	0.5	0.5	0.5	0.5	0.5	0.5
Blautia	35	1	1	0.914286	0.8	1	1	1	1	1	1	1	1	1	1	1	1	1	1	1	1	1	0	0	1	1	1	1	1	1	1	1	1	1	1	1	1	1	1	2	0.5	0.5	0.414286	0.3	0.5	0.5	0.5	0.5	0.5
Bordetella	1	1	1	1	1	1	1	1	1	1	1	1	1	1	1	1	1	1	1	1	1	1	1	1	1	1	1	1	1	1	1	1	1	1	1	1	1	1	1	0	0.5	0.5	0.5	0.5	0.5	0.5	0.5	0.5	0.5
Brachybacterium	1	1	1	1	1	1	1	1	1	1	1	1	1	1	1	1	1	1	1	1	1	1	1	1	1	1	1	1	1	1	1	1	1	1	1	1	1	1	1	0	0.5	0.5	0.5	0.5	0.5	0.5	0.5	0.5	0.5
Brachyspira	2	0	1	0	0	1	1	1	1	1	1	1	1	1	1	1	1	1	1	1	1	1	1	1	1	1	1	1	1	1	1	1	1	1	1	1	1	1	1	0	0.5	0.5	0.5	0.5	0.5	0.5	0.5	0.5	0.5
Bradyrhizobium	4	1	1	1	1	1	1	1	1	1	1	1	1	1	1	1	1	1	1	1	1	1	1	1	1	1	1	1	1	1	1	1	1	1	1	1	1	1	1	0	0.5	0.5	0.5	0.5	0.5	0.5	0.5	0.5	0.5
Brevibacillus	6	1	1	1	1	1	1	1	1	1	1	1	1	1	1	1	1	1	1	1	1	1	1	1	1	1	1	1	1	1	1	1	1	1	1	1	1	1	1	0	0.5	0.5	0.5	0.5	0.5	0.5	0.5	0.5	0.5
Brevibacterium	4	1	1	1	1	1	1	1	1	1	1	1	1	1	1	1	1	1	1	1	1	1	1	1	1	1	1	1	1	1	1	1	1	1	1	1	1	1	1	0	0.5	0.5	0.5	0.5	0.5	0.5	0.5	0.5	0.5
Brevundimonas	1	1	1	1	1	0	1	1	1	1	1	1	1	1	1	1	1	1	1	1	1	1	1	1	1	1	1	1	1	1	1	1	1	1	1	1	1	1	1	0	0.5	0.5	0.5	0.5	0.5	0.5	0.5	0.5	0.5
Bulleidia	1	0	0	0	0	0	0	0	0	0	0	0	0	0	1	1	1	1	1	1	1	1	1	1	1	1	1	1	1	1	1	1	1	1	1	1	1	1	1	0	0.5	0.5	0.5	0.5	0.5	0.5	0.5	0.5	0.5
Burkholderia	3	1	1	1	1	1	1	1	1	1	1	1	1	1	1	1	1	1	1	1	1	1	1	1	1	1	1	1	1	1	1	1	1	1	1	1	1	1	1	0	0.5	0.5	0.5	0.5	0.5	0.5	0.5	0.5	0.5
Butyricicoccus	1	1	1	1	0	1	1	1	1	1	1	1	1	1	1	1	1	1	1	1	1	1	1	1	1	1	1	1	1	1	1	1	1	1	1	1	1	1	1	0	0.5	0.5	0.5	0.5	0.5	0.5	0.5	0.5	0.5
Butyricimonas	3	1	1	1	0	0	0	0	0	1	0	0	0	0	1	1	1	1	1	1	1	1	1	1	1	1	1	1	1	1	1	1	1	1	1	1	1	1	1	0	0.5	0.5	0.5	0.5	0.5	0.5	0.5	0.5	0.5
Butyrivibrio	3	1	1	1	1	1	1	1	1	1	1	1	1	1	1	1	1	1	1	1	1	1	1	1	1	1	1	1	1	1	1	1	1	1	1	1	1	1	1	0	0.5	0.5	0.5	0.5	0.5	0.5	0.5	0.5	0.5
Caecibacter	1	1	1	1	1	1	1	1	1	1	1	1	1	1	1	1	1	1	1	1	1	1	1	1	1	1	1	1	1	1	1	1	1	1	1	1	1	1	1	0	0.5	0.5	0.5	0.5	0.5	0.5	0.5	0.5	0.5
Caloramator	4	0.25	1	0.25	0	0	0	0.25	0	0.25	1	0.75	0	0.25	1	1	1	1	1	1	0	1	0	1	1	1	0	1	0	1	0	1	0	1	1	1	1	1	1	6	0.25	0.5	0.25	0.5	0.5	0.5	0.25	0.5	0.25
Campylobacter	43	0.72093	1	1	0.860465	1	1	0.953488	0.906977	1	0.953488	0.976744	0.767442	0.604651	1	0.930233	0.930233	1	1	1	0	1	1	0	1	1	0	0	1	0	0	0	0	1	0	0	1	1	1	10	0.22093	0.5	0.5	0.360465	0.5	0.5	0.453488	0.406977	0.5
Capnocytophaga	13	0.0769231	1	0.0769231	0.461538	0.923077	0.923077	0.0769231	0.0769231	1	1	0.307692	1	0.0769231	1	1	1	1	1	0.923077	0	1	0	0	0	0	0	0	1	1	0	1	0	1	1	1	1	1	0	10	0.423077	0.5	0.423077	0.0384615	0.423077	0.423077	0.423077	0.423077	0.5
Caproiciproducens	1	1	1	1	0	1	1	1	1	1	1	1	1	1	1	1	1	1	1	1	1	1	1	1	1	1	1	1	1	1	1	1	1	1	1	1	1	1	1	0	0.5	0.5	0.5	0.5	0.5	0.5	0.5	0.5	0.5
Catenibacterium	4	1	1	0.75	0	1	1	1	1	1	1	1	1	1	1	1	1	1	1	1	1	1	0	1	1	1	1	1	1	1	1	1	1	1	1	1	1	1	1	1	0.5	0.5	0.25	0.5	0.5	0.5	0.5	0.5	0.5
Cedecea	1	1	1	1	1	1	1	1	1	1	1	1	1	1	1	1	1	1	1	1	1	1	1	1	1	1	1	1	1	1	1	1	1	1	1	1	1	1	1	0	0.5	0.5	0.5	0.5	0.5	0.5	0.5	0.5	0.5
Cellulomonas	1	1	1	1	1	1	1	1	1	1	1	1	1	1	1	1	1	1	1	1	1	1	1	1	1	1	1	1	1	1	1	1	1	1	1	1	1	1	1	0	0.5	0.5	0.5	0.5	0.5	0.5	0.5	0.5	0.5
Cellulosilyticum	1	1	1	1	1	1	1	1	1	1	1	1	1	1	1	1	1	1	1	1	1	1	1	1	1	1	1	1	1	1	1	1	1	1	1	1	1	1	1	0	0.5	0.5	0.5	0.5	0.5	0.5	0.5	0.5	0.5
Cellulosimicrobium	2	1	1	1	1	1	1	1	1	0.5	1	1	1	1	1	1	0.5	1	1	0.5	1	1	1	1	1	1	1	1	0	1	1	1	1	1	1	0	1	1	0	3	0.5	0.5	0.5	0.5	0.5	0.5	0.5	0.5	0
Cetobacterium	1	0	1	0	0	0	1	1	0	0	0	0	1	0	1	1	1	1	1	1	1	1	1	1	1	1	1	1	1	1	1	1	1	1	1	1	1	1	1	0	0.5	0.5	0.5	0.5	0.5	0.5	0.5	0.5	0.5
Christensenella	4	1	1	1	0.5	1	1	0.75	0.75	1	1	1	1	0	1	1	1	1	1	1	1	1	1	0	1	1	0	0	1	1	1	1	1	1	1	1	1	1	1	3	0.5	0.5	0.5	0	0.5	0.5	0.25	0.25	0.5
Citrobacter	25	1	1	1	1	1	1	1	1	1	1	1	1	1	1	1	1	1	1	1	1	1	1	1	1	1	1	1	1	1	1	1	1	1	1	1	1	1	1	0	0.5	0.5	0.5	0.5	0.5	0.5	0.5	0.5	0.5
Clostridioides	18	1	1	1	0	1	1	1	1	1	1	1	1	0	1	1	1	1	1	1	1	1	1	1	1	1	1	1	1	1	1	1	1	1	1	1	1	1	1	0	0.5	0.5	0.5	0.5	0.5	0.5	0.5	0.5	0.5
Clostridium	53	0.716981	1	0.716981	0.528302	0.792453	0.773585	0.735849	0.735849	0.943396	1	0.849057	0.849057	0.886792	1	0.981132	0.981132	1	1	1	0	1	0	0	0	0	0	0	0	1	0	0	0	1	0	0	1	1	1	13	0.216981	0.5	0.216981	0.0283019	0.292453	0.273585	0.235849	0.235849	0.443396
Collinsella	14	0.785714	0.714286	0.785714	0	0.857143	0.857143	0.428571	0.428571	1	1	1	0.928571	1	1	1	1	1	1	1	0	0	0	1	0	0	0	0	1	1	1	0	1	1	1	1	1	1	1	8	0.285714	0.214286	0.285714	0.5	0.357143	0.357143	0.0714286	0.0714286	0.5
Comamonas	3	1	1	1	1	1	1	1	1	1	1	1	1	1	1	1	1	1	1	1	1	1	1	1	1	1	1	1	1	1	1	1	1	1	1	1	1	1	1	0	0.5	0.5	0.5	0.5	0.5	0.5	0.5	0.5	0.5
Coprobacillus	6	1	1	1	1	1	1	1	1	1	1	1	1	1	1	1	1	1	1	1	1	1	1	1	1	1	1	1	1	1	1	1	1	1	1	1	1	1	1	0	0.5	0.5	0.5	0.5	0.5	0.5	0.5	0.5	0.5
Coprobacter	1	1	1	1	1	1	1	1	1	1	1	1	1	1	1	1	1	1	1	1	1	1	1	1	1	1	1	1	1	1	1	1	1	1	1	1	1	1	1	0	0.5	0.5	0.5	0.5	0.5	0.5	0.5	0.5	0.5
Coprococcus	6	1	1	0.666667	0.333333	0.833333	1	0.666667	0.666667	0.666667	1	0.666667	1	0.666667	1	1	1	0.833333	1	1	1	1	0	0	0	1	0	0	0	1	0	1	0	1	1	1	0	1	1	9	0.5	0.5	0.166667	0.166667	0.333333	0.5	0.166667	0.166667	0.166667
Corynebacterium	18	0.944444	1	1	1	1	1	1	1	1	1	1	1	1	1	1	1	1	1	1	0	1	1	1	1	1	1	1	1	1	1	1	1	1	1	1	1	1	1	1	0.444444	0.5	0.5	0.5	0.5	0.5	0.5	0.5	0.5
Cronobacter	5	1	1	1	1	1	1	1	1	1	1	1	1	1	1	1	1	1	1	1	1	1	1	1	1	1	1	1	1	1	1	1	1	1	1	1	1	1	1	0	0.5	0.5	0.5	0.5	0.5	0.5	0.5	0.5	0.5
Cryptobacterium	1	0	1	0	0	1	1	1	1	1	1	1	0	0	1	1	1	1	1	1	1	1	1	1	1	1	1	1	1	1	1	1	1	1	1	1	1	1	1	0	0.5	0.5	0.5	0.5	0.5	0.5	0.5	0.5	0.5
Cuneatibacter	1	1	1	1	1	1	1	1	1	1	1	1	1	1	1	1	1	1	1	1	1	1	1	1	1	1	1	1	1	1	1	1	1	1	1	1	1	1	1	0	0.5	0.5	0.5	0.5	0.5	0.5	0.5	0.5	0.5
Cupriavidus	1	1	1	1	1	1	1	1	1	1	1	1	1	1	1	1	1	1	1	1	1	1	1	1	1	1	1	1	1	1	1	1	1	1	1	1	1	1	1	0	0.5	0.5	0.5	0.5	0.5	0.5	0.5	0.5	0.5
Curtobacterium	1	1	1	1	1	1	1	1	1	1	1	1	1	1	1	1	1	1	1	1	1	1	1	1	1	1	1	1	1	1	1	1	1	1	1	1	1	1	1	0	0.5	0.5	0.5	0.5	0.5	0.5	0.5	0.5	0.5
Cutibacterium	84	0.97619	1	1	0.0119048	0.97619	0	0.0119048	0.0119048	1	1	1	0.0119048	1	1	1	1	1	1	1	0	1	1	0	0	1	0	0	1	1	1	0	1	1	1	1	1	1	1	6	0.47619	0.5	0.5	0.488095	0.47619	0.5	0.488095	0.488095	0.5
Delftia	3	1	1	1	1	1	1	1	1	1	1	1	1	1	1	1	1	1	1	1	1	1	1	1	1	1	1	1	1	1	1	1	1	1	1	1	1	1	1	0	0.5	0.5	0.5	0.5	0.5	0.5	0.5	0.5	0.5
Dermabacter	1	0	1	0	1	1	1	1	1	0	0	0	0	1	1	1	1	1	1	1	1	1	1	1	1	1	1	1	1	1	1	1	1	1	1	1	1	1	1	0	0.5	0.5	0.5	0.5	0.5	0.5	0.5	0.5	0.5
Dermacoccus	1	1	1	1	1	1	1	1	1	1	1	1	1	1	1	1	1	1	1	1	1	1	1	1	1	1	1	1	1	1	1	1	1	1	1	1	1	1	1	0	0.5	0.5	0.5	0.5	0.5	0.5	0.5	0.5	0.5
Desmospora	1	1	1	1	1	1	1	1	1	1	1	1	1	1	1	1	1	1	1	1	1	1	1	1	1	1	1	1	1	1	1	1	1	1	1	1	1	1	1	0	0.5	0.5	0.5	0.5	0.5	0.5	0.5	0.5	0.5
Desulfitobacterium	4	1	1	1	1	1	1	1	1	1	1	1	1	1	1	1	1	1	1	1	1	1	1	1	1	1	1	1	1	1	1	1	1	1	1	1	1	1	1	0	0.5	0.5	0.5	0.5	0.5	0.5	0.5	0.5	0.5
Desulfotomaculum	8	1	1	1	1	1	1	1	1	1	1	1	0.125	1	1	1	1	1	1	1	1	1	1	1	1	1	1	1	1	1	1	0	1	1	1	1	1	1	1	1	0.5	0.5	0.5	0.5	0.5	0.5	0.5	0.5	0.5
Desulfovibrio	6	0.833333	1	0.833333	0.833333	1	1	0.833333	0.833333	0.666667	1	1	0.833333	1	1	1	1	1	1	1	0	1	0	0	1	1	0	0	0	1	1	0	1	1	1	1	1	1	1	7	0.333333	0.5	0.333333	0.333333	0.5	0.5	0.333333	0.333333	0.166667
Dialister	9	0.666667	1	0.555556	0.333333	0.333333	1	0	0	1	0	1	0.666667	0.888889	1	1	1	0.666667	1	1	0	1	0	0	0	1	1	1	1	1	1	0	0	1	1	1	0	1	1	7	0.166667	0.5	0.0555556	0.166667	0.166667	0.5	0.5	0.5	0.5
Dielma	2	0	0	1	0	1	1	0	0	1	1	1	0	1	1	1	1	1	1	1	1	1	1	1	1	1	1	1	1	1	1	1	1	1	1	1	1	1	1	0	0.5	0.5	0.5	0.5	0.5	0.5	0.5	0.5	0.5
Dietzia	2	1	1	1	1	1	1	1	1	1	1	1	1	1	1	1	1	1	1	1	1	1	1	1	1	1	1	1	1	1	1	1	1	1	1	1	1	1	1	0	0.5	0.5	0.5	0.5	0.5	0.5	0.5	0.5	0.5
Dorea	9	1	1	1	0	1	1	1	1	1	1	1	1	0.555556	1	1	1	1	1	1	1	1	1	1	1	1	1	1	1	1	1	1	0	1	1	1	1	1	1	1	0.5	0.5	0.5	0.5	0.5	0.5	0.5	0.5	0.5
Dyadobacter	2	1	1	1	1	1	1	1	1	1	1	1	1	1	1	1	1	1	1	1	1	1	1	1	1	1	1	1	1	1	1	1	1	1	1	1	1	1	1	0	0.5	0.5	0.5	0.5	0.5	0.5	0.5	0.5	0.5
Dysgonomonas	4	1	1	1	1	1	1	1	1	1	1	1	1	1	1	1	1	1	1	1	1	1	1	1	1	1	1	1	1	1	1	1	1	1	1	1	1	1	1	0	0.5	0.5	0.5	0.5	0.5	0.5	0.5	0.5	0.5
Edwardsiella	6	1	1	1	1	1	1	1	1	1	1	1	1	1	1	1	1	1	1	1	1	1	1	1	1	1	1	1	1	1	1	1	1	1	1	1	1	1	1	0	0.5	0.5	0.5	0.5	0.5	0.5	0.5	0.5	0.5
Eggerthella	6	1	1	1	0	1	1	1	1	1	1	1	1	1	1	1	1	1	1	1	1	1	1	1	1	1	1	1	1	1	1	1	1	1	1	1	1	1	1	0	0.5	0.5	0.5	0.5	0.5	0.5	0.5	0.5	0.5
Eggerthia	1	0	1	1	0	1	1	0	0	1	1	1	1	1	1	1	1	1	1	1	1	1	1	1	1	1	1	1	1	1	1	1	1	1	1	1	1	1	1	0	0.5	0.5	0.5	0.5	0.5	0.5	0.5	0.5	0.5
Eikenella	1	0	0	0	1	1	1	1	1	1	1	1	1	0	1	1	1	1	0	0	1	1	1	1	1	1	1	1	1	1	1	1	1	1	1	1	1	1	1	0	0.5	0.5	0.5	0.5	0.5	0.5	0.5	0.5	0.5
Eisenbergiella	1	1	1	1	1	1	1	1	1	1	1	1	1	1	1	1	1	1	1	1	1	1	1	1	1	1	1	1	1	1	1	1	1	1	1	1	1	1	1	0	0.5	0.5	0.5	0.5	0.5	0.5	0.5	0.5	0.5
Emergencia	1	0	1	1	0	1	1	1	1	1	1	1	1	1	1	1	1	1	1	1	1	1	1	1	1	1	1	1	1	1	1	1	1	1	1	1	1	1	1	0	0.5	0.5	0.5	0.5	0.5	0.5	0.5	0.5	0.5
Enhydrobacter	1	1	1	1	1	1	1	1	1	1	1	1	1	1	1	1	1	1	0	0	1	1	1	1	1	1	1	1	1	1	1	1	1	1	1	1	1	1	1	0	0.5	0.5	0.5	0.5	0.5	0.5	0.5	0.5	0.5
Enorma	1	1	1	1	0	1	1	1	1	1	1	1	1	1	1	1	1	1	1	1	1	1	1	1	1	1	1	1	1	1	1	1	1	1	1	1	1	1	1	0	0.5	0.5	0.5	0.5	0.5	0.5	0.5	0.5	0.5
Enterobacter	15	1	1	1	1	1	1	1	1	1	1	1	1	1	1	1	1	1	1	1	1	1	1	1	1	1	1	1	1	1	1	1	1	1	1	1	1	1	1	0	0.5	0.5	0.5	0.5	0.5	0.5	0.5	0.5	0.5
Enterococcus	129	0.170543	1	0.162791	0.147287	1	1	0.178295	0.178295	0.186047	1	0.666667	0.170543	1	0.984496	1	1	1	1	1	0	1	0	0	1	1	0	0	0	1	0	0	1	0	1	1	1	1	1	9	0.329457	0.5	0.337209	0.352713	0.5	0.5	0.321705	0.321705	0.313953
Eremococcus	1	0	0	0	0	0	0	0	0	0	1	0	0	1	0	1	1	0	1	1	1	1	1	1	1	1	1	1	1	1	1	1	1	1	1	1	1	1	1	0	0.5	0.5	0.5	0.5	0.5	0.5	0.5	0.5	0.5
Erysipelatoclostridium	7	1	1	1	0.714286	1	1	1	1	1	1	1	1	1	1	1	1	1	1	1	1	1	1	0	1	1	1	1	1	1	1	1	1	1	1	1	1	1	1	1	0.5	0.5	0.5	0.214286	0.5	0.5	0.5	0.5	0.5
Escherichia	104	1	1	1	1	1	1	1	0.990385	1	1	1	1	1	1	1	1	1	1	1	1	1	1	1	1	1	1	0	1	1	1	1	1	1	1	1	1	1	1	1	0.5	0.5	0.5	0.5	0.5	0.5	0.5	0.490385	0.5
Eubacterium	14	0.928571	0.928571	0.928571	0.714286	1	0.928571	0.928571	0.928571	0.928571	1	0.928571	0.928571	0.928571	1	1	1	1	1	1	0	0	0	0	1	0	0	0	0	1	0	0	0	1	1	1	1	1	1	11	0.428571	0.428571	0.428571	0.214286	0.5	0.428571	0.428571	0.428571	0.428571
Faecalibacterium	7	1	1	0.571429	0	1	1	1	1	1	1	1	1	1	1	1	1	1	1	1	1	1	0	1	1	1	1	1	1	1	1	1	1	1	1	1	1	1	1	1	0.5	0.5	0.0714286	0.5	0.5	0.5	0.5	0.5	0.5
Faecalicatena	2	1	1	1	1	1	1	1	1	1	1	1	1	1	1	1	1	1	1	1	1	1	1	1	1	1	1	1	1	1	1	1	1	1	1	1	1	1	1	0	0.5	0.5	0.5	0.5	0.5	0.5	0.5	0.5	0.5
Faecalicoccus	1	1	1	1	0	1	0	1	1	1	1	1	1	1	1	1	1	1	1	1	1	1	1	1	1	1	1	1	1	1	1	1	1	1	1	1	1	1	1	0	0.5	0.5	0.5	0.5	0.5	0.5	0.5	0.5	0.5
Faecalitalea	1	0	0	0	0	1	0	1	1	1	1	1	0	1	1	1	1	0	1	1	1	1	1	1	1	1	1	1	1	1	1	1	1	1	1	1	1	1	1	0	0.5	0.5	0.5	0.5	0.5	0.5	0.5	0.5	0.5
Filifactor	1	0	0	0	0	0	0	0	0	1	1	1	1	1	1	1	1	0	1	1	1	1	1	1	1	1	1	1	1	1	1	1	1	1	1	1	1	1	1	0	0.5	0.5	0.5	0.5	0.5	0.5	0.5	0.5	0.5
Finegoldia	6	0	0	0	0	0	0	0	0	0	0.5	0.666667	0	0	1	1	1	1	1	1	1	1	1	1	1	1	1	1	1	0	0	1	1	1	1	1	1	1	1	2	0.5	0.5	0.5	0.5	0.5	0.5	0.5	0.5	0.5
Flavonifractor	4	1	1	1	0	0.75	1	1	1	1	1	1	1	1	1	1	1	1	1	1	1	1	1	1	0	1	1	1	1	1	1	1	1	1	1	1	1	1	1	1	0.5	0.5	0.5	0.5	0.25	0.5	0.5	0.5	0.5
Fusicatenibacter	1	1	1	1	1	1	1	1	1	1	1	1	1	1	1	1	1	1	1	1	1	1	1	1	1	1	1	1	1	1	1	1	1	1	1	1	1	1	1	0	0.5	0.5	0.5	0.5	0.5	0.5	0.5	0.5	0.5
Fusobacterium	40	0	0.125	0	0	0.1	0.225	0.225	0.225	0.45	0.2	0.425	0.375	0.15	1	1	1	1	1	1	1	0	1	1	0	0	0	0	0	0	0	0	0	1	1	1	1	1	1	10	0.5	0.375	0.5	0.5	0.4	0.275	0.275	0.275	0.05
Gemella	7	0	0.857143	0	0	0	0	0	0	0	1	1	1	0	0.857143	1	1	0	1	1	1	0	1	1	1	1	1	1	1	1	1	1	1	0	1	1	1	1	1	2	0.5	0.357143	0.5	0.5	0.5	0.5	0.5	0.5	0.5
Gemmiger	1	1	1	0	0	1	1	1	1	1	1	0	1	1	1	1	1	1	1	1	1	1	1	1	1	1	1	1	1	1	1	1	1	1	1	1	1	1	1	0	0.5	0.5	0.5	0.5	0.5	0.5	0.5	0.5	0.5
Gordonia	3	1	1	1	1	1	1	1	1	1	0	1	1	1	1	1	1	1	1	1	1	1	1	1	1	1	1	1	1	1	1	1	1	1	1	1	1	1	1	0	0.5	0.5	0.5	0.5	0.5	0.5	0.5	0.5	0.5
Gordonibacter	2	1	1	1	0.5	0.5	0.5	1	1	1	1	1	1	1	1	1	1	1	1	1	1	1	1	0	0	0	1	1	1	1	1	1	1	1	1	1	1	1	1	3	0.5	0.5	0.5	0	0	0	0.5	0.5	0.5
Gottschalkia	1	1	1	1	1	1	1	1	1	0	1	1	1	1	1	1	1	1	1	1	1	1	1	1	1	1	1	1	1	1	1	1	1	1	1	1	1	1	1	0	0.5	0.5	0.5	0.5	0.5	0.5	0.5	0.5	0.5
Gracilibacillus	1	1	1	1	1	1	1	1	1	1	1	1	1	1	1	1	1	1	1	1	1	1	1	1	1	1	1	1	1	1	1	1	1	1	1	1	1	1	1	0	0.5	0.5	0.5	0.5	0.5	0.5	0.5	0.5	0.5
Granulicatella	3	0	0	0	0	0	0	0	0	0	1	1	0	0.333333	1	0	0	0	1	1	1	1	1	1	1	1	1	1	1	1	1	1	0	1	1	1	1	1	1	1	0.5	0.5	0.5	0.5	0.5	0.5	0.5	0.5	0.5
Grimontia	1	1	1	1	1	1	1	1	1	1	1	1	1	1	1	1	1	1	1	1	1	1	1	1	1	1	1	1	1	1	1	1	1	1	1	1	1	1	1	0	0.5	0.5	0.5	0.5	0.5	0.5	0.5	0.5	0.5
Haemophilus	25	0.2	1	0.72	0.96	1	1	0.96	0.96	0.96	1	0.96	0.96	0.96	0.96	0.96	0.96	1	1	1	0	1	0	0	1	1	0	0	0	1	0	0	0	0	0	0	1	1	1	12	0.3	0.5	0.22	0.46	0.5	0.5	0.46	0.46	0.46
Hafnia	4	1	1	1	1	1	1	1	1	1	1	1	1	1	1	1	1	1	1	1	1	1	1	1	1	1	1	1	1	1	1	1	1	1	1	1	1	1	1	0	0.5	0.5	0.5	0.5	0.5	0.5	0.5	0.5	0.5
Halobacillus	1	1	1	1	1	1	1	1	1	0	1	1	1	1	1	1	1	1	1	1	1	1	1	1	1	1	1	1	1	1	1	1	1	1	1	1	1	1	1	0	0.5	0.5	0.5	0.5	0.5	0.5	0.5	0.5	0.5
Halodesulfovibrio	1	1	1	1	1	1	1	1	1	1	1	1	0	1	1	1	1	1	1	1	1	1	1	1	1	1	1	1	1	1	1	1	1	1	1	1	1	1	1	0	0.5	0.5	0.5	0.5	0.5	0.5	0.5	0.5	0.5
Helicobacter	24	0.291667	1	0.291667	1	1	0.291667	0.291667	0.291667	1	0.25	1	0.291667	0.208333	0.958333	1	1	1	0.666667	0.666667	0	1	0	1	1	0	0	0	1	0	1	0	0	0	1	1	1	0	0	11	0.208333	0.5	0.208333	0.5	0.5	0.208333	0.208333	0.208333	0.5
Holdemanella	1	0	0	1	0	1	1	0	0	1	1	1	1	0	1	1	1	1	1	1	1	1	1	1	1	1	1	1	1	1	1	1	1	1	1	1	1	1	1	0	0.5	0.5	0.5	0.5	0.5	0.5	0.5	0.5	0.5
Holdemania	2	0	0	0	0	1	1	0	0	1	0	1	0	0	1	1	1	1	1	1	1	1	1	1	1	1	1	1	1	1	1	1	1	1	1	1	1	1	1	0	0.5	0.5	0.5	0.5	0.5	0.5	0.5	0.5	0.5
Hungateiclostridium	1	1	1	1	1	1	1	1	1	1	1	1	1	1	1	1	1	1	1	1	1	1	1	1	1	1	1	1	1	1	1	1	1	1	1	1	1	1	1	0	0.5	0.5	0.5	0.5	0.5	0.5	0.5	0.5	0.5
Hungatella	4	1	1	1	1	1	1	1	1	1	1	1	1	1	1	1	1	1	1	1	1	1	1	1	1	1	1	1	1	1	1	1	1	1	1	1	1	1	1	0	0.5	0.5	0.5	0.5	0.5	0.5	0.5	0.5	0.5
Hydrogenoanaerobacterium	1	1	1	1	0	1	1	1	1	1	1	1	1	1	1	1	1	1	1	1	1	1	1	1	1	1	1	1	1	1	1	1	1	1	1	1	1	1	1	0	0.5	0.5	0.5	0.5	0.5	0.5	0.5	0.5	0.5
Intestinibacillus	3	1	1	1	1	1	0.333333	1	1	1	1	1	1	1	1	1	1	1	1	1	1	1	1	1	1	0	1	1	1	1	1	1	1	1	1	1	1	1	1	1	0.5	0.5	0.5	0.5	0.5	0.166667	0.5	0.5	0.5
Intestinibacter	2	1	1	1	0	1	1	1	1	1	1	1	1	1	1	1	1	1	1	1	1	1	1	1	1	1	1	1	1	1	1	1	1	1	1	1	1	1	1	0	0.5	0.5	0.5	0.5	0.5	0.5	0.5	0.5	0.5
Intestinimonas	4	1	1	1	0.75	0	0.75	1	1	1	1	1	1	1	1	1	1	1	1	1	1	1	1	0	1	0	1	1	1	1	1	1	1	1	1	1	1	1	1	2	0.5	0.5	0.5	0.25	0.5	0.25	0.5	0.5	0.5
Janthinobacterium	1	1	1	1	1	1	1	1	1	1	1	1	1	1	1	1	1	1	1	1	1	1	1	1	1	1	1	1	1	1	1	1	1	1	1	1	1	1	1	0	0.5	0.5	0.5	0.5	0.5	0.5	0.5	0.5	0.5
Kallipyga	1	0	0	0	0	0	0	0	0	0	0	0	0	0	1	1	1	0	1	1	1	1	1	1	1	1	1	1	1	1	1	1	1	1	1	1	1	1	1	0	0.5	0.5	0.5	0.5	0.5	0.5	0.5	0.5	0.5
Kineothrix	1	1	1	1	1	1	1	1	1	1	1	1	1	1	1	1	1	1	1	1	1	1	1	1	1	1	1	1	1	1	1	1	1	1	1	1	1	1	1	0	0.5	0.5	0.5	0.5	0.5	0.5	0.5	0.5	0.5
Kingella	1	0	1	1	1	1	1	1	1	0	1	1	1	1	1	1	1	1	1	1	1	1	1	1	1	1	1	1	1	1	1	1	1	1	1	1	1	1	1	0	0.5	0.5	0.5	0.5	0.5	0.5	0.5	0.5	0.5
Klebsiella	40	1	1	1	1	1	1	1	1	1	1	1	1	1	1	1	1	1	1	1	1	1	1	1	1	1	1	1	1	1	1	1	1	1	1	1	1	1	1	0	0.5	0.5	0.5	0.5	0.5	0.5	0.5	0.5	0.5
Kocuria	4	1	1	1	1	1	1	1	1	1	1	1	1	1	1	1	1	1	1	1	1	1	1	1	1	1	1	1	1	1	1	1	1	1	1	1	1	1	1	0	0.5	0.5	0.5	0.5	0.5	0.5	0.5	0.5	0.5
Kosakonia	1	1	1	1	1	1	1	1	1	1	1	1	1	1	1	1	1	1	1	1	1	1	1	1	1	1	1	1	1	1	1	1	1	1	1	1	1	1	1	0	0.5	0.5	0.5	0.5	0.5	0.5	0.5	0.5	0.5
Kytococcus	3	0	1	0.333333	1	1	1	0.666667	0.666667	0.666667	1	1	0.666667	0.666667	1	1	1	1	1	1	1	1	0	1	1	1	0	0	0	1	1	0	0	1	1	1	1	1	1	6	0.5	0.5	0.166667	0.5	0.5	0.5	0.166667	0.166667	0.166667
Lachnoanaerobaculum	4	1	1	0	1	1	0.75	1	1	1	1	1	1	1	1	1	1	1	1	1	1	1	1	1	1	0	1	1	1	1	1	1	1	1	1	1	1	1	1	1	0.5	0.5	0.5	0.5	0.5	0.25	0.5	0.5	0.5
Lachnobacterium	3	1	1	1	0.333333	1	1	1	1	1	1	1	1	1	1	1	1	1	1	1	1	1	1	0	1	1	1	1	1	1	1	1	1	1	1	1	1	1	1	1	0.5	0.5	0.5	0.166667	0.5	0.5	0.5	0.5	0.5
Lachnoclostridium	35	0.971429	0.971429	0.8	0.885714	0.971429	0.971429	0.971429	0.971429	1	0.971429	0.971429	0.971429	0.971429	1	1	1	0.971429	1	1	0	0	0	0	0	0	0	0	1	0	0	0	0	1	1	1	0	1	1	13	0.471429	0.471429	0.3	0.385714	0.471429	0.471429	0.471429	0.471429	0.5
Lachnospira	1	1	1	1	1	1	1	1	1	1	1	1	1	1	1	1	1	1	1	1	1	1	1	1	1	1	1	1	1	1	1	1	1	1	1	1	1	1	1	0	0.5	0.5	0.5	0.5	0.5	0.5	0.5	0.5	0.5
Lactobacillus	144	0.222222	0.722222	0.326389	0.138889	0.208333	0.0347222	0.0625	0.0555556	0.305556	0.479167	0.611111	0.270833	0.479167	0.847222	0.368056	0.368056	0.201389	0.881944	0.881944	0	0	0	0	0	0	0	0	0	0	0	0	0	0	0	0	0	0	0	19	0.277778	0.222222	0.173611	0.361111	0.291667	0.465278	0.4375	0.444444	0.194444
Lactococcus	13	0.769231	0.846154	0.769231	0.769231	0.769231	0.769231	0.769231	0.769231	0.769231	1	0.769231	0.769231	1	1	0.769231	0.769231	1	1	1	0	0	0	0	0	0	0	0	0	1	0	0	1	1	0	0	1	1	1	13	0.269231	0.346154	0.269231	0.269231	0.269231	0.269231	0.269231	0.269231	0.269231
Laribacter	1	1	1	1	1	1	1	1	1	1	1	1	1	1	1	1	1	1	1	1	1	1	1	1	1	1	1	1	1	1	1	1	1	1	1	1	1	1	1	0	0.5	0.5	0.5	0.5	0.5	0.5	0.5	0.5	0.5
Lautropia	1	1	1	1	1	1	1	1	1	1	1	1	1	1	1	1	1	1	1	1	1	1	1	1	1	1	1	1	1	1	1	1	1	1	1	1	1	1	1	0	0.5	0.5	0.5	0.5	0.5	0.5	0.5	0.5	0.5
Leminorella	1	1	1	1	1	1	1	1	1	1	1	1	1	1	1	1	1	1	1	1	1	1	1	1	1	1	1	1	1	1	1	1	1	1	1	1	1	1	1	0	0.5	0.5	0.5	0.5	0.5	0.5	0.5	0.5	0.5
Lentibacillus	1	1	1	1	1	1	1	1	1	0	1	1	1	0	1	1	1	1	1	1	1	1	1	1	1	1	1	1	1	1	1	1	1	1	1	1	1	1	1	0	0.5	0.5	0.5	0.5	0.5	0.5	0.5	0.5	0.5
Leptotrichia	3	0.666667	1	0.666667	0.666667	0.666667	1	1	1	0.666667	1	1	1	1	1	1	1	1	1	1	0	1	0	0	0	1	1	1	0	1	1	1	1	1	1	1	1	1	1	5	0.166667	0.5	0.166667	0.166667	0.166667	0.5	0.5	0.5	0.166667
Leuconostoc	5	1	1	1	0.4	1	0	0.4	0.4	1	0	1	1	1	1	0.2	0.2	1	1	1	1	1	1	0	1	1	0	0	1	1	1	1	1	1	0	0	1	1	1	5	0.5	0.5	0.5	0.1	0.5	0.5	0.1	0.1	0.5
Listeria	15	1	1	1	1	1	1	1	1	1	1	1	1	1	1	1	1	1	1	1	1	1	1	1	1	1	1	1	1	1	1	1	1	1	1	1	1	1	1	0	0.5	0.5	0.5	0.5	0.5	0.5	0.5	0.5	0.5
Lutispora	1	0	1	1	0	0	0	0	0	1	1	1	1	0	1	1	1	1	1	1	1	1	1	1	1	1	1	1	1	1	1	1	1	1	1	1	1	1	1	0	0.5	0.5	0.5	0.5	0.5	0.5	0.5	0.5	0.5
Lysinibacillus	8	1	1	1	1	1	1	1	1	1	1	1	1	1	1	1	1	1	1	1	1	1	1	1	1	1	1	1	1	1	1	1	1	1	1	1	1	1	1	0	0.5	0.5	0.5	0.5	0.5	0.5	0.5	0.5	0.5
Marvinbryantia	1	1	1	1	1	1	1	1	1	1	1	1	1	1	1	1	1	1	1	1	1	1	1	1	1	1	1	1	1	1	1	1	1	1	1	1	1	1	1	0	0.5	0.5	0.5	0.5	0.5	0.5	0.5	0.5	0.5
Megamonas	3	1	1	1	1	1	1	1	1	1	1	1	1	1	1	1	1	1	1	1	1	1	1	1	1	1	1	1	1	1	1	1	1	1	1	1	1	1	1	0	0.5	0.5	0.5	0.5	0.5	0.5	0.5	0.5	0.5
Megasphaera	2	1	1	1	1	1	1	1	1	1	1	1	1	1	1	1	1	1	1	1	1	1	1	1	1	1	1	1	1	1	1	1	1	1	1	1	1	1	1	0	0.5	0.5	0.5	0.5	0.5	0.5	0.5	0.5	0.5
Mesorhizobium	2	1	1	1	1	1	1	1	1	1	1	1	1	1	1	1	1	1	1	1	1	1	1	1	1	1	1	1	1	1	1	1	1	1	1	1	1	1	1	0	0.5	0.5	0.5	0.5	0.5	0.5	0.5	0.5	0.5
Metakosakonia	1	1	1	1	1	0	1	1	1	1	1	1	1	1	1	1	1	1	1	1	1	1	1	1	1	1	1	1	1	1	1	1	1	1	1	1	1	1	1	0	0.5	0.5	0.5	0.5	0.5	0.5	0.5	0.5	0.5
Methylobacterium	3	1	1	1	1	1	1	1	1	1	1	1	1	1	1	1	1	1	1	1	1	1	1	1	1	1	1	1	1	1	1	1	1	1	1	1	1	1	1	0	0.5	0.5	0.5	0.5	0.5	0.5	0.5	0.5	0.5
Methyloversatilis	2	1	1	1	1	1	1	1	1	1	1	1	1	1	1	1	1	1	1	1	1	1	1	1	1	1	1	1	1	1	1	1	1	1	1	1	1	1	1	0	0.5	0.5	0.5	0.5	0.5	0.5	0.5	0.5	0.5
Microbacterium	2	1	1	1	0.5	1	1	1	1	1	1	1	1	1	1	1	1	1	1	1	1	1	1	0	1	1	1	1	1	1	1	1	1	1	1	1	1	1	1	1	0.5	0.5	0.5	0	0.5	0.5	0.5	0.5	0.5
Micrococcus	8	1	1	1	1	1	1	1	1	1	1	1	1	1	1	1	1	1	1	1	1	1	1	1	1	1	1	1	1	1	1	1	1	1	1	1	1	1	1	0	0.5	0.5	0.5	0.5	0.5	0.5	0.5	0.5	0.5
Micromonospora	1	1	1	1	1	1	1	1	1	1	0	1	0	1	1	1	1	1	1	1	1	1	1	1	1	1	1	1	1	1	1	1	1	1	1	1	1	1	1	0	0.5	0.5	0.5	0.5	0.5	0.5	0.5	0.5	0.5
Microvirga	1	1	1	1	1	1	1	1	1	1	1	1	1	1	1	1	1	1	1	1	1	1	1	1	1	1	1	1	1	1	1	1	1	1	1	1	1	1	1	0	0.5	0.5	0.5	0.5	0.5	0.5	0.5	0.5	0.5
Miniphocibacter	1	1	1	1	0	1	1	1	1	0	1	1	1	1	1	1	1	1	1	1	1	1	1	1	1	1	1	1	1	1	1	1	1	1	1	1	1	1	1	0	0.5	0.5	0.5	0.5	0.5	0.5	0.5	0.5	0.5
Mitsuokella	3	1	1	1	0.666667	1	1	0.666667	0.666667	1	1	1	1	1	1	1	1	1	1	1	1	1	1	0	1	1	0	0	1	1	1	1	1	1	1	1	1	1	1	3	0.5	0.5	0.5	0.166667	0.5	0.5	0.166667	0.166667	0.5
Mobiluncus	7	0.428571	0.571429	0.428571	0	1	0	0.428571	0.428571	1	1	1	1	0	1	1	1	1	1	1	0	0	0	1	1	1	0	0	1	1	1	1	1	1	1	1	1	1	1	5	0.0714286	0.0714286	0.0714286	0.5	0.5	0.5	0.0714286	0.0714286	0.5
Moraxella	2	0.5	1	1	1	1	1	1	1	1	1	1	1	0	1	1	1	1	0	0	0	1	1	1	1	1	1	1	1	1	1	1	1	1	1	1	1	1	1	1	0	0.5	0.5	0.5	0.5	0.5	0.5	0.5	0.5
Mordavella	1	1	1	1	0	1	1	1	1	1	1	1	1	0	1	1	1	1	1	1	1	1	1	1	1	1	1	1	1	1	1	1	1	1	1	1	1	1	1	0	0.5	0.5	0.5	0.5	0.5	0.5	0.5	0.5	0.5
Morganella	4	1	1	1	1	1	1	1	1	1	1	1	1	1	1	1	1	1	1	1	1	1	1	1	1	1	1	1	1	1	1	1	1	1	1	1	1	1	1	0	0.5	0.5	0.5	0.5	0.5	0.5	0.5	0.5	0.5
Muribaculum	1	1	1	1	1	1	1	1	1	1	1	1	1	1	1	1	1	1	1	1	1	1	1	1	1	1	1	1	1	1	1	1	1	1	1	1	1	1	1	0	0.5	0.5	0.5	0.5	0.5	0.5	0.5	0.5	0.5
Mycobacterium	7	1	1	1	1	1	1	1	1	1	0.428571	1	1	1	0.857143	1	1	1	1	1	1	1	1	1	1	1	1	1	1	0	1	1	1	0	1	1	1	1	1	2	0.5	0.5	0.5	0.5	0.5	0.5	0.5	0.5	0.5
Mycoplasma	6	0	0	0	0	0	0	0	0	0	0	0	0	0	1	0	0	0	0	0	1	1	1	1	1	1	1	1	1	1	1	1	1	1	1	1	1	1	1	0	0.5	0.5	0.5	0.5	0.5	0.5	0.5	0.5	0.5
Myroides	6	1	1	1	1	1	1	1	1	1	1	1	1	0	1	1	1	1	1	1	1	1	1	1	1	1	1	1	1	1	1	1	1	1	1	1	1	1	1	0	0.5	0.5	0.5	0.5	0.5	0.5	0.5	0.5	0.5
Negativibacillus	1	0	1	0	0	0	1	0	0	0	0	0	1	0	1	1	1	1	1	0	1	1	1	1	1	1	1	1	1	1	1	1	1	1	1	1	1	1	1	0	0.5	0.5	0.5	0.5	0.5	0.5	0.5	0.5	0.5
Neglecta	1	1	1	1	0	1	1	1	1	1	1	1	1	1	1	1	1	1	1	1	1	1	1	1	1	1	1	1	1	1	1	1	1	1	1	1	1	1	1	0	0.5	0.5	0.5	0.5	0.5	0.5	0.5	0.5	0.5
Neisseria	18	0.944444	1	0.944444	1	1	1	1	1	0.888889	1	1	1	0.888889	1	1	1	1	1	1	0	1	0	1	1	1	1	1	0	1	1	1	0	1	1	1	1	1	1	4	0.444444	0.5	0.444444	0.5	0.5	0.5	0.5	0.5	0.388889
Neobitarella	1	0	1	0	0	0	1	0	0	1	1	1	1	1	1	1	1	1	1	1	1	1	1	1	1	1	1	1	1	1	1	1	1	1	1	1	1	1	1	0	0.5	0.5	0.5	0.5	0.5	0.5	0.5	0.5	0.5
Nevskia	1	1	1	1	1	0	1	1	1	1	1	1	1	1	1	1	1	1	1	1	1	1	1	1	1	1	1	1	1	1	1	1	1	1	1	1	1	1	1	0	0.5	0.5	0.5	0.5	0.5	0.5	0.5	0.5	0.5
Noviherbaspirillum	1	1	1	1	1	1	1	1	1	1	1	1	1	1	1	1	1	1	1	1	1	1	1	1	1	1	1	1	1	1	1	1	1	1	1	1	1	1	1	0	0.5	0.5	0.5	0.5	0.5	0.5	0.5	0.5	0.5
Oceanobacillus	1	1	1	1	1	1	1	1	1	1	1	1	1	1	1	1	1	1	1	1	1	1	1	1	1	1	1	1	1	1	1	1	1	1	1	1	1	1	1	0	0.5	0.5	0.5	0.5	0.5	0.5	0.5	0.5	0.5
Ochrobactrum	4	1	1	1	1	1	1	1	1	1	1	1	1	1	1	1	1	1	1	1	1	1	1	1	1	1	1	1	1	1	1	1	1	1	1	1	1	1	1	0	0.5	0.5	0.5	0.5	0.5	0.5	0.5	0.5	0.5
Odoribacter	2	1	1	1	0.5	1	1	1	1	1	0	0	0	0	1	1	1	1	1	1	1	1	1	0	1	1	1	1	1	1	1	1	1	1	1	1	1	1	1	1	0.5	0.5	0.5	0	0.5	0.5	0.5	0.5	0.5
Olsenella	7	0.857143	0.857143	1	0.142857	1	0.714286	0.857143	0.857143	1	1	1	1	1	0.857143	1	1	1	1	1	0	0	1	0	1	0	0	0	1	1	1	1	1	0	1	1	1	1	1	7	0.357143	0.357143	0.5	0.357143	0.5	0.214286	0.357143	0.357143	0.5
Oribacterium	1	0	1	0	1	1	1	1	1	0	0	1	1	0	1	1	1	1	1	1	1	1	1	1	1	1	1	1	1	1	1	1	1	1	1	1	1	1	1	0	0.5	0.5	0.5	0.5	0.5	0.5	0.5	0.5	0.5
Oscillibacter	2	1	1	1	0.5	1	1	0	0	1	1	1	0.5	1	1	1	1	1	1	1	1	1	1	0	1	1	1	1	1	1	1	0	1	1	1	1	1	1	1	2	0.5	0.5	0.5	0	0.5	0.5	0.5	0.5	0.5
Ottowia	1	1	1	1	1	1	1	1	1	1	1	1	1	1	1	1	1	1	1	1	1	1	1	1	1	1	1	1	1	1	1	1	1	1	1	1	1	1	1	0	0.5	0.5	0.5	0.5	0.5	0.5	0.5	0.5	0.5
Oxalobacter	2	1	1	1	1	1	1	1	1	1	1	1	1	1	1	1	1	1	0.5	0.5	1	1	1	1	1	1	1	1	1	1	1	1	1	1	1	1	1	0	0	2	0.5	0.5	0.5	0.5	0.5	0.5	0.5	0.5	0.5
Paenibacillus	11	1	1	1	1	1	1	1	1	1	1	1	1	1	1	1	1	1	1	1	1	1	1	1	1	1	1	1	1	1	1	1	1	1	1	1	1	1	1	0	0.5	0.5	0.5	0.5	0.5	0.5	0.5	0.5	0.5
Paeniclostridium	2	0	0	0	0	0	0	0	0	0	1	0	0	0	1	1	1	1	1	1	1	1	1	1	1	1	1	1	1	1	1	1	1	1	1	1	1	1	1	0	0.5	0.5	0.5	0.5	0.5	0.5	0.5	0.5	0.5
Paenisporosarcina	2	0.5	1	1	1	1	1	0.5	0.5	0.5	1	0.5	0.5	0	1	1	1	1	1	1	0	1	1	1	1	1	0	0	0	1	0	0	1	1	1	1	1	1	1	6	0	0.5	0.5	0.5	0.5	0.5	0	0	0
Pantoea	9	1	1	1	1	1	1	1	1	1	1	1	1	1	1	1	1	1	1	1	1	1	1	1	1	1	1	1	1	1	1	1	1	1	1	1	1	1	1	0	0.5	0.5	0.5	0.5	0.5	0.5	0.5	0.5	0.5
Parabacteroides	22	0.909091	1	1	1	1	1	1	1	1	1	1	1	1	1	1	1	1	1	1	0	1	1	1	1	1	1	1	1	1	1	1	1	1	1	1	1	1	1	1	0.409091	0.5	0.5	0.5	0.5	0.5	0.5	0.5	0.5
Paraclostridium	4	0	1	0	0	0	0	0	0	0	1	0	0	0	1	0.75	0.75	1	1	1	1	1	1	1	1	1	1	1	1	1	1	1	1	1	0	0	1	1	1	2	0.5	0.5	0.5	0.5	0.5	0.5	0.5	0.5	0.5
Parapedobacter	1	1	1	1	1	1	1	1	1	1	1	1	1	0	1	1	1	1	1	1	1	1	1	1	1	1	1	1	1	1	1	1	1	1	1	1	1	1	1	0	0.5	0.5	0.5	0.5	0.5	0.5	0.5	0.5	0.5
Paraprevotella	3	1	1	1	1	1	1	1	1	1	1	1	1	1	1	1	1	1	1	1	1	1	1	1	1	1	1	1	1	1	1	1	1	1	1	1	1	1	1	0	0.5	0.5	0.5	0.5	0.5	0.5	0.5	0.5	0.5
Pararhodospirillum	1	1	1	1	1	1	1	1	1	1	1	1	1	1	1	1	1	1	1	1	1	1	1	1	1	1	1	1	1	1	1	1	1	1	1	1	1	1	1	0	0.5	0.5	0.5	0.5	0.5	0.5	0.5	0.5	0.5
Parascardovia	1	0	0	0	0	0	0	0	0	0	1	0	0	0	0	1	1	0	1	1	1	1	1	1	1	1	1	1	1	1	1	1	1	1	1	1	1	1	1	0	0.5	0.5	0.5	0.5	0.5	0.5	0.5	0.5	0.5
Parasporobacterium	1	1	1	1	1	1	1	1	1	1	1	1	1	1	1	1	1	1	1	1	1	1	1	1	1	1	1	1	1	1	1	1	1	1	1	1	1	1	1	0	0.5	0.5	0.5	0.5	0.5	0.5	0.5	0.5	0.5
Parasutterella	1	1	1	1	0	0	1	1	1	1	1	1	0	1	1	1	1	1	1	1	1	1	1	1	1	1	1	1	1	1	1	1	1	1	1	1	1	1	1	0	0.5	0.5	0.5	0.5	0.5	0.5	0.5	0.5	0.5
Parvimonas	1	0	0	0	0	0	0	0	0	0	0	0	0	0	1	1	1	0	1	1	1	1	1	1	1	1	1	1	1	1	1	1	1	1	1	1	1	1	1	0	0.5	0.5	0.5	0.5	0.5	0.5	0.5	0.5	0.5
Pediococcus	6	0	0.333333	0	0	0	0	0	0	0	0	0	0	0	1	0	0	0	1	1	1	0	1	1	1	1	1	1	1	1	1	1	1	1	1	1	1	1	1	1	0.5	0.166667	0.5	0.5	0.5	0.5	0.5	0.5	0.5
Peptoanaerobacter	5	0	0.2	0	0	1	0.2	1	0.6	0.8	1	1	1	0.2	1	1	1	1	1	1	1	0	1	1	1	0	1	0	0	1	1	1	0	1	1	1	1	1	1	5	0.5	0.3	0.5	0.5	0.5	0.3	0.5	0.1	0.3
Peptococcus	1	1	1	1	0	0	0	1	0	1	1	1	0	1	1	1	1	1	1	1	1	1	1	1	1	1	1	1	1	1	1	1	1	1	1	1	1	1	1	0	0.5	0.5	0.5	0.5	0.5	0.5	0.5	0.5	0.5
Peptoniphilus	12	0	0.333333	0	0	0	0	0.166667	0.0833333	0.75	0.916667	1	0.416667	0.833333	1	1	1	0.916667	0.833333	0.833333	1	0	1	1	1	1	0	0	0	0	1	0	0	1	1	1	0	0	0	10	0.5	0.166667	0.5	0.5	0.5	0.5	0.333333	0.416667	0.25
Peptostreptococcus	5	0	1	0.2	0	0	0	0	0	0.2	1	1	0.2	0	1	1	1	1	1	1	1	1	0	1	1	1	1	1	0	1	1	0	1	1	1	1	1	1	1	3	0.5	0.5	0.3	0.5	0.5	0.5	0.5	0.5	0.3
Phascolarctobacterium	3	1	1	1	1	1	1	1	1	1	1	1	0.333333	1	1	1	1	1	1	1	1	1	1	1	1	1	1	1	1	1	1	0	1	1	1	1	1	1	1	1	0.5	0.5	0.5	0.5	0.5	0.5	0.5	0.5	0.5
Phocea	1	0	0	0	0	0	0	0	0	0	0	0	0	1	1	1	1	0	1	1	1	1	1	1	1	1	1	1	1	1	1	1	1	1	1	1	1	1	1	0	0.5	0.5	0.5	0.5	0.5	0.5	0.5	0.5	0.5
Phoenicibacter	1	1	1	1	1	1	1	1	1	1	1	1	0	1	1	1	1	1	1	1	1	1	1	1	1	1	1	1	1	1	1	1	1	1	1	1	1	1	1	0	0.5	0.5	0.5	0.5	0.5	0.5	0.5	0.5	0.5
Plesiomonas	2	1	1	1	1	1	1	1	1	1	1	1	1	1	1	1	1	1	1	1	1	1	1	1	1	1	1	1	1	1	1	1	1	1	1	1	1	1	1	0	0.5	0.5	0.5	0.5	0.5	0.5	0.5	0.5	0.5
Pluralibacter	1	1	1	1	1	1	1	1	1	1	1	1	1	1	1	1	1	1	1	1	1	1	1	1	1	1	1	1	1	1	1	1	1	1	1	1	1	1	1	0	0.5	0.5	0.5	0.5	0.5	0.5	0.5	0.5	0.5
Porphyromonas	10	0	0.4	0	0	0	0	0	0	1	0	0	0	0	1	1	0	1	0.1	0	1	0	1	1	1	1	1	1	1	1	1	1	1	1	1	1	1	0	1	2	0.5	0.1	0.5	0.5	0.5	0.5	0.5	0.5	0.5
Prevotella	100	0.41	0.78	0.4	0.37	0.58	0.54	0.46	0.41	0.98	0.64	0.48	0.65	0.34	1	1	0.94	1	0.91	0.73	0	0	0	0	0	0	0	0	0	0	0	0	0	1	1	0	1	0	0	16	0.09	0.28	0.1	0.13	0.08	0.04	0.04	0.09	0.48
Prevotellamassilia	1	1	1	1	1	1	1	1	1	0	1	0	1	0	1	1	1	1	1	1	1	1	1	1	1	1	1	1	1	1	1	1	1	1	1	1	1	1	1	0	0.5	0.5	0.5	0.5	0.5	0.5	0.5	0.5	0.5
Propionibacterium	7	1	1	1	0.714286	1	0.285714	0.714286	0.714286	1	1	1	0.714286	1	1	1	1	1	1	1	1	1	1	0	1	0	0	0	1	1	1	0	1	1	1	1	1	1	1	5	0.5	0.5	0.5	0.214286	0.5	0.214286	0.214286	0.214286	0.5
Proteus	7	1	1	1	1	1	1	1	1	1	1	1	1	1	1	1	1	1	1	1	1	1	1	1	1	1	1	1	1	1	1	1	1	1	1	1	1	1	1	0	0.5	0.5	0.5	0.5	0.5	0.5	0.5	0.5	0.5
Provencibacterium	1	1	1	1	0	1	1	1	1	1	1	1	1	1	1	1	1	1	1	1	1	1	1	1	1	1	1	1	1	1	1	1	1	1	1	1	1	1	1	0	0.5	0.5	0.5	0.5	0.5	0.5	0.5	0.5	0.5
Providencia	11	0.909091	1	1	1	1	1	1	1	1	1	1	1	1	1	1	1	1	1	1	0	1	1	1	1	1	1	1	1	1	1	1	1	1	1	1	1	1	1	1	0.409091	0.5	0.5	0.5	0.5	0.5	0.5	0.5	0.5
Pseudescherichia	1	1	1	1	1	1	1	1	1	1	1	1	1	1	1	1	1	1	1	1	1	1	1	1	1	1	1	1	1	1	1	1	1	1	1	1	1	1	1	0	0.5	0.5	0.5	0.5	0.5	0.5	0.5	0.5	0.5
Pseudobutyrivibrio	1	1	1	1	1	1	1	1	1	1	1	1	1	1	1	1	1	1	1	1	1	1	1	1	1	1	1	1	1	1	1	1	1	1	1	1	1	1	1	0	0.5	0.5	0.5	0.5	0.5	0.5	0.5	0.5	0.5
Pseudoflavonifractor	4	1	1	1	0	0.5	1	1	1	1	1	1	1	1	1	1	1	1	1	1	1	1	1	1	0	1	1	1	1	1	1	1	1	1	1	1	1	1	1	1	0.5	0.5	0.5	0.5	0	0.5	0.5	0.5	0.5
Pseudomonas	54	1	1	1	1	1	1	1	1	1	1	1	1	1	1	1	1	1	1	1	1	1	1	1	1	1	1	1	1	1	1	1	1	1	1	1	1	1	1	0	0.5	0.5	0.5	0.5	0.5	0.5	0.5	0.5	0.5
Pseudopropionibacterium	2	1	1	1	1	1	0.5	1	1	1	1	1	1	1	1	1	1	1	1	1	1	1	1	1	1	0	1	1	1	1	1	1	1	1	1	1	1	1	1	1	0.5	0.5	0.5	0.5	0.5	0	0.5	0.5	0.5
Pyramidobacter	1	0	1	1	0	1	1	0	0	0	0	0	0	1	1	1	1	1	1	1	1	1	1	1	1	1	1	1	1	1	1	1	1	1	1	1	1	1	1	0	0.5	0.5	0.5	0.5	0.5	0.5	0.5	0.5	0.5
Ralstonia	2	1	1	1	1	1	1	1	1	1	1	1	1	1	1	1	1	1	1	1	1	1	1	1	1	1	1	1	1	1	1	1	1	1	1	1	1	1	1	0	0.5	0.5	0.5	0.5	0.5	0.5	0.5	0.5	0.5
Raoultella	1	1	1	1	1	1	1	1	1	1	1	1	1	1	1	1	1	1	1	1	1	1	1	1	1	1	1	1	1	1	1	1	1	1	1	1	1	1	1	0	0.5	0.5	0.5	0.5	0.5	0.5	0.5	0.5	0.5
Raoultibacter	1	1	1	1	0	0	1	1	1	1	1	1	1	1	1	1	1	1	1	1	1	1	1	1	1	1	1	1	1	1	1	1	1	1	1	1	1	1	1	0	0.5	0.5	0.5	0.5	0.5	0.5	0.5	0.5	0.5
Rhodococcus	8	1	1	1	1	1	1	1	1	1	1	1	1	1	1	1	1	1	1	1	1	1	1	1	1	1	1	1	1	1	1	1	1	1	1	1	1	1	1	0	0.5	0.5	0.5	0.5	0.5	0.5	0.5	0.5	0.5
Rhodospirillum	1	1	1	1	1	1	1	1	1	1	1	1	1	1	1	1	1	1	1	1	1	1	1	1	1	1	1	1	1	1	1	1	1	1	1	1	1	1	1	0	0.5	0.5	0.5	0.5	0.5	0.5	0.5	0.5	0.5
Rikenella	1	1	1	1	1	1	1	1	1	1	0	0	1	1	1	1	1	1	1	1	1	1	1	1	1	1	1	1	1	1	1	1	1	1	1	1	1	1	1	0	0.5	0.5	0.5	0.5	0.5	0.5	0.5	0.5	0.5
Robinsoniella	1	1	1	1	1	1	1	1	1	1	1	1	1	1	1	1	1	1	1	1	1	1	1	1	1	1	1	1	1	1	1	1	1	1	1	1	1	1	1	0	0.5	0.5	0.5	0.5	0.5	0.5	0.5	0.5	0.5
Romboutsia	2	0	0.5	0	0	0.5	0.5	0	0	0	1	0.5	0.5	0.5	1	1	1	1	1	1	1	0	1	1	0	0	1	1	1	1	0	0	0	1	1	1	1	1	1	6	0.5	0	0.5	0.5	0	0	0.5	0.5	0.5
Roseburia	8	1	1	1	0.875	1	1	1	1	1	1	1	1	1	1	1	1	1	1	1	1	1	1	0	1	1	1	1	1	1	1	1	1	1	1	1	1	1	1	1	0.5	0.5	0.5	0.375	0.5	0.5	0.5	0.5	0.5
Roseomonas	1	1	1	1	1	1	1	1	1	1	1	1	1	1	1	1	1	1	1	1	1	1	1	1	1	1	1	1	1	1	1	1	1	1	1	1	1	1	1	0	0.5	0.5	0.5	0.5	0.5	0.5	0.5	0.5	0.5
Rothia	14	0	1	0	1	1	1	1	1	0	1	1	1	0	1	1	1	1	1	1	1	1	1	1	1	1	1	1	1	1	1	1	1	1	1	1	1	1	1	0	0.5	0.5	0.5	0.5	0.5	0.5	0.5	0.5	0.5
Rudanella	1	1	1	1	1	1	1	1	1	1	1	1	1	1	1	1	1	1	1	1	1	1	1	1	1	1	1	1	1	1	1	1	1	1	1	1	1	1	1	0	0.5	0.5	0.5	0.5	0.5	0.5	0.5	0.5	0.5
Ruminiclostridium	9	1	1	1	0.555556	1	1	1	1	1	1	1	1	1	1	1	1	1	1	1	1	1	1	0	1	1	1	1	1	1	1	1	1	1	1	1	1	1	1	1	0.5	0.5	0.5	0.0555556	0.5	0.5	0.5	0.5	0.5
Ruminococcus	18	1	1	1	1	0.944444	0.888889	0.888889	0.888889	1	1	1	1	1	1	1	1	1	1	1	1	1	1	1	0	0	0	0	1	1	1	1	1	1	1	1	1	1	1	4	0.5	0.5	0.5	0.5	0.444444	0.388889	0.388889	0.388889	0.5
Ruthenibacterium	1	0	1	1	0	1	1	1	1	1	1	1	1	1	1	1	1	1	1	1	1	1	1	1	1	1	1	1	1	1	1	1	1	1	1	1	1	1	1	0	0.5	0.5	0.5	0.5	0.5	0.5	0.5	0.5	0.5
Salirhabdus	1	1	1	1	1	1	1	1	1	0	1	1	1	0	1	1	1	1	1	1	1	1	1	1	1	1	1	1	1	1	1	1	1	1	1	1	1	1	1	0	0.5	0.5	0.5	0.5	0.5	0.5	0.5	0.5	0.5
Salmonella	16	1	1	1	1	1	1	1	1	1	1	1	1	1	1	1	1	1	1	1	1	1	1	1	1	1	1	1	1	1	1	1	1	1	1	1	1	1	1	0	0.5	0.5	0.5	0.5	0.5	0.5	0.5	0.5	0.5
Sanguibacter	1	1	1	1	1	1	1	1	1	1	1	1	1	1	1	1	1	1	1	1	1	1	1	1	1	1	1	1	1	1	1	1	1	1	1	1	1	1	1	0	0.5	0.5	0.5	0.5	0.5	0.5	0.5	0.5	0.5
Scardovia	1	0	1	0	0	1	0	0	0	0	1	1	0	0	1	1	1	1	1	1	1	1	1	1	1	1	1	1	1	1	1	1	1	1	1	1	1	1	1	0	0.5	0.5	0.5	0.5	0.5	0.5	0.5	0.5	0.5
Schlesneria	1	1	1	1	1	1	1	1	1	1	1	1	1	1	1	1	1	1	1	1	1	1	1	1	1	1	1	1	1	1	1	1	1	1	1	1	1	1	1	0	0.5	0.5	0.5	0.5	0.5	0.5	0.5	0.5	0.5
Selenomonas	4	1	1	0.75	1	1	1	1	1	1	1	1	1	1	1	1	1	1	1	1	1	1	0	1	1	1	1	1	1	1	1	1	1	1	1	1	1	1	1	1	0.5	0.5	0.25	0.5	0.5	0.5	0.5	0.5	0.5
Sellimonas	1	1	1	1	0	1	1	1	1	1	1	1	1	0	1	1	1	1	1	1	1	1	1	1	1	1	1	1	1	1	1	1	1	1	1	1	1	1	1	0	0.5	0.5	0.5	0.5	0.5	0.5	0.5	0.5	0.5
Serratia	8	1	1	1	1	1	1	1	1	1	1	1	1	1	1	1	1	1	1	1	1	1	1	1	1	1	1	1	1	1	1	1	1	1	1	1	1	1	1	0	0.5	0.5	0.5	0.5	0.5	0.5	0.5	0.5	0.5
Shigella	14	1	1	1	1	1	1	1	1	1	1	1	1	1	1	1	1	1	1	1	1	1	1	1	1	1	1	1	1	1	1	1	1	1	1	1	1	1	1	0	0.5	0.5	0.5	0.5	0.5	0.5	0.5	0.5	0.5
Silanimonas	1	1	1	1	1	0	1	1	1	1	0	1	1	1	1	1	1	1	1	1	1	1	1	1	1	1	1	1	1	1	1	1	1	1	1	1	1	1	1	0	0.5	0.5	0.5	0.5	0.5	0.5	0.5	0.5	0.5
Slackia	3	1	1	1	0	1	1	1	1	0.666667	1	1	1	1	1	1	1	1	1	1	1	1	1	1	1	1	1	1	0	1	1	1	1	1	1	1	1	1	1	1	0.5	0.5	0.5	0.5	0.5	0.5	0.5	0.5	0.166667
Solobacterium	1	0	0	0	0	0	0	0	0	0	1	1	0	0	1	1	1	0	1	1	1	1	1	1	1	1	1	1	1	1	1	1	1	1	1	1	1	1	1	0	0.5	0.5	0.5	0.5	0.5	0.5	0.5	0.5	0.5
Spirosoma	1	1	1	1	1	1	1	1	1	1	1	1	1	1	1	1	1	1	1	1	1	1	1	1	1	1	1	1	1	1	1	1	1	1	1	1	1	1	1	0	0.5	0.5	0.5	0.5	0.5	0.5	0.5	0.5	0.5
Sporobacter	1	1	1	1	1	1	1	1	1	1	1	1	1	1	1	1	1	1	1	1	1	1	1	1	1	1	1	1	1	1	1	1	1	1	1	1	1	1	1	0	0.5	0.5	0.5	0.5	0.5	0.5	0.5	0.5	0.5
Staphylococcus	114	0.833333	0.991228	0.833333	1	1	0.991228	1	1	0.991228	1	1	1	0	1	1	1	1	0.991228	0.991228	0	0	0	1	1	0	1	1	0	1	1	1	1	1	1	1	1	0	0	7	0.333333	0.491228	0.333333	0.5	0.5	0.491228	0.5	0.5	0.491228
Stenotrophomonas	4	1	1	1	1	1	1	1	1	1	0	1	1	1	1	1	1	1	1	1	1	1	1	1	1	1	1	1	1	1	1	1	1	1	1	1	1	1	1	0	0.5	0.5	0.5	0.5	0.5	0.5	0.5	0.5	0.5
Stomatobaculum	1	0	1	0	1	1	1	1	1	1	1	1	1	0	0	1	1	1	1	1	1	1	1	1	1	1	1	1	1	1	1	1	1	1	1	1	1	1	1	0	0.5	0.5	0.5	0.5	0.5	0.5	0.5	0.5	0.5
Stoquefichus	1	1	1	1	0	1	1	1	1	1	1	1	1	1	1	1	1	1	1	1	1	1	1	1	1	1	1	1	1	1	1	1	1	1	1	1	1	1	1	0	0.5	0.5	0.5	0.5	0.5	0.5	0.5	0.5	0.5
Streptococcus	215	0.32093	0.809302	0.306977	0.651163	0.790698	0.786047	0.688372	0.52093	0.432558	1	0.95814	0.75814	0.888372	0.990698	0.95814	0.95814	0.995349	1	1	0	0	0	0	0	0	0	0	0	1	0	0	0	0	0	0	0	1	1	16	0.17907	0.309302	0.193023	0.151163	0.290698	0.286047	0.188372	0.0209302	0.0674419
Subdoligranulum	3	0.333333	1	1	0	1	1	1	1	1	1	1	1	1	1	1	1	1	1	1	0	1	1	1	1	1	1	1	1	1	1	1	1	1	1	1	1	1	1	1	0.166667	0.5	0.5	0.5	0.5	0.5	0.5	0.5	0.5
Succinatimonas	1	1	1	1	1	1	1	1	1	1	1	1	1	1	1	1	1	1	1	1	1	1	1	1	1	1	1	1	1	1	1	1	1	1	1	1	1	1	1	0	0.5	0.5	0.5	0.5	0.5	0.5	0.5	0.5	0.5
Sutterella	4	0.75	0.75	0.75	0.5	0.75	1	0	0	0.5	0.75	0.75	0.75	1	1	1	1	1	1	1	0	0	0	0	0	1	1	1	0	0	0	0	1	1	1	1	1	1	1	9	0.25	0.25	0.25	0	0.25	0.5	0.5	0.5	0
Synergistes	1	1	1	1	1	1	1	1	1	1	1	1	1	0	1	1	1	1	1	1	1	1	1	1	1	1	1	1	1	1	1	1	1	1	1	1	1	1	1	0	0.5	0.5	0.5	0.5	0.5	0.5	0.5	0.5	0.5
Tannerella	2	1	1	0.5	0.5	1	1	0.5	0.5	1	1	0.5	1	0.5	1	1	1	1	1	1	1	1	0	0	1	1	0	0	1	1	0	1	0	1	1	1	1	1	1	6	0.5	0.5	0	0	0.5	0.5	0	0	0.5
Terrisporobacter	1	0	1	1	1	1	1	1	1	1	1	1	1	0	1	1	1	1	1	1	1	1	1	1	1	1	1	1	1	1	1	1	1	1	1	1	1	1	1	0	0.5	0.5	0.5	0.5	0.5	0.5	0.5	0.5	0.5
Tidjanibacter	1	0	1	0	0	0	0	0	0	1	0	0	0	0	1	1	1	1	1	0	1	1	1	1	1	1	1	1	1	1	1	1	1	1	1	1	1	1	1	0	0.5	0.5	0.5	0.5	0.5	0.5	0.5	0.5	0.5
Timonella	1	1	1	1	1	1	1	1	1	1	1	1	1	1	1	1	1	1	1	1	1	1	1	1	1	1	1	1	1	1	1	1	1	1	1	1	1	1	1	0	0.5	0.5	0.5	0.5	0.5	0.5	0.5	0.5	0.5
Tropheryma	2	0	0	0	0	1	0	1	0	0	0	1	0	0	1	0	0	1	1	1	1	1	1	1	1	1	1	1	1	1	1	1	1	1	1	1	1	1	1	0	0.5	0.5	0.5	0.5	0.5	0.5	0.5	0.5	0.5
Turicibacter	3	0	1	0	0	0	0	0	0	0	1	0	0	0	1	1	1	1	1	1	1	1	1	1	1	1	1	1	1	1	1	1	1	1	1	1	1	1	1	0	0.5	0.5	0.5	0.5	0.5	0.5	0.5	0.5	0.5
Turicimonas	1	1	1	1	0	1	1	1	1	1	1	1	0	1	1	1	1	1	1	1	1	1	1	1	1	1	1	1	1	1	1	1	1	1	1	1	1	1	1	0	0.5	0.5	0.5	0.5	0.5	0.5	0.5	0.5	0.5
Tyzzerella	2	1	1	1	1	1	1	1	1	1	1	1	1	1	1	1	1	1	1	1	1	1	1	1	1	1	1	1	1	1	1	1	1	1	1	1	1	1	1	0	0.5	0.5	0.5	0.5	0.5	0.5	0.5	0.5	0.5
Ureaplasma	19	0	0	0	0	0	0	0	0	0	0	0	0	0	0	0	0	0	0	0	1	1	1	1	1	1	1	1	1	1	1	1	1	1	1	1	1	1	1	0	0.5	0.5	0.5	0.5	0.5	0.5	0.5	0.5	0.5
Ureibacillus	1	1	1	1	1	1	1	1	1	1	1	1	1	1	1	1	1	1	1	1	1	1	1	1	1	1	1	1	1	1	1	1	1	1	1	1	1	1	1	0	0.5	0.5	0.5	0.5	0.5	0.5	0.5	0.5	0.5
Urinacoccus	1	0	0	0	0	0	0	0	0	0	1	1	1	1	1	0	0	0	0	0	1	1	1	1	1	1	1	1	1	1	1	1	1	1	1	1	1	1	1	0	0.5	0.5	0.5	0.5	0.5	0.5	0.5	0.5	0.5
Varibaculum	4	0.75	1	0.75	0	1	0.75	0.75	0.75	0.75	0.5	1	0	0.25	1	1	1	0.75	1	1	0	1	0	1	1	0	0	0	0	0	1	1	0	1	1	1	0	1	1	9	0.25	0.5	0.25	0.5	0.5	0.25	0.25	0.25	0.25
Veillonella	26	0.961538	0.961538	0.923077	1	1	1	1	1	0.0769231	1	1	1	1	1	1	1	1	1	1	0	0	0	1	1	1	1	1	0	1	1	1	1	1	1	1	1	1	1	4	0.461538	0.461538	0.423077	0.5	0.5	0.5	0.5	0.5	0.423077
Vibrio	10	1	1	1	1	1	1	1	1	1	1	1	1	1	1	1	1	1	1	1	1	1	1	1	1	1	1	1	1	1	1	1	1	1	1	1	1	1	1	0	0.5	0.5	0.5	0.5	0.5	0.5	0.5	0.5	0.5
Victivallis	1	1	1	1	1	1	1	1	1	0	0	1	1	1	1	1	1	1	1	1	1	1	1	1	1	1	1	1	1	1	1	1	1	1	1	1	1	1	1	0	0.5	0.5	0.5	0.5	0.5	0.5	0.5	0.5	0.5
Weissella	6	0.166667	0.5	0	0	0	0	0	0	0	0	0	0.333333	0.166667	1	0.166667	0.166667	0.666667	1	1	0	0	1	1	1	1	1	1	1	1	1	0	0	1	0	0	0	1	1	7	0.333333	0	0.5	0.5	0.5	0.5	0.5	0.5	0.5
Xylophilus	1	1	1	1	1	1	1	1	1	1	1	1	1	1	1	1	1	1	1	1	1	1	1	1	1	1	1	1	1	1	1	1	1	1	1	1	1	1	1	0	0.5	0.5	0.5	0.5	0.5	0.5	0.5	0.5	0.5
Yersinia	16	1	1	1	1	1	1	1	1	1	1	1	1	1	1	1	0.9375	1	1	1	1	1	1	1	1	1	1	1	1	1	1	1	1	1	1	0	1	1	1	1	0.5	0.5	0.5	0.5	0.5	0.5	0.5	0.5	0.5
Yokenella	1	1	1	1	1	1	1	1	1	1	1	1	1	1	1	1	1	1	1	1	1	1	1	1	1	1	1	1	1	1	1	1	1	1	1	1	1	1	1	0	0.5	0.5	0.5	0.5	0.5	0.5	0.5	0.5	0.5
TOTAL number of families with variable phenotype:		36	27	34	38	27	30	33	34	27	18	24	33	31	10	9	12	10	7	10	0	0	0	0	0	0	0	0	0	0	0	0	0	0	0	0	0	0	0
TOTAL number of orders:	296	Arg	Lys	His	Trp	Tyr	Phe	Ile_Val	Leu	Ser	Cys	Thr	Met	Pro	Gly	Glu	Gln	Chor	Asp	Asn
Variability per amino acid at family level		7.78584	6.39884	8.64797	11.3745	6.60539	7.85801	7.63976	8.04235	6.71433	4.68847	5.96533	8.59444	6.77813	1.00449	1.38599	2.00849	2.05128	1.31683	2.55067
[truncated: 13 more columns]

## Sheet: Family
Table S5. C. Variable binary amino acid biosynthesis phenotypes at the family level.
Family	Number of strains	Average phenotype																			Number of variable phenotypes																			Number of variable pheno-types (NVP)	Deviation from 0.5 variability
		Arg	Lys	His	Trp	Tyr	Phe	Ile_Val	Leu	Ser	Cys	Thr	Met	Pro	Gly	Glu	Gln	Chor	Asp	Asn	Arg	Lys	His	Trp	Tyr	Phe	Ile_Val	Leu	Ser	Cys	Thr	Met	Pro	Gly	Glu	Gln	Chor	Asp	Asn		Arg	Lys	His	Trp	Tyr	Phe	Ile_Val	Leu	Ser
Acetobacteraceae	1	1	1	1	1	1	1	1	1	1	1	1	1	1	1	1	1	1	1	1	1	1	1	1	1	1	1	1	1	1	1	1	1	1	1	1	1	1	1	0	0.5	0.5	0.5	0.5	0.5	0.5	0.5	0.5	0.5
Acidaminococcaceae	8	1	1	1	1	0.875	1	1	1	1	0.5	1	0.75	1	1	1	1	1	1	1	1	1	1	1	0	1	1	1	1	0	1	0	1	1	1	1	1	1	1	3	0.5	0.5	0.5	0.5	0.375	0.5	0.5	0.5	0.5
Actinomycetaceae	31	0.483871	0.774194	0.516129	0.580645	0.967742	0.709677	0.806452	0.774194	0.83871	0.935484	0.967742	0.806452	0.612903	1	1	1	0.967742	1	1	0	0	0	0	0	0	0	0	0	0	0	0	0	1	1	1	0	1	1	14	0.016129	0.274194	0.016129	0.0806452	0.467742	0.209677	0.306452	0.274194	0.33871
Aerococcaceae	4	0.5	0.75	0.75	0.5	0.75	0.75	0.75	0.25	0.75	1	0.75	0.75	1	0.75	1	1	0.75	1	1	0	0	0	0	0	0	0	0	0	1	0	0	1	0	1	1	0	1	1	13	0	0.25	0.25	0	0.25	0.25	0.25	0.25	0.25
Aeromonadaceae	15	1	1	1	1	1	1	1	1	1	1	0.933333	1	1	1	1	1	1	1	1	1	1	1	1	1	1	1	1	1	1	0	1	1	1	1	1	1	1	1	1	0.5	0.5	0.5	0.5	0.5	0.5	0.5	0.5	0.5
Akkermansiaceae	6	1	1	1	1	1	1	1	1	1	1	0	1	1	1	1	1	1	1	1	1	1	1	1	1	1	1	1	1	1	1	1	1	1	1	1	1	1	1	0	0.5	0.5	0.5	0.5	0.5	0.5	0.5	0.5	0.5
Alcaligenaceae	5	1	1	1	1	1	1	1	1	1	1	1	1	1	1	1	1	1	1	1	1	1	1	1	1	1	1	1	1	1	1	1	1	1	1	1	1	1	1	0	0.5	0.5	0.5	0.5	0.5	0.5	0.5	0.5	0.5
Atopobiaceae	13	0.615385	0.769231	0.692308	0.153846	0.846154	0.615385	0.615385	0.615385	0.692308	0.846154	0.923077	0.846154	0.769231	0.692308	1	1	1	1	1	0	0	0	0	0	0	0	0	0	0	0	0	0	0	1	1	1	1	1	14	0.115385	0.269231	0.192308	0.346154	0.346154	0.115385	0.115385	0.115385	0.192308
Bacillaceae	136	1	1	1	1	0.992647	1	1	1	0.977941	1	1	1	0.977941	1	1	1	1	1	1	1	1	1	1	0	1	1	1	0	1	1	1	0	1	1	1	1	1	1	3	0.5	0.5	0.5	0.5	0.492647	0.5	0.5	0.5	0.477941
Bacillales Family XI. Incertae Sedis	7	0	0.857143	0	0	0	0	0	0	0	1	1	1	0	0.857143	1	1	0	1	1	1	0	1	1	1	1	1	1	1	1	1	1	1	0	1	1	1	1	1	2	0.5	0.357143	0.5	0.5	0.5	0.5	0.5	0.5	0.5
Bacteroidaceae	109	0.990826	1	1	0.963303	1	1	1	1	1	0.990826	1	1	0.990826	1	1	1	1	1	1	0	1	1	0	1	1	1	1	1	0	1	1	0	1	1	1	1	1	1	4	0.490826	0.5	0.5	0.463303	0.5	0.5	0.5	0.5	0.5
Barnesiellaceae	3	1	1	1	0.333333	1	1	1	1	1	1	1	1	1	1	1	1	1	1	1	1	1	1	0	1	1	1	1	1	1	1	1	1	1	1	1	1	1	1	1	0.5	0.5	0.5	0.166667	0.5	0.5	0.5	0.5	0.5
Bifidobacteriaceae	244	0.991803	0.995902	0.991803	0.991803	0.995902	0.987705	0.991803	0.991803	0.991803	0.0163934	0.995902	0.991803	0.991803	0.995902	1	1	0.995902	1	1	0	0	0	0	0	0	0	0	0	0	0	0	0	0	1	1	0	1	1	15	0.491803	0.495902	0.491803	0.491803	0.495902	0.487705	0.491803	0.491803	0.491803
Brachyspiraceae	2	0	1	0	0	1	1	1	1	1	1	1	1	1	1	1	1	1	1	1	1	1	1	1	1	1	1	1	1	1	1	1	1	1	1	1	1	1	1	0	0.5	0.5	0.5	0.5	0.5	0.5	0.5	0.5	0.5
Bradyrhizobiaceae	5	1	1	1	1	1	1	1	1	1	1	1	1	1	1	1	1	1	1	1	1	1	1	1	1	1	1	1	1	1	1	1	1	1	1	1	1	1	1	0	0.5	0.5	0.5	0.5	0.5	0.5	0.5	0.5	0.5
Brevibacteriaceae	4	1	1	1	1	1	1	1	1	1	1	1	1	1	1	1	1	1	1	1	1	1	1	1	1	1	1	1	1	1	1	1	1	1	1	1	1	1	1	0	0.5	0.5	0.5	0.5	0.5	0.5	0.5	0.5	0.5
Brucellaceae	4	1	1	1	1	1	1	1	1	1	1	1	1	1	1	1	1	1	1	1	1	1	1	1	1	1	1	1	1	1	1	1	1	1	1	1	1	1	1	0	0.5	0.5	0.5	0.5	0.5	0.5	0.5	0.5	0.5
Budviciaceae	1	1	1	1	1	1	1	1	1	1	1	1	1	1	1	1	1	1	1	1	1	1	1	1	1	1	1	1	1	1	1	1	1	1	1	1	1	1	1	0	0.5	0.5	0.5	0.5	0.5	0.5	0.5	0.5	0.5
Burkholderiaceae	7	1	1	1	1	1	1	1	1	1	1	1	1	1	1	1	1	1	1	1	1	1	1	1	1	1	1	1	1	1	1	1	1	1	1	1	1	1	1	0	0.5	0.5	0.5	0.5	0.5	0.5	0.5	0.5	0.5
Campylobacteraceae	44	0.727273	1	1	0.863636	1	1	0.954545	0.909091	1	0.931818	0.977273	0.772727	0.613636	1	0.931818	0.931818	1	1	1	0	1	1	0	1	1	0	0	1	0	0	0	0	1	0	0	1	1	1	10	0.227273	0.5	0.5	0.363636	0.5	0.5	0.454545	0.409091	0.5
Carnobacteriaceae	3	0	0	0	0	0	0	0	0	0	1	1	0	0.333333	1	0	0	0	1	1	1	1	1	1	1	1	1	1	1	1	1	1	0	1	1	1	1	1	1	1	0.5	0.5	0.5	0.5	0.5	0.5	0.5	0.5	0.5
Caulobacteraceae	1	1	1	1	1	0	1	1	1	1	1	1	1	1	1	1	1	1	1	1	1	1	1	1	1	1	1	1	1	1	1	1	1	1	1	1	1	1	1	0	0.5	0.5	0.5	0.5	0.5	0.5	0.5	0.5	0.5
Cellulomonadaceae	1	1	1	1	1	1	1	1	1	1	1	1	1	1	1	1	1	1	1	1	1	1	1	1	1	1	1	1	1	1	1	1	1	1	1	1	1	1	1	0	0.5	0.5	0.5	0.5	0.5	0.5	0.5	0.5	0.5
Christensenellaceae	4	1	1	1	0.5	1	1	0.75	0.75	1	1	1	1	0	1	1	1	1	1	1	1	1	1	0	1	1	0	0	1	1	1	1	1	1	1	1	1	1	1	3	0.5	0.5	0.5	0	0.5	0.5	0.25	0.25	0.5
Chromobacteriaceae	1	1	1	1	1	1	1	1	1	1	1	1	1	1	1	1	1	1	1	1	1	1	1	1	1	1	1	1	1	1	1	1	1	1	1	1	1	1	1	0	0.5	0.5	0.5	0.5	0.5	0.5	0.5	0.5	0.5
Clostridiaceae	64	0.703125	1	0.71875	0.5	0.75	0.734375	0.71875	0.703125	0.90625	1	0.859375	0.8125	0.828125	1	0.984375	0.984375	1	1	1	0	1	0	0	0	0	0	0	0	1	0	0	0	1	0	0	1	1	1	13	0.203125	0.5	0.21875	0	0.25	0.234375	0.21875	0.203125	0.40625
Clostridiales Family XIII. Incertae Sedis	3	0	0	0.333333	0	0	0	0	0	1	1	1	0	1	1	1	1	1	1	1	1	1	0	1	1	1	1	1	1	1	1	1	1	1	1	1	1	1	1	1	0.5	0.5	0.166667	0.5	0.5	0.5	0.5	0.5	0.5
Clostridiales incertae sedis	3	0	0.666667	0.666667	0	1	1	1	0.666667	0.666667	0.666667	0.666667	1	1	1	1	1	1	1	1	1	0	0	1	1	1	1	0	0	0	0	1	1	1	1	1	1	1	1	6	0.5	0.166667	0.166667	0.5	0.5	0.5	0.5	0.166667	0.166667
Comamonadaceae	7	1	1	1	1	1	1	1	1	1	1	1	1	1	1	1	1	1	1	1	1	1	1	1	1	1	1	1	1	1	1	1	1	1	1	1	1	1	1	0	0.5	0.5	0.5	0.5	0.5	0.5	0.5	0.5	0.5
Coriobacteriaceae	15	0.8	0.733333	0.8	0	0.866667	0.866667	0.466667	0.466667	1	1	1	0.933333	1	1	1	1	1	1	1	0	0	0	1	0	0	0	0	1	1	1	0	1	1	1	1	1	1	1	8	0.3	0.233333	0.3	0.5	0.366667	0.366667	0.0333333	0.0333333	0.5
Corynebacteriaceae	18	0.944444	1	1	1	1	1	1	1	1	1	1	1	1	1	1	1	1	1	1	0	1	1	1	1	1	1	1	1	1	1	1	1	1	1	1	1	1	1	1	0.444444	0.5	0.5	0.5	0.5	0.5	0.5	0.5	0.5
Cytophagaceae	4	1	1	1	1	1	1	1	1	1	1	1	1	1	1	1	1	1	1	1	1	1	1	1	1	1	1	1	1	1	1	1	1	1	1	1	1	1	1	0	0.5	0.5	0.5	0.5	0.5	0.5	0.5	0.5	0.5
Dermabacteraceae	2	0.5	1	0.5	1	1	1	1	1	0.5	0.5	0.5	0.5	1	1	1	1	1	1	1	0	1	0	1	1	1	1	1	0	0	0	0	1	1	1	1	1	1	1	6	0	0.5	0	0.5	0.5	0.5	0.5	0.5	0
Dermacoccaceae	4	0.25	1	0.5	1	1	1	0.75	0.75	0.75	1	1	0.75	0.75	1	1	1	1	1	1	0	1	0	1	1	1	0	0	0	1	1	0	0	1	1	1	1	1	1	7	0.25	0.5	0	0.5	0.5	0.5	0.25	0.25	0.25
Desulfovibrionaceae	8	0.875	1	0.875	0.875	1	1	0.875	0.875	0.625	1	1	0.75	1	1	1	1	1	1	1	0	1	0	0	1	1	0	0	0	1	1	0	1	1	1	1	1	1	1	7	0.375	0.5	0.375	0.375	0.5	0.5	0.375	0.375	0.125
Dietziaceae	2	1	1	1	1	1	1	1	1	1	1	1	1	1	1	1	1	1	1	1	1	1	1	1	1	1	1	1	1	1	1	1	1	1	1	1	1	1	1	0	0.5	0.5	0.5	0.5	0.5	0.5	0.5	0.5	0.5
Dysgonamonadaceae	4	1	1	1	1	1	1	1	1	1	1	1	1	1	1	1	1	1	1	1	1	1	1	1	1	1	1	1	1	1	1	1	1	1	1	1	1	1	1	0	0.5	0.5	0.5	0.5	0.5	0.5	0.5	0.5	0.5
Eggerthellaceae	16	0.9375	1	0.9375	0.125	0.875	0.9375	1	1	0.9375	1	1	0.875	0.9375	1	1	1	1	1	1	0	1	0	0	0	0	1	1	0	1	1	0	0	1	1	1	1	1	1	8	0.4375	0.5	0.4375	0.375	0.375	0.4375	0.5	0.5	0.4375
Enterobacteriaceae	229	1	1	1	1	0.995633	1	1	0.995633	1	1	1	1	1	1	1	1	1	1	1	1	1	1	1	0	1	1	0	1	1	1	1	1	1	1	1	1	1	1	2	0.5	0.5	0.5	0.5	0.495633	0.5	0.5	0.495633	0.5
Enterococcaceae	129	0.170543	1	0.162791	0.147287	1	1	0.178295	0.178295	0.186047	1	0.666667	0.170543	1	0.984496	1	1	1	1	1	0	1	0	0	1	1	0	0	0	1	0	0	1	0	1	1	1	1	1	9	0.329457	0.5	0.337209	0.352713	0.5	0.5	0.321705	0.321705	0.313953
Erwiniaceae	8	1	1	1	1	1	1	1	1	1	1	1	1	1	1	1	1	1	1	1	1	1	1	1	1	1	1	1	1	1	1	1	1	1	1	1	1	1	1	0	0.5	0.5	0.5	0.5	0.5	0.5	0.5	0.5	0.5
Erysipelotrichaceae	38	0.657895	0.789474	0.763158	0.421053	0.868421	0.815789	0.684211	0.684211	0.868421	0.921053	0.894737	0.710526	0.789474	1	1	1	0.947368	1	1	0	0	0	0	0	0	0	0	0	0	0	0	0	1	1	1	0	1	1	14	0.157895	0.289474	0.263158	0.0789474	0.368421	0.315789	0.184211	0.184211	0.368421
Eubacteriaceae	18	0.944444	0.944444	0.944444	0.722222	1	0.833333	0.944444	0.944444	0.944444	1	0.944444	0.944444	0.944444	1	1	1	1	1	1	0	0	0	0	1	0	0	0	0	1	0	0	0	1	1	1	1	1	1	11	0.444444	0.444444	0.444444	0.222222	0.5	0.333333	0.444444	0.444444	0.444444
Flavobacteriaceae	19	0.368421	1	0.368421	0.631579	0.947368	0.947368	0.368421	0.368421	1	1	0.526316	1	0.0526316	1	1	1	1	1	0.947368	0	1	0	0	0	0	0	0	1	1	0	1	0	1	1	1	1	1	0	10	0.131579	0.5	0.131579	0.131579	0.447368	0.447368	0.131579	0.131579	0.5
Fusobacteriaceae	41	0	0.146341	0	0	0.097561	0.243902	0.243902	0.219512	0.439024	0.195122	0.414634	0.390244	0.146341	1	1	1	1	1	1	1	0	1	1	0	0	0	0	0	0	0	0	0	1	1	1	1	1	1	10	0.5	0.353659	0.5	0.5	0.402439	0.256098	0.256098	0.280488	0.0609756
Gordoniaceae	3	1	1	1	1	1	1	1	1	1	0	1	1	1	1	1	1	1	1	1	1	1	1	1	1	1	1	1	1	1	1	1	1	1	1	1	1	1	1	0	0.5	0.5	0.5	0.5	0.5	0.5	0.5	0.5	0.5
Gottschalkiaceae	1	1	1	1	1	1	1	1	1	0	1	1	1	1	1	1	1	1	1	1	1	1	1	1	1	1	1	1	1	1	1	1	1	1	1	1	1	1	1	0	0.5	0.5	0.5	0.5	0.5	0.5	0.5	0.5	0.5
Hafniaceae	10	1	1	1	1	1	1	1	1	1	1	1	1	1	1	1	1	1	1	1	1	1	1	1	1	1	1	1	1	1	1	1	1	1	1	1	1	1	1	0	0.5	0.5	0.5	0.5	0.5	0.5	0.5	0.5	0.5
Helicobacteraceae	24	0.291667	1	0.291667	1	1	0.291667	0.291667	0.291667	1	0.25	1	0.291667	0.208333	0.958333	1	1	1	0.666667	0.666667	0	1	0	1	1	0	0	0	1	0	1	0	0	0	1	1	1	0	0	11	0.208333	0.5	0.208333	0.5	0.5	0.208333	0.208333	0.208333	0.5
Hungateiclostridiaceae	1	1	1	1	1	1	1	1	1	1	1	1	1	1	1	1	1	1	1	1	1	1	1	1	1	1	1	1	1	1	1	1	1	1	1	1	1	1	1	0	0.5	0.5	0.5	0.5	0.5	0.5	0.5	0.5	0.5
Lachnospiraceae	151	0.966887	0.986755	0.827815	0.754967	0.980132	0.980132	0.960265	0.960265	0.960265	0.986755	0.960265	0.993377	0.907285	0.993377	0.993377	0.993377	0.986755	1	1	0	0	0	0	0	0	0	0	0	0	0	0	0	0	0	0	0	1	1	17	0.466887	0.486755	0.327815	0.254967	0.480132	0.480132	0.460265	0.460265	0.460265
Lactobacillaceae	150	0.213333	0.706667	0.313333	0.133333	0.2	0.0333333	0.06	0.0533333	0.293333	0.46	0.586667	0.26	0.46	0.853333	0.353333	0.353333	0.193333	0.886667	0.886667	0	0	0	0	0	0	0	0	0	0	0	0	0	0	0	0	0	0	0	19	0.286667	0.206667	0.186667	0.366667	0.3	0.466667	0.44	0.446667	0.206667
Leptotrichiaceae	3	0.666667	1	0.666667	0.666667	0.666667	1	1	1	0.666667	1	1	1	1	1	1	1	1	1	1	0	1	0	0	0	1	1	1	0	1	1	1	1	1	1	1	1	1	1	5	0.166667	0.5	0.166667	0.166667	0.166667	0.5	0.5	0.5	0.166667
Leuconostocaceae	11	0.545455	0.727273	0.454545	0.181818	0.454545	0	0.181818	0.181818	0.454545	0	0.454545	0.636364	0.545455	1	0.181818	0.181818	0.818182	1	1	0	0	0	0	0	1	0	0	0	1	0	0	0	1	0	0	0	1	1	14	0.0454545	0.227273	0.0454545	0.318182	0.0454545	0.5	0.318182	0.318182	0.0454545
Listeriaceae	15	1	1	1	1	1	1	1	1	1	1	1	1	1	1	1	1	1	1	1	1	1	1	1	1	1	1	1	1	1	1	1	1	1	1	1	1	1	1	0	0.5	0.5	0.5	0.5	0.5	0.5	0.5	0.5	0.5
Methylobacteriaceae	4	1	1	1	1	1	1	1	1	1	1	1	1	1	1	1	1	1	1	1	1	1	1	1	1	1	1	1	1	1	1	1	1	1	1	1	1	1	1	0	0.5	0.5	0.5	0.5	0.5	0.5	0.5	0.5	0.5
Microbacteriaceae	3	1	1	1	0.666667	1	1	1	1	1	1	1	1	1	1	1	1	1	1	1	1	1	1	0	1	1	1	1	1	1	1	1	1	1	1	1	1	1	1	1	0.5	0.5	0.5	0.166667	0.5	0.5	0.5	0.5	0.5
Micrococcaceae	28	0.5	1	0.5	1	1	1	1	1	0.5	1	1	1	0.5	1	1	1	1	1	1	0	1	0	1	1	1	1	1	0	1	1	1	0	1	1	1	1	1	1	4	0	0.5	0	0.5	0.5	0.5	0.5	0.5	0
Micromonosporaceae	1	1	1	1	1	1	1	1	1	1	0	1	0	1	1	1	1	1	1	1	1	1	1	1	1	1	1	1	1	1	1	1	1	1	1	1	1	1	1	0	0.5	0.5	0.5	0.5	0.5	0.5	0.5	0.5	0.5
Moraxellaceae	64	0.984375	0.984375	1	1	1	1	1	1	1	1	1	1	0.96875	1	1	1	1	0.96875	0.96875	0	0	1	1	1	1	1	1	1	1	1	1	0	1	1	1	1	0	0	5	0.484375	0.484375	0.5	0.5	0.5	0.5	0.5	0.5	0.5
Morganellaceae	22	0.954545	1	1	1	1	1	1	1	1	1	1	1	1	1	1	1	1	1	1	0	1	1	1	1	1	1	1	1	1	1	1	1	1	1	1	1	1	1	1	0.454545	0.5	0.5	0.5	0.5	0.5	0.5	0.5	0.5
Muribaculaceae	1	1	1	1	1	1	1	1	1	1	1	1	1	1	1	1	1	1	1	1	1	1	1	1	1	1	1	1	1	1	1	1	1	1	1	1	1	1	1	0	0.5	0.5	0.5	0.5	0.5	0.5	0.5	0.5	0.5
Mycobacteriaceae	7	1	1	1	1	1	1	1	1	1	0.428571	1	1	1	0.857143	1	1	1	1	1	1	1	1	1	1	1	1	1	1	0	1	1	1	0	1	1	1	1	1	2	0.5	0.5	0.5	0.5	0.5	0.5	0.5	0.5	0.5
Mycoplasmataceae	25	0	0	0	0	0	0	0	0	0	0	0	0	0	0.24	0	0	0	0	0	1	1	1	1	1	1	1	1	1	1	1	1	1	0	1	1	1	1	1	1	0.5	0.5	0.5	0.5	0.5	0.5	0.5	0.5	0.5
Neisseriaceae	20	0.85	0.95	0.9	1	1	1	1	1	0.85	1	1	1	0.85	1	1	1	1	0.95	0.95	0	0	0	1	1	1	1	1	0	1	1	1	0	1	1	1	1	0	0	7	0.35	0.45	0.4	0.5	0.5	0.5	0.5	0.5	0.35
Nocardiaceae	8	1	1	1	1	1	1	1	1	1	1	1	1	1	1	1	1	1	1	1	1	1	1	1	1	1	1	1	1	1	1	1	1	1	1	1	1	1	1	0	0.5	0.5	0.5	0.5	0.5	0.5	0.5	0.5	0.5
Nocardioidaceae	1	1	1	1	0	1	1	1	1	1	0	1	1	1	1	1	1	1	1	1	1	1	1	1	1	1	1	1	1	1	1	1	1	1	1	1	1	1	1	0	0.5	0.5	0.5	0.5	0.5	0.5	0.5	0.5	0.5
Odoribacteraceae	5	1	1	1	0.2	0.4	0.4	0.4	0.4	1	0	0	0	0	1	1	1	1	1	1	1	1	1	0	0	0	0	0	1	1	1	1	1	1	1	1	1	1	1	5	0.5	0.5	0.5	0.3	0.1	0.1	0.1	0.1	0.5
Oscillospiraceae	2	1	1	1	0.5	1	1	0	0	1	1	1	0.5	1	1	1	1	1	1	1	1	1	1	0	1	1	1	1	1	1	1	0	1	1	1	1	1	1	1	2	0.5	0.5	0.5	0	0.5	0.5	0.5	0.5	0.5
Oxalobacteraceae	4	1	1	1	1	1	1	1	1	1	1	1	1	1	1	1	1	1	0.75	0.75	1	1	1	1	1	1	1	1	1	1	1	1	1	1	1	1	1	0	0	2	0.5	0.5	0.5	0.5	0.5	0.5	0.5	0.5	0.5
Paenibacillaceae	19	1	1	1	1	1	1	1	1	1	1	1	1	1	1	1	1	1	1	1	1	1	1	1	1	1	1	1	1	1	1	1	1	1	1	1	1	1	1	0	0.5	0.5	0.5	0.5	0.5	0.5	0.5	0.5	0.5
Pasteurellaceae	35	0.285714	1	0.771429	0.971429	0.971429	1	0.971429	0.971429	0.971429	1	0.971429	0.971429	0.942857	0.971429	0.971429	0.971429	1	1	1	0	1	0	0	0	1	0	0	0	1	0	0	0	0	0	0	1	1	1	13	0.214286	0.5	0.271429	0.471429	0.471429	0.5	0.471429	0.471429	0.471429
Peptococcaceae	13	1	1	1	0.923077	0.923077	0.923077	1	0.923077	1	1	1	0.384615	1	1	1	1	1	1	1	1	1	1	0	0	0	1	0	1	1	1	0	1	1	1	1	1	1	1	5	0.5	0.5	0.5	0.423077	0.423077	0.423077	0.5	0.423077	0.5
Peptoniphilaceae	35	0.0285714	0.257143	0.0285714	0	0.142857	0.2	0.114286	0.0571429	0.257143	0.828571	0.571429	0.342857	0.514286	0.971429	0.971429	0.971429	0.742857	0.914286	0.914286	0	0	0	1	0	0	0	0	0	0	0	0	0	0	0	0	0	0	0	18	0.471429	0.242857	0.471429	0.5	0.357143	0.3	0.385714	0.442857	0.242857
Peptostreptococcaceae	43	0.488372	0.813953	0.534884	0.0465116	0.674419	0.581395	0.674419	0.604651	0.651163	1	0.813953	0.744186	0.139535	1	0.976744	0.976744	0.976744	1	1	0	0	0	0	0	0	0	0	0	1	0	0	0	1	0	0	0	1	1	15	0.0116279	0.313953	0.0348837	0.453488	0.174419	0.0813953	0.174419	0.104651	0.151163
Phyllobacteriaceae	2	1	1	1	1	1	1	1	1	1	1	1	1	1	1	1	1	1	1	1	1	1	1	1	1	1	1	1	1	1	1	1	1	1	1	1	1	1	1	0	0.5	0.5	0.5	0.5	0.5	0.5	0.5	0.5	0.5
Planctomycetaceae	1	1	1	1	1	1	1	1	1	1	1	1	1	1	1	1	1	1	1	1	1	1	1	1	1	1	1	1	1	1	1	1	1	1	1	1	1	1	1	0	0.5	0.5	0.5	0.5	0.5	0.5	0.5	0.5	0.5
Planococcaceae	3	0.666667	1	1	1	1	1	0.666667	0.666667	0.666667	1	0.666667	0.666667	0.333333	1	1	1	1	1	1	0	1	1	1	1	1	0	0	0	1	0	0	0	1	1	1	1	1	1	7	0.166667	0.5	0.5	0.5	0.5	0.5	0.166667	0.166667	0.166667
Porphyromonadaceae	10	0	0.4	0	0	0	0	0	0	1	0	0	0	0	1	1	0	1	0.1	0	1	0	1	1	1	1	1	1	1	1	1	1	1	1	1	1	1	0	1	2	0.5	0.1	0.5	0.5	0.5	0.5	0.5	0.5	0.5
Prevotellaceae	107	0.429907	0.785047	0.420561	0.392523	0.598131	0.560748	0.476636	0.429907	0.971963	0.64486	0.485981	0.663551	0.35514	1	1	0.943925	1	0.915888	0.738318	0	0	0	0	0	0	0	0	0	0	0	0	0	1	1	0	1	0	0	16	0.0700935	0.285047	0.0794393	0.107477	0.0981308	0.0607477	0.0233645	0.0700935	0.471963
Promicromonosporaceae	2	1	1	1	1	1	1	1	1	0.5	1	1	1	1	1	1	0.5	1	1	0.5	1	1	1	1	1	1	1	1	0	1	1	1	1	1	1	0	1	1	0	3	0.5	0.5	0.5	0.5	0.5	0.5	0.5	0.5	0
Propionibacteriaceae	97	0.979381	1	1	0.123711	0.979381	0.0309278	0.123711	0.123711	1	1	1	0.123711	1	1	1	1	1	1	1	0	1	1	0	0	0	0	0	1	1	1	0	1	1	1	1	1	1	1	7	0.479381	0.5	0.5	0.376289	0.479381	0.469072	0.376289	0.376289	0.5
Pseudomonadaceae	54	1	1	1	1	1	1	1	1	1	1	1	1	1	1	1	1	1	1	1	1	1	1	1	1	1	1	1	1	1	1	1	1	1	1	1	1	1	1	0	0.5	0.5	0.5	0.5	0.5	0.5	0.5	0.5	0.5
Rhizobiaceae	2	1	1	1	1	1	1	1	1	1	1	1	1	1	1	1	1	1	1	1	1	1	1	1	1	1	1	1	1	1	1	1	1	1	1	1	1	1	1	0	0.5	0.5	0.5	0.5	0.5	0.5	0.5	0.5	0.5
Rhodospirillaceae	2	1	1	1	1	1	1	1	1	1	1	1	1	1	1	1	1	1	1	1	1	1	1	1	1	1	1	1	1	1	1	1	1	1	1	1	1	1	1	0	0.5	0.5	0.5	0.5	0.5	0.5	0.5	0.5	0.5
Rikenellaceae	15	0.866667	0.933333	0.866667	0.333333	0.866667	0.866667	0.866667	0.866667	1	0.466667	0.8	0.866667	0.866667	1	1	1	1	1	0.866667	0	0	0	0	0	0	0	0	1	0	0	0	0	1	1	1	1	1	0	13	0.366667	0.433333	0.366667	0.166667	0.366667	0.366667	0.366667	0.366667	0.5
Ruminococcaceae	60	0.883333	0.966667	0.866667	0.433333	0.9	0.916667	0.9	0.883333	0.95	0.95	0.933333	0.966667	0.983333	1	1	1	0.966667	1	0.983333	0	0	0	0	0	0	0	0	0	0	0	0	0	1	1	1	0	1	0	15	0.383333	0.466667	0.366667	0.0666667	0.4	0.416667	0.4	0.383333	0.45
Sanguibacteraceae	1	1	1	1	1	1	1	1	1	1	1	1	1	1	1	1	1	1	1	1	1	1	1	1	1	1	1	1	1	1	1	1	1	1	1	1	1	1	1	0	0.5	0.5	0.5	0.5	0.5	0.5	0.5	0.5	0.5
Selenomonadaceae	10	1	1	0.9	0.9	1	1	0.9	0.9	1	1	1	1	1	1	1	1	1	1	1	1	1	0	0	1	1	0	0	1	1	1	1	1	1	1	1	1	1	1	4	0.5	0.5	0.4	0.4	0.5	0.5	0.4	0.4	0.5
Sinobacteraceae	1	1	1	1	1	0	1	1	1	1	1	1	1	1	1	1	1	1	1	1	1	1	1	1	1	1	1	1	1	1	1	1	1	1	1	1	1	1	1	0	0.5	0.5	0.5	0.5	0.5	0.5	0.5	0.5	0.5
Sphingobacteriaceae	1	1	1	1	1	1	1	1	1	1	1	1	1	0	1	1	1	1	1	1	1	1	1	1	1	1	1	1	1	1	1	1	1	1	1	1	1	1	1	0	0.5	0.5	0.5	0.5	0.5	0.5	0.5	0.5	0.5
Staphylococcaceae	114	0.833333	0.991228	0.833333	1	1	0.991228	1	1	0.991228	1	1	1	0	1	1	1	1	0.991228	0.991228	0	0	0	1	1	0	1	1	0	1	1	1	1	1	1	1	1	0	0	7	0.333333	0.491228	0.333333	0.5	0.5	0.491228	0.5	0.5	0.491228
Sterolibacteriaceae	2	1	1	1	1	1	1	1	1	1	1	1	1	1	1	1	1	1	1	1	1	1	1	1	1	1	1	1	1	1	1	1	1	1	1	1	1	1	1	0	0.5	0.5	0.5	0.5	0.5	0.5	0.5	0.5	0.5
Streptococcaceae	228	0.346491	0.811404	0.333333	0.657895	0.789474	0.785088	0.692982	0.535088	0.451754	1	0.947368	0.758772	0.894737	0.991228	0.947368	0.947368	0.995614	1	1	0	0	0	0	0	0	0	0	0	1	0	0	0	0	0	0	0	1	1	16	0.153509	0.311404	0.166667	0.157895	0.289474	0.285088	0.192982	0.0350877	0.0482456
Succinivibrionaceae	2	1	1	1	0.5	1	0.5	1	1	1	1	1	1	1	1	1	1	1	1	1	1	1	1	0	1	0	1	1	1	1	1	1	1	1	1	1	1	1	1	2	0.5	0.5	0.5	0	0.5	0	0.5	0.5	0.5
Sutterellaceae	6	0.833333	0.833333	0.833333	0.333333	0.666667	1	0.333333	0.333333	0.666667	0.833333	0.833333	0.5	1	1	1	1	1	1	1	0	0	0	0	0	1	0	0	0	0	0	0	1	1	1	1	1	1	1	11	0.333333	0.333333	0.333333	0.166667	0.166667	0.5	0.166667	0.166667	0.166667
Synergistaceae	3	0.666667	1	1	0.666667	1	1	0.666667	0.666667	0.333333	0.666667	0.666667	0.666667	0.333333	1	1	1	1	1	1	0	1	1	0	1	1	0	0	0	0	0	0	0	1	1	1	1	1	1	9	0.166667	0.5	0.5	0.166667	0.5	0.5	0.166667	0.166667	0.166667
Tannerellaceae	24	0.916667	1	0.958333	0.958333	1	1	0.958333	0.958333	1	1	0.958333	1	0.958333	1	1	1	1	1	1	0	1	0	0	1	1	0	0	1	1	0	1	0	1	1	1	1	1	1	7	0.416667	0.5	0.458333	0.458333	0.5	0.5	0.458333	0.458333	0.5
Thermoactinomycetaceae	1	1	1	1	1	1	1	1	1	1	1	1	1	1	1	1	1	1	1	1	1	1	1	1	1	1	1	1	1	1	1	1	1	1	1	1	1	1	1	0	0.5	0.5	0.5	0.5	0.5	0.5	0.5	0.5	0.5
Veillonellaceae	38	0.894737	0.973684	0.842105	0.842105	0.842105	1	0.763158	0.763158	0.368421	0.763158	1	0.921053	0.973684	1	1	1	0.921053	1	1	0	0	0	0	0	1	0	0	0	0	1	0	0	1	1	1	0	1	1	12	0.394737	0.473684	0.342105	0.342105	0.342105	0.5	0.263158	0.263158	0.131579
Vibrionaceae	11	1	1	1	1	1	1	1	1	1	1	1	1	1	1	1	1	1	1	1	1	1	1	1	1	1	1	1	1	1	1	1	1	1	1	1	1	1	1	0	0.5	0.5	0.5	0.5	0.5	0.5	0.5	0.5	0.5
Victivallaceae	1	1	1	1	1	1	1	1	1	0	0	1	1	1	1	1	1	1	1	1	1	1	1	1	1	1	1	1	1	1	1	1	1	1	1	1	1	1	1	0	0.5	0.5	0.5	0.5	0.5	0.5	0.5	0.5	0.5
Xanthomonadaceae	5	1	1	1	1	0.8	1	1	1	1	0	1	1	1	1	1	1	1	1	1	1	1	1	1	0	1	1	1	1	1	1	1	1	1	1	1	1	1	1	1	0.5	0.5	0.5	0.5	0.3	0.5	0.5	0.5	0.5
Yersiniaceae	24	1	1	1	1	1	1	1	1	1	1	1	1	1	1	1	0.958333	1	1	1	1	1	1	1	1	1	1	1	1	1	1	1	1	1	1	0	1	1	1	1	0.5	0.5	0.5	0.5	0.5	0.5	0.5	0.5	0.5
TOTAL number of families with variable phenotype:		40	25	35	36	30	25	34	37	33	21	28	34	32	13	9	12	12	9	12
TOTAL number of families:	104	Arg	Lys	His	Trp	Tyr	Phe	Ile_Val	Leu	Ser	Cys	Thr	Met	Pro	Gly	Glu	Gln	Chor	Asp	Asn
Variability per amino acid at family level		9.16048	4.05938	8.74956	9.22242	4.90628	4.89703	7.37756	7.99492	7.98851	4.85141	6.04018	7.9153	6.25071	1.36388	0.758611	1.35635	1.12445	1.05652	1.83672
[truncated: 12 more columns]

## Sheet: Order
Table S5. D. Variable binary amino acid biosynthesis phenotypes at the order level.
Order	Number of strains	Average phenotype																			Number of variable phenotypes																			Number of variable pheno-types (NVP)	Deviation from 0.5 variability
		Arg	Lys	His	Trp	Tyr	Phe	Ile_Val	Leu	Ser	Cys	Thr	Met	Pro	Gly	Glu	Gln	Chor	Asp	Asn	Arg	Lys	His	Trp	Tyr	Phe	Ile_Val	Leu	Ser	Cys	Thr	Met	Pro	Gly	Glu	Gln	Chor	Asp	Asn		Arg	Lys	His	Trp	Tyr	Phe	Ile_Val	Leu	Ser
Acidaminococcales	8	1	1	1	1	0.875	1	1	1	1	0.5	1	0.75	1	1	1	1	1	1	1	1	1	1	1	0	1	1	1	1	0	1	0	1	1	1	1	1	1	1	3	0.5	0.5	0.5	0.5	0.375	0.5	0.5	0.5	0.5
Actinomycetales	31	0.483871	0.774194	0.516129	0.580645	0.967742	0.709677	0.806452	0.774194	0.83871	0.935484	0.967742	0.806452	0.612903	1	1	1	0.967742	1	1	0	0	0	0	0	0	0	0	0	0	0	0	0	1	1	1	0	1	1	14	0.016129	0.274194	0.016129	0.0806452	0.467742	0.209677	0.306452	0.274194	0.33871
Aeromonadales	17	1	1	1	0.941176	1	0.941176	1	1	1	1	0.941176	1	1	1	1	1	1	1	1	1	1	1	0	1	0	1	1	1	1	0	1	1	1	1	1	1	1	1	3	0.5	0.5	0.5	0.441176	0.5	0.441176	0.5	0.5	0.5
Bacillales	295	0.908475	0.99322	0.911864	0.976271	0.972881	0.972881	0.972881	0.972881	0.959322	1	0.99661	0.99661	0.572881	0.99661	1	1	0.976271	0.99661	0.99661	0	0	0	0	0	0	0	0	0	1	0	0	0	0	1	1	0	0	0	16	0.408475	0.49322	0.411864	0.476271	0.472881	0.472881	0.472881	0.472881	0.459322
Bacteroidales	278	0.726619	0.892086	0.730216	0.654676	0.791367	0.776978	0.741007	0.723022	0.989209	0.776978	0.733813	0.809353	0.683453	1	1	0.942446	1	0.935252	0.856115	0	0	0	0	0	0	0	0	0	0	0	0	0	1	1	0	1	0	0	16	0.226619	0.392086	0.230216	0.154676	0.291367	0.276978	0.241007	0.223022	0.489209
Bifidobacteriales	244	0.991803	0.995902	0.991803	0.991803	0.995902	0.987705	0.991803	0.991803	0.991803	0.0163934	0.995902	0.991803	0.991803	0.995902	1	1	0.995902	1	1	0	0	0	0	0	0	0	0	0	0	0	0	0	0	1	1	0	1	1	15	0.491803	0.495902	0.491803	0.491803	0.495902	0.487705	0.491803	0.491803	0.491803
Brachyspirales	2	0	1	0	0	1	1	1	1	1	1	1	1	1	1	1	1	1	1	1	1	1	1	1	1	1	1	1	1	1	1	1	1	1	1	1	1	1	1	0	0.5	0.5	0.5	0.5	0.5	0.5	0.5	0.5	0.5
Burkholderiales	32	0.96875	0.96875	0.96875	0.8125	0.9375	1	0.875	0.875	0.90625	0.96875	0.96875	0.84375	1	1	1	1	1	0.96875	0.96875	0	0	0	0	0	1	0	0	0	0	0	0	1	1	1	1	1	0	0	13	0.46875	0.46875	0.46875	0.3125	0.4375	0.5	0.375	0.375	0.40625
Campylobacterales	68	0.573529	1	0.75	0.911765	1	0.75	0.720588	0.691176	1	0.691176	0.985294	0.602941	0.470588	0.985294	0.955882	0.955882	1	0.882353	0.882353	0	1	0	0	1	0	0	0	1	0	0	0	0	0	0	0	1	0	0	15	0.0735294	0.5	0.25	0.411765	0.5	0.25	0.220588	0.191176	0.5
Caulobacterales	1	1	1	1	1	0	1	1	1	1	1	1	1	1	1	1	1	1	1	1	1	1	1	1	1	1	1	1	1	1	1	1	1	1	1	1	1	1	1	0	0.5	0.5	0.5	0.5	0.5	0.5	0.5	0.5	0.5
Clostridiales	378	0.84127	0.955026	0.796296	0.558201	0.87037	0.865079	0.865079	0.846561	0.915344	0.984127	0.92328	0.896825	0.820106	0.997354	0.992063	0.992063	0.986772	1	0.997354	0	0	0	0	0	0	0	0	0	0	0	0	0	0	0	0	0	1	0	18	0.34127	0.455026	0.296296	0.0582011	0.37037	0.365079	0.365079	0.346561	0.415344
Coriobacteriales	28	0.714286	0.75	0.75	0.0714286	0.857143	0.75	0.535714	0.535714	0.857143	0.928571	0.964286	0.892857	0.892857	0.857143	1	1	1	1	1	0	0	0	0	0	0	0	0	0	0	0	0	0	0	1	1	1	1	1	14	0.214286	0.25	0.25	0.428571	0.357143	0.25	0.0357143	0.0357143	0.357143
Corynebacteriales	38	0.973684	1	1	1	1	1	1	1	1	0.815789	1	1	1	0.973684	1	1	1	1	1	0	1	1	1	1	1	1	1	1	0	1	1	1	0	1	1	1	1	1	3	0.473684	0.5	0.5	0.5	0.5	0.5	0.5	0.5	0.5
Cytophagales	4	1	1	1	1	1	1	1	1	1	1	1	1	1	1	1	1	1	1	1	1	1	1	1	1	1	1	1	1	1	1	1	1	1	1	1	1	1	1	0	0.5	0.5	0.5	0.5	0.5	0.5	0.5	0.5	0.5
Desulfovibrionales	8	0.875	1	0.875	0.875	1	1	0.875	0.875	0.625	1	1	0.75	1	1	1	1	1	1	1	0	1	0	0	1	1	0	0	0	1	1	0	1	1	1	1	1	1	1	7	0.375	0.5	0.375	0.375	0.5	0.5	0.375	0.375	0.125
Eggerthellales	16	0.9375	1	0.9375	0.125	0.875	0.9375	1	1	0.9375	1	1	0.875	0.9375	1	1	1	1	1	1	0	1	0	0	0	0	1	1	0	1	1	0	0	1	1	1	1	1	1	8	0.4375	0.5	0.4375	0.375	0.375	0.4375	0.5	0.5	0.4375
Enterobacterales	296	0.996528	1	1	1	0.996528	1	1	0.996528	1	1	1	1	1	1	1	0.996528	1	1	1	0	1	1	1	0	1	1	0	1	1	1	1	1	1	1	0	1	1	1	4	0.496528	0.5	0.5	0.5	0.496528	0.5	0.5	0.496528	0.5
Erysipelotrichales	38	0.657895	0.789474	0.763158	0.421053	0.868421	0.815789	0.684211	0.684211	0.868421	0.921053	0.894737	0.710526	0.789474	1	1	1	0.947368	1	1	0	0	0	0	0	0	0	0	0	0	0	0	0	1	1	1	0	1	1	14	0.157895	0.289474	0.263158	0.0789474	0.368421	0.315789	0.184211	0.184211	0.368421
Flavobacteriales	19	0.368421	1	0.368421	0.631579	0.947368	0.947368	0.368421	0.368421	1	1	0.526316	1	0.0526316	1	1	1	1	1	0.947368	0	1	0	0	0	0	0	0	1	1	0	1	0	1	1	1	1	1	0	10	0.131579	0.5	0.131579	0.131579	0.447368	0.447368	0.131579	0.131579	0.5
Fusobacteriales	44	0.0454545	0.204545	0.0454545	0.0454545	0.136364	0.295455	0.295455	0.272727	0.454545	0.25	0.454545	0.431818	0.204545	1	1	1	1	1	1	0	0	0	0	0	0	0	0	0	0	0	0	0	1	1	1	1	1	1	13	0.454545	0.295455	0.454545	0.454545	0.363636	0.204545	0.204545	0.227273	0.0454545
Lactobacillales	525	0.268571	0.820952	0.289524	0.367619	0.660952	0.601905	0.371429	0.297143	0.340952	0.824762	0.76381	0.464762	0.786667	0.948571	0.769524	0.769524	0.75619	0.967619	0.967619	0	0	0	0	0	0	0	0	0	0	0	0	0	0	0	0	0	0	0	19	0.231429	0.320952	0.210476	0.132381	0.160952	0.101905	0.128571	0.202857	0.159048
Micrococcales	48	0.583333	0.958333	0.604167	0.9375	1	0.958333	0.979167	0.9375	0.604167	0.9375	0.979167	0.916667	0.645833	1	0.958333	0.9375	1	1	0.979167	0	0	0	0	1	0	0	0	0	0	0	0	0	1	0	0	1	1	0	15	0.0833333	0.458333	0.104167	0.4375	0.5	0.458333	0.479167	0.4375	0.104167
Micromonosporales	1	1	1	1	1	1	1	1	1	1	0	1	0	1	1	1	1	1	1	1	1	1	1	1	1	1	1	1	1	1	1	1	1	1	1	1	1	1	1	0	0.5	0.5	0.5	0.5	0.5	0.5	0.5	0.5	0.5
Mycoplasmatales	25	0	0	0	0	0	0	0	0	0	0	0	0	0	0.24	0	0	0	0	0	1	1	1	1	1	1	1	1	1	1	1	1	1	0	1	1	1	1	1	1	0.5	0.5	0.5	0.5	0.5	0.5	0.5	0.5	0.5
Neisseriales	21	0.857143	0.952381	0.904762	1	1	1	1	1	0.857143	1	1	1	0.857143	1	1	1	1	0.952381	0.952381	0	0	0	1	1	1	1	1	0	1	1	1	0	1	1	1	1	0	0	7	0.357143	0.452381	0.404762	0.5	0.5	0.5	0.5	0.5	0.357143
Nevskiales	1	1	1	1	1	0	1	1	1	1	1	1	1	1	1	1	1	1	1	1	1	1	1	1	1	1	1	1	1	1	1	1	1	1	1	1	1	1	1	0	0.5	0.5	0.5	0.5	0.5	0.5	0.5	0.5	0.5
Nitrosomonadales	2	1	1	1	1	1	1	1	1	1	1	1	1	1	1	1	1	1	1	1	1	1	1	1	1	1	1	1	1	1	1	1	1	1	1	1	1	1	1	0	0.5	0.5	0.5	0.5	0.5	0.5	0.5	0.5	0.5
Pasteurellales	35	0.285714	1	0.771429	0.971429	0.971429	1	0.971429	0.971429	0.971429	1	0.971429	0.971429	0.942857	0.971429	0.971429	0.971429	1	1	1	0	1	0	0	0	1	0	0	0	1	0	0	0	0	0	0	1	1	1	13	0.214286	0.5	0.271429	0.471429	0.471429	0.5	0.471429	0.471429	0.471429
Planctomycetales	1	1	1	1	1	1	1	1	1	1	1	1	1	1	1	1	1	1	1	1	1	1	1	1	1	1	1	1	1	1	1	1	1	1	1	1	1	1	1	0	0.5	0.5	0.5	0.5	0.5	0.5	0.5	0.5	0.5
Propionibacteriales	98	0.979592	1	1	0.122449	0.979592	0.0408163	0.132653	0.132653	1	0.989796	1	0.132653	1	1	1	1	1	1	1	0	1	1	0	0	0	0	0	1	0	1	0	1	1	1	1	1	1	1	8	0.479592	0.5	0.5	0.377551	0.479592	0.459184	0.367347	0.367347	0.5
Pseudomonadales	118	0.991525	0.991525	1	1	1	1	1	1	1	1	1	1	0.983051	1	1	1	1	0.983051	0.983051	0	0	1	1	1	1	1	1	1	1	1	1	0	1	1	1	1	0	0	5	0.491525	0.491525	0.5	0.5	0.5	0.5	0.5	0.5	0.5
Rhizobiales	17	1	1	1	1	1	1	1	1	1	1	1	1	1	1	1	1	1	1	1	1	1	1	1	1	1	1	1	1	1	1	1	1	1	1	1	1	1	1	0	0.5	0.5	0.5	0.5	0.5	0.5	0.5	0.5	0.5
Rhodospirillales	4	1	1	1	1	1	1	1	1	1	1	1	1	1	1	1	1	1	0.75	0.75	1	1	1	1	1	1	1	1	1	1	1	1	1	1	1	1	1	0	0	2	0.5	0.5	0.5	0.5	0.5	0.5	0.5	0.5	0.5
Selenomonadales	10	1	1	0.9	0.9	1	1	0.9	0.9	1	1	1	1	1	1	1	1	1	1	1	1	1	0	0	1	1	0	0	1	1	1	1	1	1	1	1	1	1	1	4	0.5	0.5	0.4	0.4	0.5	0.5	0.4	0.4	0.5
Sphingobacteriales	1	1	1	1	1	1	1	1	1	1	1	1	1	0	1	1	1	1	1	1	1	1	1	1	1	1	1	1	1	1	1	1	1	1	1	1	1	1	1	0	0.5	0.5	0.5	0.5	0.5	0.5	0.5	0.5	0.5
Synergistales	3	0.666667	1	1	0.666667	1	1	0.666667	0.666667	0.333333	0.666667	0.666667	0.666667	0.333333	1	1	1	1	1	1	0	1	1	0	1	1	0	0	0	0	0	0	0	1	1	1	1	1	1	9	0.166667	0.5	0.5	0.166667	0.5	0.5	0.166667	0.166667	0.166667
Tissierellales	36	0.0555556	0.277778	0.0555556	0.0277778	0.166667	0.222222	0.138889	0.0833333	0.25	0.833333	0.583333	0.361111	0.527778	0.972222	0.972222	0.972222	0.75	0.916667	0.916667	0	0	0	0	0	0	0	0	0	0	0	0	0	0	0	0	0	0	0	19	0.444444	0.222222	0.444444	0.472222	0.333333	0.277778	0.361111	0.416667	0.25
Veillonellales	38	0.894737	0.973684	0.842105	0.842105	0.842105	1	0.763158	0.763158	0.368421	0.763158	1	0.921053	0.973684	1	1	1	0.921053	1	1	0	0	0	0	0	1	0	0	0	0	1	0	0	1	1	1	0	1	1	12	0.394737	0.473684	0.342105	0.342105	0.342105	0.5	0.263158	0.263158	0.131579
Verrucomicrobiales	6	1	1	1	1	1	1	1	1	1	1	0	1	1	1	1	1	1	1	1	1	1	1	1	1	1	1	1	1	1	1	1	1	1	1	1	1	1	1	0	0.5	0.5	0.5	0.5	0.5	0.5	0.5	0.5	0.5
Vibrionales	11	1	1	1	1	1	1	1	1	1	1	1	1	1	1	1	1	1	1	1	1	1	1	1	1	1	1	1	1	1	1	1	1	1	1	1	1	1	1	0	0.5	0.5	0.5	0.5	0.5	0.5	0.5	0.5	0.5
Victivallales	1	1	1	1	1	1	1	1	1	0	0	1	1	1	1	1	1	1	1	1	1	1	1	1	1	1	1	1	1	1	1	1	1	1	1	1	1	1	1	0	0.5	0.5	0.5	0.5	0.5	0.5	0.5	0.5	0.5
Xanthomonadales	5	1	1	1	1	0.8	1	1	1	1	0	1	1	1	1	1	1	1	1	1	1	1	1	1	0	1	1	1	1	1	1	1	1	1	1	1	1	1	1	1	0.5	0.5	0.5	0.5	0.3	0.5	0.5	0.5	0.5
TOTAL number of orders with variable phenotype:		24	15	20	22	19	16	20	21	18	17	17	20	19	10	6	8	8	9	12	1	1	1	1	1	1	1	1	1	1	1	1	1	1	1	1	1	1	1
TOTAL number of orders:	42	Arg	Lys	His	Trp	Tyr	Phe	Ile_Val	Leu	Ser	Cys	Thr	Met	Pro	Gly	Glu	Gln	Chor	Asp	Asn
Variability per amino acid at order level		4.36925	1.66679	3.74578	3.92946	2.09373	2.5441	3.95869	3.94943	3.42581	2.72925	2.59223	3.98841	4.04311	0.54179	0.380546	0.462406	0.698701	0.647318	0.802565
[truncated: 12 more columns]

## Sheet: Class
Table S5. E. Variable binary amino acid biosynthesis phenotypes at the class level.
Class	Number of strains	Average phenotype																			Number of variable phenotypes																			Number of variable pheno-types (NVP)	Deviation from 0.5 variability
		Arg	Lys	His	Trp	Tyr	Phe	Ile_Val	Leu	Ser	Cys	Thr	Met	Pro	Gly	Glu	Gln	Chor	Asp	Asn	Arg	Lys	His	Trp	Tyr	Phe	Ile_Val	Leu	Ser	Cys	Thr	Met	Pro	Gly	Glu	Gln	Chor	Asp	Asn		Arg	Lys	His	Trp	Tyr	Phe	Ile_Val	Leu	Ser
Actinobacteria	460	0.91087	0.978261	0.921739	0.773913	0.991304	0.765217	0.795652	0.78913	0.943478	0.447826	0.993478	0.786957	0.932609	0.995652	0.995652	0.993478	0.995652	1	0.997826	0	0	0	0	0	0	0	0	0	0	0	0	0	0	0	0	0	1	0	18	0.41087	0.478261	0.421739	0.273913	0.491304	0.265217	0.295652	0.28913	0.443478
Alphaproteobacteria	22	1	1	1	1	0.954545	1	1	1	1	1	1	1	1	1	1	1	1	0.954545	0.954545	1	1	1	1	0	1	1	1	1	1	1	1	1	1	1	1	1	0	0	3	0.5	0.5	0.5	0.5	0.454545	0.5	0.5	0.5	0.5
Bacilli	820	0.49878	0.882927	0.513415	0.586585	0.773171	0.735366	0.587805	0.540244	0.563415	0.887805	0.847561	0.656098	0.709756	0.965854	0.852439	0.852439	0.835366	0.978049	0.978049	0	0	0	0	0	0	0	0	0	0	0	0	0	0	0	0	0	0	0	19	0.00121951	0.382927	0.0134146	0.0865854	0.273171	0.235366	0.0878049	0.0402439	0.0634146
Bacteroidia	278	0.726619	0.892086	0.730216	0.654676	0.791367	0.776978	0.741007	0.723022	0.989209	0.776978	0.733813	0.809353	0.683453	1	1	0.942446	1	0.935252	0.856115	0	0	0	0	0	0	0	0	0	0	0	0	0	1	1	0	1	0	0	16	0.226619	0.392086	0.230216	0.154676	0.291367	0.276978	0.241007	0.223022	0.489209
Betaproteobacteria	55	0.927273	0.963636	0.945455	0.890909	0.963636	1	0.927273	0.927273	0.890909	0.981818	0.981818	0.909091	0.945455	1	1	1	1	0.963636	0.963636	0	0	0	0	0	1	0	0	0	0	0	0	0	1	1	1	1	0	0	14	0.427273	0.463636	0.445455	0.390909	0.463636	0.5	0.427273	0.427273	0.390909
Clostridia	378	0.84127	0.955026	0.796296	0.558201	0.87037	0.865079	0.865079	0.846561	0.915344	0.984127	0.92328	0.896825	0.820106	0.997354	0.992063	0.992063	0.986772	1	0.997354	0	0	0	0	0	0	0	0	0	0	0	0	0	0	0	0	0	1	0	18	0.34127	0.455026	0.296296	0.0582011	0.37037	0.365079	0.365079	0.346561	0.415344
Coriobacteriia	44	0.795455	0.840909	0.818182	0.0909091	0.863636	0.818182	0.704545	0.704545	0.886364	0.954545	0.977273	0.886364	0.909091	0.909091	1	1	1	1	1	0	0	0	0	0	0	0	0	0	0	0	0	0	0	1	1	1	1	1	14	0.295455	0.340909	0.318182	0.409091	0.363636	0.318182	0.204545	0.204545	0.386364
Cytophagia	4	1	1	1	1	1	1	1	1	1	1	1	1	1	1	1	1	1	1	1	1	1	1	1	1	1	1	1	1	1	1	1	1	1	1	1	1	1	1	0	0.5	0.5	0.5	0.5	0.5	0.5	0.5	0.5	0.5
Deltaproteobacteria	8	0.875	1	0.875	0.875	1	1	0.875	0.875	0.625	1	1	0.75	1	1	1	1	1	1	1	0	1	0	0	1	1	0	0	0	1	1	0	1	1	1	1	1	1	1	7	0.375	0.5	0.375	0.375	0.5	0.5	0.375	0.375	0.125
Epsilonproteobacteria	68	0.573529	1	0.75	0.911765	1	0.75	0.720588	0.691176	1	0.691176	0.985294	0.602941	0.470588	0.985294	0.955882	0.955882	1	0.882353	0.882353	0	1	0	0	1	0	0	0	1	0	0	0	0	0	0	0	1	0	0	15	0.0735294	0.5	0.25	0.411765	0.5	0.25	0.220588	0.191176	0.5
Erysipelotrichia	38	0.657895	0.789474	0.763158	0.421053	0.868421	0.815789	0.684211	0.684211	0.868421	0.921053	0.894737	0.710526	0.789474	1	1	1	0.947368	1	1	0	0	0	0	0	0	0	0	0	0	0	0	0	1	1	1	0	1	1	14	0.157895	0.289474	0.263158	0.0789474	0.368421	0.315789	0.184211	0.184211	0.368421
Flavobacteriia	19	0.368421	1	0.368421	0.631579	0.947368	0.947368	0.368421	0.368421	1	1	0.526316	1	0.0526316	1	1	1	1	1	0.947368	0	1	0	0	0	0	0	0	1	1	0	1	0	1	1	1	1	1	0	10	0.131579	0.5	0.131579	0.131579	0.447368	0.447368	0.131579	0.131579	0.5
Fusobacteriia	44	0.0454545	0.204545	0.0454545	0.0454545	0.136364	0.295455	0.295455	0.272727	0.454545	0.25	0.454545	0.431818	0.204545	1	1	1	1	1	1	0	0	0	0	0	0	0	0	0	0	0	0	0	1	1	1	1	1	1	13	0.454545	0.295455	0.454545	0.454545	0.363636	0.204545	0.204545	0.227273	0.0454545
Gammaproteobacteria	483	0.944099	0.99793	0.983437	0.995859	0.991718	0.99793	0.99793	0.995859	0.99793	0.989648	0.995859	0.99793	0.991718	0.99793	0.99793	0.995859	1	0.995859	0.995859	0	0	0	0	0	0	0	0	0	0	0	0	0	0	0	0	1	0	0	18	0.444099	0.49793	0.483437	0.495859	0.491718	0.49793	0.49793	0.495859	0.49793
Lentisphaeria	1	1	1	1	1	1	1	1	1	0	0	1	1	1	1	1	1	1	1	1	1	1	1	1	1	1	1	1	1	1	1	1	1	1	1	1	1	1	1	0	0.5	0.5	0.5	0.5	0.5	0.5	0.5	0.5	0.5
Mollicutes	25	0	0	0	0	0	0	0	0	0	0	0	0	0	0.24	0	0	0	0	0	1	1	1	1	1	1	1	1	1	1	1	1	1	0	1	1	1	1	1	1	0.5	0.5	0.5	0.5	0.5	0.5	0.5	0.5	0.5
Negativicutes	56	0.928571	0.982143	0.875	0.875	0.875	1	0.821429	0.821429	0.571429	0.767857	1	0.910714	0.982143	1	1	1	0.946429	1	1	0	0	0	0	0	1	0	0	0	0	1	0	0	1	1	1	0	1	1	12	0.428571	0.482143	0.375	0.375	0.375	0.5	0.321429	0.321429	0.0714286
Planctomycetia	1	1	1	1	1	1	1	1	1	1	1	1	1	1	1	1	1	1	1	1	1	1	1	1	1	1	1	1	1	1	1	1	1	1	1	1	1	1	1	0	0.5	0.5	0.5	0.5	0.5	0.5	0.5	0.5	0.5
Sphingobacteriia	1	1	1	1	1	1	1	1	1	1	1	1	1	0	1	1	1	1	1	1	1	1	1	1	1	1	1	1	1	1	1	1	1	1	1	1	1	1	1	0	0.5	0.5	0.5	0.5	0.5	0.5	0.5	0.5	0.5
Spirochaetia	2	0	1	0	0	1	1	1	1	1	1	1	1	1	1	1	1	1	1	1	1	1	1	1	1	1	1	1	1	1	1	1	1	1	1	1	1	1	1	0	0.5	0.5	0.5	0.5	0.5	0.5	0.5	0.5	0.5
Synergistia	3	0.666667	1	1	0.666667	1	1	0.666667	0.666667	0.333333	0.666667	0.666667	0.666667	0.333333	1	1	1	1	1	1	0	1	1	0	1	1	0	0	0	0	0	0	0	1	1	1	1	1	1	9	0.166667	0.5	0.5	0.166667	0.5	0.5	0.166667	0.166667	0.166667
Tissierellia	37	0.0540541	0.27027	0.0540541	0.027027	0.162162	0.216216	0.135135	0.0810811	0.243243	0.810811	0.567568	0.351351	0.513514	0.972973	0.972973	0.972973	0.72973	0.918919	0.918919	0	0	0	0	0	0	0	0	0	0	0	0	0	0	0	0	0	0	0	19	0.445946	0.22973	0.445946	0.472973	0.337838	0.283784	0.364865	0.418919	0.256757
Verrucomicrobiae	6	1	1	1	1	1	1	1	1	1	1	0	1	1	1	1	1	1	1	1	1	1	1	1	1	1	1	1	1	1	1	1	1	1	1	1	1	1	1	0	0.5	0.5	0.5	0.5	0.5	0.5	0.5	0.5	0.5
TOTAL number of classes with variable phenotype:		15	11	14	15	13	11	15	15	13	13	13	14	14	8	6	7	6	7	10
TOTAL number of classes:	23	Arg	Lys	His	Trp	Tyr	Phe	Ile_Val	Leu	Ser	Cys	Thr	Met	Pro	Gly	Glu	Gln	Chor	Asp	Asn
Variability per amino acid at class level		3.11946	1.19242	2.49603	3.16429	1.40799	2.03976	3.41183	3.45711	2.77962	2.26534	2.36088	3.1997	2.78378	0.415852	0.23306	0.294859	0.558683	0.371387	0.507974
[truncated: 12 more columns]

## Sheet: Phylum
Table S5. F. Variable binary amino acid biosynthesis phenotypes at the phylum level.
Phylum	Number of strains	Average phenotype																			Number of variable phenotypes																			Number of variable pheno-types (NVP)	Deviation from 0.5 variability
		Arg	Lys	His	Trp	Tyr	Phe	Ile_Val	Leu	Ser	Cys	Thr	Met	Pro	Gly	Glu	Gln	Chor	Asp	Asn	Arg	Lys	His	Trp	Tyr	Phe	Ile_Val	Leu	Ser	Cys	Thr	Met	Pro	Gly	Glu	Gln	Chor	Asp	Asn		Arg	Lys	His	Trp	Tyr	Phe	Ile_Val	Leu	Ser
Actinobacteria	504	0.900794	0.96627	0.912698	0.714286	0.980159	0.769841	0.787698	0.781746	0.938492	0.492063	0.992063	0.795635	0.930556	0.988095	0.996032	0.994048	0.996032	1	0.998016	0	0	0	0	0	0	0	0	0	0	0	0	0	0	0	0	0	1	0	18	0.400794	0.46627	0.412698	0.214286	0.480159	0.269841	0.287698	0.281746	0.438492
Bacteroidetes	303	0.706271	0.89769	0.709571	0.656766	0.80198	0.788779	0.719472	0.70297	0.990099	0.79538	0.722772	0.821782	0.643564	1	1	0.943894	1	0.940594	0.861386	0	0	0	0	0	0	0	0	0	0	0	0	0	1	1	0	1	0	0	16	0.206271	0.39769	0.209571	0.156766	0.30198	0.288779	0.219472	0.20297	0.490099
Firmicutes	1331	0.60556	0.887303	0.602554	0.569497	0.789632	0.770849	0.665665	0.629602	0.664162	0.909091	0.86852	0.728775	0.749812	0.976709	0.906086	0.905334	0.883546	0.984222	0.981968	0	0	0	0	0	0	0	0	0	0	0	0	0	0	0	0	0	0	0	19	0.10556	0.387303	0.102554	0.0694966	0.289632	0.270849	0.165665	0.129602	0.164162
Fusobacteria	44	0.0454545	0.204545	0.0454545	0.0454545	0.136364	0.295455	0.295455	0.272727	0.454545	0.25	0.454545	0.431818	0.204545	1	1	1	1	1	1	0	0	0	0	0	0	0	0	0	0	0	0	0	1	1	1	1	1	1	13	0.454545	0.295455	0.454545	0.454545	0.363636	0.204545	0.204545	0.227273	0.0454545
Lentisphaerae	1	1	1	1	1	1	1	1	1	0	0	1	1	1	1	1	1	1	1	1	1	1	1	1	1	1	1	1	1	1	1	1	1	1	1	1	1	1	1	0	0.5	0.5	0.5	0.5	0.5	0.5	0.5	0.5	0.5
Planctomycetes	1	1	1	1	1	1	1	1	1	1	1	1	1	1	1	1	1	1	1	1	1	1	1	1	1	1	1	1	1	1	1	1	1	1	1	1	1	1	1	0	0.5	0.5	0.5	0.5	0.5	0.5	0.5	0.5	0.5
Proteobacteria	636	0.904088	0.995283	0.954403	0.976415	0.988994	0.971698	0.960692	0.955975	0.984277	0.957547	0.993711	0.944969	0.93239	0.996855	0.993711	0.992138	1	0.97956	0.97956	0	0	0	0	0	0	0	0	0	0	0	0	0	0	0	0	1	0	0	18	0.404088	0.495283	0.454403	0.476415	0.488994	0.471698	0.460692	0.455975	0.484277
Spirochaetes	2	0	1	0	0	1	1	1	1	1	1	1	1	1	1	1	1	1	1	1	1	1	1	1	1	1	1	1	1	1	1	1	1	1	1	1	1	1	1	0	0.5	0.5	0.5	0.5	0.5	0.5	0.5	0.5	0.5
Synergistetes	3	0.666667	1	1	0.666667	1	1	0.666667	0.666667	0.333333	0.666667	0.666667	0.666667	0.333333	1	1	1	1	1	1	0	1	1	0	1	1	0	0	0	0	0	0	0	1	1	1	1	1	1	9	0.166667	0.5	0.5	0.166667	0.5	0.5	0.166667	0.166667	0.166667
Tenericutes	25	0	0	0	0	0	0	0	0	0	0	0	0	0	0.24	0	0	0	0	0	1	1	1	1	1	1	1	1	1	1	1	1	1	0	1	1	1	1	1	1	0.5	0.5	0.5	0.5	0.5	0.5	0.5	0.5	0.5
Verrucomicrobia	6	1	1	1	1	1	1	1	1	1	1	0	1	1	1	1	1	1	1	1	1	1	1	1	1	1	1	1	1	1	1	1	1	1	1	1	1	1	1	0	0.5	0.5	0.5	0.5	0.5	0.5	0.5	0.5	0.5
TOTAL number of phyla with variable phenotype:		6	5	5	6	5	5	6	6	6	6	6	6	6	4	3	4	2	3	4
TOTAL number of phyla:	11	Arg	Lys	His	Trp	Tyr	Phe	Ile_Val	Leu	Ser	Cys	Thr	Met	Pro	Gly	Glu	Gln	Chor	Asp	Asn
Variability per amino acid at phylum level		1.26208	0.458	0.866228	1.46182	0.575599	0.994287	1.49526	1.53577	1.21085	1.41338	1.21081	1.47399	1.28156	0.27834	0.104172	0.164585	0.120422	0.0956238	0.17907
[truncated: 12 more columns]
