# Supplementary material for: Genomics-Based Reconstruction and Predictive Profiling of Amino Acid Biosynthesis in the Human Gut Microbiome
Source: Microorganisms. 2022 Mar 30;10(4):740. doi: 10.3390/microorganisms10040740 (PMC9026213; doi:10.3390/microorganisms10040740)
Supplement: Supplementary file 1 [file microorganisms-10-00740-s001.zip › Table_S6.xlsx]

## Sheet: AGP_CPI
Table S6. (A) Community Phenotype Indices (CPIs) for Amino acid biosynthesis in 16S samples from the AGP dataset.
sample-id	abundance-coverage	Chor	Arg	Lys	His	Trp	Tyr	Phe	Ile_Val	Leu	Ser	Cys	Thr	Met	Pro	Gly	Glu	Gln	Asp	Asn
s000001026	0.868852	0.990686	0.870498	0.908298	0.861697	0.615265	0.915285	0.866027	0.830783	0.830386	0.948897	0.835927	0.884164	0.883142	0.872818	0.999102	0.996453	0.982307	0.985854	0.954491
s000001047	0.994503	0.996214	0.984622	0.998395	0.959871	0.838606	0.933082	0.997523	0.991102	0.990834	0.944846	0.739356	0.99576	0.986198	0.982094	1	0.999669	0.999455	0.999487	0.999487
s000001059	0.899427	0.999634	0.979482	0.995818	0.977127	0.842908	0.98344	0.881163	0.941955	0.93089	0.995098	0.940483	0.981395	0.99364	0.974548	0.99948	0.999416	0.999416	0.998331	0.99714
s000001060	0.973737	0.996727	0.956071	0.995424	0.961972	0.756767	0.97865	0.982962	0.91012	0.910051	0.969954	0.89255	0.690412	0.980873	0.976315	1	0.998155	0.998155	1	0.995971
s000001072	0.973369	0.99742	0.955183	0.960761	0.927769	0.742529	0.960683	0.959052	0.94934	0.948963	0.974137	0.974108	0.972059	0.958517	0.953566	1	0.998795	0.993684	1	0.984038
s000001089	0.987287	0.998735	0.979153	0.986421	0.955791	0.772462	0.981922	0.946462	0.950292	0.950139	0.962983	0.973587	0.974593	0.961958	0.97239	1	0.9987	0.9987	1	0.987306
s000001097	0.876825	0.995573	0.993955	0.998328	0.981711	0.8242	0.968092	0.967145	0.967911	0.967814	0.984792	0.991092	0.813227	0.983228	0.987835	1	0.998941	0.998941	1	0.998687
s000001098	0.947642	0.998847	0.984923	0.994923	0.977481	0.800261	0.97712	0.900261	0.793189	0.792514	0.980932	0.96993	0.982189	0.974194	0.978804	1	0.998119	0.997571	0.998046	0.993549
s000001129	0.997849	1	0.871994	0.87388	0.867732	0.738823	0.978808	0.863092	0.861658	0.861025	0.991715	0.863967	0.837482	0.9714	0.86098	1	0.999872	0.999872	1	0.87473
s000001151	0.806481	0.992301	0.914876	0.928525	0.856957	0.589553	0.978258	0.889614	0.811534	0.811335	0.984968	0.791102	0.917939	0.964634	0.920286	1	0.998757	0.998426	1	0.936847
s000001173	0.986151	0.991501	0.969446	0.995601	0.9396	0.668926	0.965641	0.969329	0.915513	0.915385	0.958111	0.943705	0.98309	0.948608	0.974235	1	0.998926	0.998926	1	0.993205
s000001180	0.830319	0.999935	0.821233	0.827873	0.815892	0.505881	0.954457	0.82256	0.808921	0.808804	0.991106	0.741575	0.813135	0.966305	0.813146	1	0.999935	0.999052	0.998765	0.827698
s000001182	0.973009	0.99762	0.902887	0.971703	0.873552	0.676592	0.913863	0.963626	0.929946	0.929633	0.953728	0.930869	0.928131	0.972732	0.893587	1	0.982733	0.982733	0.998496	0.965015
s000001189	0.780759	0.927885	0.862128	0.955142	0.823512	0.644537	0.931508	0.933372	0.866601	0.866487	0.940521	0.847749	0.934103	0.906669	0.930415	1	0.992069	0.991341	1	0.962661
s000001193	0.924228	0.982947	0.953943	0.977658	0.908699	0.609864	0.963969	0.945262	0.945774	0.945638	0.983202	0.930122	0.960946	0.952093	0.963728	1	0.997605	0.997605	1	0.979937
s000001208	0.991776	0.953354	0.833284	0.884939	0.931815	0.787645	0.961071	0.985273	0.830536	0.830149	0.990615	0.945211	0.987707	0.936	0.884657	0.999469	1	0.996929	0.998941	0.993327
s000001230	0.956646	0.999895	0.893898	0.911219	0.900344	0.702584	0.961374	0.904346	0.894531	0.894507	0.960173	0.876582	0.905627	0.828569	0.89949	1	0.998127	0.998127	0.995416	0.907275
s000001281	0.955812	0.87118	0.845489	0.992935	0.84896	0.645656	0.915757	0.980797	0.84142	0.840735	0.988745	0.85838	0.606527	0.853112	0.984312	0.999352	0.999639	0.998852	0.99813	0.996866
s000001322	0.996225	0.94592	0.870806	0.955907	0.820515	0.659736	0.932723	0.932912	0.907777	0.907216	0.890821	0.934841	0.923825	0.929608	0.903045	0.999804	0.949554	0.949554	1	1
s000001333	1	0.999505	0.934504	0.976549	0.861434	0.849653	0.982043	0.983966	0.886616	0.886323	0.761546	0.8969	0.940867	0.965535	0.93909	0.999742	0.997045	0.997045	1	0.999105
s000001336	0.95627	0.997621	0.984917	0.992809	0.957978	0.784444	0.96394	0.922149	0.958044	0.957943	0.986185	0.986827	0.985787	0.978629	0.980626	0.998986	0.998352	0.998352	0.997587	0.995903
s000001360	0.969521	0.999754	0.925256	0.971025	0.923298	0.790623	0.956348	0.967595	0.940412	0.940099	0.990359	0.974774	0.968119	0.808107	0.962761	0.999489	0.987435	0.986796	0.999361	0.977907
s000001363	0.754096	0.929241	0.850924	0.929759	0.835436	0.655	0.939495	0.86748	0.838173	0.838078	0.983589	0.855346	0.925495	0.922307	0.919761	1	0.997495	0.997495	1	0.931765
s000001397	0.783933	0.99976	0.987223	0.995497	0.988409	0.595244	0.96161	0.97074	0.936929	0.9368	0.997861	0.846098	0.874082	0.964362	0.988682	1	0.999313	0.998426	0.999113	0.995134
s000001408	0.986507	0.9997	0.974069	0.998902	0.961877	0.797357	0.984514	0.998039	0.97048	0.970002	0.984471	0.973424	0.991872	0.971125	0.988484	1	0.996593	0.996593	1	1
s000001446	1	0.984755	0.964401	0.990337	0.963272	0.919497	0.979593	0.989075	0.963057	0.962955	0.905976	0.980969	0.987042	0.96806	0.906141	1	0.999095	0.999095	1	0.996298
s000001487	0.978112	0.999755	0.811578	0.817908	0.79489	0.587367	0.977538	0.767826	0.751533	0.751438	0.963374	0.782107	0.791895	0.963793	0.785837	1	0.999312	0.999312	1	0.817214
s000001497	0.814898	0.991712	0.883402	0.898183	0.881729	0.665403	0.946129	0.870846	0.857805	0.856502	0.971214	0.871502	0.897827	0.962602	0.889979	0.996815	0.993594	0.993052	0.995881	0.915491
s000001509	0.997677	0.982392	0.940681	0.973263	0.943391	0.783033	0.96808	0.965846	0.929411	0.929165	0.990204	0.908187	0.967078	0.966541	0.950427	1	0.998055	0.998055	1	0.978275
s000001516	0.809996	0.999577	0.973364	0.977704	0.953379	0.843035	0.97735	0.956554	0.920554	0.920351	0.99633	0.953367	0.971398	0.970613	0.969911	1	0.998225	0.998225	1	0.979721
s000001519	0.955409	0.991286	0.987073	0.999659	0.966735	0.822843	0.972298	0.997001	0.961786	0.951471	0.996884	0.942681	0.989665	0.978325	0.986782	0.99972	0.999605	0.999605	0.99972	0.99972
s000001524	0.974289	0.99679	0.957327	0.967655	0.88797	0.499081	0.966913	0.951113	0.922263	0.922263	0.971436	0.96028	0.961635	0.979536	0.955145	1	0.998405	0.99749	1	0.973251
s000001556	0.968103	0.998015	0.944885	0.988467	0.929313	0.563455	0.944742	0.992529	0.903404	0.903096	0.955639	0.931423	0.95785	0.953239	0.943002	1	0.992712	0.992327	0.999615	0.982123
s000001559	0.867519	0.999357	0.926193	0.942029	0.913272	0.706907	0.939651	0.937526	0.929914	0.929778	0.951945	0.952725	0.919536	0.914074	0.918314	1	0.997481	0.997481	1	0.964947
s000001565	0.981376	0.999773	0.952667	0.965866	0.938301	0.822409	0.985381	0.96557	0.954044	0.953652	0.987672	0.96405	0.894297	0.977985	0.961391	1	0.997074	0.997074	1	0.966178
s000001580	0.887356	0.996861	0.968685	0.976526	0.930909	0.656431	0.990641	0.967952	0.946304	0.945479	0.987762	0.901888	0.964392	0.984067	0.959809	1	0.999168	0.999168	1	0.978762
s000001605	0.901172	0.999487	0.968793	0.998338	0.99577	0.911218	0.984441	0.992916	0.979583	0.979298	0.989516	0.972918	0.433626	0.984314	0.990881	1	0.999803	0.999803	1	0.997595
s000001647	0.983129	0.999161	0.968308	0.978597	0.933504	0.851128	0.972216	0.971481	0.958608	0.958337	0.951129	0.987269	0.996074	0.961892	0.96078	1	0.998941	0.998641	0.998729	0.998651
s000001659	0.991891	0.830316	0.808454	0.994778	0.773699	0.37001	0.904456	0.993431	0.804623	0.804485	0.964407	0.82577	0.993921	0.809661	0.99213	1	0.996542	0.99489	0.998348	0.998348
s000001669	0.999791	0.990324	0.973456	0.987375	0.967523	0.914745	0.985932	0.987084	0.981997	0.973933	0.984646	0.993967	0.995957	0.945404	0.898764	1	0.989984	0.989487	0.999504	0.997874
s000001684	0.993834	0.998949	0.960076	0.976484	0.947288	0.708925	0.987808	0.975784	0.876596	0.876486	0.975331	0.87505	0.975431	0.954692	0.963953	0.999952	0.999242	0.999031	1	0.98492
s000001685	0.773788	0.979487	0.959865	0.993909	0.962101	0.790552	0.977942	0.993482	0.937579	0.937419	0.987117	0.948199	0.991092	0.930977	0.978387	0.999961	0.99866	0.99866	1	0.998704
s000001694	0.934186	0.987415	0.902739	0.919887	0.886391	0.688043	0.956044	0.888688	0.802007	0.801723	0.93218	0.88131	0.910009	0.943106	0.899395	0.994198	0.992422	0.992422	1	0.918177
s000001730	0.972666	0.98865	0.956833	0.963442	0.95734	0.735418	0.927197	0.925808	0.885765	0.885698	0.966997	0.934337	0.930599	0.8979	0.941644	1	0.999221	0.999221	1	0.963266
s000001748	1	0.996999	0.986901	0.995328	0.957325	0.714095	0.940878	0.996019	0.984777	0.984261	0.949251	0.926516	0.988647	0.977227	0.980287	0.999634	0.996875	0.996875	1	1
s000001749	0.887858	0.99584	0.904716	0.990593	0.944437	0.680274	0.971139	0.988606	0.918812	0.918089	0.968675	0.978588	0.973181	0.890605	0.970534	0.998328	0.99712	0.996368	0.997575	0.987311
s000001799	0.904141	0.99948	0.893252	0.991062	0.872523	0.750752	0.963291	0.99753	0.949745	0.85632	0.959804	0.904175	0.991415	0.996542	0.886467	0.999966	0.999093	0.999093	1	1
s000001820	0.834276	0.990802	0.922053	0.944692	0.878802	0.634675	0.965912	0.9251	0.906214	0.905922	0.976514	0.926817	0.931723	0.975335	0.919817	1	0.996825	0.996825	1	0.947858
s000001870	0.806054	0.996534	0.856417	0.961314	0.860566	0.611075	0.930882	0.90149	0.787799	0.787799	0.946342	0.898823	0.854712	0.794132	0.88885	1	0.996534	0.996175	0.999641	0.916452
s000001884	0.965006	0.997544	0.982314	0.995955	0.977127	0.832877	0.986091	0.976536	0.936681	0.936524	0.991969	0.981029	0.855212	0.957442	0.986384	1	0.998349	0.998349	1	1
s000001907	0.836255	0.985123	0.750114	0.846615	0.741916	0.512897	0.761188	0.796944	0.761018	0.760499	0.927266	0.727464	0.846334	0.808865	0.831021	0.999068	0.995454	0.933106	0.943783	0.937464
s000001911	0.856432	0.927648	0.848856	0.920923	0.835757	0.559221	0.902783	0.902074	0.831462	0.831287	0.989102	0.802296	0.916943	0.90764	0.896376	0.999686	0.99893	0.99893	1	0.92069
s000001923	0.978836	0.923411	0.901258	0.987441	0.842419	0.482528	0.940142	0.959233	0.847614	0.847507	0.987263	0.888477	0.987534	0.917062	0.9767	1	0.996104	0.996104	1	0.989532
s000001934	0.985536	0.996349	0.885167	0.967218	0.877209	0.561218	0.895989	0.915976	0.856068	0.855656	0.975955	0.903331	0.906037	0.888153	0.879208	0.99995	0.997311	0.997311	1	0.931063
s000001936	0.932479	0.986773	0.920219	0.937337	0.930667	0.749178	0.983559	0.917895	0.902959	0.902889	0.984589	0.916887	0.937975	0.826513	0.935508	0.997903	0.999573	0.999573	0.999665	0.939597
s000001939	0.917949	0.943488	0.883927	0.939827	0.878654	0.72545	0.953631	0.939569	0.869917	0.869687	0.980092	0.879697	0.942526	0.900578	0.871625	1	0.996042	0.996042	1	0.949893
s000001987	0.859588	0.983526	0.921276	0.940947	0.87046	0.585469	0.954846	0.923815	0.896094	0.89595	0.979088	0.875193	0.924758	0.949674	0.927561	1	0.998997	0.998997	1	0.954901
s000002013	0.823999	0.997282	0.986246	0.994857	0.905126	0.512108	0.969651	0.983684	0.89305	0.892839	0.989664	0.886075	0.959564	0.956181	0.983564	1	0.998883	0.998883	0.999626	0.998652
s000002014	0.933561	0.997876	0.790668	0.971877	0.784707	0.439685	0.960706	0.96545	0.775448	0.775009	0.814859	0.980789	0.884682	0.801499	0.941887	1	0.996956	0.996956	0.999203	0.985301
s000002027	0.865134	0.957912	0.882816	0.928649	0.876988	0.615613	0.947132	0.927671	0.882792	0.882648	0.990434	0.757699	0.925041	0.959755	0.919556	1	0.99656	0.99656	0.999893	0.93321
s000002052	0.815103	0.996009	0.943287	0.974947	0.932752	0.475746	0.95799	0.978567	0.920197	0.920165	0.965467	0.849252	0.957699	0.968635	0.952289	1	0.99703	0.995995	0.999117	0.970145
s000002073	0.979377	0.9996	0.973536	0.976104	0.968377	0.799256	0.985739	0.942633	0.864997	0.864878	0.991256	0.956684	0.974368	0.960316	0.97051	1	0.999496	0.999272	0.999709	0.981311
s000002079	0.966008	0.997652	0.94789	0.974738	0.945823	0.681464	0.946845	0.967421	0.962872	0.962631	0.954845	0.823736	0.973981	0.943851	0.963892	1	0.992872	0.992872	1	0.997674
s000002109	0.997896	1	0.989379	0.99723	0.991611	0.984189	0.99726	0.996659	0.992152	0.992152	0.992313	1	0.994551	0.98659	0.994455	1	1	1	1	1
s000002112	0.957131	0.937423	0.887004	0.963082	0.877867	0.626194	0.935507	0.929039	0.833809	0.833626	0.981341	0.890174	0.958132	0.910046	0.928368	1	0.999821	0.995319	0.995635	0.973581
s000002147	0.998868	0.997869	0.982443	0.994812	0.982977	0.827633	0.964696	0.982579	0.971087	0.970594	0.988016	0.960399	0.968148	0.980691	0.968403	1	0.998847	0.998847	1	0.994856
s000002161	0.986446	0.998855	0.988168	0.99703	0.981399	0.880152	0.977192	0.951908	0.971031	0.971031	0.972675	0.991459	0.956443	0.976248	0.981401	1	0.998371	0.998304	0.999403	0.997993
s000002172	0.973372	0.983488	0.841667	0.865315	0.837386	0.403682	0.973481	0.850717	0.797116	0.797011	0.980442	0.780217	0.842991	0.946058	0.839774	1	0.999006	0.999006	0.998919	0.862309
s000002177	0.977006	0.973203	0.953288	0.995008	0.96018	0.870599	0.979898	0.991103	0.966087	0.965875	0.98094	0.519819	0.995306	0.968549	0.990956	1	0.999112	0.999112	1	1
s000002186	0.844146	0.998748	0.942726	0.992472	0.981894	0.834738	0.975825	0.977108	0.96151	0.960899	0.995126	0.94885	0.652956	0.983935	0.970857	0.99984	1	0.999574	0.999267	0.991759
s000002257	0.977824	0.999085	0.960701	0.968375	0.954161	0.726187	0.945314	0.921753	0.885718	0.885718	0.980919	0.899721	0.959671	0.956792	0.937092	1	0.999064	0.998425	0.99936	0.971653
s000002273	0.998812	0.995023	0.9432	0.951577	0.934057	0.76053	0.989444	0.949798	0.932652	0.932531	0.988085	0.922434	0.943984	0.988275	0.935595	1	0.998436	0.998436	1	0.955615
s000002290	0.811603	0.989621	0.961881	0.982643	0.930996	0.711618	0.955077	0.987822	0.885713	0.875709	0.964306	0.976113	0.979019	0.956855	0.950479	1	0.997701	0.996546	1	0.995145
s000002330	0.901376	0.99845	0.91614	0.921201	0.906128	0.700064	0.991201	0.919223	0.912847	0.912708	0.983707	0.922231	0.903554	0.965827	0.913265	1	0.999588	0.999588	1	0.92493
s000002334	0.948442	0.998937	0.919667	0.981548	0.911726	0.652508	0.964005	0.977633	0.972148	0.971641	0.930558	0.962802	0.853406	0.976459	0.966433	0.999301	0.998699	0.998287	0.999589	0.985001
s000002337	0.956584	0.946935	0.904599	0.98524	0.907283	0.711071	0.93978	0.979817	0.915137	0.914985	0.988688	0.938033	0.984014	0.920284	0.971399	1	0.993473	0.989321	0.997121	0.995848
s000002347	0.993706	0.999034	0.897215	0.983245	0.890216	0.666511	0.914369	0.906942	0.901176	0.900996	0.878785	0.814347	0.892669	0.920572	0.973352	1	0.997922	0.997922	0.99759	0.984392
s000002348	0.917241	0.940354	0.941843	0.991238	0.924748	0.718671	0.931684	0.979342	0.896254	0.896044	0.993512	0.908399	0.976451	0.927735	0.9732	1	0.999032	0.999032	1	0.993237
s000002371	0.972954	0.988981	0.935024	0.942984	0.93261	0.759867	0.926409	0.921708	0.909035	0.908386	0.967089	0.935732	0.95665	0.950784	0.938623	0.999653	0.997788	0.982611	0.996284	0.973147
s000002446	0.862937	0.998785	0.995405	0.998497	0.993316	0.90207	0.990051	0.987913	0.980273	0.979629	0.949072	0.998618	0.951478	0.991947	0.948234	0.999629	0.999853	0.999853	0.998946	0.998347
s000002471	0.94607	0.947445	0.899	0.957039	0.891331	0.703901	0.962269	0.861496	0.886146	0.885852	0.990942	0.901166	0.953783	0.93255	0.953504	1	0.999277	0.999277	1	0.958133
s000002588	0.856395	0.990072	0.929917	0.938142	0.912636	0.668211	0.946931	0.917368	0.899169	0.899169	0.984582	0.881047	0.910079	0.951112	0.89687	1	0.997999	0.997999	0.998162	0.937745
s000002590	0.996425	0.923886	0.91325	0.996964	0.878062	0.65889	0.956444	0.995647	0.915775	0.915592	0.994356	0.876129	0.996797	0.918728	0.994087	1	0.999726	0.999726	1	0.999813
s000002670	0.788077	0.998288	0.980309	0.987253	0.946794	0.799341	0.977877	0.97301	0.957576	0.95733	0.991598	0.965342	0.977152	0.973754	0.972172	1	0.998854	0.998854	0.998264	0.987338
s000002687	0.953869	0.964067	0.854317	0.898351	0.852955	0.691989	0.960827	0.896129	0.807179	0.807032	0.976256	0.828441	0.889937	0.911074	0.888867	1	0.999434	0.995582	0.996148	0.896122
s000002689	0.766212	0.998848	0.928135	0.991	0.852946	0.539515	0.982131	0.970129	0.938547	0.883939	0.980389	0.933359	0.917971	0.968351	0.904694	1	0.998301	0.998301	1	0.999388
s000002710	0.958679	0.992304	0.905563	0.918276	0.882744	0.651742	0.972258	0.913845	0.906741	0.906369	0.988754	0.897657	0.908521	0.984791	0.903643	0.99964	0.995689	0.995689	1	0.921704
s000002721	0.785655	0.996841	0.975473	0.990967	0.932986	0.701157	0.950647	0.973327	0.94066	0.940342	0.987065	0.954599	0.983233	0.978559	0.969762	0.999732	0.995411	0.995411	1	0.99904
s000002749	0.802162	0.997988	0.938046	0.994772	0.928781	0.681408	0.905917	0.932183	0.900756	0.900668	0.969954	0.935135	0.889194	0.892246	0.934477	1	0.996959	0.996681	0.999722	0.953741
s000002774	0.799065	0.990868	0.97978	0.992535	0.951773	0.847577	0.975952	0.971412	0.951055	0.950946	0.990947	0.754027	0.990252	0.985298	0.983671	0.782167	0.999176	0.999176	0.999212	0.992658
s000002814	0.999234	0.973713	0.91617	0.972536	0.916866	0.756264	0.965834	0.967882	0.912544	0.912437	0.99153	0.898245	0.966909	0.93827	0.965329	1	0.993544	0.993544	1	0.973276
s000002818	0.947383	0.991853	0.973338	0.981481	0.966005	0.869568	0.983028	0.974856	0.966463	0.96584	0.995566	0.963001	0.976041	0.980283	0.972594	1	0.999003	0.998425	0.999422	0.984286
s000002822	0.955665	0.998877	0.901435	0.912522	0.870467	0.686932	0.988088	0.905319	0.874016	0.849331	0.976743	0.830428	0.905821	0.966165	0.876085	1	0.999199	0.999199	1	0.914337
s000002826	0.881158	0.999131	0.942829	0.978116	0.936586	0.759703	0.951644	0.976494	0.947571	0.947071	0.984386	0.997572	0.988757	0.918117	0.990488	1	0.998096	0.998096	1	1
s000002829	0.981005	0.862694	0.796366	0.937475	0.724766	0.460376	0.886212	0.930501	0.778695	0.778605	0.951067	0.725284	0.919356	0.836989	0.896963	0.989374	0.983208	0.983208	0.987137	0.950555
s000002831	0.761962	0.99088	0.897764	0.935353	0.91147	0.520202	0.95188	0.923737	0.831392	0.830216	0.970886	0.855442	0.916467	0.927503	0.912486	1	0.999295	0.999295	1	0.932986
s000002869	0.980188	0.998723	0.914277	0.921699	0.907028	0.767982	0.976099	0.90441	0.894512	0.894494	0.993985	0.905684	0.915217	0.980496	0.913354	0.999982	0.998723	0.998723	1	0.924265
s000002873	0.787984	0.988561	0.877436	0.895665	0.872812	0.657477	0.968881	0.86674	0.850303	0.850221	0.984072	0.868666	0.835735	0.957325	0.886666	1	0.999594	0.999594	1	0.893362
s000002886	0.994794	0.995315	0.885696	0.903154	0.826514	0.560784	0.882174	0.89508	0.863305	0.862737	0.892823	0.970593	0.90117	0.903261	0.882329	0.999547	0.998822	0.99075	0.999131	0.98338
s000002894	0.973806	0.967841	0.963044	0.99877	0.963634	0.862524	0.973928	0.994334	0.951444	0.951343	0.980061	0.8725	0.787765	0.951003	0.980416	1	1	1	1	1
s000002929	0.952831	0.993915	0.95692	0.967681	0.929909	0.714004	0.956238	0.953577	0.909013	0.909013	0.964376	0.95614	0.973754	0.954414	0.95851	0.998737	0.998975	0.997749	0.998324	0.995045
s000002972	0.807916	0.990583	0.902918	0.923846	0.884358	0.65036	0.915635	0.904244	0.888719	0.888556	0.958433	0.821479	0.829066	0.952924	0.893596	1	0.998535	0.995529	0.992593	0.927303
s000003009	0.941833	0.991443	0.934341	0.944169	0.901242	0.622912	0.962385	0.929416	0.907563	0.907274	0.985957	0.928174	0.936763	0.966538	0.919696	1	0.996973	0.996973	1	0.949012
s000003048	0.942282	0.999511	0.913719	0.917473	0.908407	0.746787	0.984919	0.873232	0.822195	0.822071	0.985879	0.829427	0.819066	0.971661	0.913275	1	0.999547	0.999547	0.997362	0.916361
s000003058	1	0.999718	0.983167	0.989642	0.977692	0.912295	0.99072	0.937275	0.877524	0.877363	0.991944	0.928337	0.990759	0.991082	0.979408	0.99167	0.999638	0.999638	1	1
s000003103	0.978926	0.996788	0.937131	0.963808	0.753	0.574537	0.953409	0.952951	0.931895	0.9318	0.974807	0.908238	0.905934	0.934636	0.940041	1	0.995647	0.979785	0.99903	0.969933
s000003120	0.932741	0.998956	0.918383	0.925311	0.879401	0.59985	0.97431	0.914936	0.897906	0.897815	0.968968	0.885075	0.839314	0.955503	0.908766	1	0.999049	0.998507	0.999458	0.927766
s000003159	0.783686	0.966845	0.860394	0.944826	0.85478	0.594058	0.919337	0.903242	0.877081	0.872265	0.945863	0.950766	0.928316	0.859568	0.910463	1	0.997075	0.995024	0.997949	0.997949
s000003173	0.994361	0.999748	0.968293	0.988483	0.982178	0.910252	0.99158	0.986285	0.976998	0.976876	0.996364	0.973731	0.20581	0.990133	0.984169	1	0.999798	0.999798	1	0.987844
s000003201	0.845043	0.996359	0.842364	0.859632	0.847125	0.619951	0.948029	0.843493	0.795404	0.795293	0.987318	0.72891	0.837984	0.942979	0.846065	1	0.999794	0.985392	0.998246	0.862421
s000003222	0.993466	0.895769	0.847867	0.97586	0.810013	0.717697	0.92677	0.968533	0.865216	0.865073	0.956923	0.838941	0.932244	0.880628	0.963809	0.999542	0.990674	0.990674	1	0.985311
s000003303	0.86137	0.989551	0.959431	0.971788	0.946388	0.618664	0.962357	0.9503	0.872706	0.872667	0.973688	0.938434	0.872505	0.907256	0.954218	0.999798	0.997962	0.997148	0.998678	0.97213
s000003319	0.959348	0.99915	0.944111	0.951147	0.941131	0.82594	0.953883	0.94673	0.937196	0.937124	0.992828	0.88403	0.581774	0.98596	0.941924	1	0.999795	0.999795	1	0.951342
s000003358	0.924805	0.999586	0.945823	0.956622	0.949526	0.731317	0.969799	0.93751	0.855978	0.855894	0.993784	0.949768	0.871075	0.953618	0.947966	1	0.99945	0.99945	1	0.970196
s000003365	0.9949	0.975886	0.947814	0.979989	0.93652	0.806692	0.959268	0.971875	0.933084	0.933014	0.980569	0.950075	0.962295	0.948821	0.955415	1	0.999248	0.980949	1	0.981701
s000003388	0.787111	0.968939	0.779661	0.856959	0.796047	0.599078	0.805532	0.81395	0.77306	0.769228	0.935043	0.744403	0.847105	0.818541	0.832902	1	0.986454	0.899389	0.887924	0.887924
s000003423	0.927043	1	0.985228	0.989897	0.977731	0.849582	0.987774	0.972942	0.954634	0.954535	0.992331	0.984058	0.986838	0.9644	0.981624	1	0.998814	0.998814	1	0.988916
s000003430	0.838403	0.999716	0.971222	0.987117	0.962228	0.893499	0.985537	0.951786	0.978587	0.965295	0.981967	0.971098	0.982531	0.894963	0.970485	1	0.999333	0.999333	0.996074	0.98472
s000003432	0.854164	0.999641	0.971381	0.977692	0.934928	0.784916	0.95697	0.971818	0.956871	0.956097	0.965964	0.967872	0.971069	0.951585	0.968503	1	0.978221	0.978221	0.989457	0.989457
s000003439	0.965833	0.918794	0.896525	0.984442	0.892344	0.759925	0.884729	0.822306	0.756868	0.75607	0.984964	0.90421	0.791635	0.885652	0.968608	0.999156	0.995125	0.989124	1	0.991819
s000003442	0.876879	0.993198	0.94014	0.95796	0.908234	0.617603	0.973665	0.953712	0.939909	0.939489	0.990225	0.901471	0.950087	0.983569	0.944383	0.999522	0.996555	0.996555	1	0.960794
s000003458	0.862986	0.991342	0.984009	0.993865	0.938403	0.791018	0.967894	0.939173	0.906033	0.905391	0.990859	0.926937	0.98838	0.977714	0.986202	1	0.99641	0.99641	0.999475	0.999475
s000003602	0.786296	0.948547	0.944429	0.970765	0.924281	0.682505	0.90458	0.970316	0.944217	0.943553	0.958763	0.987893	0.953872	0.938463	0.959762	0.999109	0.99848	0.99848	1	0.990455
s000003714	0.897872	0.807598	0.798006	0.992826	0.705747	0.425123	0.87614	0.97811	0.782927	0.782834	0.984092	0.812862	0.985666	0.803748	0.975237	1	0.99968	0.99968	1	1
s000003718	0.858386	0.998707	0.953184	0.97371	0.930433	0.704866	0.96258	0.919285	0.870022	0.869923	0.984013	0.940798	0.968197	0.964769	0.953839	1	0.997941	0.997941	1	0.982272
s000003729	0.937086	0.996868	0.970561	0.983999	0.922793	0.559034	0.973747	0.977258	0.96547	0.965357	0.988031	0.987251	0.97904	0.980975	0.955549	1	0.998013	0.996842	0.99716	0.994567
s000003731	0.923709	0.995885	0.94963	0.959566	0.928268	0.654813	0.979294	0.945797	0.930136	0.930061	0.989084	0.954908	0.938404	0.982597	0.935883	1	0.997235	0.993813	1	0.965819
s000003849	0.974726	0.998108	0.934572	0.938274	0.861574	0.492603	0.944131	0.909632	0.928678	0.928678	0.988118	0.791339	0.807788	0.977176	0.930142	1	0.99874	0.99874	1	0.941496
s000003851	0.763471	0.988288	0.927473	0.934084	0.915065	0.571778	0.951431	0.910331	0.86604	0.865995	0.985261	0.904566	0.91438	0.940825	0.919334	0.999799	0.999336	0.996679	0.997705	0.937107
s000003852	0.947505	0.999298	0.915865	0.937835	0.926029	0.488761	0.957147	0.93136	0.89598	0.895944	0.967954	0.852827	0.780452	0.911693	0.913988	1	0.999476	0.999476	1	0.951739
s000003921	0.920245	0.982809	0.923397	0.939446	0.910367	0.62656	0.940086	0.902923	0.925398	0.925319	0.990484	0.906028	0.92627	0.986336	0.928596	1	0.998851	0.998851	1	0.93984
s000003969	1	0.999086	0.993734	0.997409	0.978747	0.868306	0.972615	0.979981	0.957806	0.957672	0.989788	0.959295	0.975139	0.958542	0.967544	1	0.999065	0.999065	1	1
s000003970	0.900735	0.993566	0.930524	0.936228	0.921499	0.758338	0.966658	0.934288	0.91516	0.915067	0.98616	0.899288	0.936731	0.953557	0.929912	1	0.993451	0.993451	1	0.942632
s000003974	0.792172	0.990221	0.961742	0.984869	0.973087	0.871308	0.981493	0.974694	0.962379	0.962255	0.98997	0.983621	0.873685	0.98067	0.975148	1	0.995102	0.995102	1	0.989681
s000003984	0.773049	0.997375	0.974575	0.993085	0.961314	0.694011	0.969314	0.971354	0.915382	0.915333	0.985904	0.973287	0.970675	0.925005	0.965176	1	0.997397	0.994544	0.993944	0.988639
s000004142	0.82358	0.96051	0.771247	0.820372	0.73948	0.508588	0.814323	0.767601	0.749417	0.749272	0.936685	0.861938	0.870069	0.829975	0.822674	0.998566	0.995577	0.924975	0.981486	0.908689
s000004192	0.943895	0.999919	0.920868	0.930263	0.923165	0.728341	0.985228	0.928991	0.907436	0.907436	0.993692	0.908608	0.715542	0.974991	0.922445	1	0.999924	0.999924	1	0.931918
s000004265	0.873211	0.998036	0.90616	0.921814	0.875285	0.562082	0.962997	0.917622	0.904908	0.904703	0.962683	0.913696	0.914845	0.92512	0.912913	1	0.998544	0.998544	1	0.922362
s000004281	0.757555	0.998589	0.974881	0.994402	0.915375	0.638617	0.972321	0.993647	0.971959	0.971765	0.985968	0.964295	0.980761	0.966852	0.976918	1	0.997908	0.997908	1	0.99828
s000004282	0.750694	0.978251	0.934652	0.952452	0.917392	0.729355	0.948178	0.946451	0.917006	0.916583	0.971459	0.920118	0.966263	0.968231	0.945026	0.999262	0.99816	0.997376	0.999217	0.988482
s000004286	0.990489	0.955578	0.937094	0.995765	0.924551	0.630606	0.933229	0.946144	0.867168	0.866939	0.98169	0.903334	0.98718	0.929926	0.980361	1	0.995392	0.994782	0.999827	0.999217
s000004287	0.931856	0.999728	0.938196	0.945559	0.914289	0.817702	0.985752	0.94485	0.93162	0.931531	0.987356	0.921237	0.937234	0.979098	0.933311	1	0.998515	0.998515	1	0.946128
s000004602	0.842336	0.992044	0.940453	0.965669	0.908971	0.73813	0.971504	0.97046	0.857176	0.857024	0.968844	0.946846	0.949757	0.97478	0.919015	1	0.993561	0.992118	1	0.979742
s000004603	0.840654	0.988779	0.785056	0.836036	0.796146	0.602598	0.86581	0.819003	0.760156	0.758628	0.928691	0.84856	0.831424	0.852934	0.825096	0.971229	0.998727	0.984658	0.985694	0.913776
s000004613	0.993082	0.987642	0.960292	0.989798	0.963173	0.729858	0.955282	0.986249	0.966877	0.966741	0.98498	0.935535	0.938514	0.930382	0.98661	1	0.999718	0.999718	1	0.997218
s000004659	0.927212	0.992275	0.965107	0.976083	0.956253	0.654336	0.955325	0.960779	0.789253	0.788775	0.991044	0.821707	0.950649	0.911869	0.936786	1	0.998164	0.995904	0.99774	0.977126
s000004670	0.946276	0.986433	0.950869	0.963452	0.916744	0.61345	0.959316	0.950039	0.871678	0.871499	0.990086	0.919225	0.945999	0.937011	0.954663	1	0.997263	0.997263	1	0.965488
s000004680	0.972033	0.997602	0.991846	0.995223	0.991499	0.788506	0.984695	0.993436	0.988445	0.98826	0.95215	0.978218	0.930072	0.969687	0.989932	1	0.999182	0.999182	1	1
s000004775	0.958005	0.998196	0.920716	0.936645	0.905595	0.69594	0.978287	0.857658	0.914281	0.913918	0.983146	0.903751	0.909006	0.977116	0.926062	0.999475	0.998633	0.998633	1	0.935966
s000004813	0.970556	0.980337	0.915752	0.951756	0.891543	0.639644	0.905979	0.912634	0.863359	0.863237	0.971367	0.922772	0.937252	0.898096	0.922167	1	0.998732	0.973591	0.996095	0.960765
s000004819	0.971985	0.944941	0.902639	0.957313	0.890146	0.818577	0.9577	0.943418	0.890395	0.89028	0.982333	0.911211	0.613716	0.933296	0.955032	0.997719	0.998916	0.998691	0.999775	0.970697
s000004860	0.871324	0.950563	0.821139	0.900289	0.809511	0.497145	0.914683	0.896747	0.810289	0.81003	0.963393	0.807901	0.863894	0.934944	0.861679	1	0.995916	0.995916	1	0.880249
s000004888	0.773696	0.97631	0.893333	0.957751	0.861277	0.670175	0.891438	0.900399	0.809255	0.78066	0.965445	0.842093	0.908841	0.921419	0.876293	1	0.999528	0.999528	1	0.924603
s000004917	0.954559	0.996151	0.973281	0.983221	0.855354	0.574042	0.967308	0.956591	0.943862	0.943759	0.989667	0.939892	0.986269	0.987589	0.961887	1	0.998751	0.998751	0.999895	0.996706
s000004918	0.752137	0.836267	0.773884	0.89437	0.756687	0.539839	0.845549	0.837612	0.749802	0.749242	0.900412	0.750999	0.859639	0.81022	0.835875	0.999889	0.911241	0.910895	1	0.959034
s000004972	0.832162	0.994937	0.897176	0.934742	0.907559	0.732079	0.935569	0.909621	0.911593	0.911353	0.959479	0.929354	0.868615	0.950413	0.90874	1	0.995848	0.995848	1	0.943943
s000005013	0.995956	0.971022	0.922422	0.957546	0.891256	0.670579	0.950446	0.94843	0.909749	0.909686	0.977989	0.901851	0.93549	0.952602	0.940818	0.999858	0.998305	0.998305	0.999858	0.962639
s000005042	0.932327	0.99923	0.904926	0.913132	0.890588	0.657661	0.986069	0.899345	0.875569	0.875354	0.994986	0.877761	0.911054	0.988052	0.908768	1	0.998306	0.998306	1	0.914507
s000005068	0.995353	0.998056	0.957836	0.963631	0.939449	0.787123	0.938494	0.948343	0.903357	0.903136	0.948981	0.928772	0.944714	0.98317	0.934646	1	0.998843	0.99762	0.999152	0.966416
s000005163	0.891399	0.998767	0.969957	0.974258	0.966702	0.887936	0.985969	0.965479	0.796661	0.796254	0.98403	0.794691	0.918736	0.980536	0.967843	0.999657	0.999602	0.999602	1	0.975111
s000005238	0.898457	0.996664	0.952673	0.963143	0.882678	0.444753	0.964411	0.957556	0.937803	0.931091	0.96499	0.926409	0.971065	0.975347	0.931281	0.999703	0.998905	0.998136	0.998752	0.997271
s000005686	0.86883	0.997781	0.938088	0.956066	0.925904	0.744231	0.977316	0.925133	0.885945	0.885882	0.991602	0.919797	0.951592	0.980863	0.946002	0.999875	0.997664	0.996142	1	0.959027
s000005703	0.908525	0.994359	0.933321	0.960473	0.93672	0.663142	0.937382	0.946421	0.882695	0.882624	0.979608	0.870357	0.761408	0.935805	0.941595	1	0.998157	0.998157	0.999331	0.961506
s000005727	0.931158	0.996291	0.956168	0.991039	0.93218	0.725552	0.944546	0.983628	0.96611	0.965925	0.983032	0.979686	0.896817	0.973107	0.824855	1	0.995247	0.995247	1	0.993502
s000005734	0.806276	0.985398	0.951602	0.96823	0.923415	0.762289	0.974984	0.80742	0.86511	0.864546	0.989302	0.927027	0.957862	0.923308	0.958098	1	0.998592	0.998211	0.995936	0.969603
s000005738	0.976451	0.991963	0.91363	0.941114	0.91934	0.657682	0.939156	0.936905	0.897222	0.896895	0.973351	0.851758	0.924564	0.953866	0.910773	1	0.99191	0.99191	0.999897	0.938371
s000005761	0.891906	0.91316	0.860205	0.948031	0.803317	0.514059	0.907166	0.92024	0.819373	0.819102	0.987538	0.821713	0.899224	0.886199	0.932718	1	0.998839	0.998199	1	0.950369
s000005784	0.855308	0.983796	0.949365	0.97429	0.894794	0.650521	0.95404	0.946505	0.92184	0.921698	0.963027	0.973072	0.958772	0.975628	0.939173	0.9996	0.997402	0.997402	0.998884	0.985233
s000005792	0.999926	0.999521	0.97894	0.999212	0.978404	0.898342	0.984969	0.999315	0.992673	0.992548	0.993037	0.997921	0.999521	0.984465	0.997742	1	0.99319	0.99319	1	1
s000005804	0.996187	0.999476	0.873979	0.880948	0.842625	0.709347	0.976104	0.884771	0.856523	0.856447	0.976927	0.852688	0.851019	0.966162	0.874556	1	0.998886	0.998886	0.995368	0.884427
s000005839	0.905735	0.981724	0.952636	0.976008	0.941102	0.708631	0.961358	0.951712	0.935921	0.935749	0.98571	0.944463	0.921802	0.96173	0.955929	1	0.998303	0.998303	1	0.978429
s000005840	0.942984	0.998035	0.960048	0.978186	0.958826	0.830615	0.952841	0.962912	0.957256	0.95662	0.983933	0.961116	0.45693	0.975211	0.977248	1	0.999946	0.999946	1	0.995573
s000005900	0.94871	0.999299	0.974323	0.98549	0.983262	0.786176	0.982288	0.987807	0.644977	0.64087	0.978916	0.67036	0.987249	0.984533	0.958955	0.999714	0.999678	0.999678	1	1
s000005914	0.87607	0.998695	0.943938	0.951399	0.927593	0.797759	0.981872	0.949734	0.930139	0.930031	0.975135	0.941094	0.942151	0.945803	0.935815	1	0.997933	0.997933	1	0.954238
s000005915	0.999416	0.998617	0.980007	0.994632	0.975546	0.8067	0.971331	0.985734	0.962334	0.96231	0.989981	0.941909	0.658111	0.970087	0.965609	1	0.997647	0.994581	0.999577	0.996545
s000005927	0.801937	0.980752	0.985643	0.990033	0.974562	0.803146	0.960075	0.959304	0.90637	0.906274	0.991526	0.938763	0.987121	0.974602	0.982675	1	0.997863	0.997863	0.9922	0.989333
s000005931	0.881149	0.973219	0.92239	0.957889	0.904532	0.771425	0.938336	0.908256	0.872537	0.871491	0.969067	0.920736	0.956116	0.954959	0.939705	1	0.997156	0.997156	0.998457	0.970686
s000005948	0.762678	0.99733	0.975546	0.993014	0.939953	0.652438	0.960398	0.908645	0.900976	0.900844	0.980145	0.958866	0.977211	0.97638	0.965726	1	0.996332	0.9955	1	0.999167
s000005983	0.981004	0.951065	0.935657	0.959351	0.893104	0.768492	0.929709	0.923723	0.899441	0.899335	0.992014	0.910909	0.951632	0.955796	0.936068	1	0.999048	0.99539	1	0.960428
s000005986	0.972206	0.997111	0.959155	0.973958	0.927134	0.756124	0.956188	0.969337	0.944088	0.943908	0.975276	0.966383	0.968455	0.963086	0.956961	1	0.997822	0.984266	0.997453	0.983621
s000005987	0.929648	0.980658	0.921829	0.980412	0.942858	0.498374	0.93975	0.9497	0.867223	0.866945	0.976272	0.793174	0.900506	0.916243	0.950954	1	0.998959	0.998373	0.999414	0.979644
s000005989	0.85821	0.996818	0.896978	0.909789	0.889337	0.623172	0.953898	0.887707	0.849416	0.848692	0.970045	0.918773	0.90687	0.9488	0.90511	1	0.995975	0.995975	0.998897	0.932293
s000005992	0.997772	0.998932	0.960453	0.990614	0.957031	0.515817	0.976011	0.990315	0.934776	0.934702	0.974139	0.91058	0.987605	0.984727	0.980439	1	0.994327	0.994327	1	0.997562
s000006004	0.99989	0.916875	0.912532	0.99923	0.814063	0.584225	0.946938	0.998836	0.911381	0.910811	0.99615	0.914968	0.996956	0.915081	0.992426	1	0.999757	0.999757	1	0.998411
s000006017	0.90905	0.998047	0.941275	0.9708	0.956983	0.743113	0.927792	0.947481	0.917908	0.917749	0.980679	0.886611	0.940499	0.945405	0.931964	0.999356	0.99925	0.99925	0.999356	0.967162
s000006029	0.8419	0.998987	0.866963	0.884223	0.866272	0.576274	0.950719	0.879163	0.868121	0.868121	0.972244	0.848031	0.877059	0.974008	0.837461	1	0.998585	0.997516	0.99893	0.883776
s000006030	0.889271	0.99773	0.962051	0.971223	0.926659	0.685297	0.98229	0.954787	0.926488	0.925696	0.98916	0.963846	0.965898	0.980249	0.955654	1	0.997403	0.996816	0.998093	0.9727
s000006034	0.957115	0.990689	0.914016	0.937467	0.896119	0.721818	0.935067	0.923145	0.898511	0.898283	0.965255	0.933626	0.937576	0.948172	0.925939	0.998	0.996274	0.980775	0.986305	0.954248
s000006035	0.881977	0.995853	0.884547	0.932976	0.878743	0.759709	0.950524	0.903378	0.892843	0.892752	0.976849	0.71771	0.862774	0.924574	0.907665	1	0.998356	0.990313	0.991957	0.956876
s000006048	0.979952	0.998555	0.959522	0.985502	0.952769	0.785195	0.980787	0.98337	0.938442	0.938166	0.996372	0.963718	0.700155	0.982535	0.982642	1	0.999423	0.997502	0.998783	0.989791
s000006049	0.776111	0.996417	0.965023	0.968585	0.931204	0.59307	0.953048	0.934791	0.885066	0.885	0.976685	0.942088	0.962814	0.964027	0.953207	1	0.998549	0.998549	0.996556	0.969431
s000006053	0.84398	0.995009	0.981802	0.985339	0.958238	0.770399	0.978879	0.91261	0.876166	0.876027	0.992479	0.98356	0.97646	0.981629	0.976388	0.999627	0.999037	0.999037	0.997629	0.98502
s000006077	0.99857	0.994979	0.983729	0.995843	0.961608	0.805069	0.964682	0.990412	0.983375	0.983375	0.93121	0.991969	0.99389	0.987417	0.950003	1	0.998309	0.998309	1	1
s000006113	0.951073	0.836435	0.783314	0.955758	0.782324	0.667297	0.896465	0.945882	0.776695	0.776543	0.981098	0.771947	0.940157	0.812415	0.944564	1	0.999354	0.999354	1	0.96697
s000006135	0.951274	0.927187	0.877127	0.9505	0.836888	0.633697	0.925173	0.944886	0.834292	0.833851	0.980201	0.829869	0.946616	0.899204	0.939954	1	0.998044	0.998044	1	0.958649
s000006626	0.996134	0.994931	0.929594	0.980846	0.927736	0.80713	0.976335	0.974798	0.924896	0.924836	0.985231	0.938058	0.936812	0.983815	0.926207	1	0.997942	0.997942	1	0.984662
s000006637	0.824209	0.989156	0.976997	0.979113	0.952493	0.619591	0.950159	0.966522	0.879322	0.879068	0.981777	0.965152	0.975267	0.923909	0.96725	1	0.997986	0.997986	1	0.994696
s000006650	0.86654	0.998715	0.95224	0.965829	0.934122	0.676494	0.989761	0.962398	0.957227	0.957029	0.98932	0.951613	0.964983	0.951443	0.938032	1	0.999354	0.999354	0.998056	0.966918
s000006657	0.99796	0.993548	0.928841	0.973252	0.895788	0.781179	0.956434	0.95833	0.929286	0.929271	0.884709	0.953205	0.93482	0.941508	0.926578	0.999701	0.99255	0.99255	1	0.981441
s000006662	0.938863	0.999045	0.942661	0.945455	0.939915	0.722617	0.963167	0.886415	0.784495	0.784354	0.975536	0.926771	0.93432	0.95044	0.92665	1	0.999893	0.999893	0.999842	0.948323
s000006666	0.90517	0.997797	0.979008	0.996145	0.963492	0.811301	0.979553	0.981378	0.912436	0.898384	0.978478	0.84513	0.980401	0.994752	0.956054	1	0.999447	0.998424	0.999548	0.998139
s000006668	0.943441	0.999864	0.906902	0.980939	0.902778	0.666531	0.90175	0.931544	0.936477	0.936394	0.920746	0.906142	0.914295	0.92146	0.968028	1	0.99424	0.99424	1	0.978668
s000006670	0.812488	0.998615	0.914033	0.921742	0.88104	0.658849	0.974574	0.904416	0.873972	0.873847	0.986119	0.918759	0.913987	0.968911	0.910742	1	0.99891	0.99743	0.999347	0.928141
s000006675	0.830388	0.965248	0.93118	0.944269	0.891978	0.720873	0.923057	0.925812	0.900701	0.900499	0.963486	0.936019	0.955902	0.950503	0.943376	0.996779	0.996992	0.991685	0.999019	0.977919
s000006694	0.98647	0.987141	0.912919	0.937809	0.914094	0.708364	0.965404	0.937988	0.916243	0.916122	0.970618	0.93637	0.94544	0.962842	0.93303	1	0.996706	0.995907	0.997582	0.959519
s000006711	0.950377	0.997935	0.924772	0.960613	0.931462	0.60251	0.934431	0.933256	0.904369	0.90428	0.96532	0.838037	0.931336	0.940975	0.932937	1	0.998764	0.998764	1	0.94674
s000006726	0.779199	0.998436	0.935673	0.937598	0.903997	0.766048	0.979634	0.911332	0.908028	0.907716	0.976052	0.924378	0.93124	0.973923	0.930998	0.999845	0.999476	0.999476	0.99659	0.94961
s000006728	0.914229	0.999639	0.991829	0.997875	0.945247	0.862423	0.994774	0.980932	0.888932	0.888827	0.996372	0.907477	0.997571	0.988352	0.995093	1	0.999217	0.999217	1	1
s000006741	0.980726	0.936902	0.906774	0.970493	0.823294	0.51015	0.924586	0.952205	0.905906	0.905832	0.980293	0.891746	0.964412	0.915315	0.955047	1	0.997625	0.99609	0.999537	0.981593
s000006742	0.908475	0.997316	0.955406	0.969499	0.892888	0.674691	0.978987	0.977809	0.959031	0.958969	0.981635	0.978343	0.978671	0.974031	0.957207	1	0.998372	0.99717	0.99822	0.990729
s000006752	0.796067	0.988978	0.959866	0.981863	0.885663	0.534268	0.952748	0.957614	0.950411	0.950331	0.991095	0.973287	0.944202	0.959939	0.939641	1	0.997869	0.995985	0.996833	0.988412
s000006757	0.970213	0.996349	0.94257	0.975689	0.860047	0.641784	0.977526	0.971768	0.942647	0.94227	0.963215	0.971925	0.951687	0.963111	0.960415	1	0.995939	0.995939	1	0.985645
s000006794	0.840049	0.999295	0.964525	0.968237	0.955628	0.797547	0.988116	0.964133	0.898853	0.898825	0.989485	0.94194	0.606839	0.952199	0.960801	1	0.999267	0.999267	1	0.969374
s000006795	0.766047	0.994614	0.934021	0.962497	0.881308	0.641745	0.966299	0.938101	0.931489	0.931389	0.985042	0.92676	0.956388	0.977817	0.932976	1	0.998091	0.996871	0.999803	0.969155
s000006803	0.84086	0.997129	0.937907	0.946366	0.823927	0.514597	0.979211	0.946013	0.914397	0.914193	0.992069	0.910693	0.943725	0.978187	0.932456	0.999877	0.997568	0.997568	1	0.955439
s000006804	0.766593	0.983629	0.752992	0.830421	0.745281	0.493714	0.87311	0.768602	0.693691	0.679056	0.94514	0.711313	0.794619	0.804491	0.76841	1	0.99849	0.943135	0.967612	0.876945
s000006806	0.803903	0.985607	0.904189	0.933135	0.904144	0.750217	0.917498	0.92401	0.882611	0.882373	0.923178	0.806271	0.925022	0.910656	0.915441	0.999594	0.986825	0.986825	0.999594	0.999594
s000006808	0.939854	0.996681	0.948705	0.965226	0.93889	0.78178	0.971202	0.952723	0.925144	0.924812	0.98344	0.946011	0.871106	0.967363	0.956963	0.998769	0.996873	0.996873	1	0.96588
s000006809	0.910914	0.998791	0.946243	0.953383	0.908053	0.760638	0.985859	0.941434	0.922741	0.922524	0.994323	0.774185	0.945358	0.977931	0.944022	1	0.999584	0.999584	0.999078	0.953098
s000006841	0.936894	0.993982	0.884826	0.938553	0.874234	0.638004	0.910624	0.9149	0.878945	0.878444	0.953443	0.919388	0.930775	0.947756	0.90104	1	0.992748	0.984638	0.982559	0.942671
s000006863	0.932537	0.977411	0.869491	0.908727	0.871677	0.711025	0.898241	0.89523	0.855478	0.855145	0.925481	0.946569	0.596094	0.894751	0.925576	1	0.990091	0.988911	0.988963	0.982307
s000006864	0.931842	0.998858	0.96243	0.971301	0.954465	0.755637	0.985376	0.964106	0.842773	0.842348	0.989299	0.864685	0.94521	0.958915	0.95746	1	0.999257	0.999083	0.999825	0.972836
s000006909	0.790978	0.978469	0.93385	0.943273	0.911605	0.688836	0.92008	0.917722	0.902836	0.900116	0.96082	0.918933	0.936329	0.964327	0.927069	1	0.997148	0.996391	0.998422	0.963154
s000006929	0.999862	0.989345	0.929547	0.948727	0.859097	0.579126	0.968538	0.949655	0.931137	0.931018	0.978215	0.88766	0.946612	0.962851	0.94063	1	0.997615	0.997615	1	0.956295
s000006931	0.808732	0.996367	0.975186	0.983089	0.900652	0.653936	0.970662	0.94059	0.918944	0.918856	0.983328	0.957349	0.968809	0.969262	0.971902	1	0.99798	0.99798	1	0.985032
s000006945	0.832889	0.915399	0.818299	0.915405	0.813162	0.550977	0.920571	0.900837	0.808886	0.8088	0.987413	0.668699	0.908232	0.906954	0.89956	1	0.998678	0.998678	1	0.919135
s000007009	0.973885	0.998928	0.973286	0.986897	0.86286	0.592124	0.957415	0.94418	0.894713	0.89441	0.98196	0.986015	0.981327	0.968991	0.970885	1	0.996785	0.995923	0.999597	0.992546
s000007022	0.997885	0.997181	0.970984	0.992793	0.827751	0.630542	0.963923	0.99012	0.975096	0.975096	0.979117	0.982058	0.979906	0.982257	0.957436	1	0.997701	0.997701	1	0.98777
s000007037	0.84144	0.987829	0.937583	0.941562	0.930008	0.753518	0.936322	0.875914	0.911305	0.911191	0.982283	0.9167	0.918359	0.940064	0.912616	1	0.997494	0.997494	1	0.942609
s000007039	0.800107	0.994376	0.941359	0.949745	0.915632	0.652915	0.949732	0.929908	0.916939	0.916939	0.971293	0.936562	0.9362	0.934606	0.929773	1	0.99774	0.99774	0.995132	0.946697
s000007083	0.861449	0.998945	0.914599	0.922822	0.913468	0.657147	0.979359	0.91456	0.830563	0.83029	0.987005	0.881959	0.892096	0.92287	0.915855	0.999665	0.999289	0.998887	0.99976	0.924519
s000007108	0.882881	0.998966	0.980866	0.989172	0.957736	0.831298	0.97618	0.935048	0.903035	0.903018	0.988427	0.941399	0.985135	0.981449	0.976816	0.999943	0.998785	0.994999	0.998441	0.99341
s000007176	0.999866	0.99865	0.987912	0.996205	0.977244	0.934996	0.991107	0.994808	0.988334	0.988167	0.99376	0.972064	0.976956	0.980801	0.993462	0.999633	0.999478	0.999478	1	0.999696
s000007219	0.884701	0.957685	0.823231	0.897444	0.825456	0.669207	0.890332	0.851598	0.831791	0.831595	0.901338	0.912041	0.9082	0.900247	0.866696	0.997291	0.970575	0.959655	0.964749	0.927784
s000007242	0.826357	0.998379	0.92229	0.941362	0.904691	0.648977	0.958984	0.92169	0.901157	0.901157	0.970807	0.89156	0.914589	0.941701	0.914677	0.999367	0.997729	0.996051	0.999073	0.933402
s000007283	0.796335	0.999239	0.935611	0.951551	0.903413	0.698744	0.974022	0.942115	0.912598	0.912598	0.988167	0.918923	0.935995	0.974021	0.931733	1	0.998923	0.998923	1	0.943678
s000007308	0.929171	0.951653	0.801477	0.850935	0.809793	0.561228	0.830099	0.820141	0.767356	0.756218	0.851658	0.863849	0.898978	0.873228	0.8628	0.995851	0.98643	0.986078	0.996486	0.985863
s000007408	0.999071	0.996379	0.947621	0.961458	0.922523	0.859977	0.975035	0.94023	0.92249	0.92249	0.987475	0.947193	0.954543	0.980553	0.95217	1	0.998324	0.998324	1	0.964242
s000007414	0.938861	0.995601	0.9314	0.98034	0.934612	0.743696	0.931396	0.904703	0.865988	0.865923	0.98942	0.923876	0.908218	0.927556	0.937565	1	0.998213	0.993385	0.992863	0.95496
s000007439	0.902111	0.957699	0.536875	0.711157	0.540582	0.436666	0.70656	0.633251	0.602865	0.594947	0.778056	0.873489	0.793434	0.695699	0.73691	0.997342	0.993568	0.970974	0.975866	0.967391
s000007469	0.995132	0.994419	0.911878	0.938294	0.907469	0.593893	0.939274	0.942617	0.916709	0.915156	0.928655	0.981324	0.977193	0.945824	0.926072	0.996477	0.998097	0.998097	1	1
s000007499	0.992616	0.981636	0.963455	0.998807	0.871558	0.535863	0.964312	0.998267	0.969449	0.969449	0.990628	0.956911	0.993573	0.975073	0.991037	1	0.996934	0.996934	1	0.994858
s000007581	0.924835	0.988318	0.803823	0.888154	0.80288	0.674226	0.9147	0.882069	0.812124	0.812066	0.91614	0.895901	0.862163	0.8659	0.884239	0.998524	0.992274	0.989024	0.992115	0.946084
s000007638	0.968378	0.971539	0.879026	0.910558	0.866173	0.684828	0.960316	0.88812	0.819513	0.819447	0.995323	0.75355	0.896152	0.947471	0.905246	0.998565	0.998926	0.998926	1	0.913329
s000007639	0.825722	0.972954	0.970634	0.997982	0.970707	0.766924	0.97286	0.971366	0.927327	0.927327	0.998196	0.942585	0.996977	0.961097	0.99334	1	0.999004	0.999004	1	1
s000007666	0.827676	0.998525	0.957984	0.966715	0.926169	0.717811	0.977206	0.951097	0.930973	0.930899	0.9774	0.955963	0.956187	0.967223	0.947573	0.99977	0.997953	0.997501	0.99977	0.972222
s000007688	0.915368	0.998537	0.98572	0.997141	0.950159	0.695787	0.965735	0.948528	0.908341	0.908258	0.98167	0.970512	0.984539	0.97146	0.9802	1	0.996931	0.9967	1	0.998575
s000007697	0.765312	0.999083	0.963719	0.978799	0.925852	0.695713	0.97918	0.964075	0.940762	0.940762	0.987604	0.948449	0.934186	0.966969	0.962017	1	0.998661	0.998661	1	0.974241
s000007734	0.930745	0.992247	0.959572	0.990424	0.953897	0.661214	0.963119	0.977162	0.92055	0.920438	0.976573	0.943092	0.907136	0.946651	0.939537	0.995364	0.993671	0.993435	0.995128	0.986781
s000007741	0.880412	0.938053	0.929751	0.9974	0.916586	0.731355	0.959706	0.958546	0.807301	0.80722	0.986507	0.930024	0.986917	0.90226	0.986237	1	0.997891	0.997398	0.994192	0.994192
s000008949B	0.859951	0.987645	0.92554	0.94779	0.917634	0.754128	0.934447	0.91894	0.87187	0.871616	0.979202	0.905257	0.913693	0.936817	0.925249	1	0.999506	0.998483	0.991576	0.94324
s000008953B	0.997997	0.903011	0.879418	0.979248	0.872721	0.848395	0.940521	0.979367	0.873967	0.873755	0.989429	0.87878	0.976006	0.900766	0.975162	1	0.999527	0.999527	1	0.979448
s000008954A	0.813279	0.981301	0.904229	0.962558	0.877421	0.75156	0.968349	0.951035	0.920644	0.919634	0.96974	0.923255	0.953528	0.943527	0.948075	1	0.997923	0.997923	1	0.96637
s000008955	0.918165	0.995475	0.867586	0.871223	0.858992	0.728539	0.983028	0.868108	0.759759	0.759491	0.995891	0.753597	0.849834	0.992419	0.863154	0.999953	0.998972	0.998972	0.994268	0.868315
s000008959A	0.895066	0.990227	0.955799	0.958735	0.941579	0.846739	0.972637	0.942544	0.932971	0.932868	0.997379	0.954665	0.956492	0.97621	0.952589	1	0.998995	0.998868	0.998658	0.961684
s000008983	0.820899	0.998443	0.979402	0.989268	0.981293	0.769989	0.97023	0.98699	0.966542	0.966323	0.986573	0.966889	0.962987	0.97841	0.976758	0.999021	0.997767	0.997767	0.998951	0.997827
s000008988	0.750286	0.999033	0.968851	0.985422	0.967033	0.788543	0.978979	0.975971	0.920814	0.920713	0.993309	0.974044	0.645728	0.958412	0.97364	1	0.999015	0.999015	1	0.986638
s000008991	0.998755	0.99937	0.953597	0.963353	0.935572	0.748272	0.983786	0.963225	0.944354	0.943817	0.99118	0.958822	0.956126	0.982018	0.943804	1	0.999119	0.998776	0.999657	0.961343
s000008998	0.967359	1	0.977754	0.993322	0.931694	0.709371	0.975657	0.958439	0.948931	0.948654	0.973005	0.957456	0.97211	0.974612	0.959846	1	0.984106	0.984106	1	1
s000009004	0.994929	0.968447	0.941824	0.987828	0.865046	0.594319	0.956943	0.978539	0.927126	0.926937	0.975535	0.959149	0.974539	0.941961	0.937489	1	0.997405	0.993442	0.999711	0.995395
s000009020	0.923395	0.999067	0.97953	0.990417	0.976895	0.889699	0.977703	0.98958	0.985616	0.985275	0.989165	0.98843	0.987467	0.988429	0.981869	1	0.994015	0.994015	0.998121	0.995775
s000009052	0.875465	0.995587	0.940989	0.948832	0.705173	0.563063	0.980454	0.945465	0.931682	0.705633	0.995152	0.723544	0.950536	0.978471	0.717742	1	0.999119	0.999119	0.998056	0.951922
s000009070	0.99958	0.993222	0.974761	0.99627	0.811387	0.499094	0.977125	0.99573	0.970366	0.970118	0.975926	0.93588	0.982496	0.970955	0.92121	1	0.996311	0.996311	1	0.999105
s000009091	0.824337	0.975753	0.98559	0.986828	0.95583	0.852761	0.957779	0.98061	0.927067	0.927067	0.984729	0.971691	0.981196	0.964202	0.979202	1	0.999448	0.999448	1	0.990326
s000009097	0.974459	0.992978	0.917762	0.980937	0.939342	0.808289	0.960652	0.959701	0.94909	0.948626	0.97792	0.959804	0.967304	0.944431	0.959395	0.999968	0.998489	0.991876	0.963224	0.962333
s000009118	0.94893	0.994448	0.928428	0.944078	0.85726	0.527454	0.975949	0.940139	0.924426	0.924354	0.984419	0.933616	0.936207	0.977579	0.930845	0.999132	0.995936	0.994877	1	0.953472
s000009126	0.97835	0.975905	0.930251	0.956225	0.919904	0.57695	0.953673	0.934475	0.900516	0.900325	0.979903	0.870016	0.884193	0.957906	0.948488	0.999152	0.997785	0.997069	0.997743	0.961483
s000009127	0.975161	0.929487	0.909949	0.986387	0.843272	0.499413	0.903423	0.956116	0.886823	0.886622	0.982834	0.884457	0.982792	0.901824	0.973176	1	0.99758	0.994276	0.998913	0.989834
s000009128	0.996772	0.996895	0.989865	0.999439	0.894014	0.726927	0.992153	0.995271	0.988236	0.988156	0.967671	0.868584	0.99581	0.990045	0.997971	1	0.998693	0.998693	1	0.999354
s000009132	0.991012	0.988729	0.860071	0.889037	0.792383	0.675754	0.949626	0.888554	0.851828	0.851391	0.95715	0.883017	0.891313	0.958128	0.883692	0.993801	0.986849	0.985366	0.993438	0.908198
s000009138	0.925586	0.999951	0.814381	0.91668	0.806902	0.569958	0.975362	0.902763	0.77617	0.748677	0.925162	0.873273	0.655065	0.883938	0.878395	1	0.999951	0.999951	1	0.919894
s000009150	0.959452	0.991696	0.972432	0.995285	0.898096	0.59391	0.976579	0.936098	0.896825	0.896825	0.976532	0.972145	0.989429	0.991381	0.964176	1	0.997872	0.997872	1	0.995838
s000009157	0.96325	0.999596	0.976035	0.979783	0.895304	0.515502	0.975106	0.957298	0.944975	0.944886	0.998231	0.843458	0.955721	0.976396	0.970016	1	0.998879	0.998879	1	0.979434
s000009164	0.918352	0.965537	0.939782	0.990642	0.890656	0.643966	0.957971	0.980996	0.928015	0.927886	0.98205	0.95181	0.985699	0.956026	0.982303	1	0.99524	0.988708	0.997304	0.993468
s000009219	0.964431	0.996709	0.891491	0.901998	0.884838	0.709337	0.966987	0.892614	0.866908	0.866835	0.979583	0.865432	0.90087	0.978634	0.898403	1	0.999164	0.998053	1	0.904405
s000009222	0.994026	0.995582	0.956669	0.974676	0.926272	0.678386	0.951709	0.955802	0.931262	0.931154	0.956355	0.891422	0.952973	0.951522	0.948742	1	0.96668	0.965908	0.995975	0.991143
s000009236	0.922822	0.998905	0.895247	0.906683	0.859587	0.559938	0.973804	0.890649	0.809632	0.809301	0.986318	0.843656	0.885285	0.912528	0.87749	0.999963	0.998946	0.998946	1	0.908897
s000009355	0.96447	0.99875	0.987111	0.992795	0.970934	0.714969	0.984404	0.965159	0.92176	0.921536	0.993282	0.982473	0.992602	0.980657	0.977238	1	0.998503	0.998503	1	1
s000009385	0.781028	0.995551	0.956776	0.973389	0.894096	0.625036	0.956272	0.94989	0.934962	0.934808	0.977391	0.952282	0.957365	0.965361	0.950122	1	0.997544	0.997544	1	0.980715
s000009405	0.785272	0.997116	0.984487	0.994518	0.982245	0.668924	0.945336	0.981282	0.974107	0.974073	0.985519	0.990006	0.692146	0.981084	0.982569	1	0.999846	0.999846	1	0.994785
s000009419	0.854046	0.998776	0.906961	0.931396	0.88316	0.683696	0.980306	0.927457	0.911986	0.911864	0.976894	0.902621	0.919223	0.969017	0.910988	1	0.997707	0.997707	1	0.935229
s000009444	0.997369	0.945657	0.921351	0.989366	0.908976	0.818074	0.957263	0.994042	0.899895	0.899752	0.980359	0.944517	0.984904	0.9067	0.983749	1	0.998466	0.998466	1	0.998643
s000009449	0.983642	0.997815	0.961257	0.987828	0.928383	0.644618	0.948939	0.933747	0.880087	0.879999	0.978384	0.972213	0.970575	0.977292	0.960398	1	0.994421	0.994421	1	0.985084
s000009528	0.846543	0.89582	0.87134	0.939763	0.864198	0.624543	0.899541	0.925198	0.864656	0.863976	0.980525	0.874297	0.928767	0.926017	0.921289	0.998966	0.99866	0.997463	0.99848	0.943873
s000009530	0.99338	0.901063	0.846728	0.951564	0.847357	0.713042	0.906066	0.946811	0.845045	0.844947	0.998237	0.762438	0.593188	0.891066	0.948013	1	0.99965	0.99965	1	0.952326
s000009558	0.769878	0.999849	0.982932	0.986483	0.773936	0.634554	0.985089	0.981517	0.970725	0.763703	0.985115	0.739396	0.960888	0.969821	0.77104	1	0.995234	0.995234	0.997944	0.98903
s000009562	0.847584	0.999487	0.919354	0.985877	0.937693	0.613881	0.957471	0.986842	0.816633	0.774277	0.988405	0.941255	0.981408	0.911299	0.926155	1	0.997425	0.997425	0.999152	0.99092
s000009618	0.88895	0.994739	0.979327	0.985309	0.959289	0.802478	0.980021	0.979181	0.955304	0.955123	0.992661	0.979448	0.980504	0.959545	0.966039	1	0.998649	0.99772	0.998481	0.98559
s000009648	0.810334	0.989056	0.955982	0.962637	0.954011	0.750776	0.966789	0.942353	0.935085	0.934772	0.987325	0.924694	0.956993	0.963384	0.95482	1	0.999004	0.999004	1	0.963111
s000009670	0.991327	0.995996	0.897371	0.907265	0.88398	0.766006	0.960375	0.896814	0.86974	0.869501	0.986414	0.881316	0.896199	0.966964	0.89197	1	0.999411	0.996998	0.999795	0.914654
s000009675	0.867752	0.961016	0.950948	0.998011	0.893393	0.623594	0.963719	0.949514	0.93633	0.935264	0.979889	0.940101	0.941126	0.948788	0.983063	0.999438	0.998748	0.998748	1	0.998386
s000009682	1	0.972414	0.95937	0.993587	0.946864	0.676097	0.97147	0.964873	0.910741	0.910673	0.990248	0.96701	0.983487	0.964072	0.988335	1	0.99894	0.99894	1	0.999665
s000010099	0.998384	0.962455	0.952754	0.997712	0.926818	0.735804	0.939537	0.965371	0.919192	0.919084	0.974403	0.940113	0.92617	0.935162	0.982589	1	0.99713	0.99713	1	1
s000010102	0.936144	0.999479	0.992124	0.996759	0.984387	0.856904	0.976574	0.908304	0.819815	0.819783	0.993832	0.930808	0.994	0.983234	0.99356	1	0.999621	0.999621	0.997647	0.997333
s000010115	0.955551	0.998783	0.873972	0.884882	0.859232	0.693297	0.97772	0.902056	0.858905	0.858905	0.989077	0.897676	0.86776	0.97396	0.863461	1	0.998094	0.995178	0.999524	0.902411
s000010172	0.779753	0.998819	0.974513	0.995282	0.973825	0.705235	0.94909	0.98539	0.956887	0.95611	0.994302	0.96983	0.836069	0.961096	0.98353	0.99975	0.996058	0.996058	1	0.998366
s000010192	0.93693	0.995648	0.8723	0.905677	0.855756	0.636232	0.880821	0.854077	0.854074	0.849472	0.932173	0.916293	0.881596	0.897427	0.839878	1	0.999456	0.952324	0.996523	0.952746
s000010229	0.875653	0.968768	0.945895	0.989585	0.809526	0.561236	0.961927	0.948689	0.89994	0.89994	0.986492	0.960173	0.984006	0.951494	0.979043	1	0.998618	0.998618	1	0.995709
s000010233	0.999719	0.999374	0.990485	0.997867	0.945664	0.486083	0.981268	0.997437	0.981291	0.981145	0.993235	0.934076	0.994422	0.965056	0.992621	1	0.998154	0.998154	1	0.999473
s000010249	0.847765	0.998673	0.976102	0.980402	0.967686	0.833592	0.971702	0.963985	0.928863	0.928803	0.989915	0.98164	0.968958	0.959322	0.970395	1	0.998967	0.998967	0.997646	0.987138
s000010719	0.995166	0.988236	0.973285	0.98915	0.965178	0.819813	0.978841	0.988613	0.958254	0.958186	0.987826	0.840683	0.986127	0.967222	0.976778	1	0.999342	0.999342	1	1
s000010721	0.989132	0.990415	0.979502	0.996766	0.958131	0.776047	0.973577	0.990406	0.949611	0.949453	0.989976	0.914792	0.984481	0.967995	0.982147	1	0.996854	0.996854	1	1
s000010758	0.84719	0.998874	0.947066	0.956049	0.939716	0.767311	0.950508	0.947019	0.910578	0.910032	0.96554	0.937024	0.957549	0.972899	0.948446	1	0.998593	0.996802	1	0.974757
s000010773	0.773938	0.996388	0.978295	0.98459	0.870526	0.819196	0.986865	0.977828	0.96429	0.871678	0.99072	0.882925	0.977104	0.989041	0.881914	1	0.997281	0.997281	0.99899	0.989168
s000010783	0.846325	0.998604	0.911715	0.927462	0.896975	0.614456	0.961049	0.884412	0.805471	0.805341	0.971122	0.836866	0.899505	0.947277	0.89957	1	0.998897	0.998897	1	0.917226
s000010808	0.986064	0.953779	0.927807	0.998485	0.892794	0.783048	0.94797	0.996464	0.928978	0.928728	0.97112	0.936161	0.97912	0.947618	0.977746	0.999935	0.996783	0.996783	0.998095	0.986097
s000010821	0.952049	0.99274	0.854471	0.918225	0.823695	0.780987	0.914575	0.877656	0.870379	0.869134	0.952067	0.934645	0.911315	0.88718	0.899068	0.997963	0.997045	0.976373	0.979328	0.979328
s000010827	0.825883	0.935809	0.928657	0.99712	0.881055	0.723729	0.945732	0.982101	0.907433	0.907346	0.986709	0.906079	0.986447	0.909594	0.993723	1	0.998462	0.99812	0.999658	0.999658
s000010862	0.997175	0.995782	0.945409	0.957125	0.909547	0.798592	0.948448	0.951948	0.893337	0.89314	0.978684	0.930637	0.957307	0.945533	0.943556	0.999488	0.998321	0.971954	0.999104	0.973632
s000010867	0.99883	0.998809	0.940764	0.99268	0.941456	0.7892	0.963034	0.982296	0.960948	0.960472	0.95554	0.970021	0.984811	0.942513	0.978669	0.999776	0.99812	0.99812	1	0.997093
s000010869	0.985705	0.986436	0.940257	0.964804	0.914621	0.657865	0.948887	0.930156	0.864954	0.864336	0.975158	0.853573	0.955704	0.86685	0.949431	1	0.998342	0.998342	1	0.970195
s000010898	0.91947	0.982725	0.847104	0.912563	0.828659	0.604912	0.901074	0.878077	0.840842	0.840744	0.951664	0.901836	0.880233	0.890637	0.871903	0.999855	0.991395	0.960835	0.987204	0.936086
s000010900	0.903089	0.997612	0.941327	0.950158	0.931526	0.739412	0.96975	0.941742	0.906249	0.906164	0.985152	0.925404	0.941756	0.973269	0.917394	1	0.997493	0.995124	0.999234	0.954355
s000010906	0.792552	0.998012	0.937298	0.977704	0.973301	0.881237	0.983326	0.97051	0.939295	0.939193	0.995743	0.971384	0.313102	0.973388	0.970425	1	0.999815	0.999085	0.99927	0.97941
s000010908	0.768675	0.999116	0.944823	0.95633	0.937358	0.644218	0.976432	0.952366	0.869769	0.869666	0.977922	0.905489	0.944146	0.976055	0.94126	1	0.999117	0.999117	0.997313	0.952228
s000010919	0.939249	0.975584	0.943346	0.980646	0.948568	0.781799	0.966264	0.972149	0.952421	0.95202	0.993464	0.923884	0.549905	0.966753	0.969829	1	0.999692	0.999692	0.999644	0.980658
s000010938	0.969933	0.998871	0.98546	0.995999	0.937497	0.792653	0.951754	0.940878	0.88816	0.88816	0.972054	0.98952	0.976663	0.960524	0.984983	1	0.998651	0.998651	1	0.993213
s000010953	0.989527	0.998314	0.947363	0.956816	0.909637	0.629222	0.971157	0.937515	0.890103	0.890103	0.988936	0.936403	0.953594	0.961805	0.949832	1	0.998568	0.998568	0.996938	0.956788
s000010957	1	0.925279	0.882174	0.965212	0.850867	0.709207	0.948921	0.96158	0.878992	0.878724	0.97912	0.86952	0.960969	0.903913	0.955122	1	0.999007	0.999007	1	0.968873
s000010978	0.859812	0.999231	0.955451	0.997735	0.766485	0.604421	0.926346	0.93453	0.925386	0.925386	0.981956	0.917284	0.892721	0.934663	0.947756	1	0.998442	0.998442	1	0.970062
s000011014	0.95504	0.997645	0.971532	0.990301	0.928745	0.813989	0.952312	0.974032	0.943866	0.943694	0.974249	0.938376	0.979286	0.94144	0.974884	1	0.997785	0.992571	0.994786	0.987997
s000011022	0.816192	0.976053	0.735793	0.856342	0.736134	0.507907	0.763002	0.749799	0.710946	0.71031	0.967787	0.811222	0.786402	0.770951	0.772647	1	0.998702	0.903872	0.992117	0.874814
s000011047	0.856576	0.998748	0.929212	0.943087	0.923271	0.649913	0.956492	0.934376	0.897078	0.897078	0.984689	0.867143	0.920502	0.937691	0.914265	0.999857	0.998433	0.997746	0.994757	0.937926
s000011069	0.997103	0.976198	0.972232	0.997623	0.965206	0.744584	0.952906	0.95194	0.897605	0.897045	0.991701	0.970118	0.895915	0.96669	0.988711	1	0.99899	0.99899	0.998699	0.997756
s000011086	0.878938	0.996933	0.876988	0.995491	0.874685	0.61564	0.863701	0.863614	0.827262	0.826599	0.996133	0.803492	0.86933	0.852636	0.870387	1	0.999405	0.999405	1	0.884964
s000011130	0.839832	0.997929	0.965384	0.97518	0.900881	0.630434	0.974287	0.966998	0.957764	0.957701	0.986898	0.953878	0.944245	0.968355	0.962837	1	0.998015	0.996531	0.999738	0.978469
s000011155	0.757764	0.993604	0.986254	0.991478	0.95413	0.764305	0.978676	0.978344	0.926151	0.895307	0.997064	0.954058	0.988195	0.9541	0.952913	1	0.999784	0.999784	0.999416	0.999416
s000011162	0.942433	0.991132	0.978365	0.989852	0.977807	0.922023	0.988486	0.95207	0.97698	0.976936	0.995498	0.980653	0.991372	0.983446	0.985061	1	0.999181	0.999181	0.998851	0.994328
s000011164	0.99974	0.992721	0.895545	0.987418	0.837469	0.852056	0.986312	0.978675	0.967459	0.967379	0.971094	0.901067	0.980196	0.995183	0.96298	0.995629	0.992184	0.992184	1	0.993121
s000011191	0.815332	0.996603	0.934553	0.986035	0.877644	0.626988	0.932626	0.897624	0.904089	0.904027	0.981929	0.893558	0.943775	0.934284	0.943405	1	0.99852	0.997719	0.995352	0.948081
s000011204	0.992366	0.994985	0.968982	0.987549	0.965169	0.765237	0.970623	0.987964	0.955629	0.95556	0.985207	0.983257	0.980972	0.954583	0.972318	0.99913	0.997685	0.997685	1	0.996343
s000011225	0.95021	0.994394	0.945503	0.957471	0.881363	0.727626	0.981189	0.939195	0.918815	0.918699	0.991548	0.937176	0.944621	0.978418	0.934861	1	0.9986	0.996437	1	0.959868
s000011234	0.898547	0.998455	0.861889	0.996929	0.915456	0.640604	0.908562	0.989354	0.899018	0.899018	0.936392	0.940061	0.935161	0.97122	0.913396	1	0.996473	0.996473	1	0.94276
s000011240	0.87544	0.997938	0.945759	0.954042	0.935836	0.698843	0.96721	0.907053	0.879292	0.879292	0.993644	0.943227	0.908384	0.974018	0.938289	1	0.998038	0.998038	1	0.957917
s000011243	0.903172	0.998258	0.95487	0.97293	0.938902	0.776311	0.966332	0.966487	0.956632	0.95647	0.978423	0.948549	0.950586	0.939513	0.948765	1	0.998308	0.995805	0.998662	0.972788
s000011250	0.835888	0.993854	0.984364	0.998106	0.952058	0.822476	0.979326	0.995797	0.971477	0.971477	0.983941	0.974739	0.98316	0.975318	0.984458	1	0.998572	0.998572	1	0.998054
s000011265	0.82059	0.999764	0.936675	0.994071	0.93142	0.871887	0.988583	0.98833	0.889058	0.866373	0.990682	0.943155	0.955938	0.979961	0.929667	0.999252	0.999882	0.999767	0.997456	0.995947
s000011269	0.998909	0.977133	0.922517	0.95371	0.915172	0.728341	0.963456	0.951102	0.924108	0.923976	0.954914	0.907802	0.953075	0.968009	0.94897	1	0.997656	0.997656	1	0.954324
s000011275	0.910928	0.988075	0.964959	0.971687	0.941502	0.833219	0.974117	0.941	0.946948	0.94692	0.99487	0.954593	0.965662	0.983592	0.956159	1	0.999273	0.999273	0.998864	0.97352
s000011295	0.800366	0.997672	0.944157	0.98478	0.936128	0.652144	0.906892	0.931001	0.864176	0.864176	0.980612	0.940992	0.938654	0.913939	0.9224	1	0.998047	0.993924	1	0.960531
s000011312	0.947656	0.996416	0.917132	0.936602	0.917049	0.657469	0.94469	0.899885	0.762833	0.762435	0.968529	0.924254	0.921785	0.903814	0.922172	0.997923	0.996695	0.996695	0.997923	0.944621
s000011323	0.900609	0.999938	0.980211	0.983293	0.983506	0.803103	0.986143	0.987396	0.894408	0.883634	0.987454	0.976389	0.987517	0.933843	0.960104	1	1	0.997715	1	0.997527
s000011329	0.829413	0.993992	0.912574	0.958941	0.880945	0.622279	0.979592	0.936357	0.900288	0.900216	0.990531	0.891694	0.95476	0.988532	0.951053	1	0.997963	0.997112	1	0.962048
s000011330	0.944124	0.996527	0.929484	0.93355	0.916447	0.766973	0.968657	0.91345	0.919707	0.919603	0.994947	0.91666	0.877776	0.971045	0.916656	1	0.99899	0.998749	1	0.934592
s000011338	0.826435	0.997812	0.993999	0.998193	0.993047	0.735258	0.977599	0.983223	0.792452	0.792339	0.99289	0.993738	0.958826	0.89336	0.99132	1	0.999831	0.999831	0.999755	0.995919
s000011350	0.986288	0.998767	0.972783	0.995293	0.959015	0.813702	0.9884	0.992987	0.947938	0.928757	0.867008	0.975682	0.86706	0.967362	0.835873	1	0.998712	0.997561	0.998848	0.998848
s000011357	0.960896	0.995173	0.975087	0.984162	0.960342	0.713225	0.957371	0.909577	0.926559	0.924229	0.993561	0.953907	0.980392	0.966799	0.970566	1	0.999141	0.989681	0.999866	0.988173
s000011390	0.947992	0.998864	0.822706	0.837776	0.974057	0.638223	0.986308	0.984597	0.810909	0.809402	0.992572	0.884584	0.994062	0.987282	0.843987	1	0.999505	0.999505	1	0.997794
s000011409	0.986677	0.999197	0.983726	0.994441	0.926423	0.830874	0.991431	0.997951	0.987374	0.987283	0.990338	0.972666	0.992637	0.990235	0.988256	1	0.998632	0.998632	0.998702	0.998702
s000011416	0.877015	0.999661	0.976787	0.993245	0.873535	0.66008	0.976825	0.975261	0.964302	0.963824	0.977701	0.924354	0.992098	0.989442	0.989129	1	0.999017	0.999017	1	0.999106
s000011417	0.99764	0.972333	0.889593	0.922358	0.870284	0.651982	0.968335	0.919572	0.883488	0.883415	0.990759	0.896207	0.90614	0.964357	0.903078	1	0.997627	0.997627	1	0.92488
s000011934	0.947398	0.999774	0.989721	0.996265	0.967558	0.6854	0.95572	0.920579	0.949276	0.94923	0.987227	0.948125	0.983713	0.968205	0.978668	1	0.999317	0.999317	1	0.999671
s000011940	0.955214	0.999585	0.971427	0.981612	0.938482	0.776495	0.987412	0.976993	0.949038	0.948975	0.989034	0.97007	0.960569	0.931802	0.972309	1	0.998373	0.998373	1	0.983504
s000011956	0.958613	0.912376	0.865585	0.972953	0.857418	0.71647	0.918959	0.94527	0.847713	0.84748	0.962365	0.884636	0.956845	0.889299	0.938144	1	0.971362	0.971362	1	0.99205
s000011959	0.997112	0.999811	0.967589	0.995151	0.971833	0.808056	0.981258	0.994372	0.977471	0.977126	0.982245	0.998859	0.991191	0.979701	0.951629	0.999044	0.999888	0.999888	1	0.999429
s000012014	0.947273	0.997274	0.930919	0.940476	0.925812	0.639149	0.968764	0.937446	0.924044	0.924044	0.9865	0.891903	0.927636	0.952743	0.91892	0.99957	0.99801	0.99801	0.99957	0.944091
s000012028	0.784003	0.999134	0.990119	0.997956	0.983441	0.887127	0.457242	0.992312	0.961373	0.961373	0.992558	0.916112	0.993209	0.977762	0.967051	1	0.999249	0.999249	0.999128	0.99751
s000012066	0.805152	0.999694	0.906266	0.969473	0.960738	0.670374	0.956281	0.910394	0.787926	0.785195	0.987184	0.828184	0.964128	0.900327	0.961775	1	0.999711	0.999711	0.99411	0.970764
s000012070	0.887482	0.997603	0.942818	0.964419	0.917943	0.696505	0.974237	0.947653	0.88199	0.868529	0.989242	0.935026	0.959339	0.941495	0.943011	1	0.998749	0.998749	1	0.969864
s000012072	0.975644	0.999067	0.920735	0.924829	0.89903	0.646296	0.979907	0.922824	0.912598	0.912534	0.987793	0.819227	0.919237	0.968061	0.913144	1	0.999146	0.997153	0.999226	0.925967
s000012086	0.955761	0.999704	0.953403	0.95913	0.912316	0.566037	0.981309	0.94644	0.941011	0.940917	0.991868	0.949746	0.953399	0.974961	0.950231	1	0.999005	0.999005	1	0.964045
s000012113	0.997096	0.999438	0.989154	0.998297	0.977412	0.859636	0.98743	0.984498	0.980809	0.980761	0.994721	0.999163	0.949165	0.946848	0.991717	1	0.997795	0.997795	1	1
s000012120	0.858881	0.927063	0.784494	0.806393	0.785489	0.744922	0.808606	0.798998	0.794596	0.79446	0.799976	0.757114	0.795991	0.80363	0.7955	1	0.927063	0.927063	1	0.990391
s000012135	0.839504	0.998523	0.972939	0.977501	0.961235	0.819824	0.984037	0.96846	0.950666	0.950617	0.992116	0.95407	0.721536	0.933482	0.969833	1	0.999716	0.999716	1	0.978226
s000012136	0.953576	0.996331	0.961341	0.968789	0.955379	0.692025	0.987757	0.962421	0.931607	0.931607	0.967149	0.94357	0.967187	0.99549	0.945566	1	0.997228	0.997228	1	0.969613
s000012152	0.995718	0.980544	0.823131	0.904002	0.865906	0.858919	0.884067	0.885351	0.882909	0.881725	0.879464	0.443349	0.903113	0.883035	0.902692	1	1	1	1	1
s000012156	0.967619	0.97801	0.944531	0.974402	0.914372	0.616018	0.941101	0.922707	0.875155	0.875106	0.979418	0.938008	0.940401	0.948152	0.950305	0.999568	0.996531	0.995348	1	0.983091
s000012159	0.9806	0.957563	0.871413	0.974691	0.877924	0.766047	0.950927	0.987637	0.917964	0.91733	0.922251	0.937244	0.934114	0.936154	0.924789	0.999632	0.985515	0.985515	0.999109	0.99714
s000012176	0.852559	0.961319	0.934526	0.982009	0.93733	0.685168	0.951663	0.977824	0.937957	0.937588	0.98147	0.863251	0.622086	0.941891	0.973888	0.999441	0.999684	0.999476	1	0.993281
s000012226	0.915444	0.999183	0.893611	0.906442	0.896307	0.629232	0.977485	0.891411	0.833912	0.833831	0.980895	0.844411	0.816591	0.958337	0.884218	1	0.999273	0.999032	0.997145	0.907706
s000012230	0.988532	0.996783	0.920832	0.946741	0.925344	0.677807	0.97073	0.938839	0.920677	0.920529	0.986896	0.920164	0.912359	0.945079	0.932289	1	0.999215	0.986935	0.993193	0.953228
s000012262	0.989908	0.998921	0.984742	0.990092	0.384987	0.291584	0.986217	0.97173	0.981565	0.394676	0.995415	0.391888	0.986623	0.963418	0.397797	1	0.998582	0.998582	1	0.991682
s000012267	0.912685	0.979747	0.890166	0.98648	0.869243	0.760772	0.922127	0.954369	0.955806	0.954669	0.908055	0.967406	0.971338	0.970849	0.933642	0.99962	0.994926	0.994047	1	0.995604
s000012280	0.958521	0.998073	0.926501	0.939622	0.911347	0.698876	0.986597	0.909863	0.879279	0.879153	0.978214	0.890625	0.926359	0.976984	0.918297	1	0.99742	0.99742	1	0.941204
s000012285	0.768652	0.978567	0.935412	0.949197	0.905621	0.700277	0.946153	0.936213	0.915493	0.915295	0.98885	0.900097	0.937322	0.954032	0.938296	0.999939	0.99948	0.99948	1	0.950078
s000012286	0.999896	0.998122	0.951286	0.969364	0.897453	0.803937	0.99108	0.968876	0.964301	0.964138	0.997197	0.965752	0.967353	0.996238	0.954056	1	0.997582	0.997582	1	0.970042
s000012298	0.818245	0.989892	0.921093	0.934097	0.913645	0.670915	0.968617	0.919559	0.905831	0.905794	0.990172	0.866358	0.926316	0.971724	0.925292	1	0.999547	0.999547	1	0.939972
s000012299	0.885486	0.997595	0.920096	0.94209	0.906389	0.711166	0.960055	0.941368	0.898517	0.898225	0.987321	0.916125	0.89221	0.952981	0.931123	1	0.998453	0.998156	0.999704	0.952029
s000012310	0.760748	0.987545	0.953286	0.977048	0.926896	0.717858	0.97515	0.890157	0.807249	0.807156	0.987288	0.96181	0.962498	0.930995	0.942043	1	0.996767	0.995688	0.99892	0.979713
s000012321	0.884667	0.996324	0.985901	0.993329	0.946465	0.798433	0.97209	0.979951	0.960687	0.960339	0.981498	0.963796	0.941146	0.983563	0.985355	1	0.998173	0.998173	1	1
s000012326	0.900435	0.998875	0.967012	0.978546	0.947003	0.761524	0.979664	0.968052	0.933579	0.933197	0.98345	0.964618	0.956035	0.965067	0.936674	1	0.999962	0.999962	0.998527	0.980268
s000012335	0.93387	0.998441	0.975042	0.981213	0.960278	0.769678	0.967303	0.95385	0.954177	0.954021	0.972593	0.966743	0.93356	0.936552	0.972552	1	0.998117	0.998117	1	0.984198
s000012336	0.850914	0.99922	0.902751	0.907033	0.892321	0.737806	0.964934	0.875286	0.819293	0.819233	0.989119	0.853053	0.878805	0.947916	0.896323	1	0.999228	0.998334	1	0.909069
s000012393	0.753981	0.998606	0.791248	0.985784	0.767646	0.549742	0.948544	0.9675	0.891858	0.718934	0.989154	0.758409	0.976692	0.959286	0.794846	1	0.9987	0.988841	0.992688	0.986763
s000012399	0.773159	0.987546	0.98238	0.992679	0.961793	0.540212	0.959958	0.962236	0.934525	0.934373	0.988652	0.963785	0.977729	0.965619	0.981521	1	0.996337	0.996337	1	0.997095
s000012418	0.961315	0.998441	0.984899	0.993607	0.963042	0.625297	0.939233	0.99009	0.962887	0.962887	0.958393	0.97779	0.979406	0.902021	0.974386	1	0.99825	0.997968	1	0.997495
s000012448	0.915396	0.97849	0.949393	0.994734	0.951382	0.68233	0.87405	0.953793	0.933345	0.933345	0.945791	0.91964	0.990274	0.917225	0.983217	1	0.997006	0.996918	0.999912	0.995992
s000012663	0.790137	0.989655	0.54804	0.932334	0.521824	0.543144	0.736392	0.722497	0.693679	0.670013	0.743414	0.895593	0.76298	0.930522	0.610717	0.964483	0.996566	0.996566	0.980501	0.923561
s000012699	0.759182	0.998512	0.89344	0.91722	0.882541	0.666314	0.947657	0.884688	0.835509	0.835135	0.966614	0.855	0.87471	0.929812	0.881821	1	0.999039	0.997548	0.99976	0.900523
s000012813	0.951967	0.980026	0.910533	0.962142	0.892596	0.644164	0.884289	0.940524	0.901667	0.901667	0.952478	0.872651	0.949062	0.891568	0.931535	0.999549	0.996145	0.984414	0.994508	0.981187
s000012879	0.954146	0.953492	0.857254	0.909174	0.860456	0.697914	0.941465	0.90629	0.856108	0.855858	0.977979	0.873989	0.671194	0.941414	0.909541	1	0.999237	0.999237	1	0.917529
s000012911	0.967156	0.999719	0.962677	0.994793	0.903267	0.686355	0.935377	0.920601	0.961172	0.960841	0.983642	0.953188	0.969766	0.965788	0.966749	1	0.998002	0.994952	0.99695	0.979215
s000012918	0.875284	0.998144	0.94039	0.949291	0.923816	0.568902	0.921086	0.920137	0.828854	0.828624	0.995693	0.866292	0.903448	0.935875	0.933627	1	0.999084	0.998337	0.999962	0.952097
s000012946	0.792545	0.974287	0.96219	0.99131	0.931619	0.610835	0.96162	0.967541	0.919226	0.919194	0.991209	0.870457	0.836348	0.93115	0.96041	0.999452	0.998485	0.995876	0.997919	0.995083
s000012950	0.917404	0.995283	0.916485	0.92621	0.885039	0.645007	0.97557	0.899525	0.905189	0.904995	0.988075	0.89676	0.871074	0.974042	0.915831	1	0.998619	0.998619	1	0.92359
s000012951	0.880751	0.998903	0.978661	0.989662	0.964239	0.629029	0.944582	0.929889	0.947302	0.947118	0.986024	0.959053	0.985928	0.953488	0.982051	1	0.99823	0.997857	0.999628	0.996922
s000012984	0.845273	0.998511	0.981498	0.991319	0.886419	0.676513	0.970483	0.967457	0.866951	0.866951	0.983313	0.696371	0.986078	0.975837	0.970905	1	0.997378	0.997378	1	0.999636
s000012985	0.768795	0.996846	0.906736	0.917162	0.904856	0.719764	0.96477	0.887233	0.863276	0.863118	0.985286	0.906678	0.915859	0.957158	0.909192	1	0.998663	0.997502	0.996202	0.924396
s000012988	1	0.999957	0.988224	0.999331	0.899778	0.793074	0.995275	0.996734	0.959349	0.959349	0.990688	0.958397	0.99569	0.996413	0.992794	1	0.998506	0.997879	1	0.999374
s000013005	0.865365	0.997361	0.989366	0.997275	0.977538	0.577044	0.983601	0.976729	0.95563	0.954833	0.996463	0.986737	0.993644	0.989544	0.986121	1	0.998334	0.998334	1	1
s000013009	0.895737	0.999096	0.974017	0.981944	0.968882	0.798277	0.982897	0.871626	0.951562	0.951378	0.992906	0.95694	0.962928	0.969487	0.974089	1	0.998371	0.998233	0.999862	0.984642
s000013026	0.924558	0.999257	0.946024	0.950232	0.925094	0.774533	0.960053	0.941915	0.890268	0.890073	0.99625	0.894793	0.807633	0.961327	0.945481	1	0.999408	0.999408	1	0.951917
s000013028	0.875423	0.998452	0.940459	0.954205	0.92845	0.764813	0.979367	0.888456	0.779649	0.779649	0.981549	0.886743	0.943604	0.979735	0.936436	1	0.997104	0.997104	0.999777	0.95291
s000013031	0.936308	0.998954	0.963522	0.973084	0.910757	0.684181	0.949612	0.923052	0.902102	0.902036	0.987197	0.927266	0.960005	0.941551	0.952373	1	0.998066	0.998066	1	0.974712
s000013055	0.924465	0.999137	0.961342	0.973748	0.956312	0.520606	0.958158	0.965114	0.95461	0.95446	0.980668	0.907535	0.962396	0.933993	0.957334	1	0.99816	0.997986	0.999826	0.977526
s000013062	0.989103	0.993018	0.967672	0.99121	0.835464	0.707424	0.9686	0.988956	0.967151	0.967013	0.967012	0.975701	0.974077	0.939063	0.968848	0.999866	0.99322	0.99322	1	0.995369
s000013065	0.800409	0.997945	0.990076	0.997761	0.973789	0.548959	0.98768	0.996079	0.97928	0.979196	0.980181	0.86321	0.895373	0.976484	0.990641	1	0.997565	0.997565	1	1
s000013077	0.996064	0.947682	0.930541	0.992907	0.913823	0.669839	0.953021	0.989015	0.928008	0.927877	0.987031	0.892237	0.984589	0.933119	0.977066	1	0.997463	0.997463	1	0.998519
s000013079	0.794344	0.994947	0.92871	0.937287	0.911765	0.702841	0.960042	0.935692	0.922174	0.921252	0.971139	0.927898	0.91028	0.923705	0.926804	1	0.996948	0.996948	0.999205	0.940914
s000013108	0.758437	0.997778	0.920856	0.926428	0.923075	0.628638	0.971965	0.949535	0.893233	0.893171	0.985249	0.945803	0.885378	0.974204	0.904342	1	0.998046	0.998046	0.99686	0.963649
s000013118	0.847776	0.997021	0.95313	0.971685	0.948812	0.699089	0.941693	0.944575	0.889547	0.889092	0.983841	0.859542	0.962428	0.940602	0.96038	0.99814	0.997263	0.996703	1	0.979792
s000013120	1	0.996244	0.965633	0.977361	0.962228	0.824241	0.983439	0.963468	0.937131	0.937056	0.971396	0.963251	0.923373	0.967142	0.9762	0.999902	0.999599	0.999599	1	0.978176
s000013146	0.914814	0.996063	0.863365	0.926057	0.848337	0.681403	0.945505	0.924072	0.906212	0.905846	0.951097	0.939888	0.936125	0.945188	0.913776	1	0.998248	0.998248	1	0.968827
s000013151	0.947254	0.952728	0.854729	0.8961	0.832285	0.606967	0.894781	0.84656	0.825718	0.824676	0.924463	0.845463	0.746066	0.852029	0.848678	0.999496	0.951872	0.927135	0.990486	0.924662
s000013154	0.982876	0.902613	0.874315	0.979192	0.849363	0.619087	0.931482	0.97822	0.875101	0.874734	0.982888	0.562323	0.976523	0.883876	0.973907	1	0.999882	0.999882	1	0.995841
s000013159	0.935783	0.997073	0.930455	0.942143	0.918474	0.759175	0.972524	0.882604	0.818403	0.818166	0.984082	0.893686	0.93544	0.966659	0.932803	1	0.998854	0.998854	1	0.945833
s000013167	0.791286	0.99647	0.906686	0.922601	0.886061	0.692207	0.982579	0.908757	0.818556	0.817901	0.98777	0.889552	0.904933	0.942168	0.909442	1	0.99887	0.996674	0.99749	0.922477
s000013170	0.954431	0.999927	0.909832	0.949527	0.936594	0.593514	0.970508	0.94427	0.913072	0.912985	0.974439	0.935673	0.940691	0.970995	0.937305	1	0.99969	0.99969	1	0.943961
s000013171	0.993395	0.999366	0.969721	0.981402	0.955503	0.778359	0.968276	0.984203	0.952756	0.95253	0.983923	0.93852	0.972838	0.970221	0.955533	1	0.998688	0.997311	0.999793	0.97932
s000013174	0.941492	0.999782	0.971138	0.999239	0.966971	0.913093	0.996496	0.996897	0.971832	0.945367	0.944838	0.954272	0.946617	0.993118	0.916043	1	0.999885	0.999885	0.999047	0.999047
s000013190	0.920182	0.999442	0.955145	0.963148	0.934335	0.746911	0.9892	0.957597	0.942598	0.942598	0.995188	0.93259	0.95502	0.982242	0.952692	1	0.998938	0.998938	0.999891	0.95986
s000013195	0.915094	0.994133	0.938023	0.944729	0.932028	0.639993	0.97691	0.898984	0.852153	0.852153	0.982577	0.850023	0.925204	0.973336	0.936994	1	0.999636	0.999636	1	0.950586
s000013208	0.823794	0.996098	0.985934	0.995508	0.945794	0.654393	0.968825	0.956649	0.916179	0.916094	0.984489	0.901426	0.976182	0.966758	0.981032	1	0.997213	0.997213	1	1
s000013216	0.994126	0.998344	0.9914	0.993371	0.971647	0.786024	0.970869	0.99144	0.967854	0.967854	0.966241	0.994302	0.992493	0.988323	0.983059	1	0.996786	0.996786	0.998706	0.998706
s000013218	0.88204	0.991594	0.933058	0.945499	0.919673	0.651193	0.951542	0.90945	0.888089	0.886136	0.961965	0.843335	0.838059	0.87502	0.840505	1	0.995772	0.994407	0.997563	0.963782
s000013227	0.886672	0.998922	0.957395	0.972282	0.962047	0.500126	0.938025	0.938105	0.895043	0.894799	0.990356	0.717018	0.793857	0.786388	0.790447	1	0.99914	0.99914	1	0.97034
s000013241	0.9628	0.999682	0.942434	0.987159	0.97569	0.723145	0.940222	0.966192	0.942428	0.941901	0.993011	0.939555	0.579054	0.949568	0.969733	1	0.999542	0.995111	0.996355	0.989211
s000013251	0.995037	0.999929	0.925664	0.927539	0.924809	0.787142	0.963947	0.927728	0.912085	0.912026	0.993344	0.754966	0.859858	0.949861	0.923504	1	0.999603	0.999603	1	0.929018
s000013259	0.910174	0.999072	0.953654	0.984497	0.969616	0.58859	0.946577	0.983408	0.963734	0.963523	0.971711	0.889537	0.904734	0.914541	0.988553	1	0.997649	0.997649	1	0.998063
s000013265	0.902494	0.992153	0.876277	0.92389	0.789468	0.696918	0.928764	0.738265	0.85228	0.851467	0.960106	0.830664	0.868451	0.898777	0.894297	0.974655	0.996651	0.994739	0.993869	0.955763
s000013274	0.919029	0.977649	0.943772	0.958461	0.897506	0.700377	0.95569	0.928962	0.882014	0.881953	0.994452	0.942407	0.965255	0.956962	0.943886	1	0.998362	0.996849	0.999171	0.971844
s000013312	0.947402	0.999033	0.845142	0.930481	0.827275	0.548236	0.947077	0.918993	0.817724	0.817502	0.915997	0.809388	0.758679	0.950512	0.766577	1	0.996925	0.982451	0.997333	0.927345
s000013327	0.756116	0.997685	0.84952	0.936862	0.611842	0.422026	0.875228	0.845946	0.787666	0.549759	0.988389	0.569747	0.847929	0.901121	0.601527	1	0.999804	0.999647	0.999843	0.863014
s000013331	0.809468	0.951287	0.921355	0.995576	0.872787	0.504157	0.934608	0.957501	0.820062	0.819709	0.982667	0.905903	0.960762	0.871192	0.946738	1	0.998674	0.998674	0.997279	0.978703
s000013332	0.820616	0.968815	0.921284	0.948624	0.876217	0.675621	0.878602	0.900235	0.899148	0.89898	0.945002	0.941684	0.936551	0.929311	0.941249	0.999751	0.997678	0.997678	0.999146	0.998956
s000013334	0.827304	0.998813	0.950648	0.964371	0.917951	0.512507	0.965576	0.925548	0.908488	0.90838	0.98514	0.855071	0.949464	0.964308	0.948501	0.999418	0.998438	0.998438	1	0.961949
s000013355	0.882192	0.999555	0.919464	0.933598	0.920383	0.660145	0.965356	0.880722	0.775807	0.775662	0.994169	0.92144	0.858517	0.923082	0.899776	1	0.999474	0.999136	0.999661	0.936135
s000013357	0.90399	0.998449	0.917624	0.92156	0.904185	0.697373	0.97261	0.894428	0.898174	0.898087	0.99513	0.891566	0.906312	0.961807	0.904372	1	0.998447	0.994466	1	0.928317
s000013372	1	0.999614	0.988372	0.992171	0.927118	0.689001	0.986471	0.992774	0.985836	0.985344	0.989379	0.953275	0.990523	0.979779	0.98745	1	0.999224	0.998349	1	0.999125
s000013393	0.99934	0.999331	0.943876	0.948449	0.928412	0.604396	0.980063	0.945916	0.921126	0.921051	0.987525	0.926094	0.938564	0.977045	0.930852	1	0.998813	0.998321	1	0.953033
s000013397	0.868941	0.997484	0.959571	0.980645	0.968117	0.764553	0.95504	0.97267	0.891123	0.889224	0.984079	0.95563	0.978716	0.930309	0.969158	0.999526	0.999489	0.999372	0.999042	0.992232
s000013425	0.821432	0.989666	0.973502	0.992397	0.948066	0.773565	0.940542	0.918038	0.856377	0.856333	0.990562	0.950357	0.907038	0.946327	0.972758	1	0.999031	0.999031	0.99842	0.989118
s000013427	0.864591	0.967275	0.92883	0.987893	0.868028	0.637246	0.936241	0.933737	0.875976	0.875374	0.974627	0.93779	0.918742	0.946251	0.974144	1	0.996371	0.996371	0.996169	0.984845
s000013429	0.799486	0.997054	0.932401	0.94778	0.916147	0.6418	0.939669	0.946661	0.904619	0.904377	0.966992	0.966834	0.95783	0.951193	0.914146	0.99946	0.999184	0.998633	0.999448	0.984894
s000013430	0.903163	0.998747	0.925411	0.939721	0.886343	0.673213	0.98242	0.933027	0.908427	0.908363	0.980617	0.910461	0.846115	0.949354	0.918485	1	0.999172	0.999172	1	0.940852
s000013433	0.917048	0.997711	0.972989	0.994143	0.972175	0.864708	0.97173	0.98411	0.958522	0.957755	0.995167	0.980473	0.689147	0.962275	0.984321	1	0.999793	0.996566	0.996774	0.988701
s000013447	0.966206	0.93734	0.925738	0.997998	0.909043	0.861194	0.954554	0.982286	0.934417	0.929066	0.99685	0.920648	0.993723	0.937863	0.986431	0.999753	0.999135	0.999135	0.999753	0.995884
s000013457	0.93083	0.998986	0.955114	0.998238	0.898151	0.761393	0.939209	0.953054	0.901259	0.900997	0.975008	0.961759	0.926074	0.946295	0.947175	1	0.995146	0.995146	1	0.972752
s000013464	0.88545	0.999032	0.926061	0.943016	0.917337	0.820604	0.970753	0.929489	0.907285	0.907129	0.988725	0.92456	0.904738	0.950205	0.923215	1	0.998101	0.998101	1	0.937442
s000013465	0.89224	0.999489	0.943038	0.951738	0.941809	0.631558	0.965938	0.933788	0.905691	0.90559	0.984441	0.905882	0.94149	0.974698	0.94232	1	0.999489	0.999489	0.999619	0.95019
s000013472	0.851257	0.997701	0.953164	0.990155	0.757425	0.529538	0.968723	0.985231	0.934012	0.933862	0.966842	0.979212	0.967653	0.958303	0.949274	1	0.998447	0.998055	0.999608	0.993263
s000013523	0.866094	0.998748	0.959478	0.997829	0.967963	0.69516	0.963499	0.996117	0.905469	0.905094	0.960888	0.986013	0.96041	0.88001	0.976313	1	0.997279	0.997279	1	0.995006
s000013526	0.767929	0.992178	0.930011	0.950127	0.920823	0.7356	0.967766	0.930139	0.892088	0.89169	0.974202	0.9334	0.930564	0.946741	0.934919	0.999205	0.998432	0.998432	1	0.953187
s000013530	0.858939	0.997503	0.978795	0.987609	0.967843	0.814613	0.985311	0.977918	0.90131	0.900675	0.986959	0.910441	0.970298	0.984259	0.976431	1	0.999059	0.999059	1	0.986955
s000013532	0.94337	0.970282	0.989213	0.99967	0.97988	0.69517	0.92325	0.974892	0.965752	0.964951	0.986242	0.979771	0.99429	0.934421	0.990475	1	0.99896	0.99896	1	0.996272
s000013539	0.887922	0.996071	0.97586	0.985787	0.897324	0.461143	0.967294	0.972734	0.93334	0.932857	0.98854	0.972634	0.980588	0.966783	0.973285	0.999646	0.998799	0.998799	1	0.987522
s000013541	0.842487	0.997579	0.941876	0.947058	0.939946	0.750536	0.960814	0.929045	0.892143	0.89206	0.989252	0.900415	0.9216	0.95009	0.935236	1	0.999082	0.999082	1	0.948375
s000013551	0.999155	0.999833	0.987206	0.998149	0.975107	0.864933	0.984269	0.996111	0.9744	0.974242	0.979519	0.94251	0.99442	0.9911	0.992511	1	0.99945	0.99945	1	0.99922
s000013562	0.995623	0.997243	0.917007	0.934871	0.860447	0.585357	0.97342	0.923282	0.895262	0.895069	0.99433	0.888591	0.916023	0.961777	0.907597	1	0.998558	0.998558	1	0.942381
s000013572	0.953233	0.999662	0.992227	0.998105	0.994021	0.740749	0.988119	0.992647	0.987127	0.987052	0.996725	0.862908	0.999662	0.977976	0.995891	1	0.999494	0.999494	1	1
s000013575	0.783376	0.997968	0.824713	0.996099	0.809562	0.440582	0.802865	0.820171	0.770575	0.770497	0.987266	0.731328	0.811118	0.781126	0.80608	0.999976	0.995923	0.995923	1	0.844164
s000013595	0.928844	0.970772	0.94503	0.992855	0.932071	0.738563	0.931329	0.982472	0.917562	0.917202	0.968613	0.933094	0.981476	0.948932	0.976213	1	0.99857	0.99857	1	0.991944
s000013608	0.945862	0.998445	0.954411	0.98869	0.935549	0.802363	0.950106	0.952161	0.94304	0.94304	0.98737	0.932771	0.967161	0.889971	0.960886	1	0.999236	0.994914	0.995678	0.975338
s000013613	0.967048	0.999691	0.992902	0.997023	0.989181	0.831725	0.97723	0.995284	0.979375	0.979136	0.988862	0.96882	0.99426	0.976319	0.992994	0.999654	0.999767	0.999767	1	0.9975
s000013619	0.804398	0.998859	0.964711	0.978026	0.955878	0.672532	0.967404	0.9585	0.898043	0.897857	0.981276	0.967919	0.965443	0.950977	0.953798	1	0.998582	0.997915	0.999333	0.981665
s000013620	0.918555	0.998212	0.905331	0.912827	0.889851	0.757064	0.990966	0.908171	0.893745	0.893234	0.979236	0.89643	0.912587	0.973806	0.907333	1	0.998318	0.998318	1	0.915417
s000013626	0.982724	0.997144	0.922906	0.964579	0.899374	0.751497	0.948839	0.935794	0.940122	0.939745	0.937442	0.927426	0.928257	0.930254	0.947129	0.99978	0.997807	0.996048	0.998241	0.966974
s000013636	0.796297	0.997402	0.938387	0.952847	0.884632	0.636228	0.939376	0.922824	0.829275	0.829216	0.998256	0.856884	0.925065	0.916724	0.932726	1	0.99913	0.99913	0.9999	0.948887
s000013639	0.87359	0.999202	0.947437	0.955191	0.892477	0.647025	0.941776	0.950317	0.91981	0.91973	0.950708	0.913039	0.952644	0.956222	0.943923	0.999316	0.997178	0.997178	0.985347	0.943197
s000013667	0.950372	0.997651	0.892644	0.906924	0.878621	0.483757	0.940945	0.890372	0.77769	0.777495	0.980939	0.759601	0.863483	0.880637	0.882214	0.99977	0.999028	0.998333	0.994248	0.900281
s000013689	0.968951	0.99659	0.897029	0.928608	0.881018	0.454712	0.948248	0.920295	0.891865	0.891719	0.973589	0.783011	0.869087	0.965971	0.906476	1	0.99735	0.996862	0.999512	0.926667
s000013697	0.996868	0.998473	0.870539	0.900199	0.861312	0.702765	0.915495	0.903043	0.822172	0.821557	0.942753	0.825646	0.907715	0.938012	0.882123	1	0.994011	0.994011	1	0.926585
s000013702	0.98468	0.991966	0.992471	0.998058	0.97775	0.774864	0.942168	0.960039	0.939653	0.939543	0.962975	0.936663	0.960181	0.911839	0.977056	1	0.9989	0.9989	1	0.999331
s000013711	0.841434	0.992899	0.884158	0.957159	0.911587	0.759789	0.92595	0.924073	0.89001	0.888884	0.974204	0.935588	0.625988	0.934521	0.92715	0.999369	0.994471	0.972951	0.963323	0.952623
s000013720	0.954969	0.998753	0.968632	0.976106	0.914137	0.642916	0.954324	0.934382	0.936654	0.936579	0.973719	0.948298	0.886601	0.951389	0.962141	0.999802	0.998769	0.998769	0.995767	0.973896
s000013730	0.985284	0.998071	0.980182	0.990207	0.95859	0.756417	0.986025	0.993103	0.97482	0.974517	0.967096	0.97389	0.984394	0.988228	0.979195	1	0.998	0.998	1	0.997627
s000013733	0.98812	0.999096	0.967202	0.97301	0.945248	0.78884	0.971284	0.965311	0.938881	0.938715	0.936009	0.954809	0.921542	0.975746	0.91111	1	0.999138	0.999138	1	0.982689
s000013743	0.858659	0.998643	0.944891	0.994792	0.930428	0.725611	0.916034	0.926315	0.918277	0.918173	0.968495	0.935688	0.939468	0.905195	0.942695	1	0.99772	0.99772	0.995013	0.957437
s000013750	0.962513	0.996204	0.952413	0.97306	0.88359	0.591534	0.949024	0.960237	0.918752	0.918671	0.933863	0.961153	0.930884	0.963741	0.919729	1	0.995211	0.995211	0.996474	0.972643
s000013755	0.963497	0.999675	0.968716	0.972816	0.959338	0.70231	0.982928	0.964419	0.952624	0.952514	0.993224	0.949865	0.969961	0.978525	0.968605	1	0.999484	0.999484	1	0.973353
s000013765	0.987159	0.994898	0.94027	0.953547	0.931383	0.777071	0.929226	0.94877	0.884845	0.884774	0.933912	0.906881	0.945654	0.986118	0.949471	1	0.996762	0.996762	1	0.960173
s000013783	0.901367	0.974081	0.865219	0.901239	0.843312	0.535375	0.952575	0.893936	0.857043	0.856802	0.996008	0.821655	0.893326	0.957185	0.888439	1	0.997241	0.996684	0.999442	0.905568
s000013807	0.967294	0.993294	0.902486	0.975175	0.87244	0.513221	0.88657	0.969992	0.909456	0.909311	0.946713	0.976702	0.899312	0.958233	0.867503	1	0.981894	0.980696	0.998802	0.984353
s000013808	0.750317	0.998386	0.978538	0.995741	0.90161	0.640605	0.951616	0.973541	0.954841	0.954841	0.977995	0.98305	0.962917	0.961906	0.963749	1	0.998204	0.998204	0.999513	0.992302
s000013827	0.985463	0.990101	0.946308	0.965275	0.918304	0.598512	0.940306	0.916001	0.84394	0.843789	0.992908	0.903318	0.954125	0.944841	0.951592	0.999953	0.997603	0.996147	0.998902	0.96857
s000013829	0.941325	0.996086	0.916047	0.934682	0.922452	0.741925	0.951046	0.919866	0.724948	0.724888	0.958001	0.76459	0.876199	0.938063	0.905406	1	0.987975	0.987975	0.996004	0.957052
s000013832	0.904839	0.970594	0.886161	0.933796	0.862374	0.64889	0.914628	0.909742	0.865527	0.865437	0.95353	0.835353	0.955089	0.913058	0.923282	1	0.990594	0.978637	0.974091	0.962366
s000013852	0.9704	0.926798	0.905696	0.993296	0.848532	0.642577	0.920092	0.922779	0.797876	0.797791	0.983462	0.905894	0.94491	0.914954	0.971973	1	0.995696	0.995696	1	0.994874
s000013902	0.778643	0.993238	0.954	0.96403	0.921249	0.637402	0.962715	0.958398	0.919714	0.919665	0.975381	0.938892	0.955188	0.976333	0.950854	1	0.998323	0.998323	1	0.96632
s000013908	0.8508	0.942024	0.893979	0.952119	0.871422	0.678971	0.952702	0.947813	0.844538	0.844248	0.995709	0.877421	0.944464	0.915619	0.942655	0.999761	0.998803	0.998803	1	0.953776
s000013927	0.953225	0.995252	0.954574	0.963877	0.950023	0.795253	0.966293	0.950111	0.946866	0.946777	0.991941	0.954947	0.957126	0.988776	0.948456	0.999719	0.998676	0.998418	0.999742	0.968499
s000013937	0.756569	0.968875	0.895543	0.936043	0.867736	0.630783	0.959101	0.909071	0.814793	0.814542	0.98586	0.857043	0.928314	0.922382	0.923935	1	0.998592	0.998394	0.994181	0.932245
s000013960	0.972012	0.998376	0.952355	0.959274	0.926826	0.762665	0.983235	0.951001	0.934108	0.934015	0.991259	0.947196	0.948677	0.973745	0.940345	1	0.997938	0.997622	1	0.962771
s000013965	0.897327	0.992894	0.994034	0.998676	0.971439	0.834763	0.954699	0.986309	0.978824	0.977961	0.977145	0.965945	0.971063	0.915257	0.988122	1	0.999283	0.999283	1	0.999293
s000013972	0.855859	0.999006	0.92857	0.941495	0.90901	0.654189	0.958076	0.916374	0.866867	0.86666	0.985621	0.893325	0.926352	0.967008	0.923888	1	0.999552	0.998046	0.998494	0.938403
s000013976	0.994781	0.998222	0.987531	0.997507	0.984556	0.901591	0.981218	0.958245	0.888652	0.888652	0.997331	0.996828	0.55334	0.966056	0.993836	1	0.998731	0.998731	1	0.999473
s000013986	0.798568	0.985247	0.933775	0.996102	0.896543	0.684292	0.909472	0.911061	0.85217	0.852133	0.990582	0.897656	0.945354	0.915578	0.945267	1	0.997965	0.997965	0.998412	0.959078
s000014009	0.782113	0.997953	0.924297	0.994248	0.897312	0.692231	0.920597	0.996084	0.951561	0.951434	0.962405	0.975092	0.962802	0.985294	0.949604	1	0.986599	0.986599	1	0.980574
s000014012	0.848128	0.909054	0.871033	0.969321	0.860403	0.678221	0.92971	0.958584	0.863303	0.863215	0.985156	0.846758	0.960344	0.880821	0.947032	1	0.998844	0.998189	1	0.971617
s000014085	0.752959	0.992963	0.869277	0.886849	0.821337	0.657611	0.968228	0.872994	0.832743	0.832365	0.987895	0.820893	0.878135	0.976953	0.870482	1	0.998588	0.998588	0.999774	0.888015
s000014102	0.983816	0.99699	0.96767	0.991241	0.948772	0.704411	0.982826	0.989896	0.967436	0.956594	0.967813	0.95417	0.985088	0.970165	0.979515	1	0.999725	0.999725	1	1
s000014122	0.8959	0.998863	0.966679	0.973673	0.904434	0.644559	0.982933	0.952817	0.88405	0.883993	0.989674	0.968094	0.871587	0.937821	0.963243	1	0.998408	0.997912	0.999504	0.980776
s000014142	0.794462	0.99028	0.930641	0.942773	0.89857	0.666714	0.979902	0.938757	0.885624	0.884318	0.996964	0.925062	0.950553	0.956462	0.93675	1	0.998952	0.998952	1	0.961573
s000014150	0.916973	0.999507	0.964012	0.967762	0.435956	0.293982	0.979651	0.966316	0.944286	0.459765	0.995807	0.458549	0.940028	0.975377	0.460498	1	0.999336	0.999336	1	0.968521
s000014151	0.884378	0.999114	0.964093	0.971648	0.96804	0.866157	0.986563	0.887205	0.935978	0.935657	0.991429	0.92786	0.853943	0.959456	0.966067	1	0.999042	0.999042	0.998895	0.977301
s000014153	0.833571	0.993572	0.98276	0.99433	0.978308	0.772203	0.960673	0.935859	0.907865	0.907745	0.98959	0.977087	0.98204	0.953798	0.98422	1	0.99801	0.99801	1	0.996453
s000014162	0.99052	0.999608	0.972256	0.983973	0.972165	0.597574	0.944883	0.968598	0.90252	0.902446	0.990488	0.9435	0.841496	0.956322	0.964779	0.999151	0.999665	0.999665	1	0.991165
s000014164	0.928319	0.998507	0.959531	0.97125	0.885377	0.679685	0.983619	0.968545	0.959673	0.913995	0.989245	0.91266	0.964658	0.987622	0.907389	1	0.997259	0.997259	0.999871	0.97449
s000014199	0.951116	0.995356	0.906283	0.914117	0.900667	0.651797	0.965648	0.867604	0.839723	0.839484	0.988145	0.889169	0.892854	0.960086	0.903811	1	0.992641	0.992641	0.998939	0.92012
s000014222	0.99087	0.999364	0.959803	0.986223	0.791413	0.452978	0.910918	0.967324	0.905554	0.807075	0.97919	0.795882	0.958197	0.896933	0.861461	1	0.999266	0.999266	0.996904	0.969787
s000014237	0.90206	0.997899	0.943584	0.958824	0.928941	0.65102	0.965983	0.933112	0.912336	0.912288	0.991216	0.933001	0.934427	0.961659	0.92811	0.999982	0.99786	0.99786	0.997004	0.950191
s000014240	0.942891	0.999698	0.94745	0.952385	0.929237	0.776502	0.983696	0.94344	0.940341	0.940341	0.992244	0.948169	0.94004	0.941314	0.947315	1	0.99903	0.99903	1	0.954286
s000014254	0.995981	0.966085	0.832629	0.87257	0.830167	0.587549	0.955716	0.871887	0.811854	0.811769	0.968889	0.802881	0.86178	0.903725	0.854499	1	0.998903	0.998692	1	0.876045
s000014270	0.842265	0.998346	0.923038	0.930521	0.907397	0.769622	0.95977	0.895961	0.856299	0.856048	0.984941	0.908117	0.915278	0.960304	0.913367	1	0.997897	0.994136	1	0.939301
s000014271	0.977125	0.945102	0.926847	0.988705	0.900616	0.751891	0.946828	0.95912	0.841766	0.84167	0.995919	0.92868	0.983614	0.913682	0.984452	1	0.998872	0.998872	1	0.990118
s000014279	0.908966	0.998843	0.949891	0.964959	0.905736	0.585268	0.951526	0.90231	0.856579	0.856098	0.989553	0.945764	0.951432	0.966094	0.91206	1	0.997688	0.996592	0.998967	0.967721
s000014297	0.99291	0.952835	0.881621	0.947174	0.824069	0.746054	0.955137	0.944347	0.894256	0.894048	0.976663	0.875991	0.928659	0.943014	0.933214	0.999875	0.998288	0.998288	0.999762	0.954366
s000014331	0.782289	0.964196	0.719067	0.84098	0.724321	0.60902	0.827509	0.737585	0.724839	0.724761	0.907834	0.922687	0.845201	0.809779	0.782749	0.998104	0.99328	0.967993	0.976251	0.940808
s000014340	0.924338	0.99962	0.981827	0.999224	0.80661	0.634311	0.963382	0.99912	0.950276	0.815094	0.960248	0.836261	0.994625	0.996346	0.850142	1	0.998094	0.998094	1	1
s000014348	0.97299	0.922236	0.849732	0.935701	0.834582	0.602662	0.936988	0.922689	0.831404	0.830837	0.978847	0.826498	0.833859	0.874104	0.925091	1	0.998812	0.998812	1	0.938466
s000014358	0.998687	0.999634	0.848922	0.873584	0.844304	0.554267	0.938289	0.870199	0.834568	0.834364	0.96442	0.764486	0.664697	0.96507	0.8529	0.999585	0.999657	0.999657	1	0.869446
s000014379	0.848022	0.994789	0.908864	0.918212	0.844548	0.613435	0.969315	0.899	0.831991	0.831619	0.990288	0.90886	0.908713	0.951652	0.904496	1	0.998315	0.998315	1	0.917513
s000014392	0.983059	0.998739	0.953379	0.961459	0.945497	0.771764	0.971612	0.93624	0.924053	0.923601	0.978681	0.955977	0.925218	0.963807	0.936248	1	0.998439	0.997524	0.998738	0.966953
s000014399	0.988245	0.997647	0.953698	0.960345	0.942439	0.539794	0.980679	0.959897	0.935591	0.935502	0.992061	0.914927	0.95628	0.972443	0.937712	0.998157	0.997081	0.997081	0.997964	0.962525
s000014425	0.838658	0.96843	0.917106	0.955072	0.63311	0.527443	0.946406	0.866863	0.797793	0.549713	0.989513	0.675437	0.948545	0.926523	0.695823	0.999638	0.995407	0.981703	0.991677	0.95669
s000014430	0.965248	0.994691	0.973814	0.981815	0.969897	0.728479	0.95936	0.982944	0.971857	0.970506	0.958218	0.920288	0.930221	0.970235	0.979818	1	0.997675	0.997675	1	0.99852
s000014436	0.75633	0.998217	0.978136	0.99191	0.86459	0.638645	0.976713	0.991568	0.979509	0.979392	0.974772	0.986257	0.982838	0.983584	0.95929	1	0.9978	0.9978	1	1
s000014458	0.796611	0.998562	0.97557	0.997835	0.914253	0.794074	0.986512	0.986783	0.969886	0.969814	0.986496	0.996314	0.996327	0.972062	0.985032	1	0.996961	0.996961	1	1
s000014490	0.989983	0.994819	0.865023	0.873543	0.845965	0.705585	0.94898	0.860284	0.812886	0.812411	0.97532	0.741863	0.864019	0.965124	0.857044	0.999363	0.998179	0.997463	1	0.894071
s000014528	0.926694	0.994208	0.943971	0.952698	0.941792	0.714558	0.979727	0.882711	0.798144	0.797741	0.976984	0.868451	0.950713	0.957716	0.943528	1	0.996515	0.996515	1	0.964116
s000014538	0.9018	0.998448	0.946172	0.950348	0.937294	0.747349	0.959775	0.920013	0.872505	0.872463	0.995449	0.877995	0.938733	0.956334	0.941004	1	0.998548	0.998548	0.997344	0.950324
s000014540	0.982876	0.997989	0.911729	0.934943	0.911348	0.650618	0.936561	0.895118	0.866736	0.866261	0.957253	0.902936	0.872281	0.94564	0.927872	1	0.998185	0.994254	0.995064	0.937527
s000014558	0.806254	0.997449	0.896909	0.923663	0.843519	0.496002	0.946132	0.883671	0.845569	0.845434	0.9558	0.864029	0.873652	0.954295	0.869769	1	0.998751	0.998751	0.998329	0.905916
s000014561	0.81244	0.997359	0.982451	0.992292	0.956415	0.708182	0.966207	0.972003	0.967284	0.966546	0.98127	0.966197	0.96529	0.951795	0.959426	1	0.997842	0.997842	0.998543	0.996797
s000014565	0.988797	0.998728	0.962468	0.985455	0.971801	0.754946	0.960147	0.990588	0.962242	0.961951	0.971957	0.962628	0.990469	0.948309	0.978496	1	0.999054	0.999054	1	0.997614
s000014571	0.877515	0.955546	0.876035	0.93247	0.85995	0.610659	0.916708	0.900546	0.829189	0.829189	0.976967	0.873623	0.920572	0.918705	0.913011	1	0.997461	0.984326	0.99461	0.946133
s000014579	0.764538	0.990988	0.820789	0.852927	0.792589	0.576963	0.908289	0.823355	0.793275	0.793275	0.970004	0.824349	0.853369	0.896451	0.842391	0.996198	0.993391	0.947791	0.972848	0.8623
s000014601	0.932872	0.999512	0.885001	0.89614	0.865032	0.680922	0.969195	0.889924	0.881251	0.881165	0.973999	0.875767	0.842409	0.942655	0.882333	1	0.999179	0.999179	0.999884	0.898136
s000014629	0.973399	0.995485	0.866755	0.881814	0.85144	0.586112	0.950598	0.861582	0.846252	0.845767	0.979135	0.842585	0.862048	0.955837	0.863882	1	0.997589	0.997589	1	0.898316
s000014638	0.998906	1	0.899224	1	0.898434	0.893065	1	1	0.904114	0.903016	0.900049	0.142981	0.952347	0.904551	0.996555	0.9982	1	1	1	1
s000014639	0.997646	0.978854	0.971978	0.997141	0.962363	0.555285	0.969376	0.989406	0.959528	0.95944	0.986688	0.943006	0.992003	0.960709	0.990099	0.999996	0.998356	0.998204	1	0.997712
s000014677	0.766411	0.997269	0.938916	0.996182	0.886154	0.590958	0.914227	0.917928	0.859215	0.859215	0.99328	0.917187	0.91846	0.886849	0.92502	1	0.99802	0.99802	1	0.949746
s000014791	0.86565	0.99903	0.913731	0.967266	0.77267	0.610159	0.978955	0.939824	0.874402	0.748429	0.983536	0.791353	0.916245	0.977297	0.778722	1	0.997734	0.997734	0.999739	0.972665
s000014883	0.956889	0.998196	0.953637	0.962173	0.889657	0.600421	0.97486	0.963323	0.922957	0.922448	0.981663	0.897406	0.959724	0.97725	0.951805	1	0.997947	0.997947	0.997369	0.967766
s000014893	0.98874	0.998951	0.936324	0.950237	0.927364	0.764123	0.958212	0.948111	0.931464	0.931214	0.940012	0.930777	0.94054	0.983406	0.92623	1	0.996813	0.996813	1	0.952381
s000014902	0.829487	0.997117	0.96264	0.987342	0.903492	0.585209	0.974936	0.985951	0.956961	0.95687	0.980806	0.969284	0.968288	0.97366	0.964541	1	0.995963	0.995963	1	0.992647
s000014908	0.956979	0.997829	0.949253	0.985481	0.956515	0.544897	0.904097	0.978365	0.885573	0.884902	0.981209	0.836448	0.973574	0.923679	0.919958	0.999966	0.998015	0.998015	1	0.978521
s000014937	0.771296	0.98346	0.969587	0.984605	0.928264	0.747134	0.963636	0.958912	0.904727	0.89425	0.995154	0.941747	0.954979	0.943183	0.970268	0.999895	0.996704	0.995633	0.994928	0.983499
s000014939	0.768427	0.991592	0.949696	0.968223	0.944466	0.769808	0.964052	0.948718	0.886699	0.886571	0.98397	0.936806	0.933129	0.942424	0.955419	1	0.998418	0.995208	0.99679	0.970936
s000014967	0.892602	0.999693	0.964984	0.974166	0.939339	0.765809	0.972242	0.925634	0.925744	0.92558	0.974368	0.948124	0.904146	0.960503	0.951271	1	0.999215	0.999215	0.99753	0.971918
s000014981	0.994793	0.994917	0.844535	0.866622	0.941805	0.755427	0.971247	0.993209	0.848265	0.848074	0.807282	0.871344	0.981905	0.96745	0.840614	0.998933	0.998982	0.998982	1	1
s000014986	0.909029	0.998366	0.936742	0.946789	0.894958	0.595773	0.977373	0.942527	0.886676	0.886436	0.981317	0.92373	0.938688	0.934911	0.931051	0.999579	0.997871	0.997871	1	0.951319
s000014987	0.930287	0.993922	0.950045	0.992867	0.850039	0.720803	0.966379	0.979311	0.966131	0.966076	0.964745	0.983034	0.977333	0.976153	0.9674	1	0.997454	0.997454	1	0.992848
s000015066	0.83298	0.983269	0.978643	0.981833	0.969207	0.74542	0.957375	0.970582	0.923453	0.923453	0.986434	0.871817	0.960054	0.979412	0.97487	1	0.99966	0.99966	1	0.985151
s000015161	0.759188	0.998803	0.976562	0.9811	0.966468	0.880436	0.978542	0.951567	0.97106	0.971024	0.982455	0.965171	0.976754	0.947144	0.973726	1	0.998287	0.998287	0.994165	0.97742
s000015256	0.890872	0.985208	0.921061	0.94465	0.914184	0.685149	0.919071	0.905399	0.887923	0.887812	0.971761	0.936117	0.923599	0.930487	0.925288	0.997695	0.998439	0.983036	0.9937	0.961426
s000015284	0.964858	0.981819	0.961258	0.993724	0.620082	0.568113	0.980947	0.980183	0.952278	0.636779	0.982651	0.614168	0.991118	0.968518	0.674597	0.998969	0.998755	0.998755	1	0.999196
s000015295	0.983759	0.999732	0.988379	0.995218	0.979523	0.871021	0.978971	0.986479	0.957496	0.957474	0.980291	0.953436	0.943855	0.960532	0.982862	1	0.999284	0.999284	0.999224	0.998921
s000015346	0.992781	0.996503	0.950049	0.966214	0.937985	0.829646	0.980184	0.952919	0.935597	0.935547	0.980597	0.944777	0.937436	0.968327	0.931785	0.999858	0.998641	0.998641	0.999858	0.958048
s000015355	0.928786	0.992658	0.94107	0.951547	0.901144	0.739827	0.968372	0.946932	0.917989	0.917934	0.976348	0.953798	0.944444	0.966688	0.937548	0.999614	0.997568	0.995034	0.997984	0.968536
s000015364	0.967634	0.990764	0.854797	0.877002	0.838194	0.649065	0.950747	0.845687	0.756877	0.756631	0.988389	0.842173	0.870295	0.941188	0.863072	1	0.997705	0.997705	1	0.880367
s000015404	0.853996	0.994902	0.911761	0.92101	0.888561	0.660493	0.969577	0.904308	0.896766	0.896641	0.988701	0.85993	0.908974	0.957225	0.904733	1	0.998587	0.998587	1	0.927688
s000015541	0.960925	0.999165	0.847679	0.933972	0.840131	0.732927	0.866585	0.855143	0.80796	0.80792	0.995849	0.848975	0.651434	0.915167	0.852631	1	0.999415	0.995184	0.997402	0.858823
s000015589	0.938168	0.997986	0.923088	0.950981	0.91957	0.749839	0.938049	0.921597	0.919461	0.919461	0.954888	0.894544	0.924447	0.958706	0.943158	1	0.998452	0.998143	1	0.954914
s000015624	0.847357	0.998313	0.967424	0.983513	0.966918	0.574534	0.937267	0.949367	0.933561	0.933492	0.99064	0.977026	0.871526	0.974121	0.969676	1	0.997828	0.997828	1	0.986172
s000015636	0.830057	0.998851	0.945574	0.958584	0.945639	0.665277	0.951327	0.919907	0.879441	0.879346	0.967456	0.91396	0.909438	0.916765	0.898993	1	0.997774	0.997188	1	0.95823
s000015638	0.980911	0.998374	0.929606	0.944509	0.923949	0.639537	0.951574	0.911561	0.867428	0.867379	0.988452	0.902302	0.927506	0.932946	0.925791	1	0.999025	0.999025	1	0.943445
s000015705	0.990942	0.9987	0.932108	0.940397	0.898132	0.743723	0.963958	0.932224	0.920999	0.920847	0.983758	0.925112	0.924487	0.968323	0.934935	1	0.998922	0.993555	0.999501	0.946611
s000015707	1	0.999909	0.992638	0.995787	0.94409	0.850836	0.996877	0.99717	0.992593	0.992434	0.994942	0.989959	0.417097	0.993747	0.9954	0.998256	0.999909	0.999811	0.999811	0.999811
s000015771	0.949877	0.929098	0.867781	0.947397	0.851799	0.657779	0.869615	0.940763	0.858915	0.856549	0.941451	0.84965	0.957483	0.856635	0.940173	1	0.996329	0.992586	0.99785	0.994383
s000015907	0.907554	0.999139	0.930537	0.937185	0.915376	0.700792	0.940626	0.825009	0.800932	0.800786	0.990826	0.904077	0.90477	0.969799	0.930582	1	0.999106	0.999106	1	0.940645
s000015908	0.984037	0.997256	0.935283	0.948062	0.920055	0.692838	0.96684	0.941984	0.931687	0.931615	0.982089	0.855249	0.929054	0.970386	0.940665	1	0.996936	0.993999	0.996827	0.952575
s000015923	0.887549	0.893655	0.840834	0.957398	0.815118	0.631938	0.920764	0.943003	0.829501	0.829276	0.975731	0.844271	0.942304	0.881985	0.936266	1	0.997676	0.997676	1	0.961452
s000015931	0.909741	0.99533	0.954507	0.96342	0.842168	0.597761	0.964248	0.896921	0.896963	0.896879	0.986367	0.946848	0.936834	0.96165	0.946762	1	0.998378	0.998378	1	0.974379
s000016166	0.9565	0.999891	0.982237	0.992202	0.986586	0.57586	0.913023	0.983971	0.928043	0.927966	0.982184	0.805652	0.980915	0.943315	0.986974	1	0.999925	0.999925	1	0.99738
s000016174	0.963324	0.998871	0.940549	0.954895	0.88458	0.614258	0.950646	0.952387	0.922331	0.922191	0.942244	0.929974	0.933929	0.944055	0.925568	0.9997	0.99539	0.994811	0.9997	0.957497
s000016202	0.899157	0.99782	0.897707	0.90574	0.892393	0.832673	0.967292	0.889897	0.849829	0.849071	0.981586	0.85845	0.882563	0.979977	0.904167	0.998629	0.998632	0.996977	0.99609	0.916207
s000016233	0.77759	0.966044	0.902505	0.972035	0.891903	0.626776	0.882251	0.914473	0.878451	0.877948	0.95587	0.934178	0.946795	0.917571	0.930301	1	0.998385	0.993558	1	0.973081
s000016248	0.847418	0.991636	0.883341	0.897344	0.851993	0.62376	0.959967	0.883896	0.827948	0.827866	0.987647	0.815014	0.889128	0.965449	0.885033	1	0.999057	0.99765	0.993817	0.889462
s000016291	0.991998	0.999241	0.974049	0.995732	0.970539	0.73862	0.975035	0.99125	0.915673	0.915541	0.965586	0.878666	0.973934	0.927915	0.964069	1	0.99607	0.99607	1	1
s000016313	0.982598	0.999526	0.834113	0.959809	0.896085	0.586735	0.854141	0.907016	0.873774	0.87348	0.984522	0.911682	0.923278	0.891549	0.919331	1	0.999867	0.999867	0.998082	0.938738
s000016314	0.868897	0.998636	0.904488	0.935462	0.95026	0.646136	0.946194	0.959032	0.89454	0.893882	0.977106	0.904642	0.950141	0.95103	0.921234	1	0.999165	0.999165	1	0.960293
s000016316	0.997579	0.983469	0.939104	0.994393	0.863191	0.749713	0.748373	0.771425	0.962661	0.962571	0.987399	0.981239	0.985525	0.973982	0.979736	1	0.99587	0.99587	1	1
s000016340	0.99815	0.99874	0.937154	0.997213	0.829806	0.627917	0.936681	0.994291	0.952397	0.95231	0.950407	0.95827	0.970849	0.967891	0.952953	0.999358	0.993445	0.993445	1	0.98328
s000016347	0.870207	0.998716	0.898719	0.972895	0.932608	0.590815	0.869867	0.88313	0.914636	0.91441	0.955216	0.91635	0.872891	0.926075	0.939814	0.999923	0.999221	0.995605	0.999131	0.971332
s000016358	0.992202	0.997813	0.983221	0.996419	0.964918	0.753021	0.985623	0.988058	0.976523	0.975588	0.992766	0.763757	0.990843	0.98767	0.9881	0.999632	0.999259	0.999259	1	0.995695
s000016370	0.817287	0.92524	0.860788	0.942008	0.857026	0.742422	0.934425	0.933392	0.852888	0.852824	0.98117	0.84633	0.931936	0.905617	0.92749	1	0.999552	0.998944	0.999392	0.94442
s000016381	0.996247	0.998241	0.995968	0.999619	0.993511	0.815047	0.993114	0.997422	0.989355	0.989146	0.986455	0.9544	0.800325	0.993675	0.996623	1	0.999314	0.999314	1	1
s000016408	0.96278	0.996293	0.939974	0.956384	0.914613	0.613729	0.918103	0.947787	0.88303	0.882951	0.914102	0.959721	0.963115	0.949946	0.931041	0.999767	0.997786	0.997335	0.99858	0.993919
s000016481	0.787584	0.9992	0.936393	0.979045	0.960705	0.710227	0.858376	0.894736	0.851803	0.851598	0.985174	0.891501	0.882149	0.901432	0.920314	1	0.998641	0.998069	0.996774	0.974477
s000016485	0.964693	0.998795	0.967593	0.982163	0.971164	0.885593	0.983478	0.977538	0.916577	0.916104	0.975367	0.96228	0.457528	0.942698	0.96176	0.998706	0.999014	0.998797	0.999019	0.980257
s000016493	0.82669	0.93776	0.474957	0.656186	0.46829	0.380075	0.613695	0.555893	0.477523	0.46834	0.745758	0.737773	0.746354	0.639373	0.621388	0.994194	0.97638	0.901253	0.99043	0.909665
s000016711	0.904744	0.99906	0.914934	0.922378	0.90517	0.736711	0.969769	0.885627	0.902516	0.902464	0.971243	0.890527	0.913767	0.954953	0.908925	1	0.998295	0.997298	0.998531	0.924046
s000016716	0.780408	0.999641	0.914756	0.934652	0.842003	0.602928	0.947241	0.918993	0.868481	0.868059	0.976476	0.892294	0.924908	0.953027	0.921636	1	0.995452	0.988768	1	0.942079
s000016763	0.813499	0.977105	0.90995	0.939809	0.85407	0.648475	0.965256	0.922836	0.875714	0.875663	0.984207	0.899494	0.934086	0.941236	0.930222	1	0.997786	0.997786	1	0.943246
s000017071	0.991781	0.998696	0.907196	0.964091	0.902865	0.822039	0.87711	0.910895	0.821745	0.821351	0.973359	0.77885	0.908133	0.967836	0.898694	0.999948	0.999668	0.999668	1	0.913551
s000017075	0.996277	0.665992	0.646737	0.991383	0.645178	0.408417	0.822882	0.988193	0.653844	0.653844	0.994131	0.663185	0.994272	0.662097	0.962245	1	0.99905	0.99905	0.99741	0.995111
s000017076	0.989979	0.995382	0.984615	0.996564	0.983984	0.776304	0.970441	0.994134	0.979528	0.979337	0.988619	0.894677	0.690995	0.985152	0.984582	0.999449	0.995396	0.995396	1	0.999394
s000017077	0.979301	0.999535	0.990241	0.996194	0.976191	0.848362	0.984847	0.976421	0.951088	0.951088	0.994635	0.956558	0.892724	0.990768	0.988027	1	0.999484	0.999484	1	1
s000017079	0.998855	0.997966	0.980898	0.996361	0.983373	0.736005	0.962575	0.9965	0.979913	0.97956	0.964771	0.936617	0.989788	0.958428	0.989369	1	0.998595	0.998595	1	0.993023
s000017080	0.918565	0.992948	0.932875	0.945888	0.788126	0.643987	0.983472	0.939768	0.922528	0.823569	0.99086	0.784375	0.875529	0.953249	0.836654	1	0.998473	0.997713	0.99924	0.947711
s000017081	1	0.999908	0.990293	0.992442	0.97847	0.939257	0.997123	0.997573	0.944985	0.944687	0.999506	0.976488	0.999693	0.999523	0.989301	0.99969	0.999348	0.999348	1	1
s000017082	0.976563	0.997391	0.915394	0.930439	0.897886	0.734963	0.975973	0.937887	0.899633	0.899351	0.956492	0.924131	0.921807	0.968954	0.901889	1	0.997958	0.997958	1	0.937615
s000017083	0.985832	0.957672	0.919938	0.956032	0.850146	0.603844	0.948764	0.93749	0.885147	0.884903	0.979824	0.904616	0.950075	0.937815	0.946003	1	0.998727	0.998727	0.999189	0.95759
s000017084	0.995921	0.991426	0.967074	0.988748	0.956997	0.743208	0.962696	0.987152	0.922968	0.922811	0.974131	0.946349	0.969353	0.935344	0.949113	1	0.998599	0.99713	0.998531	0.998531
s000017085	0.984684	0.998634	0.903786	0.934463	0.896762	0.682973	0.935514	0.93241	0.900124	0.899548	0.975947	0.879057	0.91867	0.958164	0.907852	0.999987	0.996571	0.996571	1	0.927563
s000017088	0.996642	0.814596	0.794141	0.982877	0.776847	0.648218	0.879689	0.971115	0.783931	0.783283	0.978599	0.764488	0.979784	0.797872	0.967104	1	0.999159	0.998709	1	0.99955
s000017089	0.999844	0.997647	0.970106	0.989407	0.773566	0.692004	0.977747	0.990123	0.960681	0.960681	0.967933	0.982911	0.967307	0.977526	0.947718	1	0.993461	0.992806	0.999256	0.998601
s000017090	0.852019	0.998	0.97153	0.97946	0.940894	0.684424	0.97836	0.961705	0.928382	0.928333	0.982865	0.930183	0.972345	0.975382	0.969522	0.999977	0.998114	0.998114	1	0.981377
s000017091	0.984089	0.991588	0.912536	0.959589	0.888919	0.723539	0.954529	0.951307	0.93548	0.935333	0.966428	0.953794	0.952978	0.941329	0.946135	0.999911	0.997898	0.990396	0.995498	0.972168
s000017093	0.957201	0.999578	0.979922	0.98874	0.976971	0.841877	0.96983	0.98774	0.974244	0.974087	0.972992	0.964255	0.983616	0.957426	0.977652	1	0.998979	0.998979	1	0.987248
s000017096	0.999353	0.99926	0.718428	0.99926	0.692808	0.67677	0.71957	0.720819	0.973768	0.973534	0.697207	0.719234	0.695176	0.718872	0.96637	1	0.999103	0.999103	1	1
s000017099	0.997285	0.999974	0.868548	0.983469	0.871095	0.7122	0.913618	0.971889	0.921022	0.920376	0.953371	0.954786	0.945923	0.963858	0.920778	1	0.975985	0.975985	0.999815	0.963876
s000017101	0.875242	0.995596	0.98568	0.996598	0.979197	0.754741	0.964745	0.98396	0.955832	0.955759	0.990266	0.943174	0.957118	0.956738	0.985658	0.999978	0.998705	0.998705	1	0.998427
s000017102	0.939255	0.988335	0.918859	0.93996	0.905554	0.746288	0.969658	0.93397	0.919475	0.919475	0.976874	0.923632	0.934672	0.977568	0.925393	1	0.998806	0.998806	1	0.950512
s000017103	0.981422	0.989202	0.95683	0.997059	0.98125	0.437463	0.968864	0.989914	0.95352	0.953428	0.997422	0.795059	0.99188	0.957302	0.986036	1	1	0.999848	0.999848	0.999202
s000017105	1	0.997503	0.955257	0.988043	0.950212	0.939202	0.946878	0.962554	0.900078	0.899968	0.990233	0.720988	0.95911	0.98444	0.952953	1	0.997719	0.997719	1	0.965211
s000017108	1	0.975369	0.96938	0.995054	0.965445	0.819433	0.960274	0.995146	0.965382	0.964694	0.975339	0.787767	0.994395	0.929108	0.988794	1	0.998397	0.998397	1	1
s000017109	0.897823	0.997721	0.982375	0.989517	0.973614	0.70241	0.971744	0.976935	0.939307	0.939255	0.976785	0.950557	0.875454	0.95494	0.982772	1	0.998784	0.998784	1	0.998651
s000017110	0.96678	0.998128	0.906095	0.915581	0.908742	0.718682	0.970913	0.919632	0.868066	0.868027	0.96825	0.882197	0.905775	0.953876	0.883147	1	0.998583	0.99784	0.999981	0.924268
s000017113	0.861775	0.997485	0.936446	0.941229	0.899749	0.614971	0.952111	0.922729	0.705516	0.705516	0.985156	0.7849	0.939005	0.956139	0.925573	1	0.999448	0.999448	1	0.964407
s000017115	0.913318	0.998908	0.963062	0.995763	0.939258	0.845906	0.984865	0.944287	0.981859	0.938307	0.899563	0.949685	0.904104	0.992483	0.853214	1	0.999763	0.999763	0.997372	0.995993
s000017116	0.998841	0.999277	0.959715	0.970659	0.948902	0.682859	0.980338	0.970289	0.954616	0.954534	0.976491	0.888318	0.963224	0.978872	0.94598	1	0.998046	0.99783	0.999784	0.987017
s000017118	0.999133	0.922012	0.901655	0.99591	0.892644	0.754584	0.952896	0.993971	0.90571	0.905547	0.993081	0.641947	0.993882	0.916553	0.99334	1	0.996981	0.996981	1	1
s000017119	1	0.999796	0.970111	0.981223	0.968731	0.874454	0.985883	0.981114	0.946247	0.946124	0.993671	0.949948	0.980433	0.988687	0.97353	1	0.996546	0.996546	1	0.983362
s000017146	0.98999	0.990971	0.958954	0.9703	0.943142	0.740158	0.975159	0.968877	0.940779	0.940779	0.992588	0.960522	0.967383	0.979069	0.961446	1	0.999252	0.999252	1	0.975222
s000017153	0.972722	0.991846	0.914804	0.980992	0.949617	0.549407	0.971786	0.966675	0.946587	0.944971	0.970738	0.830695	0.982604	0.977481	0.921168	0.997439	0.997584	0.997584	1	1
s000017155	0.975973	0.950517	0.923147	0.967979	0.851078	0.708621	0.89129	0.92911	0.925778	0.923515	0.956803	0.946298	0.973259	0.953932	0.945353	0.998868	0.992463	0.988228	1	0.995196
s000017173	0.964944	0.999664	0.972624	0.990874	0.960218	0.805451	0.973629	0.962314	0.894161	0.894078	0.978859	0.882898	0.975933	0.96952	0.972427	1	0.9982	0.9982	0.998732	0.989767
s000017177	0.979723	0.994556	0.930714	0.99004	0.917725	0.756556	0.915046	0.93396	0.923341	0.922937	0.960216	0.919521	0.907117	0.899342	0.930594	1	0.987089	0.987089	0.998824	0.950165
s000017202	0.771689	0.988846	0.855918	0.896678	0.852477	0.692513	0.901705	0.849052	0.809425	0.807502	0.935937	0.885733	0.862591	0.894087	0.871249	0.999928	0.998583	0.993535	0.992666	0.94971
s000017203	0.921895	0.997785	0.945666	0.955452	0.924748	0.550368	0.951592	0.927586	0.919966	0.919966	0.981213	0.88907	0.943523	0.969059	0.944998	1	0.997075	0.997075	1	0.958684
s000017274	0.897618	0.997686	0.960196	0.981372	0.876846	0.488468	0.962134	0.969627	0.932204	0.931297	0.974099	0.979094	0.971947	0.975186	0.941698	1	0.997267	0.997267	0.999216	0.984369
s000017362	0.963665	0.999541	0.945705	0.948351	0.941325	0.680284	0.981261	0.940223	0.882761	0.882069	0.992413	0.863327	0.739676	0.932264	0.942119	1	0.999588	0.999588	0.996637	0.947775
s000017364	0.999198	1	0.998103	0.893564	0.99829	0.982403	0.998626	1	0.999135	0.998935	0.997993	0.65653	0.998623	0.999149	0.998755	1	0.999679	0.999679	1	1
s000017374	0.887575	0.99663	0.957415	0.990934	0.962872	0.876996	0.983984	0.988452	0.950781	0.917897	0.883316	0.934292	0.876309	0.975082	0.83466	1	0.999844	0.999844	0.998436	0.997723
s000017405	0.980496	0.953366	0.888806	0.96658	0.885876	0.714336	0.937554	0.954566	0.93446	0.934234	0.969324	0.94694	0.95895	0.975239	0.955909	1	0.999145	0.999145	1	0.974027
s000017634	0.93188	0.99724	0.926006	0.950895	0.891812	0.683003	0.954868	0.949978	0.910645	0.910606	0.965472	0.934251	0.912184	0.967112	0.934681	0.999758	0.996798	0.996591	0.992704	0.947476
s000017641	0.893766	0.982844	0.985261	0.990979	0.954958	0.731735	0.962618	0.971996	0.972069	0.971715	0.993874	0.987791	0.98904	0.993688	0.983708	1	0.999338	0.999338	0.99483	0.988031
s000017653	0.909125	0.998921	0.940919	0.951771	0.870704	0.62973	0.970736	0.946394	0.908578	0.908466	0.96811	0.93663	0.922138	0.94305	0.92702	1	0.998618	0.998618	1	0.952119
s000017661	0.821573	0.999879	0.917481	0.997481	0.896386	0.613282	0.894554	0.904803	0.862717	0.861796	0.956304	0.893488	0.815511	0.895159	0.918536	1	0.999308	0.999308	1	0.92417
s000017664	0.762179	0.992145	0.913059	0.934516	0.868169	0.57828	0.962122	0.926398	0.892994	0.892401	0.979883	0.893839	0.917348	0.962632	0.902905	1	0.997329	0.996227	0.99645	0.941188
s000017687	0.992928	0.9769	0.930443	0.975622	0.749074	0.579134	0.958871	0.966465	0.931461	0.929377	0.962727	0.964094	0.962069	0.954372	0.935312	0.998789	0.993589	0.98888	0.992978	0.992306
s000017701	0.784938	0.999644	0.949761	0.95529	0.939717	0.667227	0.949706	0.953032	0.902264	0.901896	0.839899	0.912345	0.842078	0.989861	0.837609	1	0.999282	0.999282	1	0.954525
s000017736	0.881131	0.930951	0.668431	0.842896	0.658778	0.38717	0.730079	0.702589	0.633273	0.632296	0.935187	0.728066	0.838714	0.758744	0.758888	1	0.943433	0.86891	0.794992	0.764991
s000018027	0.797396	0.996871	0.935648	0.981839	0.869952	0.594471	0.918684	0.978622	0.848037	0.847835	0.923028	0.950557	0.824179	0.866941	0.912138	0.999542	0.998324	0.998324	1	0.958799
s000018051	0.956582	0.998642	0.947165	0.956274	0.943316	0.705057	0.97625	0.934141	0.901142	0.900545	0.988696	0.945172	0.954386	0.98002	0.948744	1	0.998965	0.998965	1	0.961753
s000018317	1	0.989876	0.977885	0.996531	0.835744	0.67506	0.987516	0.989335	0.981157	0.981078	0.995987	0.974033	0.996527	0.989036	0.989551	1	0.99692	0.99692	1	0.999212
s000018358	0.999396	0.981203	0.947479	0.985777	0.907087	0.823552	0.976758	0.985582	0.877796	0.87737	0.973562	0.84389	0.971913	0.971703	0.960276	1	0.997667	0.996527	0.99886	0.99241
s000018380	0.831619	0.995635	0.92206	0.944779	0.892041	0.673945	0.952485	0.890785	0.914943	0.914588	0.983894	0.917268	0.936105	0.951609	0.922528	0.99938	0.998656	0.995618	0.998467	0.946547
s000018404	0.968535	0.996875	0.968606	0.979922	0.938325	0.824012	0.985003	0.924552	0.914649	0.914569	0.991798	0.94253	0.975811	0.989805	0.972292	1	0.998258	0.998258	1	0.98051
s000018441	0.849077	0.98636	0.90376	0.92689	0.876014	0.712071	0.962543	0.881351	0.822151	0.82178	0.989638	0.874481	0.923426	0.955003	0.916429	1	0.9986	0.998065	0.998372	0.932652
s000020034	0.895018	0.978364	0.928001	0.950491	0.914002	0.677715	0.970014	0.927125	0.850842	0.84979	0.919591	0.780611	0.843413	0.940502	0.864026	1	0.998434	0.997063	0.998557	0.953951
s000020052	0.987602	0.985922	0.944317	0.986531	0.902499	0.569786	0.958889	0.984773	0.963739	0.963507	0.989111	0.979075	0.978208	0.973995	0.969225	1	0.986199	0.986199	1	0.993657
s000020085	0.985471	0.996431	0.934678	0.962799	0.919434	0.820699	0.967086	0.934447	0.916691	0.916309	0.986581	0.943537	0.94473	0.971515	0.934416	1	0.997805	0.997805	1	0.968997
s000020093	0.924178	0.961866	0.931588	0.935553	0.914516	0.628164	0.912804	0.922516	0.887744	0.887306	0.987994	0.884002	0.932743	0.945208	0.928896	0.999444	0.998904	0.971432	0.971972	0.938856
s000020094	0.928701	0.989216	0.985458	0.996903	0.880619	0.569196	0.982473	0.994428	0.988522	0.988084	0.988089	0.867714	0.991803	0.993908	0.985068	0.999382	0.995858	0.995858	1	1
s000020332	0.893369	0.947072	0.913811	0.956363	0.887188	0.721037	0.946879	0.931242	0.877034	0.876485	0.989387	0.896648	0.955618	0.934764	0.951478	1	0.998942	0.998942	1	0.958897
s000020341	0.999191	0.97875	0.97431	0.998779	0.952803	0.742029	0.981171	0.998122	0.960126	0.959334	0.997956	0.957743	0.993778	0.965671	0.985683	1	0.998643	0.998643	1	0.998788
s000020403	0.966485	0.809117	0.785333	0.980937	0.768523	0.36734	0.850927	0.980362	0.784515	0.784396	0.984577	0.804867	0.978896	0.800935	0.941473	1	0.993892	0.993357	1	0.996564
s000020482	0.854892	0.998086	0.938579	0.942247	0.931988	0.690399	0.980533	0.940868	0.923204	0.923204	0.992901	0.923617	0.942348	0.977698	0.936981	1	0.999308	0.999308	1	0.945051
s000020487	0.795065	0.98519	0.95281	0.961606	0.910574	0.636176	0.952088	0.910154	0.910385	0.909694	0.981022	0.932025	0.953139	0.948023	0.950803	1	0.999029	0.996927	0.999342	0.961631
s000020507	0.951407	0.959663	0.928154	0.977196	0.884794	0.584212	0.958758	0.952756	0.882508	0.882363	0.978152	0.878873	0.96304	0.935131	0.968839	1	0.99896	0.996975	0.997049	0.978582
s000020516	0.80751	0.999097	0.940686	0.951349	0.913695	0.643518	0.958177	0.91299	0.793372	0.793372	0.994662	0.871661	0.926024	0.909497	0.931458	1	0.998962	0.998757	0.998594	0.946094
s000020533	0.915602	0.999485	0.953085	0.964831	0.951721	0.763201	0.956723	0.966021	0.899148	0.898713	0.961857	0.925368	0.961065	0.940478	0.940694	1	0.998467	0.996803	0.993022	0.959324
s000020579	0.942461	0.993186	0.958665	0.993926	0.938103	0.747725	0.940521	0.940973	0.919217	0.919127	0.986521	0.908557	0.935908	0.929278	0.947584	1	0.998965	0.995476	0.995787	0.965188
s000020599	0.807998	0.863462	0.830471	0.949205	0.791843	0.633521	0.890115	0.930046	0.815006	0.814944	0.96732	0.837608	0.941795	0.866689	0.932224	0.982661	0.981408	0.981408	0.982661	0.953023
s000020616	0.829342	0.84281	0.736493	0.95014	0.902843	0.659322	0.791511	0.789661	0.74443	0.744262	0.775703	0.718302	0.946966	0.792376	0.941335	0.999924	0.996993	0.996993	1	0.998316
s000020647	0.861242	0.985827	0.927116	0.95102	0.905859	0.750007	0.931075	0.94848	0.899096	0.897169	0.989556	0.965019	0.961545	0.971739	0.924571	1	0.998889	0.998889	1	0.972506
s000020675	0.958676	0.996783	0.919957	0.992718	0.930491	0.873498	0.984051	0.989548	0.911374	0.867858	0.906834	0.899522	0.894805	0.986203	0.843545	1	0.998129	0.998129	0.999191	0.999191
s000020680	0.889426	0.989809	0.930756	0.937708	0.898418	0.650857	0.956379	0.915458	0.91607	0.915298	0.988705	0.893493	0.912357	0.977669	0.909936	1	0.9984	0.9984	1	0.940198
s000020691	0.946075	0.897657	0.879824	0.981095	0.817933	0.651303	0.912542	0.948097	0.842952	0.842878	0.989767	0.850205	0.977075	0.897251	0.976261	1	0.998907	0.997857	0.999503	0.983764
s000020730	1	0.997614	0.965674	0.973548	0.968564	0.745727	0.967482	0.977894	0.964639	0.964292	0.968935	0.833739	0.968403	0.966492	0.969609	1	0.989889	0.989889	0.999496	0.999496
s000020752	0.902341	0.990312	0.962146	0.96885	0.952132	0.831831	0.980143	0.919517	0.922529	0.92245	0.998082	0.933838	0.961685	0.987241	0.960984	1	0.999355	0.999355	1	0.969281
s000020764	0.773551	0.998702	0.930399	0.945108	0.850801	0.639171	0.971622	0.917397	0.883522	0.883451	0.98801	0.880673	0.939064	0.978113	0.931958	1	0.99881	0.99881	1	0.942663
s000020792	0.981223	0.965178	0.826174	0.907342	0.804616	0.683776	0.931856	0.866313	0.820387	0.820157	0.989496	0.795281	0.840129	0.911653	0.861084	1	0.999585	0.999585	1	0.870162
s000020802	0.95883	0.998861	0.969686	0.984027	0.955905	0.886375	0.98863	0.980284	0.954887	0.954401	0.987902	0.932472	0.476977	0.985999	0.972106	0.999918	0.999603	0.998893	0.998765	0.983668
s000021162	0.999806	0.981002	0.398157	0.95456	0.391217	0.88194	0.893162	0.895271	0.893755	0.881248	0.213885	0.942121	0.961033	0.986138	0.583025	0.933748	0.99493	0.99493	0.999368	0.999368
s000021168	0.844922	0.9952	0.85951	0.883056	0.861208	0.592451	0.901937	0.885179	0.838167	0.837874	0.922984	0.894767	0.920975	0.883829	0.89418	1	0.999293	0.990713	1	0.957993
s000021184	0.915658	0.997993	0.956195	0.96463	0.933444	0.644317	0.970989	0.948246	0.922292	0.922292	0.974633	0.873475	0.956882	0.963736	0.957019	1	0.999513	0.993878	0.994847	0.966423
s000021252	0.986125	0.998975	0.952068	0.964179	0.939269	0.722813	0.968097	0.966543	0.933847	0.933694	0.956572	0.933996	0.928231	0.965331	0.939224	1	0.997168	0.994143	0.999656	0.96647
s000021257	0.78579	0.998892	0.902427	0.925442	0.898941	0.549089	0.970059	0.92062	0.874165	0.873701	0.976737	0.870472	0.906038	0.966301	0.902084	1	0.999212	0.996186	0.997604	0.911255
s000021342	0.997913	0.999625	0.990887	0.993382	0.956953	0.80201	0.989017	0.990896	0.976902	0.976657	0.993317	0.385504	0.991988	0.993517	0.986545	1	0.999337	0.998692	0.999066	0.998158
s000021343	0.99037	0.998866	0.925291	0.929778	0.906378	0.615005	0.991384	0.927404	0.916937	0.916688	0.993449	0.919093	0.927374	0.985761	0.907015	1	0.999361	0.999361	1	0.934854
s000021344	0.984228	0.996725	0.957601	0.965804	0.927437	0.629494	0.954097	0.948405	0.914072	0.913813	0.972751	0.88406	0.958699	0.994717	0.95164	1	0.996919	0.996612	0.999693	0.969923
s000021533	0.993044	0.999972	0.993277	0.999276	0.972421	0.863971	0.993253	0.997767	0.979094	0.978387	0.997121	0.77932	0.996115	0.996918	0.997517	1	0.999681	0.999681	1	1
s000021542	0.995449	0.998988	0.973111	0.995378	0.841735	0.641106	0.987255	0.988616	0.973612	0.972958	0.986379	0.984608	0.992113	0.984441	0.987031	0.999205	0.998977	0.998977	1	1
s000021557	0.986662	1	0.979336	0.984931	0.981902	0.856491	0.988015	0.982115	0.980432	0.980248	0.994048	0.948416	0.901331	0.986375	0.96315	0.999675	1	1	1	0.990111
s000021570	0.98007	0.99944	0.808189	0.892078	0.881024	0.675088	0.916381	0.884731	0.869921	0.869351	0.995064	0.72204	0.886905	0.920701	0.736448	1	0.99944	0.94062	0.793071	0.747784
s000021594	0.991819	0.99962	0.928925	0.933907	0.916334	0.79953	0.987973	0.93357	0.925322	0.925138	0.990487	0.908127	0.928567	0.978071	0.924526	1	0.999285	0.999285	1	0.935631
s000021635	0.974291	0.985964	0.902207	0.91475	0.897845	0.660524	0.98176	0.868348	0.837556	0.837286	0.991589	0.863029	0.903878	0.973167	0.904023	1	0.995746	0.995746	1	0.919055
s000021639	0.974773	0.995687	0.966828	0.974725	0.940228	0.60618	0.975997	0.939756	0.897264	0.897154	0.987021	0.872827	0.971627	0.980221	0.967817	0.997612	0.995334	0.995334	0.997612	0.978158
s000021674	0.94906	0.99798	0.964885	0.972813	0.916437	0.59069	0.981533	0.959377	0.944426	0.944242	0.994225	0.910444	0.964634	0.980041	0.951676	1	0.997252	0.997252	0.998935	0.973494
s000021693	0.952254	0.962032	0.94113	0.986994	0.929279	0.766489	0.969929	0.976048	0.927559	0.927448	0.995378	0.883391	0.973676	0.95176	0.980704	1	0.999243	0.998678	0.997425	0.986797
s000021697	0.798427	0.982917	0.937501	0.96341	0.895655	0.432336	0.946302	0.949753	0.926307	0.925833	0.980936	0.965432	0.954598	0.967288	0.936326	0.999942	0.99969	0.998876	0.998373	0.975031
s000021728	0.941684	0.909833	0.861681	0.965378	0.603362	0.534461	0.893214	0.916206	0.820803	0.817593	0.958923	0.792847	0.965478	0.88166	0.952052	1	0.997025	0.989495	0.989743	0.985357
s000021737	0.802815	0.991617	0.972376	0.978841	0.951158	0.747198	0.976153	0.93164	0.893368	0.893141	0.988027	0.96562	0.973274	0.976035	0.967318	1	0.993098	0.993098	1	0.984962
s000021817	0.998231	0.999982	0.949748	0.989724	0.986476	0.683603	0.9196	0.929734	0.960679	0.960621	0.993715	0.921982	0.51084	0.963194	0.991042	1	0.999982	0.999982	1	0.996341
s000021973	0.768985	0.998758	0.95331	0.960664	0.901474	0.737759	0.980516	0.954626	0.894552	0.894444	0.978298	0.941085	0.948135	0.964988	0.951492	1	0.99795	0.99795	1	0.96915
s000022011	0.888496	0.987068	0.930599	0.944403	0.911754	0.697962	0.975023	0.896958	0.852345	0.851918	0.984049	0.920404	0.94073	0.979705	0.927583	1	0.990348	0.990348	1	0.952409
s000022015	0.956371	0.999647	0.933619	0.982617	0.928044	0.706581	0.935776	0.934749	0.894075	0.893839	0.987828	0.938203	0.940866	0.920284	0.932759	1	0.998501	0.997682	0.99918	0.954108
s000022018	0.802911	0.993123	0.964014	0.977595	0.949539	0.701176	0.934827	0.961484	0.892705	0.892376	0.982689	0.951146	0.929374	0.947197	0.951191	1	0.998983	0.998983	0.996821	0.986627
s000022036	0.992006	0.955468	0.932639	0.998507	0.901805	0.686472	0.949382	0.973772	0.878076	0.878076	0.966959	0.931171	0.989531	0.938859	0.985225	1	0.994271	0.994271	1	1
s000022050	0.807845	0.999671	0.960593	0.97524	0.973978	0.735131	0.948734	0.974592	0.934025	0.933916	0.972023	0.977696	0.652556	0.970086	0.949204	1	0.999809	0.999809	0.987079	0.97821
s000022081	0.982952	0.998312	0.901808	0.995613	0.903621	0.660219	0.884429	0.905171	0.872769	0.87247	0.98272	0.881261	0.797593	0.849951	0.89799	1	0.999259	0.998677	0.999418	0.913996
s000022090	0.894082	0.995334	0.936027	0.948125	0.922231	0.696908	0.981381	0.947663	0.931339	0.930968	0.978335	0.933206	0.940536	0.986094	0.929211	1	0.998469	0.998469	1	0.948663
s000022093	0.933867	0.505039	0.481389	0.985041	0.479368	0.358357	0.48552	0.49926	0.475192	0.474893	0.490449	0.805851	0.971709	0.485512	0.490683	0.999225	0.498437	0.498437	0.998144	0.99417
s000022142	0.956783	0.997291	0.974261	0.977619	0.9682	0.747083	0.981475	0.966913	0.937374	0.9373	0.992037	0.933045	0.971544	0.974772	0.947223	1	0.999548	0.999548	0.995229	0.974603
s000022186	0.91585	0.997075	0.965511	0.986708	0.953932	0.544769	0.953013	0.973968	0.964655	0.964404	0.963301	0.990286	0.984001	0.981008	0.958308	1	0.998625	0.998625	0.998153	0.991471
s000022220	0.762433	0.992762	0.927951	0.946283	0.901202	0.659576	0.947207	0.922471	0.877625	0.877297	0.98793	0.901178	0.933052	0.937294	0.928514	1	0.999136	0.989742	1	0.944588
s000022222	0.980371	0.997809	0.973642	0.978375	0.964441	0.793288	0.991812	0.976353	0.974714	0.974664	0.994287	0.902661	0.965118	0.971414	0.978283	1	0.999877	0.999877	1	0.979444
s000022257	0.750948	0.998269	0.951732	0.958533	0.926109	0.550828	0.97587	0.934531	0.834267	0.833935	0.991814	0.803893	0.952764	0.961658	0.942573	0.999692	0.999387	0.999387	1	0.961467
s000022266	0.998049	0.962359	0.922005	0.983522	0.933165	0.581531	0.947841	0.942014	0.910391	0.910281	0.940521	0.982822	0.976357	0.946325	0.969319	0.999941	0.996217	0.996217	1	1
s000022288	0.972925	0.999563	0.946509	0.957509	0.940015	0.482257	0.981135	0.95184	0.894731	0.89468	0.977402	0.842312	0.942509	0.954822	0.938777	1	0.998942	0.998942	0.998623	0.955869
s000022297	0.904411	0.998342	0.975663	0.978417	0.975471	0.865248	0.989254	0.975796	0.956841	0.956709	0.99406	0.929645	0.974806	0.960632	0.971586	1	0.999196	0.999196	0.998578	0.977141
s000022311	1	0.970011	0.956093	0.999322	0.986082	0.958843	0.968293	0.968054	0.968054	0.965779	0.957705	0.461829	0.999761	0.969771	0.990402	0.994388	1	1	1	1
s000022342	0.750964	0.996164	0.978768	0.993406	0.980128	0.71715	0.975654	0.974544	0.907782	0.907782	0.985461	0.873352	0.937465	0.951403	0.983799	1	0.998843	0.998843	1	0.998529
s000022343	0.929729	0.993636	0.978506	0.994143	0.913488	0.71731	0.980814	0.982982	0.948559	0.948559	0.992202	0.938957	0.669767	0.977094	0.992418	1	0.999397	0.999397	0.993843	0.993843
s000022380	0.865285	0.995567	0.924685	0.955152	0.937659	0.625414	0.961924	0.936733	0.910128	0.910049	0.976949	0.855791	0.946536	0.964278	0.93072	1	0.997932	0.995541	0.994395	0.953875
s000022385	0.994694	0.953433	0.911103	0.958773	0.896838	0.779887	0.959483	0.907381	0.839256	0.839256	0.98575	0.908791	0.956561	0.947733	0.956773	1	0.997609	0.997609	1	0.96079
s000022395	0.870076	0.993104	0.915775	0.985098	0.920639	0.665226	0.931066	0.941849	0.909407	0.909322	0.973837	0.905587	0.928958	0.915708	0.938748	1	0.998844	0.99828	0.999436	0.954646
s000022412	1	0.990397	0.98206	0.999377	0.812338	0.364221	0.989269	0.990503	0.97159	0.97145	0.997945	0.988717	0.999383	0.988635	0.998152	1	0.997799	0.997799	1	1
s000022413	0.9174	0.995005	0.941869	0.954303	0.901564	0.687996	0.966167	0.880048	0.816852	0.816753	0.987682	0.94588	0.942586	0.98125	0.929736	1	0.996939	0.996939	1	0.956837
s000022448	0.914104	0.993776	0.920032	0.926831	0.767182	0.436983	0.975594	0.932901	0.902311	0.765677	0.987255	0.791319	0.908358	0.976856	0.780555	1	0.999493	0.99842	0.997827	0.942714
s000022479	0.775694	0.999653	0.957784	0.96682	0.934133	0.742591	0.966025	0.925552	0.917683	0.917628	0.99327	0.944789	0.963739	0.98416	0.959394	1	0.998759	0.998113	0.995465	0.965641
s000022480	0.897744	0.994797	0.951632	0.989372	0.926385	0.797371	0.925755	0.935092	0.923856	0.923712	0.98327	0.93181	0.950102	0.943365	0.946582	1	0.999034	0.994024	0.996214	0.961909
s000022482	0.997118	0.999464	0.918078	0.970112	0.956696	0.684626	0.985595	0.969009	0.950459	0.94966	0.989111	0.882038	0.571185	0.98383	0.955578	1	0.999431	0.999431	1	0.964644
s000022523	0.985764	0.998839	0.948056	0.9636	0.883089	0.687436	0.947883	0.947271	0.919042	0.914467	0.96792	0.959513	0.948685	0.972865	0.933462	1	0.997654	0.997654	0.999926	0.98042
s000022524	0.79951	0.997912	0.970758	0.991376	0.895493	0.752053	0.980309	0.976566	0.927849	0.845234	0.976612	0.899578	0.97588	0.972975	0.881778	1	0.999041	0.999041	0.993434	0.9932
s000022599	0.816189	0.986045	0.834714	0.985281	0.842531	0.538854	0.873684	0.887361	0.807701	0.807533	0.93157	0.84269	0.87386	0.847207	0.882427	1	0.997638	0.997638	0.999794	0.903874
s000022603	0.954479	0.999111	0.950296	0.960758	0.900643	0.425739	0.955823	0.940814	0.935031	0.934831	0.984449	0.777968	0.941993	0.979496	0.951112	1	0.998611	0.998611	1	0.961648
s000022606	0.904421	0.999815	0.964225	0.990468	0.938848	0.815808	0.993712	0.995763	0.983668	0.952531	0.903901	0.966287	0.906295	0.995292	0.859436	1	0.999328	0.999328	0.99922	0.99922
s000022607	0.900927	0.99838	0.929497	0.967562	0.893147	0.600455	0.944589	0.918472	0.89188	0.89163	0.978109	0.945782	0.931015	0.975367	0.932198	1	0.998727	0.997326	1	0.964495
s000022609	0.955995	0.998026	0.926049	0.934427	0.920331	0.806843	0.986422	0.931629	0.92169	0.921568	0.989873	0.922991	0.77905	0.989568	0.916075	1	0.997863	0.997863	0.99932	0.937328
s000022613	0.990785	0.998835	0.957336	0.965445	0.924695	0.658176	0.990258	0.964213	0.944169	0.943887	0.979942	0.921555	0.960479	0.977369	0.957204	1	0.998039	0.997714	0.99988	0.965806
s000022622	0.940463	0.985374	0.808266	0.861653	0.813641	0.636593	0.813307	0.843773	0.800408	0.800279	0.926391	0.85717	0.812779	0.842921	0.854766	1	0.993356	0.931441	0.985255	0.91889
s000022624	0.979426	0.983087	0.951088	0.976816	0.916913	0.699747	0.933381	0.940232	0.930193	0.928858	0.984509	0.92542	0.966113	0.944903	0.952372	1	0.997728	0.98394	0.997029	0.985743
s000022626	0.782675	0.999065	0.983191	0.987415	0.968341	0.766336	0.975491	0.970324	0.952013	0.951824	0.976883	0.934321	0.972551	0.96565	0.970942	1	0.999257	0.997908	1	0.989759
s000022629	0.777283	0.9987	0.937883	0.95059	0.934162	0.724171	0.959838	0.935934	0.895069	0.895004	0.986444	0.88814	0.912413	0.956327	0.921414	1	0.998601	0.998601	1	0.949079
s000022655	0.947405	0.999906	0.97443	0.996558	0.930676	0.812867	0.982878	0.995772	0.982986	0.982856	0.986731	0.992675	0.990415	0.985695	0.986951	1	0.996538	0.996538	0.99978	0.99978
s000022656	0.996406	0.998779	0.947379	0.974877	0.936956	0.825043	0.980106	0.971978	0.969516	0.969467	0.99312	0.91895	0.974778	0.991812	0.971232	1	0.990992	0.990992	1	0.976245
s000022662	0.796757	0.97908	0.938973	0.951066	0.966225	0.432524	0.950115	0.96492	0.894991	0.891312	0.97507	0.966134	0.973189	0.974939	0.906926	0.997518	0.999222	0.999222	0.999445	0.996167
s000022663	0.823597	0.999089	0.741516	0.965576	0.719249	0.52087	0.948453	0.933983	0.946256	0.73038	0.987608	0.754713	0.968378	0.980178	0.743004	1	0.998471	0.998027	0.999726	0.974767
s000022668	0.957588	0.997721	0.925716	0.991035	0.925811	0.711405	0.931175	0.914551	0.852961	0.852335	0.987066	0.868167	0.719911	0.92105	0.93351	0.999995	0.998989	0.998989	1	0.946687
s000022673	0.991747	0.998319	0.949161	0.993025	0.939742	0.681624	0.950481	0.960108	0.891677	0.891563	0.978727	0.944383	0.864254	0.919738	0.935352	1	0.999138	0.998673	1	0.960508
s000022900	0.97815	0.993669	0.967534	0.979773	0.953141	0.726348	0.970646	0.946081	0.870752	0.87067	0.98452	0.924535	0.967324	0.986075	0.968107	1	0.997414	0.997414	1	0.983403
s000022904	0.820352	0.996388	0.969947	0.974375	0.965135	0.627497	0.971706	0.968629	0.94071	0.930516	0.982822	0.853656	0.973782	0.912937	0.957206	1	0.997055	0.997055	0.996673	0.978066
s000022908	0.867381	0.999565	0.96097	0.969278	0.958307	0.80604	0.983921	0.962028	0.944934	0.944908	0.993781	0.944111	0.963631	0.978665	0.961214	1	0.999741	0.999741	1	0.969828
s000022916	0.935301	0.998171	0.94025	0.96936	0.932277	0.656399	0.950385	0.961351	0.931378	0.930761	0.965819	0.884166	0.945842	0.983105	0.938808	1	0.995752	0.994257	1	0.963772
s000022947	0.93738	0.994765	0.990473	0.993863	0.962103	0.843831	0.96978	0.968274	0.953463	0.953015	0.99046	0.996919	0.993369	0.980713	0.989142	1	0.999166	0.999166	1	0.999681
s000022950	0.971626	0.999862	0.912125	0.927346	0.903993	0.518789	0.982117	0.925384	0.911948	0.911184	0.976765	0.93881	0.923457	0.976214	0.903035	0.998905	0.999277	0.999277	1	0.940959
s000022952	0.828013	0.998873	0.915437	0.934626	0.880487	0.645101	0.980603	0.928249	0.907423	0.907225	0.977338	0.930467	0.922152	0.961132	0.895016	1	0.994466	0.994466	0.997831	0.941523
s000022954	0.797207	0.997071	0.982507	0.989463	0.976358	0.38636	0.977799	0.973319	0.908913	0.908802	0.971105	0.846471	0.967403	0.963459	0.955038	1	0.99894	0.998233	0.999869	0.993901
s000022964	0.940909	0.958635	0.94488	0.995174	0.905951	0.743556	0.956658	0.979056	0.925168	0.92476	0.966025	0.936703	0.888492	0.938029	0.985635	1	0.998724	0.998263	0.99904	0.995057
s000022980	0.839661	0.997955	0.956513	0.996211	0.902965	0.787081	0.976672	0.863956	0.865684	0.833574	0.995122	0.946083	0.992639	0.981892	0.956981	1	0.999403	0.998674	0.99927	0.998425
s000022988	0.956438	0.981038	0.959447	0.987299	0.929177	0.747665	0.981146	0.982262	0.952104	0.951823	0.989577	0.965458	0.981887	0.967951	0.981208	0.999418	0.998404	0.998404	1	0.992569
s000022999	0.982262	0.998931	0.935176	0.944118	0.927899	0.662386	0.968824	0.934028	0.92149	0.921429	0.972021	0.868027	0.87347	0.961271	0.926339	1	0.998973	0.997812	0.997933	0.945365
s000023006	0.932809	0.999404	0.937908	0.944813	0.89797	0.698206	0.973711	0.9125	0.818891	0.818629	0.98345	0.797208	0.937412	0.967808	0.931443	1	0.99943	0.99943	1	0.942818
s000023013	0.824746	0.981811	0.930698	0.943766	0.839088	0.527966	0.895918	0.934693	0.864029	0.80004	0.9359	0.8619	0.927177	0.936215	0.865303	0.999952	0.998336	0.981624	0.998799	0.971059
s000023030	0.828404	0.978901	0.926474	0.936634	0.928113	0.74961	0.951117	0.923026	0.880313	0.880313	0.977204	0.935651	0.936767	0.965545	0.927243	1	0.998845	0.998845	0.997682	0.937848
s000023046	0.99193	0.995752	0.990891	0.992952	0.904265	0.643126	0.979936	0.994026	0.972136	0.971921	0.987062	0.939426	0.990767	0.991802	0.96579	0.99672	0.996404	0.996134	0.996791	0.996521
s000023047	0.975404	0.993512	0.976739	0.979278	0.830132	0.434281	0.964719	0.953563	0.973898	0.973898	0.994968	0.911148	0.978251	0.995851	0.976336	1	0.999282	0.999282	1	0.980068
s000023074	0.99532	0.996323	0.959017	0.979059	0.882261	0.719259	0.974561	0.969051	0.955781	0.955516	0.984046	0.929989	0.969901	0.968493	0.9615	1	0.995912	0.995912	1	0.981574
s000023094	0.868319	0.999726	0.945095	0.982644	0.947323	0.46648	0.948741	0.977484	0.906756	0.90659	0.960635	0.909507	0.966246	0.971793	0.924166	1	1	1	1	0.986317
s000023095	0.96333	0.994922	0.986026	0.995976	0.985343	0.69937	0.966514	0.983906	0.962254	0.96172	0.978193	0.96118	0.994018	0.969846	0.985792	1	0.998527	0.998527	1	0.99788
s000023102	0.801914	0.999088	0.946275	0.955594	0.940912	0.740752	0.957686	0.874681	0.881808	0.881474	0.993044	0.927181	0.714156	0.95694	0.94992	1	0.999677	0.999677	0.998689	0.953185
s000023103	0.796785	0.974026	0.745492	0.908522	0.733112	0.551525	0.891526	0.785755	0.76417	0.757383	0.956102	0.895493	0.822881	0.81182	0.796702	1	0.998577	0.978671	0.979153	0.957262
s000023163	0.964131	0.992063	0.979545	0.994081	0.831633	0.722265	0.986349	0.992763	0.977	0.976862	0.984701	0.903383	0.929935	0.976749	0.982826	1	0.998968	0.998234	1	0.999265
s000023176	0.968307	0.998703	0.982814	0.998166	0.949744	0.750136	0.980103	0.995609	0.974472	0.974125	0.975229	0.973216	0.577033	0.980215	0.982572	1	0.999186	0.999186	1	0.995321
s000023210	0.995281	0.996074	0.943342	0.955614	0.93914	0.631056	0.980523	0.951453	0.937632	0.937455	0.9889	0.935614	0.929892	0.982133	0.937535	1	0.997047	0.997047	1	0.955879
s000023213	0.862747	0.985703	0.885744	0.899082	0.728411	0.590824	0.963219	0.894671	0.886277	0.886117	0.986279	0.856016	0.784413	0.981363	0.881716	1	0.993569	0.99336	0.99872	0.903656
s000023230	0.818564	0.993802	0.902877	0.917583	0.882327	0.616928	0.972865	0.907264	0.899584	0.898817	0.988484	0.911285	0.915828	0.968628	0.908318	1	0.99679	0.994551	0.994671	0.926439
s000023251	0.906024	0.997013	0.964586	0.979675	0.944618	0.520274	0.975133	0.975253	0.966393	0.966209	0.976031	0.981029	0.96981	0.97498	0.97132	1	0.996861	0.996861	1	0.9933
s000023255	0.836877	0.997024	0.922837	0.968971	0.818616	0.413897	0.976704	0.965531	0.936021	0.934646	0.94951	0.959474	0.987061	0.981123	0.955666	0.997215	0.997292	0.997292	0.996387	0.996387
s000023262	0.80965	0.999299	0.9728	0.98602	0.92102	0.763443	0.956018	0.944818	0.957948	0.95645	0.986145	0.91596	0.981421	0.990046	0.970611	0.997608	0.99859	0.99859	1	0.991515
s000023322	0.967448	0.999037	0.852918	0.890485	0.863751	0.613176	0.908981	0.870749	0.85289	0.852622	0.961672	0.835485	0.867538	0.899012	0.863514	1	0.999291	0.997512	0.99272	0.86857
s000023348	0.847536	0.999631	0.988196	0.993801	0.942416	0.772333	0.992641	0.989053	0.989195	0.989195	0.994609	0.999631	0.99424	0.976041	0.974403	1	0.999738	0.999738	1	1
s000023378	0.999738	0.9998	0.899161	0.914553	0.893504	0.721195	0.972531	0.911961	0.864123	0.864048	0.914326	0.867776	0.904873	0.969772	0.902761	0.998726	0.998742	0.998742	1	0.908551
s000023379	1	0.999417	0.981134	0.994026	0.971863	0.768691	0.981709	0.999417	0.96744	0.96744	0.961604	0.937395	0.984624	0.961982	0.979612	1	0.997582	0.997582	1	1
s000023381	1	0.99476	0.979555	0.987448	0.949995	0.796321	0.982903	0.985274	0.950191	0.950087	0.962253	0.979108	0.964019	0.982176	0.939175	1	0.998402	0.998402	1	1
s000023382	0.991514	0.997026	0.949601	0.992784	0.952403	0.771533	0.981547	0.97971	0.967489	0.967225	0.978121	0.965182	0.984364	0.986224	0.972559	0.997882	0.998633	0.998633	1	1
s000023383	0.886447	0.997943	0.956434	0.958771	0.913891	0.765122	0.982799	0.947891	0.912391	0.912323	0.992675	0.909969	0.957164	0.979396	0.95415	1	0.99944	0.99944	1	0.961266
s000023384	0.977958	0.99837	0.956504	0.99178	0.93837	0.69763	0.951708	0.989485	0.912292	0.912244	0.963755	0.940761	0.961255	0.93909	0.955855	1	0.998296	0.996474	0.998987	0.977596
s000023385	0.980506	0.999762	0.965111	0.977007	0.960762	0.759207	0.979305	0.968115	0.876108	0.876025	0.974721	0.812232	0.836492	0.978037	0.962351	1	0.999941	0.999941	1	0.973963
s000023386	0.923155	0.998091	0.96984	0.977656	0.975681	0.73592	0.986397	0.916554	0.94943	0.949259	0.992363	0.931158	0.760505	0.932194	0.938206	1	0.999323	0.998795	0.997828	0.983964
s000023387	1	0.999891	0.974552	0.988371	0.975074	0.928602	0.9962	0.998143	0.978281	0.978133	0.986509	0.929408	0.989004	0.97598	0.95976	1	0.997715	0.997715	1	0.9998
s000023388	0.999829	0.999362	0.981624	0.998969	0.934347	0.763503	0.986207	0.995586	0.976592	0.9765	0.971451	0.966559	0.990083	0.974597	0.985328	0.999896	0.998631	0.998631	0.999738	0.999738
s000023390	0.944998	0.999642	0.775974	0.985402	0.752266	0.565323	0.951145	0.885453	0.883855	0.690272	0.984787	0.728239	0.970099	0.987587	0.770893	0.999878	0.998914	0.998914	1	0.976042
s000023391	0.998025	0.829412	0.736587	0.929018	0.787141	0.517514	0.90727	0.994539	0.743091	0.742989	0.978648	0.797125	0.980559	0.823869	0.89245	1	0.999626	0.999626	1	1
s000023392	0.997605	0.912474	0.823306	0.922875	0.813028	0.624708	0.902516	0.922951	0.778531	0.778468	0.958139	0.798974	0.914033	0.893861	0.910641	1	0.9966	0.9966	1	0.925791
s000023394	0.964856	0.998996	0.995524	0.998542	0.990442	0.883722	0.992128	0.993034	0.95223	0.951917	0.995767	0.975092	0.786885	0.967895	0.98818	1	0.999942	0.999942	1	0.998974
s000023412	0.794552	0.983623	0.89125	0.923536	0.874542	0.612143	0.916829	0.907134	0.879379	0.879292	0.977298	0.859023	0.917198	0.935825	0.909111	1	0.998723	0.988874	0.989822	0.946784
s000023440	0.991797	0.999907	0.984149	0.999815	0.987466	0.776533	0.968962	0.990043	0.898768	0.898346	0.983193	0.9661	0.717239	0.955447	0.981842	1	0.999601	0.999601	1	0.992571
s000023470	0.967755	0.991686	0.905787	0.922805	0.875983	0.57629	0.967757	0.922592	0.874408	0.874114	0.962865	0.893724	0.907456	0.978184	0.892191	1	0.996999	0.996999	0.999859	0.927868
s000023474	0.980756	0.948846	0.892946	0.993639	0.879699	0.43999	0.896904	0.935232	0.883057	0.882887	0.996304	0.847367	0.944924	0.885159	0.943285	1	0.997916	0.997916	1	0.951524
s000023521	0.977171	0.998793	0.990192	0.998307	0.978356	0.573116	0.98313	0.994778	0.987119	0.987052	0.991973	0.93176	0.993963	0.99254	0.98293	1	0.998382	0.998382	1	1
s000023525	0.931219	0.956324	0.142945	0.189055	0.146917	0.109939	0.186716	0.194628	0.170384	0.164421	0.851471	0.360012	0.303964	0.237496	0.29795	0.99872	0.999302	0.393808	0.999796	0.393997
s000023540	0.780563	0.980559	0.986692	0.99305	0.979665	0.799855	0.959569	0.981314	0.959783	0.95956	0.980909	0.958335	0.806648	0.957112	0.978603	1	0.99924	0.998631	0.998809	0.998212
s000023678	0.905691	0.99827	0.967349	0.976793	0.942913	0.79337	0.979629	0.96565	0.952455	0.952325	0.988984	0.963786	0.965634	0.982166	0.949874	1	0.997568	0.997568	0.99965	0.978606
s000023713	0.926922	0.959978	0.988715	0.994211	0.953161	0.68456	0.942004	0.979178	0.958773	0.958435	0.990555	0.988386	0.986434	0.984799	0.984901	1	0.998496	0.998496	1	0.995715
s000023714	0.765484	0.994528	0.854844	0.879532	0.853112	0.581288	0.953575	0.865765	0.846884	0.846119	0.976838	0.800105	0.863951	0.944231	0.862561	1	0.999577	0.997941	0.998365	0.891557
s000023731	0.983776	0.999937	0.986966	0.988036	0.984362	0.934966	0.996892	0.988036	0.984544	0.981156	0.998577	0.975848	0.987595	0.995702	0.98609	1	0.999937	0.999937	1	0.988577
s000023741	0.978771	0.999811	0.996518	0.992005	0.997191	0.989651	0.971513	0.996685	0.989096	0.987829	0.999407	0.882148	0.999744	0.997083	0.996151	1	1	1	1	1
s000023789	0.791797	0.999022	0.895563	0.916546	0.885759	0.638027	0.963034	0.904349	0.890964	0.890716	0.968873	0.909472	0.899053	0.9643	0.901698	1	0.998171	0.997441	1	0.919002
s000023792	0.909634	0.996541	0.912709	0.928626	0.910046	0.624244	0.952202	0.907169	0.873716	0.873316	0.968388	0.877546	0.90184	0.964873	0.895806	1	0.995649	0.995649	0.998642	0.929118
s000023841	0.867778	0.991966	0.951705	0.956978	0.939111	0.625066	0.958434	0.905505	0.896858	0.896411	0.976064	0.934144	0.876786	0.948817	0.938494	1	0.998318	0.997674	0.998764	0.969325
s000023855	0.983779	0.997916	0.883395	0.902722	0.877203	0.668554	0.957883	0.900514	0.883729	0.883729	0.989251	0.846828	0.898355	0.97667	0.894553	1	0.999062	0.999062	1	0.902036
s000023856	0.934615	0.980142	0.938975	0.953582	0.910549	0.642495	0.971162	0.945113	0.927655	0.927655	0.991871	0.939498	0.930372	0.978535	0.951866	1	0.999784	0.999784	1	0.956508
s000023863	1	0.956218	0.196513	0.945925	0.193811	0.845759	0.875117	0.875082	0.874282	0.850798	0.248482	0.969798	0.944232	0.957087	0.410912	0.960832	0.96216	0.96216	0.999787	0.995053
s000023867	0.976635	0.997954	0.976251	0.985807	0.947548	0.678726	0.951274	0.952483	0.925328	0.925302	0.970244	0.944512	0.976384	0.96122	0.968931	0.999949	0.998312	0.998312	0.999014	0.990376
s000023879	0.959371	0.977423	0.916595	0.952221	0.881759	0.740851	0.898783	0.919778	0.896887	0.895796	0.959061	0.921441	0.966611	0.912758	0.949916	1	0.995919	0.995919	0.996181	0.978233
s000023893	0.784417	0.98674	0.987127	0.987919	0.936125	0.696172	0.957692	0.936953	0.927064	0.8977	0.988125	0.916994	0.980167	0.980146	0.950712	1	0.998747	0.998747	0.998154	0.997686
s000023894	0.992117	0.998925	0.964111	0.978227	0.941379	0.801216	0.983677	0.972803	0.95181	0.951746	0.98282	0.973139	0.969671	0.980545	0.956335	1	0.997709	0.993426	0.998869	0.985048
s000023895	0.937653	0.993055	0.976714	0.991688	0.980489	0.671959	0.977702	0.98885	0.979547	0.979443	0.95939	0.981479	0.988878	0.953092	0.981558	0.999629	0.993544	0.993544	0.999629	0.999629
s000023969	0.781085	0.986211	0.825956	0.932902	0.760986	0.6537	0.930821	0.881147	0.88014	0.826266	0.954462	0.868167	0.934448	0.92186	0.863737	0.999537	0.988241	0.984232	0.988411	0.957628
s000025993	0.965019	0.96162	0.890316	0.934266	0.81158	0.583018	0.948805	0.923676	0.869812	0.869732	0.979933	0.869945	0.920055	0.928635	0.920635	1	0.998752	0.998752	0.998669	0.93507
s000026011	0.752532	0.982038	0.916138	0.921016	0.903403	0.702742	0.958005	0.907071	0.874895	0.874725	0.993543	0.89225	0.887389	0.980776	0.90567	1	0.998873	0.998157	0.999284	0.92274
s000026027	0.795771	0.997541	0.970835	0.974034	0.806043	0.581035	0.98242	0.957126	0.954641	0.806257	0.988608	0.805976	0.955296	0.977923	0.814984	1	0.998686	0.998686	1	0.976829
s000026028	0.946396	0.999295	0.962469	0.967679	0.917498	0.722139	0.984771	0.936097	0.893663	0.893473	0.988424	0.954447	0.910249	0.978235	0.959988	1	0.998832	0.998205	1	0.971784
s000026033	0.977065	0.999073	0.969934	0.973998	0.947662	0.702383	0.972454	0.958002	0.943284	0.943222	0.978118	0.942322	0.93533	0.966691	0.959414	1	0.998966	0.998966	1	0.975149
s000026037	0.913296	0.978916	0.933466	0.973473	0.883607	0.676117	0.95247	0.922647	0.901382	0.901101	0.977179	0.932141	0.957288	0.946002	0.947325	0.998167	0.998451	0.993685	0.995333	0.986849
s000026044	0.815617	0.998993	0.916018	0.954687	0.865353	0.609531	0.968085	0.950564	0.892449	0.841756	0.942176	0.702726	0.937045	0.93651	0.889593	0.999939	0.999649	0.999649	1	0.980013
s000026047	0.773498	0.984948	0.919084	0.922278	0.89708	0.705872	0.91493	0.87019	0.88874	0.888641	0.994289	0.847052	0.902006	0.984642	0.910585	1	0.998544	0.998544	1	0.924389
s000026056	0.991924	0.96902	0.835228	0.854545	0.836477	0.694587	0.847222	0.855679	0.856432	0.849157	0.88513	0.76707	0.939511	0.893341	0.898472	1	1	0.999792	0.999104	0.998896
s000026071	0.87219	0.99863	0.961652	0.963136	0.927093	0.613154	0.99394	0.958015	0.747905	0.745959	0.998478	0.854288	0.831279	0.805611	0.959146	1	0.999962	0.999962	0.99943	0.964224
s000026081	0.95688	0.998576	0.939172	0.945951	0.927329	0.711724	0.984071	0.931277	0.888115	0.887608	0.993239	0.905534	0.891895	0.981553	0.938837	1	0.999044	0.998233	1	0.943769
s000026083	0.858387	0.992395	0.903143	0.945893	0.893614	0.731618	0.908249	0.902192	0.838713	0.837594	0.967656	0.913917	0.920875	0.91368	0.919255	0.999942	0.998512	0.97985	1	0.959567
s000026085	0.990005	0.987669	0.980864	0.996875	0.873378	0.2152	0.980195	0.998126	0.978604	0.978467	0.995967	0.97851	0.995928	0.983823	0.990679	1	0.999779	0.999779	1	1
s000026094	0.878467	0.996311	0.916978	0.93769	0.892771	0.734371	0.969655	0.904852	0.894958	0.89449	0.983284	0.900814	0.870827	0.944159	0.922936	1	0.998881	0.998881	1	0.935254
s000026095	0.814723	0.999512	0.968515	0.984772	0.931367	0.820684	0.976355	0.975501	0.917104	0.917001	0.991901	0.935036	0.968107	0.986261	0.957394	1	0.998843	0.998717	0.999874	0.976409
s000026096	0.820317	0.992083	0.927865	0.934686	0.899005	0.606738	0.960154	0.921774	0.904425	0.904371	0.981827	0.872861	0.913403	0.941045	0.927414	1	0.998393	0.998393	1	0.938433
s000026098	0.974957	0.999499	0.883968	0.993986	0.875173	0.708678	0.981795	0.990871	0.97262	0.867557	0.989383	0.838655	0.995754	0.991545	0.883064	0.999524	0.999424	0.999424	0.998524	0.998088
s000026099	0.998495	0.994953	0.937967	0.977712	0.932031	0.703426	0.962942	0.976147	0.963605	0.963012	0.964903	0.784328	0.962533	0.961503	0.948961	1	0.995485	0.994995	0.999509	0.999509
s000026101	1	1	0.915871	0.999277	0.877791	0.860464	0.995877	0.99953	0.99953	0.998825	0.8496	0.865126	0.99953	0.993118	0.962554	1	0.999553	0.999553	1	1
s000026102	0.998802	0.999912	0.958743	0.99091	0.946395	0.833611	0.976415	0.992879	0.960728	0.960143	0.972368	0.948372	0.735702	0.99636	0.940984	1	0.994987	0.994987	1	0.987188
s000026105	1	0.87887	0.84312	0.997369	0.854692	0.765388	0.919713	0.997163	0.844731	0.844731	0.985694	0.617793	0.99502	0.850586	0.991403	1	0.994286	0.994286	1	1
s000026108	0.997761	0.968036	0.928725	0.980611	0.937736	0.670919	0.965827	0.985439	0.927427	0.92687	0.982469	0.947425	0.838858	0.946803	0.963637	1	0.99846	0.997407	0.999921	0.986289
s000026109	0.990573	0.999484	0.889746	0.918145	0.857595	0.582242	0.945104	0.907799	0.837863	0.837783	0.949098	0.877805	0.886183	0.937868	0.875377	1	0.998058	0.998058	1	0.900586
s000026110	1	0.992463	0.936811	0.987243	0.905254	0.840322	0.963932	0.986492	0.979208	0.978419	0.996673	0.928677	0.986563	0.986271	0.9784	0.999063	0.98209	0.98209	1	0.99505
s000026111	0.89092	0.996854	0.984393	0.993099	0.981767	0.929905	0.979355	0.981656	0.910406	0.910323	0.99516	0.913411	0.986385	0.991248	0.981696	0.999566	0.9996	0.9996	1	0.990105
s000026112	0.982941	0.975163	0.841719	0.947944	0.891516	0.582883	0.961492	0.93991	0.91736	0.91687	0.973564	0.824478	0.940181	0.95353	0.940431	1	0.997824	0.996143	0.999414	0.950072
s000026113	0.920102	0.962545	0.948845	0.997988	0.944004	0.804556	0.959574	0.985837	0.91733	0.917056	0.989195	0.939044	0.992926	0.944285	0.987364	1	0.998305	0.998305	1	1
s000026115	1	0.999904	0.94565	0.986879	0.941206	0.81943	0.994754	0.997527	0.982574	0.943442	0.9751	0.946579	0.993861	0.978029	0.938018	1	0.99952	0.99952	1	1
s000026116	0.828858	0.99906	0.881237	0.886212	0.87956	0.723148	0.975359	0.880951	0.868826	0.868788	0.985551	0.872615	0.734742	0.961543	0.883457	1	0.998986	0.998853	0.999668	0.887512
s000026119	0.771388	0.999194	0.914588	0.918513	0.854971	0.64816	0.976516	0.883988	0.825076	0.775921	0.969709	0.837366	0.882007	0.95548	0.830013	1	0.999307	0.999307	0.99804	0.917211
s000026122	1	0.955444	0.947855	0.998843	0.933068	0.792074	0.954165	0.994261	0.935767	0.935307	0.947164	0.945907	0.992043	0.932793	0.990298	1	0.999556	0.999556	1	1
s000026123	0.986965	0.999317	0.997278	0.998766	0.980732	0.924776	0.995287	0.988389	0.848684	0.848329	0.995049	0.858218	0.979829	0.995793	0.990526	0.997707	0.99931	0.99931	1	1
s000026124	0.795876	0.990898	0.933956	0.936965	0.885404	0.757273	0.973808	0.910626	0.856002	0.855746	0.982964	0.934962	0.910884	0.955201	0.928717	1	0.999139	0.999139	1	0.941136
s000026125	0.999323	0.748828	0.72968	0.988062	0.702354	0.464271	0.866473	0.988224	0.709605	0.70954	0.969225	0.723869	0.963464	0.742578	0.954606	1	0.997874	0.997874	1	0.991652
s000026129	0.948889	0.999146	0.972128	0.986454	0.970909	0.751604	0.976583	0.974548	0.689072	0.684622	0.973057	0.699919	0.976447	0.993049	0.948329	0.998838	0.999503	0.999175	1	0.994467
s000026130	0.998915	0.96695	0.956669	0.999269	0.956272	0.71291	0.966367	0.995596	0.945259	0.945169	0.982628	0.928433	0.996703	0.946147	0.990605	1	0.997413	0.997413	1	1
s000026132	0.986215	0.998135	0.976083	0.981595	0.890311	0.696364	0.987169	0.977817	0.93762	0.937561	0.989072	0.774887	0.979276	0.974994	0.956453	1	0.998858	0.998858	1	0.985087
s000026134	0.993206	0.99649	0.986397	0.9895	0.838643	0.732215	0.992614	0.990062	0.952612	0.952519	0.997492	0.919825	0.990769	0.986186	0.977376	1	0.998319	0.998319	1	0.99428
s000026135	0.96674	0.997465	0.955309	0.977345	0.898733	0.631383	0.980124	0.961017	0.944601	0.944418	0.986049	0.961737	0.928222	0.974711	0.962243	1	0.998953	0.998779	0.999826	0.984677
s000026137	0.998092	0.996793	0.969538	0.975367	0.949768	0.797804	0.987564	0.974521	0.94108	0.94108	0.986353	0.927207	0.791618	0.977304	0.960602	1	0.999297	0.999297	1	0.976866
s000026138	0.999646	0.999021	0.94296	0.94798	0.923886	0.76413	0.985768	0.942972	0.737711	0.737488	0.984153	0.721212	0.943217	0.982152	0.940446	1	0.999173	0.999173	0.998452	0.949232
s000026139	0.977532	0.984085	0.969949	0.997619	0.944935	0.580308	0.973713	0.99579	0.950218	0.94986	0.986078	0.955942	0.992339	0.967076	0.975452	1	0.998987	0.998987	1	0.994005
s000026140	1	0.995079	0.890885	0.986131	0.910204	0.59949	0.921284	0.990983	0.834091	0.833706	0.924788	0.906651	0.943057	0.936297	0.939604	0.99986	0.999167	0.999167	1	0.94949
s000026141	0.849256	0.999172	0.916251	0.924766	0.922009	0.675303	0.97074	0.904296	0.852315	0.852111	0.977989	0.906344	0.873757	0.960091	0.908391	1	0.999224	0.999224	1	0.939185
s000026143	1	0.998948	0.980306	0.995652	0.972031	0.909456	0.994485	0.995071	0.993193	0.992104	0.990884	0.96455	0.995796	0.995585	0.991626	0.997833	0.999461	0.999461	1	1
s000026183	0.983248	0.990178	0.948586	0.965914	0.915527	0.722362	0.941739	0.9604	0.947398	0.94728	0.990555	0.93934	0.965123	0.954031	0.957631	0.999975	0.997095	0.997001	0.99964	0.979299
s000026184	0.99848	0.983214	0.953793	0.974232	0.875833	0.727837	0.978603	0.957446	0.943393	0.943295	0.986353	0.907613	0.971066	0.976344	0.966989	1	0.999159	0.999159	1	0.978027
s000026189	0.966379	0.996805	0.940268	0.958058	0.903471	0.591473	0.940677	0.90825	0.896899	0.896725	0.982673	0.896972	0.914247	0.968573	0.917122	1	0.998275	0.997767	0.999492	0.956008
s000026190	0.955397	0.996463	0.798963	0.900667	0.79584	0.574271	0.866679	0.882283	0.801748	0.801434	0.878007	0.944254	0.81575	0.891067	0.864931	0.998879	0.997962	0.997962	1	0.967494
s000026195	0.952553	0.998169	0.989849	0.99655	0.856002	0.705471	0.968324	0.982607	0.972087	0.971989	0.972905	0.981383	0.991071	0.977062	0.972131	1	0.998095	0.998095	1	1
s000026423	0.936047	0.978882	0.894802	0.93917	0.89506	0.654106	0.895121	0.916076	0.85204	0.851704	0.94744	0.87783	0.901015	0.894585	0.924018	0.999911	0.998996	0.996019	0.997024	0.969773
s000026427	0.994415	0.998585	0.951199	0.977758	0.954368	0.686676	0.943663	0.973794	0.930107	0.929597	0.97975	0.958982	0.861457	0.964066	0.970768	1	0.997797	0.997797	1	0.992568
s000026474	0.813301	0.998469	0.946172	0.955166	0.930717	0.62947	0.969523	0.900234	0.909763	0.909329	0.989452	0.912001	0.944449	0.983117	0.945911	1	0.998541	0.997817	1	0.957796
s000026498	0.999149	0.99773	0.979347	0.987621	0.961574	0.668475	0.967804	0.988758	0.935482	0.935482	0.985744	0.867664	0.984768	0.984937	0.939672	1	0.998366	0.996906	1	0.996712
s000026500	0.853655	0.977683	0.894675	0.935394	0.893476	0.763329	0.918531	0.936576	0.880538	0.87833	0.926684	0.948435	0.945912	0.933503	0.925858	0.999847	0.997121	0.994759	0.997698	0.994647
s000026518	0.936492	0.997609	0.951278	0.962177	0.882974	0.67759	0.958297	0.940656	0.898393	0.838047	0.971121	0.874954	0.935516	0.954889	0.884897	1	0.998665	0.997653	0.998987	0.965164
s000026519	0.99155	0.998147	0.939259	0.951504	0.933453	0.686913	0.983053	0.949814	0.938751	0.93871	0.987311	0.947839	0.946687	0.981851	0.935044	1	0.997649	0.996413	0.998468	0.957498
s000026526	0.901075	0.970661	0.86072	0.889037	0.860977	0.667402	0.881151	0.862813	0.858595	0.856637	0.956991	0.86244	0.866005	0.865917	0.876531	0.999771	0.997313	0.953573	0.990914	0.918726
s000026529	0.765074	0.995803	0.916698	0.925851	0.880103	0.6621	0.980265	0.902716	0.892152	0.892134	0.987061	0.853802	0.844812	0.943257	0.908639	1	0.998171	0.998171	1	0.927394
s000026555	0.877022	0.987844	0.914445	0.965197	0.895182	0.701083	0.90696	0.915764	0.888064	0.885862	0.949352	0.901314	0.934115	0.92355	0.921864	0.995158	0.996479	0.996124	0.997029	0.965062
s000026583	0.954976	0.999378	0.969661	0.992335	0.972838	0.846781	0.98674	0.989406	0.975821	0.97558	0.976062	0.997143	0.984912	0.975246	0.957215	1	0.999925	0.999925	1	0.999784
s000026598	0.995178	0.998399	0.980113	0.995406	0.965965	0.690512	0.966583	0.991709	0.966393	0.965494	0.973173	0.977399	0.972849	0.962291	0.950072	0.999417	0.996796	0.996796	0.999197	0.992227
s000026607	0.989592	0.999454	0.959261	0.963149	0.836789	0.720289	0.986043	0.962651	0.954431	0.953704	0.984417	0.930784	0.962485	0.989297	0.961805	1	0.999551	0.999401	0.99985	0.963815
s000026608	0.986254	0.997128	0.9106	0.980761	0.842139	0.708456	0.908575	0.933008	0.911483	0.909466	0.87485	0.900292	0.894697	0.896597	0.913182	1	0.990496	0.990496	1	0.999743
s000026612	0.95058	0.993544	0.966707	0.986247	0.970719	0.666834	0.978654	0.971666	0.92561	0.925254	0.983769	0.899613	0.980211	0.981727	0.949679	1	0.998087	0.998087	1	0.98681
s000026618	0.990974	0.998814	0.93589	0.948377	0.890931	0.746153	0.97938	0.947886	0.919205	0.919038	0.991833	0.919519	0.745819	0.964242	0.947548	1	0.997885	0.997255	1	0.953627
s000026630	0.865874	0.99413	0.915957	0.921754	0.901013	0.64025	0.943212	0.860368	0.879474	0.879337	0.972369	0.903529	0.911157	0.942073	0.908601	0.99969	0.997534	0.985641	0.998358	0.933526
s000026635	0.972203	0.997117	0.930925	0.935946	0.895307	0.761045	0.980703	0.930313	0.913204	0.913002	0.989535	0.923817	0.921163	0.971691	0.923564	1	0.99865	0.998326	0.997041	0.934789
s000026649	0.950749	0.968321	0.90555	0.989787	0.849608	0.577835	0.962911	0.949617	0.88478	0.883932	0.983541	0.898349	0.987327	0.962083	0.984849	0.998413	0.999855	0.999855	1	0.994999
s000026652	0.954078	0.977474	0.938866	0.967202	0.921195	0.691629	0.946852	0.953492	0.931385	0.928183	0.966982	0.925605	0.956037	0.95213	0.960974	0.999525	0.995563	0.994049	0.99067	0.989754
s000026659	0.966929	0.964717	0.920451	0.959086	0.917221	0.638535	0.930314	0.941229	0.868703	0.867956	0.985353	0.836481	0.910234	0.940284	0.950282	0.999611	0.999348	0.998965	0.999616	0.967691
s000026661	0.998421	0.987618	0.83279	0.853297	0.823771	0.594053	0.958257	0.851751	0.796479	0.796391	0.975884	0.783929	0.833088	0.943886	0.844211	0.999951	0.999071	0.999071	0.992749	0.854032
s000027201	0.987576	0.995509	0.91451	0.931669	0.889327	0.698082	0.962604	0.915768	0.912198	0.911949	0.96611	0.883555	0.920635	0.953953	0.910979	1	0.997393	0.993921	0.996528	0.94248
s000027204	0.956684	0.998096	0.965785	0.974943	0.885774	0.763317	0.973767	0.971158	0.956439	0.956277	0.976412	0.97541	0.97255	0.957118	0.959597	1	0.998079	0.997386	1	0.981195
s000027237	0.759973	0.997506	0.986626	0.997789	0.751927	0.59032	0.953643	0.887427	0.815119	0.814909	0.995233	0.988799	0.986178	0.971724	0.993052	1	0.998122	0.998122	1	1
s000027243	0.958461	0.997036	0.945537	0.958597	0.855114	0.604414	0.963103	0.929602	0.843849	0.791736	0.976575	0.860832	0.926515	0.94225	0.893254	1	0.99921	0.99921	1	0.962918
s000027275	0.884198	0.96917	0.910169	0.960735	0.905746	0.410759	0.966033	0.959077	0.913428	0.913199	0.984893	0.766578	0.949956	0.957821	0.94857	1	0.998955	0.998955	1	0.959482
s000027323	0.813156	0.99527	0.938344	0.959017	0.922285	0.650622	0.970787	0.925294	0.866435	0.866105	0.976171	0.900306	0.953936	0.965228	0.940461	0.999868	0.997385	0.995685	0.997969	0.973023
s000027353	0.757504	0.993095	0.925744	0.982878	0.754024	0.541026	0.958752	0.967936	0.893905	0.893048	0.944503	0.971666	0.959057	0.957032	0.925909	0.998287	0.995508	0.995017	0.994812	0.980777
s000027363	0.882616	0.982784	0.917871	0.940067	0.883835	0.715398	0.937295	0.914893	0.905934	0.905865	0.964099	0.949637	0.940814	0.944498	0.936328	0.999707	0.997956	0.98523	0.994937	0.971896
s000027364	0.997639	0.998092	0.987963	0.995075	0.964851	0.649664	0.98658	0.954147	0.955691	0.955592	0.984873	0.724917	0.985107	0.988024	0.969426	0.997417	0.999162	0.999162	1	0.996871
s000027574	0.795063	0.999782	0.909959	0.9155	0.876266	0.689557	0.973538	0.900973	0.891908	0.891865	0.991339	0.803126	0.910544	0.962529	0.911891	1	0.99968	0.99968	0.999906	0.918609
s000027589	0.851312	0.992026	0.858412	0.907255	0.828401	0.662231	0.91577	0.88891	0.844615	0.844542	0.960199	0.881726	0.902209	0.912973	0.889329	1	0.992807	0.961905	0.986353	0.924567
s000027601	0.94239	0.991038	0.977954	0.997439	0.974069	0.638531	0.977019	0.98777	0.953256	0.95292	0.996985	0.873433	0.961618	0.990573	0.976515	1	0.998403	0.998403	0.999471	0.999471
s000027602	0.899623	0.999045	0.895453	0.995431	0.881814	0.676863	0.848377	0.846479	0.788382	0.788382	0.985104	0.726815	0.890505	0.885877	0.886935	1	0.999358	0.999101	1	0.901798
s000027603	0.969441	0.998933	0.976494	0.991818	0.944412	0.676939	0.963932	0.979065	0.954262	0.954262	0.965972	0.911901	0.983414	0.970605	0.973162	1	0.99903	0.99903	0.99935	0.993488
s000027604	0.787658	0.987083	0.895276	0.920605	0.89618	0.6362	0.937353	0.903838	0.877639	0.877086	0.962444	0.874667	0.914225	0.947669	0.908632	1	0.991798	0.988947	0.999389	0.936811
s000027648	0.991751	0.978723	0.93619	0.971143	0.928288	0.712397	0.950935	0.966157	0.925766	0.925641	0.948902	0.931657	0.975488	0.92757	0.967564	1	0.998915	0.998915	1	0.998753
s000027659	0.942194	0.874163	0.778545	0.908265	0.775913	0.704837	0.919073	0.890315	0.748025	0.747817	0.986107	0.73174	0.906587	0.864102	0.904273	0.99998	0.995525	0.994846	0.99932	0.914805
s000027665	0.851468	0.985454	0.680431	0.757765	0.680434	0.550296	0.705233	0.722867	0.684946	0.683043	0.955585	0.684269	0.77348	0.725065	0.759286	0.997848	0.983513	0.79539	0.907198	0.791882
s000027713	0.827163	0.999184	0.957919	0.971139	0.942455	0.653263	0.958039	0.943734	0.882047	0.881945	0.965791	0.938663	0.955892	0.966576	0.953338	1	0.999252	0.999252	1	0.966515
s000027731	0.84623	0.999293	0.934263	0.942503	0.91494	0.672671	0.979155	0.92871	0.907937	0.907596	0.99464	0.92345	0.934678	0.98126	0.933607	1	0.998187	0.998187	1	0.94269
s000027736	0.998597	0.961547	0.890488	0.948406	0.890397	0.708756	0.96274	0.933975	0.896228	0.896094	0.962534	0.864964	0.942069	0.951051	0.9367	0.999772	0.999169	0.999025	0.999857	0.950199
s000027752	0.867491	0.963831	0.920374	0.968427	0.89563	0.734844	0.940173	0.92297	0.821916	0.821815	0.982747	0.910851	0.724436	0.922054	0.950744	1	0.999854	0.999854	1	0.961956
s000027785	0.86709	0.999819	0.987219	0.993955	0.970383	0.757681	0.978807	0.989759	0.930004	0.930004	0.979522	0.965947	0.785287	0.960899	0.985772	1	0.999397	0.999397	0.992825	0.985977
s000027809	0.945973	0.998789	0.932111	0.946929	0.870953	0.457641	0.961989	0.922447	0.900835	0.900752	0.984351	0.898355	0.928261	0.968656	0.923921	1	0.997812	0.997812	1	0.947166
s000027818	0.837777	0.999468	0.955803	0.997561	0.922676	0.720989	0.950387	0.92204	0.954605	0.954328	0.981971	0.930784	0.871248	0.939774	0.956124	1	0.999283	0.999283	1	0.972784
s000027833	0.966752	0.961545	0.937541	0.989323	0.898533	0.55413	0.943043	0.961409	0.901048	0.901048	0.983862	0.956197	0.984057	0.944992	0.974335	1	0.997042	0.997042	1	0.994803
s000027840	0.829961	0.99584	0.932684	0.94955	0.909159	0.626488	0.970977	0.943107	0.917056	0.916354	0.985789	0.889738	0.933567	0.957012	0.932753	0.999941	0.999049	0.999049	0.998409	0.948731
s000027855	0.810987	0.998482	0.959632	0.98731	0.950944	0.77898	0.951341	0.970713	0.945944	0.945944	0.978306	0.948138	0.962246	0.967948	0.94428	1	0.998155	0.997311	0.999156	0.973518
s000027858	0.881523	0.996547	0.959038	0.974675	0.953256	0.751924	0.976885	0.968691	0.943374	0.94332	0.976113	0.939125	0.897423	0.951948	0.955045	0.999774	0.999413	0.999413	1	0.975169
s000027878	0.987633	0.998938	0.984751	0.993983	0.908039	0.781847	0.964154	0.944037	0.95024	0.950129	0.993111	0.972608	0.992952	0.992458	0.991362	1	0.997716	0.997716	1	1
s000027879	0.781431	0.983367	0.93532	0.960187	0.927181	0.743657	0.970208	0.892963	0.881494	0.881283	0.990855	0.890097	0.959349	0.967581	0.945518	1	0.999102	0.999102	0.998415	0.967567
s000027888	0.904203	0.969796	0.94297	0.993254	0.941225	0.743297	0.952627	0.954077	0.883716	0.883654	0.9856	0.948176	0.973748	0.959542	0.983411	1	0.997927	0.997927	1	0.992947
s000027889	0.987423	0.982216	0.971502	0.998171	0.962578	0.727045	0.974244	0.960883	0.895224	0.895177	0.989643	0.96664	0.994496	0.971386	0.987095	1	0.999165	0.999165	1	1
s000027898	0.985246	0.998912	0.945445	0.948042	0.944942	0.718362	0.977378	0.987813	0.933271	0.933205	0.984721	0.992938	0.992415	0.99044	0.897125	1	0.999813	0.999813	1	0.999404
s000027901	0.806862	0.998376	0.978014	0.988866	0.879213	0.557673	0.953795	0.963649	0.919553	0.919553	0.989385	0.971621	0.971129	0.964827	0.956151	1	0.997935	0.997935	1	0.99025
s000027903	0.818721	0.997755	0.501606	0.518798	0.499827	0.348425	0.959611	0.503009	0.444825	0.444728	0.985109	0.378831	0.486849	0.945228	0.502855	1	0.999724	0.999078	0.99874	0.523588
s000027909	0.872274	0.998585	0.972252	0.986308	0.963877	0.729665	0.981702	0.976554	0.951212	0.951092	0.99213	0.969837	0.971815	0.966418	0.954779	1	0.99821	0.99821	1	0.986771
s000028089	0.941485	0.993468	0.925755	0.935792	0.92715	0.644589	0.989423	0.933619	0.811531	0.811498	0.991883	0.839563	0.932437	0.862237	0.925991	1	0.999982	0.999982	0.999444	0.935793
s000028118	0.777444	0.995299	0.964493	0.985022	0.931943	0.781069	0.988382	0.992947	0.906899	0.864779	0.841729	0.940191	0.842903	0.964398	0.783206	0.996796	0.999678	0.999678	0.998198	0.998109
s000028127	0.858494	0.998281	0.940862	0.975222	0.924282	0.784776	0.968938	0.952997	0.881052	0.872842	0.957985	0.896966	0.892369	0.957893	0.921004	0.999331	0.999684	0.990071	0.997093	0.986139
s000028135	0.886602	0.999461	0.985162	0.99717	0.965426	0.792336	0.989291	0.964978	0.939928	0.932593	0.995797	0.973671	0.996808	0.989535	0.978152	0.999054	0.999163	0.999163	1	0.999065
s000028154	0.822862	0.992476	0.956816	0.969884	0.923232	0.568897	0.974655	0.960215	0.871183	0.870387	0.972124	0.92208	0.964171	0.920152	0.959998	1	0.999355	0.999168	0.996987	0.97126
s000028206	0.897745	0.995967	0.979046	0.986742	0.950182	0.760517	0.970278	0.969245	0.926813	0.926133	0.982635	0.97649	0.968992	0.967465	0.962999	1	0.998776	0.998776	1	0.989371
s000028227	0.795703	0.995149	0.978116	0.994143	0.955176	0.751516	0.961489	0.97448	0.891439	0.891072	0.976958	0.938728	0.77738	0.917261	0.976256	0.999978	0.997714	0.997714	0.995173	0.990174
s000028242	0.813302	0.976082	0.695804	0.819548	0.705483	0.471821	0.84095	0.789605	0.714326	0.696246	0.910552	0.795485	0.681523	0.779878	0.805863	0.999551	0.999216	0.968815	0.966588	0.931217
s000028281	0.987642	0.995433	0.973327	0.991096	0.96808	0.851642	0.960395	0.972101	0.95577	0.955441	0.98659	0.958938	0.61249	0.964413	0.966134	0.999929	0.998415	0.998415	0.999156	0.986077
s000028287	0.900494	0.999854	0.968144	0.993259	0.988393	0.921719	0.989953	0.98776	0.963384	0.962819	0.996942	0.974916	0.461481	0.987301	0.989336	1	0.999984	0.999768	0.999349	0.993837
s000028310	0.792974	0.981152	0.909425	0.952349	0.892173	0.492606	0.957328	0.92823	0.890191	0.872451	0.987065	0.830979	0.900898	0.949984	0.90998	1	0.999252	0.990914	0.996149	0.959907
s000028311	0.787578	0.979448	0.891347	0.938345	0.854831	0.516216	0.934895	0.914394	0.825083	0.819612	0.983444	0.86369	0.891938	0.9011	0.903075	1	0.99867	0.995776	0.995382	0.939619
s000028366	0.93374	0.99238	0.899771	0.96793	0.9377	0.614121	0.962568	0.959089	0.879452	0.879176	0.97841	0.940337	0.966206	0.920611	0.945781	0.999566	0.999894	0.999894	1	0.979599
s000028430	0.788912	0.951946	0.860366	0.890037	0.844839	0.631998	0.889154	0.876694	0.853081	0.852994	0.923846	0.893771	0.913925	0.916651	0.899631	0.999871	0.994758	0.990556	0.99137	0.964633
s000028483	0.881082	0.988359	0.917841	0.930399	0.911082	0.730203	0.958163	0.921829	0.905415	0.905415	0.984999	0.872294	0.918938	0.944586	0.914302	0.999737	0.998238	0.997536	1	0.934569
s000028506	0.979571	0.99549	0.98676	0.993743	0.982948	0.922567	0.983769	0.989691	0.968665	0.968584	0.994919	0.981131	0.474305	0.9751	0.988638	1	0.999501	0.999337	0.999319	0.995375
s000028545	0.94458	0.951407	0.970653	0.980298	0.9414	0.653482	0.925316	0.976704	0.950321	0.950238	0.983936	0.936924	0.976365	0.981712	0.973193	1	0.998057	0.997794	0.99944	0.985478
s000028620	0.982761	0.99556	0.964945	0.967717	0.963325	0.880263	0.967495	0.963497	0.944699	0.944605	0.983157	0.964597	0.964592	0.979598	0.961773	1	0.999708	0.989757	0.998251	0.971392
s000028647	0.975532	0.994496	0.986706	0.99103	0.981043	0.940426	0.983135	0.982969	0.971922	0.971922	0.987372	0.981793	0.988719	0.990416	0.986233	0.999676	0.998088	0.997361	0.998648	0.993301
s000028653	0.756307	0.932026	0.833245	0.930715	0.838648	0.620583	0.925165	0.923757	0.709802	0.709462	0.955266	0.845781	0.795224	0.852973	0.89974	0.999764	0.998441	0.998441	0.999902	0.925967
s000028663	0.841043	0.999318	0.945059	0.957119	0.926449	0.429581	0.915483	0.934117	0.875436	0.875172	0.96758	0.656118	0.822881	0.899718	0.874967	1	0.999688	0.999688	1	0.962509
s000028710	0.896472	0.970991	0.931486	0.978077	0.91743	0.541811	0.968689	0.965681	0.925217	0.925148	0.977565	0.8939	0.968562	0.954771	0.953808	0.999503	0.998263	0.998263	1	0.980015
s000028726	0.925173	0.998048	0.97882	0.997002	0.972024	0.6809	0.960178	0.977863	0.863707	0.862667	0.983511	0.952964	0.790549	0.917711	0.969492	1	0.998905	0.998905	0.998598	0.990508
s000028727	0.99692	0.995935	0.95583	0.972402	0.938182	0.433538	0.970409	0.972884	0.953455	0.953337	0.97761	0.970371	0.969318	0.964031	0.952493	1	0.995874	0.995874	1	0.98243
s000028737	1	0.981871	0.969091	0.998733	0.940698	0.561623	0.979876	0.998526	0.96388	0.96348	0.987234	0.969879	0.9865	0.972631	0.981977	1	0.996587	0.996367	1	0.998231
s000028748	0.999079	0.991463	0.9836	0.999079	0.935147	0.757075	0.982794	0.997882	0.980762	0.98056	0.993522	0.967874	0.996437	0.979515	0.993555	1	0.998294	0.998294	1	0.998761
s000028768	0.88077	0.999693	0.853792	0.994847	0.986693	0.765055	0.9807	0.985671	0.92679	0.926303	0.994891	0.978157	0.754733	0.956732	0.977078	1	0.999744	0.999402	0.999232	0.995409
s000028817	0.909826	0.998815	0.935131	0.941691	0.913162	0.724722	0.9753	0.894879	0.83252	0.83231	0.98476	0.922615	0.930179	0.969632	0.923514	1	0.99853	0.9982	1	0.945421
s000028819	0.763671	0.877047	0.506374	0.766782	0.493103	0.438664	0.51606	0.511147	0.514304	0.513611	0.84447	0.78111	0.906346	0.76255	0.776308	0.999883	0.880259	0.801455	0.599159	0.574819
s000028821	0.795482	0.998239	0.966385	0.995608	0.939663	0.389738	0.94575	0.960324	0.94182	0.941708	0.989953	0.737329	0.958438	0.940828	0.957231	0.999534	0.998933	0.998933	0.998814	0.974763
s000028848	0.926657	0.972079	0.934069	0.972187	0.87522	0.603983	0.95938	0.955072	0.912697	0.912586	0.987006	0.936213	0.96008	0.964383	0.93451	1	0.996292	0.996292	1	0.974753
s000028866	0.956432	0.994235	0.896351	0.960574	0.925883	0.759579	0.965377	0.954531	0.942126	0.942029	0.981331	0.937893	0.598416	0.953031	0.952875	1	0.991115	0.990947	0.999833	0.962851
s000028887	0.900745	0.99665	0.933497	0.944906	0.903739	0.687424	0.956061	0.890276	0.875159	0.874995	0.994075	0.818349	0.912223	0.982129	0.932801	1	0.998361	0.998361	1	0.947754
s000028908	0.808367	0.991909	0.936224	0.955357	0.847372	0.614092	0.936301	0.901725	0.880286	0.81932	0.978192	0.864492	0.917138	0.94999	0.869537	1	0.993382	0.989066	0.984712	0.954171
s000028914	0.995518	0.997815	0.966735	0.984896	0.880897	0.663685	0.975798	0.976935	0.959077	0.958727	0.98399	0.937642	0.867716	0.957969	0.969974	0.999489	0.998498	0.995209	0.996711	0.996711
s000028927	0.965078	0.99437	0.969443	0.985011	0.953575	0.690133	0.958043	0.959931	0.953193	0.953193	0.936536	0.890622	0.945192	0.982451	0.907849	1	0.997156	0.996193	0.993193	0.992168
s000028930	0.963377	0.972651	0.898863	0.939347	0.837989	0.576133	0.946303	0.917377	0.87064	0.870562	0.98661	0.870891	0.917262	0.922974	0.910441	0.999787	0.998451	0.998351	0.9999	0.929249
s000028952	0.783086	0.997107	0.983459	0.994671	0.93231	0.842812	0.989773	0.991104	0.989043	0.988478	0.836269	0.951114	0.980539	0.994543	0.991285	0.99997	0.999061	0.998962	0.997333	0.997294
s000028953	0.999471	0.994772	0.983758	0.997316	0.880319	0.695733	0.938589	0.965942	0.946328	0.946191	0.990397	0.907331	0.993787	0.977386	0.993714	1	0.999651	0.999651	1	0.999842
s000028961	0.881039	0.999632	0.98758	0.996885	0.990801	0.728283	0.992073	0.995144	0.949676	0.949676	0.997493	0.95538	0.988034	0.971078	0.991785	1	0.999699	0.999699	0.999632	0.999632
s000029146	0.961281	0.990902	0.953517	0.976242	0.886552	0.671755	0.938765	0.937459	0.931605	0.931555	0.990763	0.938643	0.960495	0.949391	0.959984	1	0.998334	0.998334	1	0.981023
s000029154	0.9149	0.999211	0.943314	0.962157	0.911625	0.657155	0.987988	0.954934	0.936903	0.936424	0.977522	0.952247	0.948449	0.975012	0.921511	1	0.996826	0.996826	0.99902	0.967262
s000029157	0.965762	0.993024	0.721544	0.881197	0.697678	0.510593	0.729235	0.725607	0.674247	0.674247	0.919648	0.843639	0.778187	0.723626	0.751013	0.999815	0.99876	0.963413	0.998057	0.964653
s000029165	0.996739	0.978715	0.946687	0.979561	0.817594	0.412055	0.968684	0.977209	0.945045	0.944755	0.980092	0.923948	0.971605	0.956526	0.967176	1	0.998703	0.994144	1	0.990514
s000029198	0.983539	0.981718	0.452388	0.857303	0.500623	0.688534	0.731862	0.734259	0.812858	0.800025	0.618826	0.939047	0.848378	0.945144	0.606007	0.98209	0.987097	0.987097	0.974761	0.956639
s000029252	0.993328	0.988655	0.38009	0.962166	0.450542	0.66552	0.854518	0.854518	0.774934	0.754471	0.492456	0.904815	0.858422	0.974866	0.524596	0.92797	0.990313	0.990313	0.988683	0.98693
s000029266	0.998222	0.976059	0.968479	0.996965	0.92227	0.550382	0.96874	0.969109	0.921909	0.921849	0.993798	0.928212	0.991896	0.97156	0.990377	0.99998	0.999359	0.999359	1	1
s000029286	0.99743	0.973958	0.948513	0.993191	0.948832	0.911664	0.959304	0.973593	0.953373	0.952697	0.978916	0.953758	0.979	0.95413	0.975399	0.999856	0.992005	0.992005	1	0.98872
s000029293	0.97022	0.994814	0.953935	0.964813	0.933317	0.78691	0.974712	0.966306	0.922328	0.92214	0.973443	0.946877	0.959849	0.977392	0.953956	1	0.99907	0.99907	1	0.969931
s000029312	0.989215	0.994519	0.983039	0.996553	0.965529	0.620557	0.977131	0.919581	0.834055	0.833764	0.979914	0.98717	0.982183	0.967246	0.967004	1	0.998016	0.998016	0.999767	0.9992
s000029324	0.815455	0.999054	0.925682	0.939747	0.887677	0.455005	0.968563	0.905715	0.88782	0.887753	0.990522	0.824608	0.922689	0.971914	0.918054	0.999984	0.998645	0.998645	0.997436	0.930167
s000029334	0.953468	0.91862	0.894014	0.991863	0.858645	0.721419	0.936433	0.884061	0.821881	0.821881	0.974316	0.917385	0.990135	0.906019	0.975028	0.999653	0.992739	0.992739	1	1
s000029336	0.899686	0.995289	0.908027	0.964592	0.944032	0.673617	0.970486	0.952793	0.866521	0.866475	0.9811	0.888591	0.767728	0.898198	0.855625	0.999658	0.999206	0.997815	0.998113	0.962314
s000029337	0.833141	0.985081	0.944901	0.989331	0.936087	0.660862	0.933618	0.949245	0.944464	0.944265	0.989903	0.939016	0.954233	0.943503	0.949458	1	0.998428	0.997864	0.999436	0.969344
s000029345	0.986396	0.987605	0.932844	0.972994	0.961302	0.678531	0.973224	0.983235	0.902809	0.902327	0.99401	0.953912	0.982717	0.958415	0.954881	0.999692	0.998146	0.998146	1	0.987584
s000029399	0.784271	0.995185	0.946652	0.958539	0.934048	0.69441	0.979085	0.947186	0.896923	0.896923	0.99573	0.820122	0.943511	0.870022	0.936164	1	0.999117	0.999117	1	0.961264
s000029430	0.83479	0.996838	0.994054	0.997929	0.985679	0.956194	0.994611	0.989834	0.971972	0.971894	0.93357	0.983791	0.934719	0.994997	0.931988	1	0.998437	0.998437	0.996888	0.996888
s000029441	0.867457	0.980761	0.950731	0.970803	0.934951	0.728066	0.956332	0.928579	0.872927	0.872797	0.960605	0.931245	0.970683	0.975069	0.948173	1	0.999684	0.999684	0.999566	0.974908
s000029476	0.837303	0.998629	0.89076	0.898717	0.832473	0.617716	0.97585	0.878258	0.840111	0.839906	0.980768	0.873481	0.891715	0.952085	0.886521	1	0.998424	0.998424	1	0.900987
s000029488	0.861409	0.997599	0.967278	0.978094	0.897087	0.719786	0.969015	0.9559	0.941809	0.941687	0.983891	0.944211	0.953867	0.981617	0.966517	0.999862	0.998168	0.998168	0.998925	0.980469
s000029500	0.914735	0.999259	0.982992	0.991784	0.809275	0.673038	0.97776	0.975711	0.953379	0.953006	0.983757	0.983162	0.983051	0.977114	0.97841	0.999933	0.996532	0.995252	0.999507	0.998366
s000029502	0.837914	0.932066	0.837689	0.930866	0.843651	0.715229	0.934546	0.889512	0.804037	0.803841	0.922194	0.868456	0.927497	0.91385	0.919996	1	0.999339	0.999339	1	0.937432
s000029509	0.971361	0.98343	0.940121	0.965464	0.87157	0.502835	0.960833	0.956142	0.914755	0.913898	0.983928	0.94493	0.966008	0.962079	0.951498	1	0.99784	0.996271	0.99866	0.979597
s000029559	0.962679	0.887513	0.873148	0.993976	0.882149	0.44968	0.930385	0.979019	0.854761	0.854666	0.993428	0.669042	0.929094	0.79705	0.975911	1	0.9994	0.9994	1	0.99952
s000029560	0.960763	0.993044	0.910567	0.933169	0.931861	0.682531	0.970893	0.925762	0.899239	0.899239	0.970675	0.915502	0.931861	0.968771	0.916663	1	0.999167	0.999167	1	0.940971
s000029619	0.986391	0.999078	0.951512	0.97522	0.888556	0.667441	0.960758	0.974557	0.922646	0.921929	0.954221	0.938358	0.935279	0.972648	0.916815	1	0.996421	0.996421	0.999546	0.967282
s000029987	0.929202	0.99311	0.893178	0.913398	0.869348	0.645863	0.964983	0.892242	0.842848	0.842598	0.976949	0.859891	0.897391	0.968612	0.892217	0.999948	0.998833	0.997192	1	0.910943
s000029993	0.784888	0.990823	0.947286	0.991901	0.911548	0.770457	0.928084	0.971233	0.918335	0.914513	0.903928	0.959094	0.912462	0.962846	0.899589	0.99998	0.998548	0.998548	0.999034	0.979202
s000030028	0.924944	0.917092	0.907502	0.999418	0.896899	0.788761	0.918825	0.984423	0.90477	0.904226	0.981821	0.850722	0.988283	0.895674	0.985477	1	1	1	1	0.989716
s000030048	0.763114	0.998915	0.896164	0.914981	0.875269	0.68929	0.940546	0.896699	0.846618	0.834507	0.954843	0.885289	0.901411	0.96235	0.879282	1	0.997712	0.990495	0.999062	0.911927
s000030090	0.890777	0.982193	0.754722	0.812815	0.737544	0.48124	0.878875	0.779364	0.66774	0.665131	0.957162	0.740271	0.760347	0.795998	0.768019	1	0.998643	0.952057	0.991012	0.830957
s000030098	0.803482	0.971938	0.918774	0.947533	0.915348	0.707278	0.963814	0.938729	0.888003	0.887768	0.977389	0.872276	0.816502	0.937751	0.942173	1	0.999552	0.999111	1	0.953882
s000030250	0.912102	0.998586	0.955062	0.959975	0.951252	0.669592	0.984061	0.951431	0.925024	0.924585	0.968375	0.969003	0.968294	0.987701	0.923723	1	0.997691	0.997691	0.999044	0.993295
s000030251	0.829788	0.999171	0.941398	0.959828	0.850002	0.604132	0.973256	0.944852	0.916745	0.916578	0.987147	0.930593	0.925121	0.970284	0.928284	1	0.998184	0.998184	1	0.952293
s000030278	0.868322	0.996536	0.937594	0.945184	0.923467	0.728951	0.9751	0.941005	0.82714	0.827056	0.98056	0.881156	0.932115	0.953682	0.92562	0.998097	0.996519	0.996519	1	0.95134
s000030298	0.97139	0.994817	0.956772	0.993525	0.951995	0.738742	0.933303	0.951384	0.935788	0.935574	0.986239	0.926122	0.941563	0.928987	0.938802	0.999847	0.998948	0.998452	0.999648	0.965851
s000030306	0.787446	0.979803	0.819363	0.841696	0.783912	0.570031	0.810867	0.806334	0.774853	0.752196	0.891907	0.891937	0.902903	0.829738	0.835971	1	0.997879	0.967844	0.997838	0.962094
s000030309	0.963542	0.999042	0.984798	0.995961	0.929982	0.705074	0.957027	0.954111	0.934761	0.934628	0.990047	0.959736	0.98017	0.963625	0.980075	1	0.998661	0.998661	0.999929	0.995082
s000030349	0.784745	0.977893	0.975877	0.984678	0.952063	0.902379	0.971967	0.972612	0.961566	0.961448	0.992165	0.963433	0.979457	0.974935	0.973541	0.999636	0.995047	0.995047	0.999108	0.992254
s000030358	0.774411	0.991613	0.945993	0.955112	0.702083	0.484131	0.970506	0.944892	0.903845	0.771117	0.989787	0.780959	0.915937	0.964928	0.811995	1	0.999203	0.999203	0.997091	0.951833
s000030364	0.849082	0.991091	0.957217	0.966408	0.911727	0.761038	0.95858	0.942278	0.94184	0.94184	0.991442	0.942451	0.952788	0.973758	0.952047	1	0.997931	0.997931	1	0.970047
s000030370	0.787492	0.984986	0.973026	0.992457	0.909786	0.56136	0.962346	0.990633	0.891887	0.842069	0.992187	0.917328	0.895111	0.941759	0.924207	1	0.998717	0.998052	0.996902	0.995366
s000030380	0.863696	0.999552	0.990174	0.998771	0.942543	0.736157	0.980944	0.989042	0.930487	0.92765	0.991841	0.962583	0.992676	0.976989	0.988089	1	0.998788	0.998788	0.998331	0.996185
s000030392	0.954181	0.998097	0.940319	0.968458	0.943692	0.728427	0.940603	0.955988	0.906123	0.906035	0.966223	0.953343	0.953073	0.966471	0.926089	1	0.998388	0.992932	1	0.985875
s000030426	0.994721	0.965195	0.131973	0.926512	0.115926	0.802632	0.804478	0.804478	0.804478	0.782552	0.282029	0.784382	1	0.965724	0.362466	0.829554	0.969124	0.969124	1	1
s000030443	0.785835	0.968929	0.947197	0.99701	0.934907	0.674982	0.933168	0.970877	0.884127	0.883582	0.991717	0.874509	0.960686	0.909605	0.953813	1	0.999279	0.999279	1	0.977611
s000030480	0.953208	0.955005	0.897601	0.991298	0.87926	0.53486	0.914379	0.938071	0.875535	0.875462	0.987858	0.85469	0.933861	0.887961	0.928321	1	0.998384	0.997249	0.998113	0.949947
s000030484	0.996496	0.996526	0.841463	0.88194	0.841241	0.755665	0.980357	0.887341	0.864052	0.863619	0.981955	0.841356	0.882785	0.972725	0.870056	0.998032	0.995007	0.995007	1	0.896464
s000030530	0.805395	0.998082	0.954615	0.997187	0.819556	0.609108	0.948876	0.915194	0.811266	0.811119	0.988787	0.891587	0.960633	0.952572	0.945866	0.999582	0.998821	0.998821	1	0.968278
s000030548	0.992079	0.999688	0.893521	0.992698	0.979804	0.747412	0.983377	0.993849	0.949752	0.94962	0.971706	0.971233	0.872282	0.963509	0.974598	1	0.999869	0.999869	1	0.994082
s000030549	0.838865	0.959659	0.909668	0.952255	0.895819	0.612895	0.971614	0.949774	0.903593	0.902824	0.950836	0.831898	0.949094	0.953033	0.944406	1	0.999522	0.999522	1	0.955491
s000030602	1	0.999959	0.995859	0.997356	0.994965	0.975816	0.996696	0.996786	0.995572	0.995539	0.997103	0.975748	0.996551	0.99305	0.993578	1	0.99991	0.99991	1	0.999512
s000030609	0.849385	0.999191	0.965896	0.976922	0.934362	0.694535	0.965584	0.960408	0.909268	0.908946	0.990288	0.945825	0.954643	0.954869	0.952815	1	0.995904	0.995904	0.998747	0.984677
s000030658	0.809661	0.990511	0.959028	0.983128	0.897748	0.611473	0.968347	0.91141	0.892212	0.892065	0.966524	0.962666	0.955217	0.962663	0.944455	1	0.997685	0.997209	0.997517	0.986042
s000030668	0.799452	0.974763	0.913174	0.932325	0.870677	0.591888	0.948123	0.919145	0.842446	0.842217	0.970094	0.871133	0.914635	0.936009	0.908829	1	0.999677	0.999677	1	0.933907
s000030698	0.993267	0.925262	0.90896	0.998591	0.890847	0.770947	0.917288	0.982717	0.900988	0.900843	0.971957	0.866334	0.99587	0.902969	0.990914	1	0.999651	0.999651	1	1
s000030728	0.845021	0.999364	0.937389	0.944578	0.921558	0.695307	0.982644	0.938311	0.898902	0.89879	0.98448	0.662869	0.938186	0.974483	0.93682	1	0.998979	0.998979	1	0.94533
s000030734	0.992884	0.999772	0.942967	0.94889	0.933121	0.7672	0.979899	0.940801	0.913597	0.913597	0.979577	0.877475	0.945748	0.954536	0.942571	0.999842	0.999268	0.998651	0.999383	0.952082
s000030735	0.882095	0.993964	0.979256	0.986268	0.971894	0.729886	0.96798	0.978472	0.932957	0.932866	0.992567	0.921729	0.762486	0.939197	0.942254	1	0.998847	0.998847	1	0.990422
s000030736	0.985479	0.999132	0.944902	0.95074	0.929148	0.72494	0.993852	0.960105	0.935658	0.935537	0.990975	0.905458	0.953435	0.98364	0.932391	0.999875	0.997983	0.997983	1	0.961659
s000030738	0.931513	0.961971	0.921322	0.991194	0.911637	0.812939	0.939316	0.988345	0.929761	0.887177	0.974503	0.904348	0.889204	0.942584	0.906564	1	0.999647	0.999647	0.999824	0.999281
s000030740	0.915023	0.998079	0.987257	0.997272	0.959394	0.923577	0.98982	0.996106	0.977282	0.946821	0.774886	0.948253	0.780749	0.998985	0.74388	1	0.999678	0.999678	1	0.998822
s000030741	0.999563	0.997	0.935557	0.973732	0.936122	0.699482	0.912752	0.96562	0.803003	0.802648	0.881874	0.811245	0.965839	0.882343	0.956941	0.997991	0.993533	0.993533	1	0.999573
s000030742	0.953793	0.999393	0.958668	0.993093	0.921225	0.798213	0.970103	0.981405	0.959333	0.958796	0.95397	0.987053	0.980682	0.970032	0.970325	1	0.998713	0.998713	1	1
s000030743	0.994265	0.966816	0.913139	0.955886	0.900421	0.685057	0.965514	0.954386	0.895867	0.895736	0.930474	0.878709	0.949381	0.941233	0.945029	1	0.997775	0.9972	1	0.956531
s000030746	0.95902	0.996892	0.986416	0.996912	0.969696	0.842271	0.953535	0.981461	0.976391	0.976297	0.934227	0.979466	0.99166	0.931052	0.988649	1	0.999225	0.999005	1	0.999779
s000030747	0.869524	0.981588	0.938938	0.953343	0.918201	0.681386	0.971677	0.931512	0.884707	0.884707	0.988767	0.877203	0.861369	0.921158	0.94699	1	0.998965	0.998965	1	0.957453
s000030748	0.905945	0.99867	0.964753	0.979082	0.943667	0.79115	0.973195	0.965203	0.943298	0.943249	0.980139	0.935875	0.964919	0.981857	0.960378	1	0.997715	0.997234	1	0.981468
s000030749	0.960245	0.999399	0.981374	0.996741	0.977047	0.939153	0.993097	0.981323	0.908219	0.895193	0.899856	0.894496	0.899684	0.993374	0.880631	0.996568	0.999302	0.999302	0.9999	0.9999
s000030753	0.879873	0.95358	0.946303	0.996329	0.911247	0.844726	0.966116	0.99143	0.944315	0.944169	0.985677	0.948064	0.992555	0.932395	0.98914	1	0.998947	0.998947	1	0.999883
s000030754	0.940133	0.999414	0.984502	0.992917	0.982806	0.868894	0.994051	0.993674	0.921124	0.914931	0.993364	0.982676	0.987309	0.964962	0.979568	0.999928	0.999807	0.999572	1	0.997701
s000030756	0.940774	0.929469	0.905579	0.978906	0.896682	0.79509	0.960823	0.978237	0.900071	0.899886	0.990678	0.896349	0.97422	0.923007	0.97151	0.999972	0.999214	0.999214	1	0.979684
s000030757	0.986078	0.891134	0.831238	0.945096	0.768697	0.534835	0.927787	0.93503	0.824068	0.823501	0.959264	0.806081	0.94131	0.884013	0.937434	1	0.995571	0.99386	0.997745	0.949886
s000030759	0.973233	0.999307	0.986318	0.989061	0.982889	0.91323	0.992652	0.984137	0.937561	0.937561	0.860818	0.949528	0.855121	0.990612	0.851463	0.999973	0.999781	0.999781	1	0.990301
s000030771	1	0.99715	0.989194	0.993001	0.963983	0.886678	0.989384	0.974911	0.868689	0.868545	0.980654	0.618108	0.997919	0.984379	0.986615	0.994121	0.995662	0.995662	1	1
s000030772	0.948915	0.998068	0.945418	0.97069	0.847037	0.66438	0.981656	0.964832	0.958099	0.958053	0.982135	0.930456	0.968078	0.967355	0.9639	1	0.99888	0.99888	1	0.974124
s000030774	0.873153	0.918171	0.889955	0.981031	0.885988	0.688133	0.912026	0.975857	0.859249	0.859222	0.973223	0.804727	0.948256	0.890237	0.968837	1	0.999731	0.996446	0.996714	0.983604
s000030775	0.804334	0.99971	0.966249	0.988932	0.956513	0.889567	0.963445	0.958541	0.962718	0.962605	0.820977	0.959167	0.791128	0.986516	0.788785	1	0.999886	0.999886	1	0.969583
s000030953	0.981146	0.993965	0.932958	0.939968	0.925126	0.763137	0.966113	0.926427	0.923641	0.923333	0.960191	0.923213	0.923159	0.946089	0.922879	1	0.99418	0.988091	1	0.94626
s000030956	0.959823	0.99809	0.932626	0.94637	0.93127	0.599886	0.976155	0.958357	0.879162	0.879162	0.987266	0.920667	0.913559	0.971019	0.929255	1	0.9967	0.995237	0.993948	0.968472
s000030960	0.830778	0.999408	0.970086	0.98915	0.951363	0.666258	0.960146	0.986511	0.924999	0.914634	0.990024	0.978637	0.975575	0.956574	0.95831	1	0.998147	0.998147	1	0.991715
s000030973	0.995829	0.999421	0.977053	0.980727	0.890741	0.641499	0.978124	0.902267	0.827489	0.827425	0.984539	0.965397	0.982273	0.965904	0.978671	1	0.998865	0.998865	1	0.987157
s000030989	0.813819	0.998351	0.946268	0.961071	0.933053	0.748872	0.969506	0.945471	0.87441	0.874123	0.964514	0.931457	0.669987	0.940706	0.931961	1	0.999164	0.994349	0.994011	0.962808
s000031009	0.899439	0.999618	0.966651	0.972742	0.961499	0.737368	0.981498	0.915695	0.952383	0.952178	0.993844	0.956693	0.964488	0.984301	0.960553	1	0.998966	0.998966	1	0.973765
s000031015	0.934992	0.999703	0.915003	0.935048	0.923585	0.569077	0.959932	0.929823	0.90702	0.906556	0.980421	0.81134	0.871901	0.953147	0.921422	0.999992	0.998501	0.998501	1	0.934797
s000031022	0.874505	0.999365	0.759211	0.917497	0.752125	0.595977	0.756453	0.754756	0.718544	0.718043	0.992123	0.748644	0.750994	0.888816	0.74835	0.999994	0.999264	0.998225	1	0.76698
s000031057	0.896177	0.990987	0.974176	0.983168	0.930146	0.492659	0.966405	0.979243	0.895159	0.89493	0.991154	0.874299	0.982443	0.991279	0.965144	1	0.997868	0.997256	0.9999	0.990894
s000031134	0.988691	0.972397	0.966903	0.999445	0.778804	0.737861	0.980951	0.995021	0.96602	0.965722	0.989062	0.908605	0.998043	0.967339	0.998605	1	0.999939	0.999939	1	1
s000031149	0.979714	0.979285	0.917505	0.977093	0.929664	0.642404	0.94187	0.960722	0.905622	0.905596	0.982339	0.924969	0.975073	0.948762	0.965477	1	0.996663	0.996663	0.995498	0.982513
s000031189	0.8549	0.997898	0.978531	0.995659	0.963165	0.584812	0.913825	0.927334	0.951012	0.951012	0.984559	0.898969	0.99503	0.944184	0.994136	1	0.999061	0.999061	1	1
s000031200	0.873612	0.998795	0.938267	0.961096	0.949231	0.837321	0.97288	0.955747	0.935235	0.934782	0.987994	0.923261	0.446795	0.976832	0.947116	0.999996	0.999966	0.999966	1	0.958463
s000031205	0.947372	0.957895	0.766963	0.900652	0.781219	0.753245	0.947541	0.889636	0.833903	0.83355	0.892122	0.824128	0.876005	0.906565	0.881527	1	0.98332	0.98332	1	0.930392
s000031221	0.846094	0.999839	0.995169	0.997253	0.928476	0.808205	0.982044	0.991616	0.987467	0.987281	0.992412	0.960108	0.994969	0.995359	0.994834	1	0.999538	0.999538	1	1
s000031252	0.854426	1	0.994627	0.999393	0.994646	0.891595	0.994126	0.999822	0.997854	0.997623	0.999645	0.998601	0.999764	0.99785	0.998726	1	1	1	1	1
s000031264	0.983676	0.99834	0.978917	0.993907	0.978238	0.73402	0.967769	0.964918	0.834616	0.834217	0.988162	0.868235	0.984848	0.951051	0.974777	1	0.999012	0.998818	1	0.993985
s000031281	0.961524	0.992674	0.980306	0.993725	0.971643	0.817354	0.976416	0.98144	0.977212	0.976861	0.992197	0.990841	0.99243	0.982749	0.984698	1	0.998174	0.998174	1	1
s000031285	0.992222	0.994824	0.968053	0.990554	0.920821	0.783869	0.959239	0.983394	0.944235	0.943843	0.986778	0.946094	0.910937	0.973742	0.978616	1	0.998592	0.998592	1	0.992742
s000031286	0.986308	0.994744	0.967534	0.977743	0.964732	0.796298	0.981121	0.944118	0.904572	0.904199	0.985128	0.952669	0.957745	0.971484	0.966292	1	0.996685	0.995454	1	0.977189
s000031348	0.872567	0.99118	0.980831	0.985083	0.964186	0.831129	0.975999	0.977415	0.947334	0.947185	0.996241	0.959469	0.965682	0.982237	0.977063	1	0.999543	0.997053	0.997716	0.984933
s000031364	0.951297	0.980549	0.966954	0.995527	0.844426	0.471023	0.981669	0.991396	0.964526	0.964322	0.989781	0.873237	0.990533	0.972621	0.981205	1	0.998554	0.998554	1	1
s000031412	1	0.997203	0.973181	0.980738	0.961235	0.876707	0.984492	0.974938	0.95694	0.95694	0.982093	0.975709	0.975709	0.981957	0.969911	0.997857	0.997476	0.997476	0.997857	0.981213
s000031418	0.832291	0.921655	0.710181	0.805876	0.690765	0.546585	0.780805	0.717151	0.72934	0.729247	0.878061	0.919332	0.874914	0.797637	0.801273	0.994798	0.995956	0.989504	0.989583	0.980751
s000031488	0.991899	0.939899	0.886113	0.954658	0.886198	0.782224	0.953686	0.951228	0.844332	0.844332	0.972675	0.877838	0.945537	0.919536	0.92805	1	0.999469	0.999469	1	0.95069
s000031491	0.858486	0.940257	0.678402	0.796433	0.706533	0.532696	0.737432	0.716231	0.686343	0.685684	0.839657	0.805628	0.864058	0.765038	0.797443	0.985274	0.973613	0.945693	0.955381	0.934254
s000031502	0.822083	0.996857	0.915587	0.928062	0.883637	0.52906	0.97501	0.916506	0.892482	0.892141	0.981602	0.906097	0.904538	0.956054	0.907032	1	0.997976	0.994613	1	0.931176
s000031575	0.88275	0.972914	0.973503	0.986641	0.884509	0.696425	0.948751	0.9478	0.90696	0.906782	0.987073	0.949768	0.984624	0.98494	0.969083	0.999142	0.998091	0.995926	0.999862	0.992619
s000031583	0.98134	0.998087	0.933413	0.948694	0.912426	0.530599	0.957219	0.936764	0.913448	0.913256	0.973636	0.905175	0.935914	0.966303	0.928167	1	0.997586	0.997586	1	0.947439
s000031595	0.991776	0.970597	0.905907	0.950208	0.833867	0.611982	0.9773	0.947795	0.913764	0.913597	0.992284	0.91996	0.945608	0.961698	0.940072	1	0.998231	0.998231	1	0.954283
s000031598	0.949116	0.998609	0.996147	0.999029	0.864483	0.760811	0.997278	0.996735	0.983661	0.983542	0.99415	0.723457	0.998632	0.997004	0.996676	1	0.999659	0.999659	1	1
s000031835	0.920321	0.997341	0.909363	0.935211	0.857002	0.569061	0.925709	0.92613	0.904401	0.904339	0.961742	0.919306	0.895433	0.935279	0.914972	1	0.993587	0.993587	0.997152	0.936138
s000031851	0.969589	0.978178	0.915608	0.95664	0.891352	0.505497	0.930614	0.946631	0.914383	0.913626	0.971785	0.922177	0.945298	0.955102	0.939154	1	0.995204	0.990968	0.990158	0.957379
s000031854	0.998356	0.998652	0.971336	0.979688	0.817624	0.626168	0.981497	0.975996	0.943171	0.943113	0.869616	0.965895	0.854443	0.984783	0.848155	1	0.997713	0.99691	1	0.982388
s000031876	0.879012	0.984227	0.514968	0.898084	0.530676	0.728646	0.756406	0.757098	0.807853	0.80118	0.659224	0.952224	0.838579	0.951438	0.632315	0.985862	0.991853	0.991573	0.97355	0.966774
s000031878	0.756268	0.998896	0.713061	0.975315	0.954332	0.509845	0.746655	0.698239	0.470388	0.469989	0.962846	0.98519	0.905422	0.885153	0.740857	1	0.999722	0.999722	1	0.991279
s000031889	0.983842	0.999561	0.991115	0.99689	0.976192	0.604107	0.98663	0.997834	0.990133	0.990133	0.985294	0.991503	0.993596	0.979486	0.990144	1	0.999002	0.999002	1	1
s000031890	0.884165	0.99026	0.963792	0.986022	0.933003	0.651949	0.968273	0.959545	0.920641	0.920272	0.983903	0.937166	0.985755	0.969426	0.970591	0.999229	0.998093	0.996945	0.998853	0.997934
s000031892	0.85414	0.99829	0.962429	0.968625	0.912931	0.689948	0.951523	0.910146	0.9267	0.92649	0.982699	0.918617	0.947653	0.940914	0.961544	1	0.998641	0.998641	1	0.973313
s000031894	0.999717	0.995422	0.984032	0.994948	0.970172	0.704282	0.979086	0.991409	0.984985	0.984635	0.986784	0.970413	0.98547	0.905873	0.981899	0.999949	0.99531	0.99531	1	0.998817
s000031904	0.930607	0.993011	0.968351	0.974947	0.966222	0.811456	0.968316	0.973157	0.951337	0.951265	0.985452	0.979726	0.956661	0.983187	0.951275	1	0.998717	0.998717	1	0.988612
s000032612	0.860901	0.987091	0.932207	0.94884	0.917914	0.559694	0.981612	0.948101	0.927557	0.927487	0.974883	0.923514	0.947294	0.967573	0.946694	0.99926	0.998667	0.998277	0.99897	0.948885
s000032613	0.951086	0.984591	0.938691	0.966604	0.939734	0.584624	0.946987	0.957597	0.909926	0.909118	0.975953	0.889764	0.972354	0.958203	0.909843	1	0.998393	0.997956	0.997609	0.98885
s000032616	0.97452	0.900485	0.880391	0.98472	0.831818	0.611365	0.922337	0.933912	0.771513	0.771044	0.982767	0.858748	0.96303	0.878672	0.969108	1	0.994701	0.992685	0.998434	0.997603
s000032632	0.899299	0.965131	0.900056	0.940973	0.89839	0.677903	0.968321	0.936838	0.871091	0.871091	0.991801	0.869164	0.927652	0.941444	0.921313	1	0.999395	0.999395	1	0.94079
s000032640	0.926836	0.96215	0.902217	0.955062	0.890853	0.610618	0.953911	0.953669	0.892015	0.892015	0.980404	0.825048	0.893973	0.922378	0.935999	1	0.995742	0.995742	0.999819	0.95697
s000032653	0.819932	0.998147	0.96994	0.981378	0.955925	0.546682	0.972082	0.969955	0.96094	0.96094	0.9948	0.968187	0.965982	0.980363	0.965204	1	0.99864	0.998415	0.999854	0.979133
s000032718	0.878044	0.995889	0.930971	0.94563	0.928382	0.585504	0.95541	0.946534	0.91903	0.918942	0.944472	0.923863	0.944565	0.955721	0.919695	1	0.996343	0.996343	1	0.966743
s000032726	0.950029	0.908855	0.846624	0.934923	0.845777	0.73086	0.931017	0.905227	0.793231	0.793108	0.984052	0.767634	0.912999	0.869629	0.933255	1	0.999594	0.999594	1	0.937045
s000032740	0.957804	0.99778	0.856299	0.889952	0.843982	0.620436	0.96684	0.879772	0.846556	0.84483	0.960222	0.886621	0.862622	0.957411	0.869218	1	0.998257	0.995496	0.999424	0.903141
s000032747	0.822466	0.973654	0.966561	0.99513	0.957072	0.715298	0.947972	0.970164	0.925815	0.925015	0.993481	0.973034	0.980911	0.950823	0.990663	1	0.998546	0.998546	1	1
s000032753	0.853865	0.945683	0.85255	0.896847	0.813933	0.600502	0.935037	0.880543	0.834196	0.834196	0.98093	0.831824	0.885058	0.93278	0.882559	1	0.999286	0.996555	1	0.900347
s000032760	0.766271	0.97924	0.901634	0.928096	0.843116	0.568216	0.968028	0.870067	0.817352	0.817352	0.992799	0.85174	0.912099	0.951642	0.910781	1	0.998623	0.997956	0.999076	0.935261
s000032761	0.931977	0.972117	0.936895	0.98819	0.872489	0.53756	0.963875	0.980931	0.933553	0.933114	0.967056	0.874038	0.987826	0.95423	0.973676	0.999676	0.995042	0.995042	0.999645	0.996619
s000032781	0.787833	0.993051	0.87346	0.896388	0.771451	0.519083	0.913165	0.911725	0.850173	0.744078	0.925073	0.839772	0.934806	0.911679	0.759601	0.999691	0.999082	0.997005	1	0.986034
s000032801	0.964696	0.949935	0.931938	0.995616	0.906932	0.690308	0.958545	0.986042	0.903375	0.903264	0.981156	0.730401	0.989185	0.937766	0.971557	1	0.997969	0.997969	1	0.994691
s000032815	0.91938	0.999139	0.953096	0.972076	0.927809	0.562196	0.970164	0.980163	0.938004	0.937685	0.971082	0.974099	0.961985	0.974561	0.935403	0.999461	0.99702	0.99702	0.996882	0.982039
s000032834	0.968271	0.983084	0.903964	0.942818	0.873455	0.597468	0.928231	0.925457	0.910985	0.910588	0.947662	0.935976	0.955809	0.936845	0.921449	0.998894	0.994368	0.988341	0.984834	0.980875
s000032839	0.875524	0.984481	0.957699	0.98013	0.943368	0.837446	0.979889	0.967908	0.929628	0.929227	0.986756	0.952853	0.97398	0.955975	0.968646	1	0.999918	0.999918	0.996599	0.978609
s000032849	0.833094	0.998304	0.909467	0.920819	0.900969	0.708821	0.97064	0.884972	0.859959	0.859602	0.985405	0.898593	0.921335	0.956221	0.903566	0.999633	0.998686	0.997647	0.997829	0.936905
s000032874	0.984384	0.999355	0.994399	0.9969	0.986928	0.820963	0.987462	0.981115	0.961106	0.960955	0.984312	0.952619	0.673284	0.995695	0.976275	1	0.998681	0.998681	1	1
s000032881	0.973942	0.955752	0.291109	0.934424	0.28025	0.835013	0.852083	0.853425	0.85119	0.846178	0.333094	0.97264	0.92027	0.960752	0.557091	0.975922	0.964275	0.963979	0.999703	0.999703
s000032922	0.761554	0.999221	0.979124	0.990366	0.959948	0.536906	0.904516	0.951394	0.927678	0.927461	0.955787	0.830192	0.976779	0.97072	0.977235	1	0.997281	0.997281	0.998112	0.998112
s000033003	0.810991	0.994675	0.937206	0.97601	0.902781	0.818405	0.969929	0.964644	0.937579	0.937579	0.958006	0.910655	0.973206	0.98691	0.96148	0.999496	0.995568	0.995568	0.995349	0.979474
s000033024	0.932169	0.990382	0.994668	0.997566	0.988605	0.876027	0.977841	0.991198	0.987059	0.986822	0.997625	0.976602	0.995806	0.991839	0.987508	1	0.999394	0.999394	1	0.9996
s000033047	0.831468	0.999177	0.91327	0.9258	0.926043	0.661232	0.967484	0.908721	0.8349	0.834676	0.988559	0.859326	0.94072	0.980007	0.905999	1	0.998781	0.998095	0.997907	0.949002
s000033061	0.802017	0.997696	0.971539	0.976615	0.958671	0.839445	0.966135	0.959177	0.944448	0.944448	0.98068	0.963766	0.971001	0.98949	0.9672	1	0.998218	0.998218	1	0.977673
s000033067	1	0.949843	0.895526	0.971299	0.89303	0.758132	0.924006	0.974901	0.881157	0.879982	0.964533	0.866984	0.98672	0.891699	0.969497	0.998756	0.99933	0.99933	1	1
s000033072	0.947809	0.817785	0.800928	0.998418	0.796594	0.512161	0.872281	0.983038	0.781445	0.781381	0.948391	0.790196	0.964665	0.791164	0.9886	1	0.999533	0.999533	1	0.999146
s000033073	0.999107	0.986098	0.979458	0.999497	0.949115	0.818169	0.981932	0.969972	0.935522	0.935522	0.990658	0.972156	0.984475	0.98068	0.982972	1	0.999939	0.999939	1	1
s000033078	0.887877	0.995894	0.972499	0.983343	0.931767	0.698745	0.972123	0.95471	0.896168	0.896168	0.99072	0.87626	0.986958	0.992786	0.972883	1	0.996901	0.996901	0.999855	0.995525
s000033080	0.9994	0.994177	0.984116	0.996603	0.932481	0.817741	0.984764	0.98494	0.967157	0.967157	0.996177	0.955228	0.987941	0.987289	0.985056	1	0.999026	0.997222	1	0.998196
s000033099	0.814132	0.992511	0.96186	0.9728	0.893509	0.692193	0.967562	0.966772	0.950744	0.950551	0.992452	0.962438	0.966795	0.986624	0.949785	0.999706	0.998395	0.998395	1	0.974225
s000033101	0.976896	0.999938	0.995177	0.998948	0.995718	0.961816	0.995419	0.996633	0.983339	0.983122	0.997132	0.982311	0.996267	0.996379	0.99503	1	0.999931	0.999931	1	1
s000033102	0.925131	0.999099	0.923306	0.990662	0.93807	0.663264	0.93054	0.929454	0.860951	0.859512	0.97279	0.939174	0.921457	0.897049	0.940814	0.999611	0.9989	0.99822	0.998452	0.964291
s000033107	0.897206	0.816592	0.726081	0.911679	0.720192	0.521979	0.881751	0.899956	0.696755	0.696755	0.985611	0.677624	0.905976	0.785796	0.904881	1	0.999621	0.999621	1	0.914455
s000033132	0.993102	0.942856	0.444836	0.870628	0.448737	0.801431	0.815825	0.823184	0.867349	0.859385	0.496404	0.96341	0.942019	0.935529	0.593617	0.980775	0.95081	0.95081	0.991125	0.988454
s000033158	0.795046	0.996901	0.948842	0.95663	0.910617	0.676917	0.975264	0.948025	0.922424	0.922357	0.987416	0.92631	0.946318	0.980107	0.94248	1	0.997537	0.997537	1	0.962499
s000033170	0.969964	0.998592	0.988721	0.99475	0.975237	0.830485	0.975277	0.970957	0.932234	0.93172	0.98859	0.965438	0.985917	0.970564	0.977108	0.999545	0.99903	0.99903	0.999923	0.99691
s000033188	0.825638	0.999111	0.914598	0.926345	0.910957	0.575965	0.955939	0.909706	0.892276	0.892235	0.978893	0.90248	0.901118	0.956008	0.893886	1	0.998527	0.998527	1	0.923683
s000033194	0.953549	0.988307	0.89369	0.981961	0.892202	0.630151	0.872806	0.89733	0.817647	0.817178	0.982599	0.871103	0.912505	0.848437	0.897007	0.999886	0.999028	0.999028	0.999921	0.924776
s000033233	0.8683	0.921758	0.880776	0.948446	0.844585	0.692539	0.930092	0.923421	0.862669	0.862328	0.983471	0.858025	0.942352	0.92522	0.935513	1	0.99832	0.997844	1	0.950378
s000033248	0.917832	0.992495	0.897486	0.945927	0.889201	0.719877	0.963726	0.937097	0.897304	0.897304	0.946325	0.91534	0.936174	0.945741	0.92628	0.999659	0.994281	0.994281	1	0.944753
s000033259	0.937666	0.999557	0.918567	0.924386	0.919908	0.725589	0.989458	0.922344	0.873406	0.873406	0.994495	0.783937	0.920515	0.972706	0.911179	1	0.999706	0.999706	1	0.924665
s000033260	0.90819	0.994424	0.924432	0.975669	0.961194	0.804666	0.966526	0.96798	0.923353	0.923353	0.989356	0.941682	0.86342	0.947743	0.967718	1	0.999512	0.993275	0.999063	0.981859
s000033273	0.882465	0.984033	0.973512	0.99042	0.955147	0.763891	0.969181	0.942379	0.929113	0.928924	0.989073	0.960016	0.984015	0.961744	0.967316	1	0.998432	0.998113	1	0.992268
s000033297	0.86048	0.998231	0.989655	0.994594	0.977342	0.859388	0.96963	0.964786	0.947424	0.94731	0.98803	0.970476	0.973892	0.975549	0.985271	0.999392	0.999049	0.999049	0.99887	0.99887
s000033338	0.858007	0.998931	0.934454	0.939313	0.907454	0.705424	0.963436	0.912051	0.915852	0.914977	0.985101	0.915536	0.92783	0.966047	0.922017	1	0.999052	0.999052	1	0.943071
s000033341	0.941328	0.993241	0.920676	0.928295	0.915503	0.663281	0.927352	0.929855	0.906635	0.906339	0.927272	0.689932	0.932414	0.90207	0.924269	1	0.951997	0.951997	0.975691	0.975691
s000033355	0.826271	0.998873	0.970332	0.987833	0.922432	0.681634	0.976381	0.974764	0.949442	0.915452	0.994422	0.946162	0.990202	0.978405	0.941445	1	0.998785	0.998576	0.992717	0.990714
s000033383	0.906735	0.990706	0.953041	0.956669	0.944668	0.846665	0.972092	0.950905	0.927655	0.927576	0.988848	0.952177	0.950759	0.978512	0.947319	1	0.99937	0.998876	0.999305	0.964299
s000033413	0.81173	0.975978	0.945735	0.973299	0.702809	0.457132	0.973037	0.939915	0.90463	0.694028	0.971585	0.728284	0.909907	0.941172	0.738662	1	0.998476	0.998476	0.994958	0.973162
s000033478	0.997381	0.999853	0.89865	0.912451	0.863663	0.732288	0.911325	0.912114	0.902936	0.902936	0.908976	0.916665	0.908159	0.908643	0.877687	1	0.999212	0.998859	1	0.999647
s000033482	0.996643	0.998663	0.973576	0.975243	0.956472	0.885693	0.997467	0.974913	0.968255	0.967838	0.989579	0.849523	0.975364	0.97513	0.974222	1	0.99993	0.99993	1	0.975364
s000033494	0.946789	0.996062	0.985853	0.998043	0.976216	0.890068	0.97816	0.97943	0.921253	0.921063	0.996792	0.921924	0.987333	0.986788	0.991763	1	0.999621	0.999621	1	0.999674
s000033562	0.891226	0.997203	0.947073	0.95393	0.937849	0.777182	0.980347	0.941052	0.872799	0.872448	0.985969	0.919695	0.949112	0.972938	0.94321	1	0.998819	0.995938	1	0.959378
s000033591	0.816419	0.987822	0.989085	0.996742	0.956506	0.794042	0.973825	0.988388	0.979027	0.979027	0.973419	0.981019	0.974859	0.98075	0.986788	1	0.99907	0.99907	1	0.998326
s000033676	0.998774	0.997613	0.856073	0.985818	0.966921	0.625652	0.939356	0.951278	0.945003	0.944478	0.990364	0.963247	0.975301	0.969848	0.969835	1	0.997486	0.995634	0.999023	0.98856
s000033678	0.81577	0.8527	0.811194	0.99345	0.77874	0.439634	0.89961	0.948354	0.813793	0.813707	0.971454	0.841027	0.98312	0.820506	0.976844	1	0.998664	0.998664	1	0.999336
s000033709	0.880883	0.997052	0.950727	0.966814	0.91337	0.557704	0.971331	0.948904	0.926134	0.925966	0.984552	0.947978	0.960139	0.975874	0.949849	0.999916	0.998147	0.998147	0.999916	0.966511
s000033716	0.917094	0.99948	0.983014	0.990801	0.91614	0.765927	0.983262	0.987948	0.978036	0.977908	0.985989	0.978844	0.981965	0.984487	0.971627	1	0.998457	0.998457	1	0.991399
s000033721	0.981865	0.995199	0.937817	0.977907	0.821751	0.580555	0.932193	0.961529	0.920129	0.920091	0.963925	0.896275	0.956231	0.939755	0.935157	0.999251	0.992344	0.992194	0.99985	0.985764
s000033728	0.809584	0.999474	0.962324	0.994441	0.910082	0.789432	0.974097	0.974202	0.951974	0.896979	0.987672	0.910998	0.986336	0.985985	0.927208	0.99963	0.999444	0.999444	1	0.996588
s000033753	0.98578	0.955343	0.919558	0.974181	0.884703	0.596036	0.957805	0.958972	0.919223	0.918975	0.983623	0.867139	0.971571	0.945733	0.969466	1	0.999495	0.999495	1	0.980749
s000033764	1	0.981709	0.988303	0.998759	0.986636	0.659337	0.9753	0.995536	0.988384	0.988384	0.995749	0.979432	0.881782	0.989285	0.995866	1	0.996578	0.996578	1	1
s000033783	0.796912	0.998573	0.921047	0.925541	0.897845	0.615991	0.97941	0.906652	0.876443	0.876443	0.986482	0.885475	0.904823	0.976099	0.916652	1	0.99899	0.99899	1	0.930056
s000033799	0.999823	0.999648	0.960174	0.962308	0.944971	0.816728	0.991275	0.962657	0.956335	0.956136	0.993759	0.961549	0.957541	0.993829	0.952749	1	0.99947	0.99947	1	0.963075
s000033800	0.992714	0.996351	0.972214	0.983924	0.96885	0.862601	0.966924	0.961724	0.924422	0.923793	0.968964	0.94742	0.976201	0.974951	0.963168	0.998905	0.998984	0.998688	0.999205	0.9933
s000033801	0.993776	0.995548	0.878764	0.893801	0.860554	0.687889	0.976668	0.886014	0.871831	0.871458	0.983024	0.845695	0.890516	0.974555	0.884173	0.999893	0.997351	0.993146	0.999191	0.904218
s000033804	0.959925	0.934499	0.919303	0.984717	0.892761	0.654458	0.941186	0.943753	0.849545	0.849277	0.98118	0.913893	0.964169	0.920468	0.971809	0.999774	0.997936	0.99692	1	0.987145
s000034117	0.998189	0.997534	0.965749	0.979753	0.844516	0.658561	0.953901	0.968426	0.923567	0.923214	0.958546	0.939357	0.967739	0.981601	0.962659	0.999835	0.997852	0.997714	0.999697	0.982662
s000034119	0.997051	0.999234	0.985318	0.997998	0.985279	0.78902	0.947615	0.993924	0.975967	0.975188	0.982396	0.953607	0.98409	0.971333	0.982964	1	0.998867	0.998867	1	0.994251
s000034124	0.912846	0.998577	0.967662	0.984586	0.957087	0.78134	0.939718	0.945456	0.910278	0.90958	0.965422	0.968755	0.925814	0.943307	0.955228	1	0.996921	0.996921	1	0.998631
s000034125	0.8998	0.986556	0.930056	0.946926	0.914158	0.714883	0.943103	0.921956	0.906254	0.905897	0.973561	0.88395	0.946582	0.959302	0.933826	0.997468	0.995785	0.993212	0.996205	0.962631
s000034126	0.938244	0.997505	0.940574	0.953195	0.914052	0.453107	0.958771	0.921514	0.856188	0.855584	0.994001	0.894687	0.941742	0.947288	0.939093	1	0.999414	0.999414	0.999898	0.952961
s000034127	0.883465	0.971886	0.914669	0.94846	0.934253	0.745587	0.973753	0.95459	0.884788	0.884602	0.980111	0.868735	0.960957	0.959561	0.929332	1	0.999177	0.997812	1	0.977849
s000034129	0.969643	0.954169	0.87875	0.986488	0.857262	0.496293	0.954862	0.978274	0.896548	0.896243	0.95357	0.905707	0.971673	0.900738	0.975596	1	0.9933	0.991925	0.999388	0.998625
s000034132	0.976373	0.999113	0.982005	0.988715	0.982636	0.912177	0.989198	0.9833	0.973682	0.973656	0.996668	0.967388	0.396235	0.975325	0.985593	1	0.999919	0.998733	0.999321	0.990144
s000034155	0.942337	0.995699	0.985072	0.996874	0.88214	0.595864	0.979859	0.986559	0.966523	0.955854	0.986987	0.982543	0.987544	0.981978	0.958403	1	0.996522	0.996522	0.999844	0.999844
s000034168	0.951006	0.999622	0.879436	0.89315	0.871735	0.388196	0.981078	0.892345	0.860799	0.860425	0.984596	0.706877	0.880079	0.972613	0.879691	1	0.999823	0.998139	1	0.890949
s000034178	0.775348	0.977821	0.951892	0.959046	0.945915	0.762485	0.945613	0.947037	0.941285	0.941285	0.97692	0.931036	0.85194	0.97007	0.948233	0.999967	0.990967	0.990037	0.995036	0.966866
s000035263	0.998258	0.999387	0.916856	0.925673	0.905248	0.768045	0.980799	0.914301	0.91474	0.914633	0.988088	0.922165	0.9196	0.977509	0.915364	1	0.998403	0.997676	0.999815	0.927553
s000035272	0.939103	0.998335	0.885961	0.906257	0.8798	0.597626	0.956735	0.896555	0.86653	0.866281	0.983725	0.880968	0.89593	0.95969	0.893528	1	0.996779	0.996293	1	0.906191
s000035286	0.982324	0.970304	0.960794	0.993208	0.888942	0.707145	0.954067	0.955812	0.949532	0.949287	0.962626	0.947112	0.987561	0.949919	0.973529	1	0.999579	0.998986	1	0.997112
s000035348	0.998996	0.998799	0.925774	0.980396	0.950267	0.548349	0.855639	0.962179	0.94356	0.943532	0.979359	0.790862	0.955149	0.975821	0.948469	0.999864	0.998454	0.998454	1	0.981973
s000035361	0.92276	0.993448	0.930245	0.941102	0.920033	0.663307	0.986661	0.934255	0.906801	0.906563	0.986513	0.809585	0.939218	0.939777	0.943913	1	0.999267	0.999267	1	0.949457
s000035437	0.766398	0.997675	0.95282	0.970459	0.929329	0.619388	0.95305	0.940056	0.902762	0.902077	0.978781	0.939979	0.961386	0.982383	0.951558	1	0.995906	0.994927	1	0.970778
s000035441	0.863359	0.996722	0.961454	0.988622	0.92357	0.718098	0.972184	0.970733	0.943225	0.942266	0.972673	0.966334	0.980138	0.971501	0.971006	0.998543	0.996989	0.996989	0.998433	0.98923
s000035455	0.955669	0.9913	0.91491	0.955446	0.887021	0.696222	0.968899	0.942815	0.934013	0.933886	0.959309	0.92141	0.940403	0.968516	0.940358	1	0.998626	0.998626	1	0.959884
s000035485	0.9654	0.939426	0.821957	0.89864	0.829623	0.716856	0.865219	0.848152	0.831218	0.828643	0.882928	0.90233	0.937306	0.871265	0.855859	0.999004	0.95238	0.948233	0.99868	0.976373
s000035491	0.756615	0.990963	0.971025	0.982692	0.856399	0.764721	0.932881	0.931991	0.904835	0.904521	0.991	0.962334	0.974031	0.965886	0.973087	1	0.998201	0.998201	0.999815	0.987043
s000035766	0.807899	0.99936	0.967103	0.987462	0.848147	0.699451	0.960875	0.969637	0.9462	0.946102	0.972689	0.946978	0.877593	0.972425	0.970155	1	0.997856	0.997856	1	0.98027
s000036043	0.897454	0.995739	0.966509	0.988926	0.948227	0.820483	0.982779	0.982829	0.961724	0.96162	0.949732	0.994979	0.971769	0.959395	0.969535	1	0.999636	0.999636	1	1
s000036068	0.954393	0.999346	0.859898	0.868721	0.849523	0.712505	0.989792	0.864189	0.814799	0.814799	0.97945	0.818892	0.865388	0.980538	0.859637	1	0.998968	0.998968	1	0.871219
s000036070	0.989459	0.999535	0.972103	0.980005	0.941426	0.813023	0.980786	0.933457	0.922382	0.921643	0.98811	0.952853	0.954527	0.984561	0.970591	0.999829	0.998821	0.998821	0.999829	0.98237
s000036071	0.998698	0.999349	0.979893	0.98913	0.94402	0.790481	0.986727	0.984484	0.688841	0.688738	0.978618	0.689021	0.978108	0.988657	0.973739	0.998259	0.997699	0.99723	1	0.999531
s000036072	0.878116	0.999633	0.997159	0.999633	0.953125	0.780746	0.982018	0.95958	0.976655	0.97277	0.982919	0.96702	0.811893	0.985557	0.988198	1	0.999345	0.999345	0.995479	0.995479
s000036075	0.957742	0.963336	0.892773	0.93817	0.878782	0.620146	0.959384	0.932545	0.868083	0.867962	0.987541	0.868351	0.921116	0.937366	0.930893	0.999985	0.998976	0.998976	1	0.938798
s000036077	0.989784	0.997542	0.97867	0.990422	0.978481	0.948049	0.975293	0.974749	0.938103	0.937992	0.995454	0.92846	0.978809	0.986459	0.978045	0.998989	0.999702	0.999702	1	0.984971
s000036078	0.958065	0.999215	0.970479	0.988833	0.980426	0.701593	0.954547	0.980956	0.935774	0.935201	0.99621	0.947381	0.980384	0.92636	0.976878	0.999973	0.998263	0.989334	0.999112	0.989438
s000036080	0.950388	0.998893	0.89204	0.897958	0.875138	0.635496	0.970822	0.893097	0.864922	0.864922	0.972436	0.826564	0.878791	0.965966	0.86611	1	0.998931	0.998931	1	0.899652
s000036082	1	0.999463	0.927957	0.998393	0.900384	0.843285	0.986717	0.963083	0.922361	0.921939	0.991319	0.897242	0.994744	0.995143	0.990249	0.998567	0.998632	0.998632	1	1
s000036084	0.999266	0.863473	0.832531	0.982472	0.804089	0.57167	0.898533	0.981295	0.813186	0.812879	0.956942	0.83091	0.960688	0.834934	0.941358	1	0.997635	0.997635	1	0.988343
s000036085	0.993502	0.683768	0.668943	0.987337	0.649946	0.556787	0.674971	0.678486	0.657735	0.657362	0.678546	0.800392	0.947203	0.65596	0.655595	0.993241	0.683629	0.683041	0.993048	0.991945
s000036087	0.997955	0.964505	0.932866	0.99275	0.919048	0.741249	0.953667	0.989319	0.931843	0.931512	0.975956	0.945538	0.989547	0.935428	0.98489	1	0.999627	0.99864	1	0.996962
s000036093	0.961379	0.998108	0.907057	0.914631	0.906523	0.717567	0.972305	0.900704	0.893248	0.893248	0.981384	0.885236	0.911298	0.944305	0.911125	1	0.998766	0.998766	0.999841	0.917749
s000036094	0.994891	0.94211	0.92482	0.981616	0.922274	0.878874	0.958275	0.973076	0.916651	0.916254	0.993529	0.920099	0.980378	0.939176	0.975002	0.999973	0.999672	0.999672	0.998867	0.98477
s000036097	0.976079	0.999667	0.865108	0.868133	0.861222	0.722222	0.975558	0.867015	0.853786	0.853465	0.981654	0.843583	0.866483	0.974721	0.863794	1	0.999351	0.999351	1	0.869365
s000036098	0.864377	0.999151	0.998158	0.998629	0.985126	0.868524	0.99219	0.964976	0.872904	0.872727	0.996606	0.735484	0.932718	0.975719	0.98448	0.999298	0.999217	0.999217	1	0.999843
s000036099	0.848999	0.997764	0.934669	0.951387	0.922251	0.514234	0.974708	0.9657	0.925361	0.925256	0.977994	0.952383	0.960585	0.974474	0.929072	1	0.99768	0.997179	1	0.97542
s000036101	0.986645	0.908592	0.838237	0.945251	0.825741	0.565536	0.911648	0.95445	0.81887	0.818801	0.954108	0.806726	0.945145	0.842999	0.923726	1	0.997756	0.997756	1	0.961783
s000036102	0.804426	0.998443	0.940686	0.956775	0.94119	0.691694	0.971434	0.924021	0.872909	0.872845	0.977305	0.868596	0.754698	0.938038	0.948989	1	0.998611	0.998611	1	0.958063
s000036106	0.999626	0.999583	0.974579	0.976763	0.962642	0.876484	0.979369	0.979762	0.971058	0.970996	0.974268	0.951363	0.974888	0.979762	0.96081	1	0.999607	0.999607	1	1
s000036107	0.981737	0.999668	0.907082	0.914026	0.884158	0.599641	0.98279	0.897986	0.879584	0.879405	0.989731	0.829298	0.895663	0.956898	0.903103	0.999955	0.999432	0.999243	0.999486	0.914237
s000036109	1	0.987717	0.936577	0.966799	0.928307	0.915285	0.945807	0.927251	0.870593	0.870331	0.949605	0.751752	0.956632	0.943384	0.945786	0.996486	0.988551	0.988551	1	0.994991
s000036110	0.962629	0.999016	0.925954	0.93195	0.900036	0.65507	0.947322	0.918649	0.89253	0.892372	0.963932	0.887197	0.924625	0.918892	0.92329	1	0.998238	0.998238	1	0.93302
s000036111	0.938645	0.961815	0.906043	0.954407	0.852745	0.591124	0.943765	0.920829	0.878096	0.87799	0.981272	0.87474	0.924129	0.929969	0.932403	1	0.997523	0.997523	0.997816	0.954472
s000036112	0.985579	0.999115	0.981318	0.99753	0.978565	0.956732	0.988302	0.995177	0.955228	0.939405	0.995473	0.895978	0.997253	0.998757	0.978793	0.999608	0.999843	0.999843	1	0.99926
s000036113	0.998906	0.998324	0.952646	0.992062	0.690553	0.558374	0.978235	0.977083	0.936019	0.731519	0.976352	0.743923	0.937021	0.982804	0.772498	1	0.998032	0.998032	1	0.994769
s000036121	0.996718	0.998533	0.97838	0.988782	0.978455	0.778999	0.984493	0.985845	0.954574	0.954437	0.99012	0.995608	0.987744	0.976138	0.978947	1	0.998643	0.998643	1	0.998285
s000036142	0.990673	0.997644	0.981525	0.99658	0.909752	0.776126	0.989695	0.996979	0.979603	0.979603	0.995765	0.992093	0.99151	0.978871	0.985019	1	0.996471	0.996471	0.999913	0.998978
s000036145	0.937095	0.988855	0.932261	0.95144	0.788155	0.610986	0.980833	0.945486	0.928895	0.923464	0.962614	0.903289	0.946545	0.959085	0.937672	0.99993	0.99841	0.996768	0.997766	0.954586
s000036147	0.818802	0.998857	0.960966	0.976602	0.933368	0.767215	0.959997	0.922564	0.948144	0.921259	0.994204	0.921254	0.971016	0.974778	0.929697	1	0.998161	0.998161	1	0.981064
s000036160	0.994606	0.999234	0.899541	0.996913	0.966279	0.623849	0.964472	0.986199	0.945717	0.94529	0.983344	0.939724	0.98744	0.95085	0.984322	1	0.999234	0.999234	1	0.998789
s000036164	0.804013	0.983144	0.936212	0.954582	0.892604	0.732298	0.946487	0.927917	0.905714	0.905541	0.978661	0.911124	0.931089	0.955404	0.925639	1	0.999553	0.996665	0.997111	0.956854
s000036166	0.972874	0.99248	0.936543	0.945474	0.876102	0.644471	0.89272	0.943191	0.840941	0.840597	0.908003	0.912914	0.921441	0.974995	0.923277	1	0.999253	0.997905	0.999776	0.948162
s000036191	0.968237	0.998859	0.950922	0.96005	0.950423	0.711766	0.987108	0.958864	0.944697	0.944343	0.994028	0.956673	0.955071	0.976251	0.953351	1	0.999249	0.998922	0.999673	0.961569
s000036383	0.820694	0.999259	0.952192	0.959921	0.948803	0.781048	0.977647	0.91261	0.926485	0.926309	0.984796	0.875037	0.936899	0.952337	0.949732	1	0.999002	0.999002	1	0.958541
s000036391	0.976874	0.999456	0.928529	0.940386	0.910018	0.514355	0.965137	0.880662	0.884307	0.884253	0.98895	0.835253	0.896467	0.960636	0.926366	0.999994	0.999374	0.999374	1	0.938363
s000036392	0.966799	0.999508	0.988665	0.996289	0.968129	0.861869	0.990289	0.991166	0.866579	0.866221	0.911381	0.886328	0.914459	0.989927	0.904862	0.999883	0.999557	0.999557	0.997859	0.994884
s000036394	0.831936	0.98759	0.894576	0.96372	0.878518	0.666198	0.928013	0.928396	0.913964	0.913331	0.947451	0.897038	0.932816	0.887078	0.91972	0.988916	0.988004	0.982052	0.987446	0.976944
s000036395	0.975516	0.909791	0.839846	0.936847	0.83392	0.718605	0.918867	0.934787	0.82491	0.824815	0.961968	0.80347	0.933054	0.905349	0.92594	1	0.996666	0.996666	1	0.939524
s000036398	0.934895	0.999637	0.967055	0.981902	0.966609	0.769435	0.974502	0.949022	0.948316	0.948194	0.982105	0.945679	0.874408	0.965019	0.968319	1	0.999516	0.999516	1	0.98405
s000036399	1	0.999521	0.921162	0.990048	0.93433	0.816404	0.997823	0.998346	0.971966	0.971966	0.963922	0.672812	0.996025	0.998534	0.982685	1	0.999675	0.999675	1	1
s000036400	0.977996	0.998113	0.991082	0.996436	0.986275	0.862258	0.978561	0.992486	0.97353	0.973449	0.877823	0.974727	0.730303	0.975033	0.897003	1	0.999534	0.999534	1	0.99744
s000036402	0.899537	0.997904	0.872662	0.886124	0.862175	0.607874	0.954938	0.875432	0.850769	0.850598	0.97428	0.777352	0.811079	0.962573	0.875799	1	0.998828	0.996198	0.99737	0.89381
s000036406	0.998463	0.999953	0.997162	0.997255	0.995912	0.965776	0.994284	0.996947	0.955962	0.955877	0.995602	0.939761	0.995604	0.99769	0.99556	1	0.999953	0.999953	1	0.997822
s000036416	1	0.998964	0.965739	0.988161	0.95084	0.834464	0.95318	0.989341	0.973467	0.972996	0.908284	0.984798	0.97404	0.918419	0.959858	1	0.99212	0.991439	1	0.990758
s000036417	0.914579	0.999307	0.979175	0.982596	0.986183	0.795707	0.977435	0.994253	0.968176	0.968087	0.964853	0.902563	0.990063	0.986652	0.96409	1	0.998768	0.998768	1	0.996349
s000036418	0.988894	0.998994	0.95824	0.966211	0.934014	0.728438	0.969086	0.962317	0.946543	0.946477	0.966401	0.885675	0.954221	0.963061	0.957854	1	0.998078	0.997886	0.99935	0.967213
s000036420	0.982473	0.998194	0.996664	0.997823	0.985197	0.928461	0.992538	0.990364	0.895422	0.895327	0.996986	0.841085	0.997022	0.998451	0.993488	1	0.999606	0.999606	1	0.999021
s000036423	0.999604	0.998996	0.900994	0.953047	0.878317	0.808476	0.959711	0.925102	0.928487	0.928381	0.900404	0.911819	0.909687	0.958326	0.929969	0.999964	0.994706	0.994706	0.99983	0.954439
s000036425	1	0.99982	0.932927	0.939312	0.872873	0.826809	0.990178	0.928248	0.866823	0.866823	0.990211	0.711057	0.936893	0.984035	0.934953	0.999153	0.99955	0.99955	1	0.942955
s000036427	0.775131	0.935864	0.861426	0.925712	0.844143	0.713004	0.946267	0.889521	0.784946	0.784183	0.978324	0.86641	0.830716	0.893051	0.915745	1	0.998799	0.998799	1	0.92708
s000036428	0.813833	0.995273	0.921358	0.959509	0.898135	0.75153	0.947539	0.930724	0.805569	0.805569	0.983402	0.737965	0.928252	0.970591	0.925182	0.999627	0.998648	0.998648	1	0.945919
s000036430	0.976671	0.999758	0.927494	0.931226	0.921504	0.819784	0.980963	0.909877	0.84912	0.849054	0.987265	0.812069	0.922579	0.979018	0.922956	0.99681	0.998864	0.998864	1	0.943423
s000036470	0.864893	0.993465	0.964506	0.972021	0.903132	0.681951	0.959776	0.917522	0.933486	0.933318	0.969265	0.965644	0.96168	0.981566	0.956275	1	0.998137	0.997607	0.997033	0.974625
s000036670	0.85431	0.9906	0.963613	0.979653	0.852475	0.571587	0.941226	0.959305	0.87521	0.874703	0.955791	0.953861	0.937148	0.943429	0.921783	1	0.99871	0.992369	1	0.983735
s000036675	0.974541	0.990401	0.949403	0.962957	0.935977	0.839218	0.974065	0.909691	0.941848	0.941733	0.985045	0.938336	0.957365	0.9582	0.953714	0.999552	0.99856	0.997777	1	0.966634
s000036676	0.759204	0.995594	0.950644	0.968909	0.914546	0.725803	0.967294	0.944124	0.932789	0.932509	0.985651	0.946692	0.962323	0.962942	0.954437	1	0.997521	0.991462	0.999348	0.972253
s000036722	0.82183	0.999462	0.963069	0.97475	0.904464	0.754245	0.950222	0.953267	0.888351	0.888213	0.990641	0.920803	0.966474	0.97124	0.962904	1	0.997905	0.997905	0.998736	0.976608
s000036848	0.894216	0.999448	0.991925	0.993502	0.987075	0.877494	0.983841	0.990529	0.96671	0.966313	0.820123	0.993801	0.822009	0.985564	0.812553	1	0.999808	0.999808	0.998341	0.997832
s000036855	0.805465	0.99477	0.967883	0.983153	0.919856	0.735698	0.971942	0.968525	0.929779	0.929492	0.98287	0.971481	0.97632	0.947598	0.970444	1	0.997739	0.997739	0.994323	0.981801
s000036867	0.867639	0.989502	0.946749	0.982099	0.932495	0.740264	0.970583	0.973265	0.944281	0.944281	0.952503	0.984295	0.968401	0.955144	0.966322	0.999921	0.996825	0.996825	1	1
s000036878	0.769281	0.998153	0.966035	0.978805	0.921483	0.696448	0.9714	0.96289	0.928358	0.928128	0.975039	0.942942	0.968404	0.968879	0.961639	1	0.996537	0.996537	1	0.987231
s000036884	1	1	0.929504	0.969742	0.926371	0.868107	0.963497	0.963107	0.951189	0.950937	0.961511	0.900088	0.944694	0.953965	0.947499	1	0.989712	0.989712	1	0.966287
s000036890	0.869578	0.980238	0.928462	0.920386	0.883335	0.731317	0.954092	0.917942	0.872821	0.872726	0.964938	0.91066	0.891624	0.946826	0.881273	1	0.997716	0.997716	1	0.94456
s000036891	0.801555	0.992987	0.968674	0.981358	0.807395	0.617555	0.969436	0.96173	0.909171	0.822173	0.990527	0.868293	0.975063	0.945274	0.880707	1	0.998296	0.998296	1	0.982604
s000036919	0.983991	0.998463	0.963241	0.992352	0.972412	0.740167	0.94293	0.980722	0.963439	0.962721	0.958917	0.975402	0.905232	0.957162	0.980397	1	0.998836	0.998083	0.997647	0.997647
s000036925	0.981369	0.831883	0.775348	0.951647	0.773561	0.533033	0.872827	0.927313	0.753395	0.752735	0.976535	0.695653	0.950121	0.819227	0.934264	1	0.998301	0.997936	1	0.958576
s000036926	0.929533	0.982974	0.91351	0.943406	0.881486	0.717634	0.967429	0.938373	0.907643	0.907643	0.983618	0.864944	0.935584	0.944472	0.929388	1	0.998641	0.998641	0.999226	0.946233
s000036927	0.894829	0.998485	0.930778	0.94297	0.911578	0.6986	0.987123	0.938423	0.920936	0.920683	0.969587	0.928937	0.94207	0.956956	0.931648	1	0.997721	0.997721	1	0.946886
s000036931	0.978653	0.995919	0.897898	0.959157	0.857162	0.792994	0.962798	0.958238	0.928024	0.927801	0.961571	0.953829	0.94527	0.948265	0.920537	1	0.989601	0.980855	0.995594	0.972166
s000036933	0.999873	0.998766	0.994102	0.997693	0.951738	0.769189	0.995223	0.997531	0.93194	0.931738	0.976937	0.829057	0.983296	0.993865	0.977887	0.999819	0.998625	0.998625	1	1
s000036934	0.999231	0.998881	0.987428	0.99623	0.969818	0.900643	0.989134	0.97478	0.922726	0.922353	0.834968	0.897552	0.827408	0.989524	0.819466	0.998601	0.997669	0.996545	1	0.998877
s000036939	0.965506	0.990894	0.916382	0.918979	0.88028	0.706478	0.978419	0.910547	0.850851	0.850359	0.995903	0.832695	0.91706	0.993008	0.912577	1	0.999228	0.999228	1	0.921068
s000036941	0.881461	0.937803	0.903199	0.96861	0.855566	0.59437	0.945335	0.951515	0.85297	0.806128	0.988222	0.682156	0.961102	0.898108	0.912579	1	0.999718	0.999718	1	0.98745
s000036943	0.794473	0.997598	0.964376	0.971919	0.925433	0.732484	0.994469	0.971079	0.95637	0.956203	0.981367	0.969622	0.961953	0.996266	0.943145	1	0.997782	0.997782	1	0.975653
s000036953	0.987803	0.999296	0.92025	0.926205	0.891184	0.616747	0.97484	0.924031	0.911052	0.910283	0.970008	0.880776	0.922672	0.975067	0.918393	1	0.999469	0.99842	1	0.926917
s000036963	0.951463	0.993626	0.952978	0.97408	0.963804	0.609831	0.95865	0.954536	0.932156	0.931872	0.988549	0.95172	0.964568	0.966506	0.950465	1	0.99885	0.99885	1	0.975627
s000036965	1	0.996735	0.967289	0.989115	0.916655	0.85799	0.984523	0.986617	0.977105	0.977046	0.981885	0.99277	0.989005	0.984655	0.981527	1	0.996774	0.996774	0.995864	0.995864
s000036967	0.867244	0.996955	0.822438	0.862263	0.827687	0.655427	0.830955	0.835478	0.795415	0.794377	0.954626	0.853313	0.813249	0.807213	0.831703	1	0.99782	0.876772	0.992679	0.870578
s000036971	0.983075	0.992033	0.971171	0.988054	0.902643	0.644361	0.974135	0.985693	0.97159	0.970235	0.981433	0.943185	0.964309	0.967231	0.980359	0.998983	0.997783	0.997529	0.999745	0.999745
s000036973	0.978433	0.993624	0.955011	0.993319	0.905475	0.720316	0.985196	0.9889	0.983697	0.983683	0.983891	0.992418	0.99235	0.984254	0.986141	1	0.997999	0.997999	1	1
s000037486	0.999576	0.998884	0.954674	0.965969	0.854232	0.673171	0.992776	0.964784	0.952218	0.952094	0.994116	0.960917	0.964815	0.990088	0.957993	1	0.998203	0.998203	0.999581	0.967463
s000037489	0.954373	0.999024	0.974675	0.978997	0.952216	0.70761	0.957659	0.940517	0.924781	0.924677	0.987463	0.975962	0.975298	0.986715	0.971702	1	0.998961	0.998961	1	0.980317
s000037491	0.998256	0.971878	0.942234	0.995818	0.88651	0.57192	0.948072	0.988846	0.938879	0.938363	0.968516	0.935742	0.969456	0.959732	0.960141	0.999383	0.997114	0.997114	1	0.983921
s000037502	0.979184	0.996276	0.97619	0.979479	0.96895	0.884195	0.984168	0.975403	0.968419	0.968362	0.990488	0.965789	0.977769	0.995888	0.973216	1	0.999219	0.999219	1	0.981827
s000037504	1	0.999669	0.997086	0.998965	0.985862	0.921513	0.993468	0.997355	0.990752	0.990752	0.996908	0.993082	0.992831	0.98332	0.989125	1	0.999669	0.999669	1	1
s000037538	0.957278	0.991627	0.934126	0.975464	0.938083	0.777009	0.955118	0.964724	0.952525	0.951709	0.966027	0.924499	0.973592	0.937934	0.943798	0.999488	0.989101	0.987991	0.995281	0.988751
s000037557	0.986076	0.999377	0.953749	0.971139	0.962658	0.724418	0.961503	0.951094	0.896573	0.895843	0.980441	0.898878	0.692802	0.963129	0.95686	1	0.99932	0.99932	1	0.971873
s000037558	0.932722	0.911431	0.849874	0.956934	0.839433	0.764465	0.926413	0.944661	0.837879	0.837708	0.971207	0.845153	0.945013	0.888835	0.942664	1	0.99957	0.99957	1	0.964067
s000037565	0.971858	0.999295	0.956313	0.966847	0.937269	0.749474	0.976522	0.964241	0.91313	0.912983	0.976638	0.885614	0.965437	0.974122	0.953827	1	0.999112	0.996534	0.999725	0.982445
s000037571	0.899529	0.999509	0.885618	0.899377	0.88811	0.450688	0.963598	0.898237	0.860104	0.860104	0.982058	0.778231	0.892209	0.969328	0.890796	1	0.999026	0.999026	0.995397	0.900055
s000037573	0.948704	0.980848	0.840238	0.8494	0.835925	0.559742	0.921513	0.846272	0.841647	0.841647	0.989879	0.726709	0.841097	0.981071	0.836612	1	0.999981	0.999981	1	0.850448
s000037575	0.851981	0.984022	0.932328	0.972841	0.898273	0.751588	0.93324	0.950124	0.933947	0.933686	0.958493	0.97601	0.965005	0.947019	0.950709	1	0.997908	0.997908	1	0.983977
s000037582	0.860292	0.923304	0.933508	0.997417	0.869396	0.726197	0.941566	0.99525	0.934466	0.934374	0.988498	0.937303	0.989845	0.937275	0.97802	1	0.996941	0.996941	1	1
s000037588	0.900283	0.968044	0.802217	0.857993	0.7875	0.683854	0.862912	0.826151	0.819731	0.819594	0.892028	0.903366	0.744568	0.897132	0.867108	0.994139	0.985326	0.981205	0.996296	0.94787
s000037595	0.958175	0.991659	0.934024	0.962731	0.881591	0.596222	0.963756	0.943365	0.923696	0.923107	0.97203	0.915488	0.949664	0.942661	0.935021	1	0.985246	0.985246	1	0.971826
s000037596	0.93297	0.999289	0.951937	0.960997	0.893694	0.451178	0.977061	0.958743	0.942837	0.942799	0.9813	0.958781	0.954197	0.978704	0.938659	1	0.999233	0.998541	0.999309	0.967344
s000037599	0.991017	0.998371	0.984172	0.997004	0.981546	0.792724	0.97632	0.998393	0.940174	0.939816	0.97255	0.926013	0.937557	0.983617	0.992409	1	0.997534	0.997534	1	1
s000037927	0.933979	0.996698	0.950584	0.957413	0.907187	0.65717	0.957515	0.938879	0.898067	0.897971	0.988144	0.89774	0.951417	0.97392	0.943795	1	0.998988	0.998988	0.997149	0.961353
s000037949	0.948073	0.990448	0.985655	0.988052	0.963576	0.813023	0.976993	0.968203	0.952626	0.952534	0.979007	0.787982	0.973004	0.985436	0.981327	1	0.999622	0.999622	1	0.99241
s000037952	0.813542	0.983946	0.926519	0.944534	0.919401	0.584861	0.973162	0.93831	0.889829	0.889798	0.981677	0.905882	0.924344	0.942009	0.928544	1	0.997809	0.99697	0.995143	0.946195
s000037964	0.932845	0.987085	0.87619	0.909766	0.87184	0.618385	0.953019	0.90431	0.869573	0.869381	0.967593	0.872886	0.901541	0.950974	0.890868	1	0.998963	0.998784	1	0.91586
s000037968	0.828097	0.999341	0.921726	0.927875	0.730107	0.56308	0.989131	0.924962	0.898416	0.725883	0.990196	0.722798	0.914725	0.946014	0.737126	1	0.998664	0.997649	1	0.930787
s000037984	0.900067	0.958601	0.947916	0.992529	0.885861	0.744076	0.960823	0.99541	0.921204	0.920905	0.983058	0.955596	0.99361	0.945002	0.982234	1	0.999238	0.999238	1	1
s000037989	0.946438	0.972446	0.942298	0.977087	0.923947	0.793115	0.972751	0.9545	0.90741	0.90741	0.917988	0.909492	0.906908	0.946098	0.894794	1	0.999744	0.999744	0.997944	0.978074
s000038007	0.810969	0.99953	0.966686	0.968426	0.97086	0.842658	0.978127	0.949685	0.895621	0.895416	0.86001	0.941754	0.845266	0.987086	0.826695	1	0.99941	0.99941	0.999868	0.983282
s000038011	0.863745	0.896	0.830084	0.956068	0.80952	0.653127	0.934033	0.95194	0.839081	0.838565	0.97621	0.817234	0.843417	0.8831	0.949173	0.999246	0.999637	0.999637	1	0.957159
s000038019	0.941212	1	0.875348	0.970809	0.884637	0.771264	0.958932	0.941317	0.872701	0.872063	0.937555	0.923115	0.914426	0.57336	0.60969	1	1	1	1	0.950022
s000038034	0.847009	0.99944	0.992348	0.998138	0.958736	0.797114	0.98644	0.9972	0.979529	0.979426	0.952503	0.989068	0.988652	0.996073	0.981621	1	0.99912	0.99912	1	1
s000038042	0.839347	0.974175	0.95883	0.971634	0.921621	0.76216	0.944776	0.96128	0.95094	0.95094	0.972038	0.945371	0.913486	0.943788	0.953551	0.999972	0.998933	0.998933	1	0.96625
s000038054	0.917925	0.969961	0.940067	0.975728	0.935654	0.704281	0.961402	0.942831	0.877355	0.876938	0.987045	0.926032	0.967148	0.958237	0.961593	1	0.998174	0.998174	1	0.976149
s000038068	0.790409	0.969985	0.919498	0.956286	0.841842	0.647239	0.960094	0.951423	0.897734	0.897572	0.965033	0.865329	0.95178	0.958822	0.948305	1	0.999322	0.999322	1	0.957604
s000038081	0.771947	0.999622	0.96482	0.975822	0.960838	0.826239	0.967918	0.969731	0.952363	0.952019	0.847236	0.941978	0.831788	0.980577	0.81957	0.99996	0.999107	0.991787	0.995011	0.978017
s000038085	0.928085	0.999931	0.967222	0.977522	0.973379	0.891601	0.958928	0.972883	0.964154	0.96397	0.992864	0.90434	0.963678	0.980186	0.962848	1	0.999881	0.999881	1	0.974797
s000038099	0.897564	0.997692	0.930228	0.951121	0.854138	0.514993	0.977786	0.935778	0.891411	0.833354	0.980961	0.858993	0.940625	0.9662	0.869708	0.999808	0.998498	0.998498	1	0.953604
s000038114	0.819197	0.995245	0.955886	0.994422	0.90528	0.766131	0.983574	0.986634	0.754291	0.728092	0.983089	0.694016	0.98894	0.96837	0.945129	1	0.998267	0.998267	0.99991	0.997965
s000038128	0.811935	0.997665	0.903857	0.95046	0.795858	0.510593	0.94754	0.935706	0.920935	0.920746	0.9393	0.952101	0.940449	0.943932	0.907089	1	0.998477	0.998477	0.998933	0.968779
s000038132	0.801299	0.982882	0.924511	0.946936	0.912245	0.578178	0.969459	0.900667	0.900036	0.899833	0.984726	0.819181	0.940286	0.960031	0.934847	1	0.9998	0.9998	1	0.946926
s000038152	0.951625	0.999815	0.916451	0.947431	0.898161	0.73941	0.959732	0.945486	0.90669	0.90669	0.947546	0.945871	0.933791	0.976836	0.921245	1	0.996473	0.996473	1	0.958908
s000038153	0.882963	0.993012	0.972557	0.985688	0.758395	0.59196	0.972841	0.969816	0.881681	0.690591	0.98807	0.675927	0.981931	0.97683	0.777631	1	0.999102	0.99607	0.99498	0.986704
s000038166	0.785129	0.977595	0.871046	0.993698	0.831248	0.518428	0.875992	0.888196	0.851284	0.850894	0.974124	0.786511	0.888319	0.870109	0.88965	1	0.99963	0.999244	0.999197	0.903904
s000038175	0.795299	0.999845	0.962392	0.996157	0.962976	0.876405	0.986237	0.97109	0.913065	0.885119	0.904428	0.957593	0.909299	0.960008	0.873736	0.995477	0.999951	0.998664	0.999454	0.998167
s000038179	0.923823	0.999192	0.887729	0.96459	0.873646	0.551938	0.972294	0.948259	0.914151	0.842517	0.985041	0.841289	0.95752	0.965368	0.879469	0.9997	0.998906	0.998906	0.998873	0.96906
s000038183	0.80153	0.990534	0.894701	0.970464	0.878535	0.586196	0.892225	0.892488	0.82891	0.82571	0.959624	0.856514	0.910204	0.852743	0.906114	0.998923	0.996691	0.99238	0.99272	0.93667
s000038185	0.948855	0.999226	0.973451	0.982755	0.829083	0.655198	0.975297	0.95465	0.919876	0.789712	0.990985	0.78982	0.969257	0.967831	0.843963	1	0.999012	0.999012	0.999928	0.984718
s000038186	0.831571	0.972116	0.922201	0.946839	0.893607	0.69758	0.944314	0.940184	0.892466	0.892076	0.988321	0.878685	0.939919	0.961033	0.938865	1	0.998906	0.998906	0.997309	0.945553
s000038215	0.978736	0.981667	0.972767	0.996149	0.92473	0.533176	0.957958	0.956995	0.948686	0.948446	0.994252	0.914768	0.989251	0.975806	0.985224	1	0.997191	0.996509	1	0.999317
s000038239	0.797137	0.99478	0.952784	0.961732	0.940124	0.741574	0.967591	0.948702	0.883122	0.883014	0.989871	0.907762	0.731479	0.950788	0.952758	1	0.998991	0.998991	0.998276	0.960833
s000038257	0.964099	0.995692	0.965304	0.98601	0.964292	0.865204	0.972214	0.975569	0.912768	0.907612	0.798014	0.915804	0.791547	0.984372	0.776119	1	0.999734	0.999734	0.99969	0.988586
s000038264	0.852883	0.994481	0.89933	0.91962	0.876354	0.65451	0.968019	0.901599	0.807954	0.807828	0.962595	0.850308	0.900022	0.982191	0.881938	1	0.998244	0.998244	0.995242	0.911949
s000038268	0.855075	0.997882	0.909382	0.968327	0.899596	0.690238	0.970941	0.9553	0.900146	0.899394	0.985689	0.859485	0.905652	0.974559	0.910715	1	0.999683	0.999683	0.993932	0.968564
s000038272	0.945607	0.996261	0.977338	0.988419	0.982445	0.851948	0.979136	0.979241	0.974717	0.974653	0.991956	0.9471	0.369893	0.980489	0.983065	1	1	1	1	0.990384
s000038283	0.977648	0.998849	0.97723	0.98025	0.916096	0.838282	0.989016	0.963919	0.914085	0.913999	0.992446	0.940997	0.975619	0.990168	0.968747	1	0.999084	0.998453	1	0.983871
s000038289	0.988669	0.983602	0.85967	0.938359	0.832596	0.614129	0.88877	0.90491	0.867562	0.866167	0.905962	0.921919	0.911024	0.884964	0.886142	0.999262	0.995901	0.985039	0.989139	0.988488
s000038301	0.942707	0.99985	0.90449	0.916218	0.904409	0.809992	0.979566	0.902866	0.896064	0.895258	0.994273	0.867259	0.890076	0.970903	0.902053	1	0.999911	0.999911	1	0.90738
s000038311	0.768092	0.995378	0.951179	0.965265	0.923263	0.773612	0.951905	0.864146	0.832672	0.832373	0.985161	0.962932	0.944896	0.955588	0.958199	1	0.998247	0.995371	0.991705	0.972772
s000038317	0.852836	0.991883	0.929631	0.947986	0.896644	0.632238	0.968249	0.90776	0.879829	0.879726	0.989591	0.908991	0.927445	0.950718	0.931522	1	0.998049	0.99678	0.999523	0.946134
s000038321	0.88516	0.990152	0.865009	0.887463	0.860653	0.644267	0.933402	0.884129	0.841973	0.840678	0.953691	0.89694	0.842673	0.934916	0.873951	0.995649	0.997851	0.986309	0.999571	0.915644
s000038326	0.870104	0.999526	0.942957	0.950021	0.936091	0.748921	0.970034	0.948793	0.93181	0.931659	0.986405	0.89652	0.947144	0.970403	0.946149	1	0.999806	0.999806	1	0.951314
s000038336	0.757616	0.982538	0.949312	0.954617	0.928148	0.750855	0.962655	0.947146	0.933593	0.933436	0.961174	0.937235	0.879649	0.988552	0.940052	1	0.998738	0.998738	0.995622	0.955143
s000038338	0.771721	0.998884	0.967722	0.984112	0.966469	0.709568	0.963829	0.962456	0.874644	0.874276	0.971514	0.958788	0.966139	0.948482	0.969621	0.99879	0.998519	0.998519	0.999483	0.987205
s000038351	0.800442	0.982922	0.949522	0.991982	0.933064	0.60089	0.927933	0.939835	0.903047	0.902526	0.989296	0.905678	0.970093	0.946966	0.962136	1	0.995214	0.995214	0.999308	0.9804
s000038401	1	0.982241	0.9319	0.956517	0.914021	0.688112	0.970333	0.956009	0.931837	0.931837	0.989625	0.795217	0.953907	0.972378	0.950994	1	0.999169	0.999169	1	0.957804
s000038410	0.954427	0.988843	0.813182	0.848601	0.81701	0.565355	0.883927	0.864136	0.800422	0.798275	0.908862	0.801983	0.688561	0.871701	0.888336	1	0.997665	0.984707	0.987042	0.944347
s000038433	0.777053	0.927712	0.757909	0.864895	0.773232	0.765678	0.830077	0.824767	0.82015	0.816724	0.838704	0.941206	0.92702	0.864953	0.87579	0.988451	0.959411	0.952077	0.976373	0.974259
s000038455	1	0.983341	0.970754	0.994854	0.962742	0.511806	0.966633	0.990734	0.967807	0.967807	0.985288	0.971421	0.990723	0.974924	0.980055	1	0.998609	0.998609	1	1
s000038489	0.99739	0.928512	0.215341	0.959233	0.194586	0.912371	0.925165	0.91313	0.91313	0.891519	0.168074	0.976143	0.997006	0.948961	0.465896	0.941881	0.947781	0.947683	1	0.999902
s000038490	0.982666	0.958434	0.432697	0.901003	0.476512	0.695279	0.797865	0.798409	0.825479	0.81125	0.490837	0.959439	0.885146	0.953953	0.581603	0.976435	0.96895	0.96895	0.991823	0.98631
s000039511	0.875362	0.996594	0.985803	0.996941	0.974468	0.622247	0.986263	0.998484	0.950265	0.950017	0.979414	0.851861	0.988958	0.973294	0.987476	1	0.99896	0.99896	0.997942	0.995051
s000039513	0.869704	0.994856	0.987908	0.997759	0.973054	0.836846	0.981117	0.992685	0.967176	0.966624	0.999689	0.966838	0.992805	0.989014	0.992162	1	0.99731	0.99731	1	1
s000039514	0.938851	0.999079	0.943132	0.947178	0.919176	0.82882	0.990283	0.943127	0.934549	0.934258	0.994434	0.936812	0.935207	0.988727	0.930279	1	0.998847	0.998847	1	0.948233
s000039516	0.958142	0.998777	0.968495	0.976249	0.957433	0.868631	0.980043	0.9417	0.935173	0.934957	0.987606	0.96053	0.787961	0.989025	0.957005	1	0.998555	0.998555	1	0.97495
s000039519	0.978836	0.996186	0.92264	0.939507	0.922327	0.782171	0.97646	0.933191	0.894676	0.894212	0.987878	0.912714	0.896738	0.964216	0.921544	1	0.999341	0.999341	0.99839	0.933965
s000039520	1	0.992466	0.971194	0.98217	0.959294	0.81791	0.90895	0.981674	0.885097	0.884167	0.91067	0.963687	0.977029	0.986547	0.970027	1	0.998962	0.998962	1	0.983342
s000039522	0.936964	0.995762	0.939529	0.948824	0.93363	0.756588	0.97076	0.929371	0.919886	0.919886	0.997561	0.903977	0.905509	0.960092	0.926346	1	0.999273	0.999273	0.997361	0.940761
s000039527	0.994533	0.967893	0.966529	0.999072	0.961974	0.861092	0.966175	0.980867	0.960208	0.959865	0.98808	0.945206	0.88089	0.950229	0.996152	1	0.999623	0.999623	1	1
s000039529	0.896707	0.996823	0.938301	0.944589	0.927186	0.827754	0.986316	0.924232	0.906565	0.905893	0.991737	0.933126	0.934751	0.977093	0.937168	1	0.998475	0.998475	1	0.946018
s000039532	0.947884	1	0.988819	0.998611	0.988936	0.963135	0.992602	0.993366	0.990692	0.981086	0.943522	0.989459	0.946029	0.997512	0.935248	1	1	0.999065	0.999346	0.998411
s000039540	0.995017	0.999359	0.96508	0.96784	0.961763	0.910652	0.989073	0.971303	0.959734	0.959734	0.987173	0.960863	0.967004	0.988356	0.968492	1	0.999174	0.999174	0.999877	0.973054
s000039541	0.951072	0.999836	0.983942	0.994443	0.98279	0.968158	0.983369	0.979604	0.979157	0.979071	0.997891	0.985006	0.983923	0.992736	0.982154	1	0.999836	0.999836	0.999598	0.984768
s000039542	0.809494	0.999592	0.963196	0.966321	0.944203	0.687145	0.953752	0.926837	0.899974	0.899691	0.98431	0.86569	0.940816	0.979227	0.955971	1	0.999137	0.999137	1	0.966805
s000039549	0.816924	0.999528	0.977254	0.995587	0.972378	0.861286	0.958312	0.988621	0.960477	0.960234	0.957349	0.987093	0.986819	0.991348	0.987995	1	0.995989	0.995989	0.99969	0.99655
s000039550	0.764791	0.989925	0.950175	0.964357	0.941625	0.683037	0.980472	0.959319	0.936228	0.935995	0.986487	0.849368	0.84768	0.862069	0.856129	1	0.998488	0.997678	0.999427	0.970316
s000039551	0.938873	0.99968	0.983403	0.984806	0.982197	0.923304	0.9931	0.983371	0.970773	0.97063	0.995239	0.976614	0.976571	0.989608	0.981066	1	0.999731	0.999731	1	0.986357
s000039553	0.80302	0.991372	0.927187	0.991301	0.91579	0.744551	0.98359	0.983611	0.978275	0.978165	0.958038	0.906357	0.988079	0.98407	0.981971	1	0.99879	0.99879	1	0.997685
s000039556	0.949851	0.995673	0.964643	0.979631	0.93579	0.772667	0.970923	0.952579	0.898569	0.898331	0.987185	0.957643	0.969085	0.956968	0.961184	1	0.995686	0.995686	1	0.985071
s000039560	0.766032	1	0.975861	0.999477	0.972604	0.79409	0.963831	0.99471	0.984719	0.984437	0.983208	0.950613	0.804091	0.950001	0.986163	1	0.994113	0.994113	1	0.996665
s000039561	0.998476	0.999565	0.964318	0.974433	0.961512	0.789574	0.980716	0.972722	0.9416	0.941448	0.981197	0.943745	0.9667	0.963689	0.95614	1	0.99805	0.99805	1	0.981135
s000039575	1	0.999385	0.945539	0.949059	0.936446	0.868062	0.992604	0.944594	0.935742	0.935576	0.930431	0.945402	0.877026	0.988288	0.869675	1	0.999084	0.999084	1	0.949291
s000039578	0.751767	0.998862	0.976597	0.98456	0.957575	0.790309	0.967636	0.971198	0.934983	0.934898	0.973713	0.958523	0.967426	0.978616	0.966525	1	0.998445	0.998445	1	0.985197
s000039581	0.99928	1	0.940733	0.973632	0.964693	0.845422	0.972635	0.978587	0.949263	0.948667	0.979777	0.963383	0.969768	0.981798	0.962452	1	0.998756	0.997556	1	0.97001
s000039585	0.835011	0.998869	0.965674	0.973584	0.952702	0.824549	0.973643	0.960119	0.927288	0.927288	0.980748	0.940282	0.953269	0.956674	0.945359	1	0.997854	0.997854	1	0.975236
s000039586	0.765671	0.99929	0.964272	0.968704	0.964517	0.867131	0.989313	0.961227	0.936273	0.935944	0.996026	0.952054	0.937163	0.977992	0.962025	1	0.999659	0.999659	1	0.97253
s000039588	0.84969	0.989971	0.919883	0.951663	0.84215	0.63827	0.937034	0.913718	0.911337	0.911151	0.986235	0.872612	0.934741	0.966692	0.933999	1	0.998638	0.996159	0.998865	0.956679
s000039594	0.93479	0.983648	0.92497	0.953066	0.918301	0.785566	0.967547	0.939664	0.820638	0.820574	0.987045	0.92361	0.913231	0.895633	0.941798	1	0.999768	0.991541	0.991502	0.959864
s000039595	0.936924	0.99902	0.93585	0.942931	0.921492	0.642677	0.97175	0.933173	0.899278	0.899081	0.980246	0.878576	0.926229	0.970799	0.921172	1	0.998006	0.998006	1	0.94392
s000039597	0.800622	0.996445	0.974457	0.982225	0.97475	0.795645	0.962803	0.96298	0.917619	0.917016	0.981122	0.896273	0.895911	0.972928	0.968759	0.99999	0.999567	0.999567	1	0.987796
s000039598	0.787001	0.998017	0.982845	0.984644	0.964027	0.851422	0.983376	0.949723	0.964607	0.964477	0.995238	0.976237	0.968349	0.987893	0.975238	1	0.9993	0.9993	0.998214	0.984366
s000039605	0.832776	0.998442	0.951461	0.95627	0.948872	0.752997	0.972944	0.942535	0.910766	0.910621	0.982418	0.915232	0.949216	0.984325	0.948589	1	0.998424	0.998424	1	0.957911
s000039615	0.959076	0.997624	0.976566	0.993304	0.893648	0.608933	0.963185	0.990472	0.967205	0.966803	0.953105	0.954876	0.98303	0.941146	0.973381	1	0.995984	0.995984	1	1
s000039616	0.994865	0.994712	0.963893	0.973734	0.94771	0.810133	0.981877	0.972843	0.945936	0.945735	0.9844	0.871366	0.953546	0.980185	0.95503	1	0.997897	0.997897	1	0.975427
s000039617	0.943957	0.990823	0.932391	0.972969	0.933422	0.858559	0.971828	0.94985	0.915812	0.912066	0.97792	0.949846	0.958063	0.979071	0.955726	1	0.997758	0.997758	1	0.968186
s000039618	0.977273	0.983215	0.966761	0.999303	0.96466	0.744521	0.963391	0.99913	0.966165	0.966016	0.983409	0.934588	0.996937	0.944758	0.996682	1	0.996174	0.996174	1	1
s000039619	0.813487	0.999397	0.947127	0.952059	0.930279	0.853336	0.991144	0.926232	0.930657	0.930496	0.989277	0.940938	0.949599	0.978865	0.943042	1	0.999123	0.998398	0.998553	0.955086
s000039622	0.825549	0.984371	0.95515	0.962057	0.939637	0.682379	0.968432	0.957504	0.933392	0.933275	0.988021	0.937755	0.938504	0.950591	0.947457	1	0.997805	0.997325	1	0.966923
s000039623	0.982306	0.999345	0.897074	0.900481	0.890602	0.683045	0.969562	0.89234	0.875142	0.87506	0.983782	0.876682	0.895616	0.952145	0.892993	1	0.99917	0.99917	1	0.905986
s000039624	0.998024	0.997221	0.900391	0.905663	0.898049	0.768152	0.98548	0.905216	0.860655	0.860573	0.994255	0.877174	0.908045	0.988258	0.900447	1	0.999415	0.999415	1	0.912943
s000039627	0.758103	0.996394	0.955457	0.978518	0.969011	0.469891	0.954555	0.954633	0.928157	0.928157	0.984168	0.766426	0.892447	0.889935	0.873367	1	0.998853	0.998771	0.999918	0.981151
s000039629	0.823998	0.995414	0.946983	0.955677	0.931839	0.662045	0.96224	0.931185	0.83343	0.833273	0.976152	0.913068	0.930365	0.897534	0.939303	1	0.998914	0.998914	1	0.956625
s000039632	0.999248	0.999937	0.98849	0.991341	0.987731	0.947499	0.983138	0.991425	0.97426	0.974149	0.906754	0.985774	0.912384	0.99564	0.909937	1	0.999479	0.999092	0.999888	0.993228
s000039638	0.872994	0.998162	0.985145	0.995922	0.969	0.840735	0.980541	0.96584	0.928728	0.928588	0.995225	0.966552	0.982437	0.974891	0.974534	1	0.998913	0.998524	0.999044	0.988834
s000039639	0.941423	0.998763	0.915093	0.94124	0.893655	0.738562	0.969589	0.925711	0.902794	0.902379	0.974248	0.886238	0.931825	0.969017	0.925902	1	0.998212	0.997406	0.999194	0.944059
s000039641	1	0.995554	0.957825	0.965327	0.778131	0.687758	0.980806	0.954944	0.945561	0.770232	0.988525	0.778852	0.964436	0.97053	0.786024	1	0.999144	0.999144	1	0.966162
s000039642	0.994056	0.992011	0.754292	0.812421	0.755855	0.673578	0.808847	0.780994	0.761239	0.759805	0.929157	0.840269	0.826082	0.815166	0.798108	1	0.996322	0.924714	0.991513	0.894765
s000039644	0.970249	0.9962	0.972132	0.980967	0.952985	0.82537	0.965562	0.929657	0.917783	0.917511	0.98261	0.968366	0.966626	0.961762	0.96155	0.99964	0.99868	0.998049	0.998828	0.987266
s000039645	0.99312	0.99944	0.985165	0.997925	0.981663	0.818391	0.981942	0.992444	0.984149	0.984045	0.985029	0.956075	0.976239	0.96284	0.987074	1	0.997563	0.997563	1	1
s000039648	0.987356	0.999799	0.948554	0.963388	0.941745	0.86502	0.963225	0.952321	0.941623	0.94139	0.741487	0.936853	0.719141	0.974753	0.725891	0.999854	0.999498	0.993196	0.999685	0.963341
s000039651	0.866737	0.999571	0.980892	0.985894	0.970613	0.890042	0.978427	0.962609	0.94568	0.945522	0.813573	0.973932	0.807523	0.984534	0.803513	1	0.999192	0.999192	1	0.987104
s000039653	0.976023	0.999738	0.982443	0.985701	0.975935	0.93101	0.995711	0.981819	0.970288	0.970215	0.995255	0.98369	0.984928	0.989279	0.980759	1	0.999599	0.999599	0.999251	0.989035
s000039656	0.951207	0.99699	0.919173	0.929404	0.899408	0.739238	0.972769	0.915368	0.877675	0.876961	0.983668	0.904572	0.896046	0.948779	0.920367	0.999958	0.99752	0.994492	0.996972	0.933191
s000039658	0.973246	0.999143	0.900175	0.920846	0.90668	0.781892	0.96782	0.926857	0.866503	0.866216	0.981133	0.868393	0.918263	0.98197	0.900327	1	0.997323	0.997323	1	0.929572
s000039660	0.981636	0.996554	0.96837	0.994955	0.963088	0.735058	0.990059	0.99153	0.953635	0.953635	0.901964	0.950656	0.930145	0.990369	0.914877	0.999297	0.998846	0.998846	0.999518	0.999518
s000039663	0.99547	0.988772	0.902936	0.929317	0.891534	0.799056	0.934408	0.928686	0.871792	0.871624	0.93526	0.903017	0.920643	0.957817	0.909977	0.995224	0.994969	0.994173	0.999204	0.958036
s000039666	0.945175	0.99463	0.959339	0.964998	0.931802	0.804831	0.973316	0.950678	0.926717	0.926602	0.987942	0.958308	0.956691	0.966254	0.953594	1	0.998332	0.994883	0.996398	0.966524
s000039671	0.991498	0.999546	0.934916	0.939136	0.92776	0.678239	0.884849	0.935579	0.814419	0.814233	0.881806	0.911029	0.929582	0.983946	0.924882	1	0.999386	0.999386	1	0.943685
s000039677	1	1	0.988423	0.993104	0.974042	0.912974	0.988679	0.993463	0.971962	0.971502	0.974646	0.994827	0.977906	0.9908	0.971345	1	0.998826	0.998826	1	0.996439
s000039689	0.997955	0.967463	0.912678	0.971797	0.891073	0.785166	0.94695	0.956314	0.907696	0.907374	0.989577	0.908872	0.95116	0.918155	0.954009	1	0.998062	0.972433	0.998077	0.974155
s000039691	0.801615	0.999288	0.950475	0.956597	0.943611	0.746053	0.971356	0.946056	0.923341	0.923168	0.995618	0.892764	0.951624	0.977254	0.949002	1	0.999363	0.999363	1	0.957616
s000039692	1	0.97694	0.970618	0.999089	0.948258	0.683587	0.968973	0.997604	0.967472	0.967334	0.975538	0.858208	0.98511	0.945606	0.979111	1	0.998556	0.998556	1	1
s000039696	0.845837	0.998693	0.970148	0.979163	0.957523	0.864319	0.988507	0.9721	0.942073	0.941726	0.988549	0.962575	0.969339	0.980422	0.968771	1	0.999324	0.999324	1	0.982949
s000039700	0.883387	0.997316	0.960889	0.962467	0.959192	0.883905	0.973443	0.957357	0.936635	0.936438	0.979641	0.96016	0.956763	0.988879	0.94922	1	0.999379	0.99813	0.999851	0.967406
s000039703	0.945929	0.997184	0.929831	0.993064	0.957488	0.732053	0.923829	0.963174	0.934935	0.934568	0.911696	0.986775	0.928791	0.977588	0.942211	1	0.994119	0.994119	1	0.990534
s000039708	0.974919	0.998496	0.988654	0.994637	0.980405	0.826213	0.976698	0.987411	0.972323	0.971766	0.982563	0.952021	0.98093	0.967221	0.970444	1	0.998359	0.998117	0.999758	0.998284
s000039711	0.998115	0.990571	0.976323	0.998377	0.956467	0.814581	0.974252	0.995614	0.979655	0.979334	0.987048	0.986132	0.996714	0.963235	0.994465	0.999501	0.997994	0.997994	1	1
s000039715	0.906369	0.999565	0.918328	0.942115	0.919951	0.785889	0.951771	0.945263	0.901565	0.901458	0.961339	0.935341	0.94145	0.964369	0.929598	1	0.992723	0.992312	1	0.949364
s000039720	0.80375	0.99854	0.986558	0.995886	0.971757	0.713978	0.950896	0.984322	0.964517	0.964364	0.983424	0.94931	0.987498	0.96765	0.981842	0.999748	0.997439	0.997439	0.999748	0.998482
s000039722	0.785747	0.999135	0.944265	0.950286	0.942272	0.732145	0.948608	0.937542	0.885145	0.884838	0.960158	0.888676	0.910699	0.965426	0.933882	0.9998	0.999401	0.998975	1	0.950268
s000039726	0.936509	0.999216	0.929861	0.968721	0.921989	0.782899	0.93601	0.923725	0.913054	0.913001	0.986297	0.927869	0.92979	0.960383	0.92456	1	0.998586	0.998586	0.999226	0.937708
s000039728	0.887081	0.995258	0.927039	0.936958	0.889582	0.661009	0.958013	0.933809	0.901069	0.901069	0.974612	0.903843	0.90308	0.939343	0.93615	1	0.998434	0.982323	0.99979	0.960269
s000039807	0.876767	0.993297	0.943202	0.975472	0.952571	0.660533	0.959256	0.967193	0.925286	0.925234	0.971545	0.86897	0.983764	0.959116	0.976236	1	0.993645	0.992844	0.986323	0.985523
s000039813	0.999792	0.99978	0.985947	0.993502	0.976223	0.90754	0.961301	0.907023	0.862218	0.862138	0.979434	0.999054	0.993593	0.9651	0.991902	1	0.998556	0.998556	1	1
s000039820	0.914285	0.99782	0.986195	0.993793	0.899185	0.685668	0.984522	0.977333	0.942524	0.942378	0.98891	0.963644	0.991656	0.951547	0.963258	1	0.998094	0.997672	1	0.999579
s000039833	0.769041	0.992683	0.953094	0.965037	0.931641	0.719064	0.948002	0.93278	0.887762	0.887686	0.99131	0.915896	0.939662	0.971124	0.949501	1	0.998324	0.998324	1	0.962426
s000039843	0.833988	0.988886	0.90535	0.92343	0.87837	0.662936	0.962864	0.91119	0.888797	0.888454	0.987414	0.86926	0.908283	0.953919	0.902574	0.999866	0.999192	0.996184	0.998745	0.925437
s000039878	0.998741	0.99888	0.983026	0.994638	0.97027	0.787871	0.892523	0.994157	0.987766	0.9877	0.987421	0.977517	0.988749	0.961947	0.984426	1	0.996717	0.996717	1	1
s000039882	0.928317	0.999032	0.993884	0.996127	0.993642	0.6662	0.971614	0.992653	0.926435	0.926435	0.991285	0.902815	0.754312	0.941529	0.989371	1	0.999252	0.999252	1	0.998578
s000039892	0.96528	0.988414	0.873289	0.891942	0.849368	0.707968	0.936111	0.884481	0.852098	0.851931	0.960118	0.905561	0.904918	0.937703	0.894888	1	0.999346	0.988001	0.997796	0.935296
s000039909	0.898102	0.999413	0.928021	0.934848	0.925625	0.598353	0.959567	0.92574	0.903702	0.903702	0.987267	0.828664	0.933952	0.975703	0.921395	1	0.998969	0.998969	1	0.94086
s000039950	0.989232	0.991554	0.980352	0.986788	0.966761	0.760181	0.971639	0.985059	0.74859	0.74859	0.959623	0.742491	0.987445	0.983867	0.940102	1	0.996161	0.996161	1	0.998344
s000039952	0.984791	0.935189	0.230564	0.430928	0.22387	0.220343	0.323838	0.393261	0.317339	0.31616	0.491868	0.740543	0.70137	0.455735	0.581251	1	0.958804	0.949143	0.99034	0.99034
s000039953	0.943155	0.999179	0.91556	0.923327	0.848292	0.658482	0.975067	0.918154	0.906646	0.906028	0.989879	0.878637	0.919579	0.976057	0.915952	1	0.99792	0.99792	0.999834	0.927876
s000039962	0.963555	0.999519	0.959301	0.965719	0.950544	0.70569	0.980426	0.959514	0.906455	0.906352	0.986917	0.930538	0.920257	0.924473	0.958463	1	0.999304	0.999304	1	0.965947
s000039970	0.874343	0.994027	0.935273	0.971506	0.935001	0.763644	0.949452	0.927099	0.925451	0.925451	0.983216	0.958149	0.966855	0.940695	0.95473	1	0.997427	0.97759	0.975531	0.975363
s000039982	0.85255	0.999451	0.99136	0.999075	0.980971	0.726239	0.984618	0.989878	0.982917	0.979102	0.993125	0.907316	0.993109	0.97297	0.980496	1	0.999163	0.999163	1	0.999458
s000039990	0.987674	0.916506	0.884655	0.983436	0.825088	0.747097	0.934905	0.986377	0.861627	0.861484	0.978929	0.76341	0.980112	0.886628	0.981152	1	0.99247	0.989624	0.997489	0.994213
s000039992	0.825933	0.999874	0.989529	0.996631	0.993213	0.900646	0.997122	0.995349	0.98855	0.988107	0.998298	0.978424	0.995569	0.975013	0.988391	1	0.999829	0.999829	1	1
s000040057	0.868119	0.999308	0.994222	0.998032	0.979863	0.798317	0.969639	0.978169	0.949663	0.949548	0.972887	0.977465	0.977207	0.942117	0.9834	0.999463	0.999108	0.999108	1	1
s000040073	0.798318	0.997552	0.97606	0.995411	0.818449	0.565621	0.968675	0.98066	0.959999	0.959896	0.987273	0.978241	0.96902	0.964229	0.961928	1	0.998389	0.998389	1	0.990423
s000040079	0.964822	0.983095	0.904524	0.935513	0.902296	0.514363	0.925835	0.934181	0.87741	0.877215	0.987056	0.837807	0.9368	0.949942	0.934417	1	0.99993	0.99993	1	0.943855
s000040080	0.868471	0.997523	0.958625	0.969876	0.98223	0.677273	0.970516	0.976178	0.931296	0.931201	0.989828	0.919216	0.989996	0.936138	0.955133	0.999811	0.999674	0.999674	1	0.999431
s000040091	0.989783	0.978273	0.968283	0.996827	0.900371	0.737366	0.975164	0.996401	0.965315	0.964866	0.992839	0.942197	0.991966	0.973134	0.990593	1	0.998468	0.998468	1	1
s000040107	0.988847	0.872032	0.865638	0.996901	0.85032	0.787172	0.926637	0.998115	0.865063	0.865063	0.976639	0.859782	0.994827	0.862181	0.990319	1	0.998905	0.998905	1	1
s000040142	0.996427	0.9893	0.929193	0.946253	0.903921	0.809566	0.969554	0.947938	0.927776	0.927682	0.940651	0.937471	0.948529	0.962755	0.934747	1	0.988338	0.988338	0.999594	0.969021
s000040149	0.937084	0.998897	0.949411	0.973441	0.955056	0.76818	0.977322	0.970859	0.959682	0.959572	0.931451	0.93843	0.950318	0.938935	0.965514	1	0.99492	0.99492	1	0.974963
s000040164	0.998524	0.893838	0.187276	0.940208	0.168163	0.844616	0.911182	0.889283	0.870216	0.852283	0.201757	0.97335	0.966391	0.921505	0.534166	0.981679	0.918348	0.9176	0.988683	0.987129
s000040165	0.991772	0.980339	0.204144	0.925065	0.417759	0.891825	0.896663	0.896663	0.949707	0.946447	0.72113	0.99092	0.973759	0.98144	0.823925	0.993373	0.984847	0.984475	0.998081	0.997721
s000040170	0.776174	0.846841	0.692128	0.991187	0.667659	0.514868	0.753137	0.846837	0.679553	0.679398	0.988544	0.671617	0.849353	0.7036	0.846535	1	0.998433	0.998433	1	0.862942
s000040182	0.972201	0.998658	0.930273	0.991045	0.923911	0.703426	0.926956	0.939819	0.962287	0.962058	0.92647	0.929547	0.887256	0.914844	0.973558	1	0.998308	0.998308	1	0.998876
s000040316	0.81705	0.989263	0.94026	0.979435	0.944825	0.642529	0.954514	0.907939	0.752848	0.752488	0.977232	0.967129	0.82245	0.871943	0.95793	1	0.998757	0.998757	1	0.982682
s000040325	0.989165	0.999178	0.948579	0.956936	0.912441	0.668576	0.976987	0.922568	0.861719	0.861708	0.976068	0.879446	0.791639	0.926429	0.94701	1	0.999419	0.997945	0.999577	0.961889
s000040351	0.97046	0.999127	0.922733	0.946628	0.895541	0.557051	0.950353	0.929186	0.848298	0.847875	0.989359	0.846148	0.928456	0.934002	0.926139	0.999676	0.999024	0.998955	0.999606	0.94906
s000040354	0.870417	0.997103	0.865642	0.922986	0.911497	0.614924	0.936783	0.868142	0.835029	0.835029	0.991387	0.877097	0.791834	0.957903	0.902935	1	0.999546	0.999546	1	0.935815
s000040358	0.964958	0.994905	0.948489	0.963602	0.920706	0.687122	0.927218	0.960418	0.935208	0.935199	0.939602	0.963415	0.952005	0.959072	0.931499	0.999978	0.996575	0.973562	0.995807	0.97292
s000040387	0.99565	0.999176	0.947817	0.98264	0.932922	0.617767	0.952866	0.963411	0.936831	0.936525	0.961658	0.987813	0.961898	0.952447	0.939153	1	0.997049	0.997049	1	1
s000040406	0.975219	0.998957	0.922423	0.945198	0.918863	0.769108	0.986711	0.938487	0.930679	0.93047	0.978015	0.917365	0.942517	0.986388	0.938964	1	0.998732	0.998732	1	0.947589
s000040410	0.927133	0.998778	0.957341	0.979931	0.909422	0.618784	0.955713	0.969163	0.924062	0.923454	0.973956	0.916161	0.962231	0.972091	0.949196	0.999022	0.998239	0.998239	1	0.976842
s000040469	0.997665	0.987828	0.871607	0.927985	0.868041	0.619534	0.902573	0.871625	0.870278	0.870145	0.933827	0.723079	0.867692	0.9251	0.898074	1	0.995019	0.995019	1	0.927558
s000041251	0.81645	0.988985	0.957557	0.981577	0.871544	0.558159	0.973122	0.925227	0.866408	0.866244	0.986542	0.942738	0.973896	0.965621	0.97319	1	0.997774	0.997774	0.999856	0.985558
s000041253	0.897896	0.999791	0.944357	0.96457	0.938796	0.777593	0.974869	0.941557	0.920335	0.920275	0.973999	0.948613	0.955841	0.966908	0.940427	1	0.999937	0.996134	1	0.96421
s000041258	0.817816	0.994839	0.938706	0.953559	0.926696	0.697162	0.971262	0.93832	0.908257	0.908134	0.988207	0.914756	0.944391	0.967612	0.938024	1	0.998954	0.998954	0.99915	0.956152
s000041277	1	0.988334	0.973894	0.994341	0.970665	0.58897	0.968872	0.993006	0.923586	0.923282	0.989346	0.985736	0.986792	0.95676	0.983071	1	0.99903	0.99903	1	1
s000041291	0.867351	0.999228	0.933093	0.953894	0.937504	0.819967	0.962358	0.910508	0.879346	0.87338	0.940335	0.949077	0.929807	0.941833	0.914518	0.99951	0.999925	0.999925	1	0.985117
s000041295	0.967304	0.997431	0.938224	0.946812	0.903146	0.708047	0.984208	0.941739	0.934378	0.934229	0.991163	0.934886	0.938405	0.983479	0.934147	1	0.998397	0.998397	1	0.946774
s000041303	0.990669	0.997001	0.976396	0.992101	0.957384	0.654972	0.977896	0.996265	0.980497	0.979551	0.990684	0.984481	0.990703	0.987881	0.976547	1	0.998206	0.998206	1	0.996523
s000041323	0.791697	0.983794	0.937302	0.954418	0.927412	0.809843	0.953727	0.937175	0.89705	0.896962	0.991697	0.893224	0.93625	0.958081	0.931709	1	0.999192	0.999192	0.995905	0.948043
s000041532	0.837113	0.975203	0.867433	0.908471	0.869335	0.76767	0.971756	0.875475	0.838274	0.838194	0.984846	0.859466	0.808626	0.947983	0.895693	0.999698	0.999952	0.999448	0.999496	0.909203
s000041534	0.920903	0.974287	0.787647	0.821743	0.778131	0.580368	0.833716	0.824313	0.789577	0.789507	0.859955	0.917743	0.909672	0.850407	0.869582	0.998164	0.995416	0.994006	0.996754	0.967586
s000041539	0.998525	0.932112	0.920777	0.999502	0.927526	0.799779	0.947989	0.999052	0.926817	0.926643	0.993292	0.859015	0.474171	0.931042	0.99323	1	0.999491	0.999491	1	0.99623
s000041592	0.978089	0.998914	0.914891	0.918758	0.888565	0.649873	0.981647	0.918242	0.902684	0.902684	0.992907	0.902091	0.918225	0.975389	0.9109	1	0.998788	0.998788	1	0.92118
s000041608	0.950118	0.977158	0.946927	0.971661	0.901208	0.705083	0.931754	0.93717	0.928497	0.928267	0.979759	0.826809	0.953397	0.968019	0.947085	1	0.997943	0.997773	0.999428	0.970239
s000041620	0.945494	0.999134	0.972315	0.979402	0.966002	0.778461	0.981067	0.955907	0.905217	0.904921	0.991983	0.882788	0.968725	0.98606	0.970417	1	0.998692	0.998692	0.999678	0.983384
s000041633	0.96214	0.995212	0.938624	0.950386	0.911427	0.75768	0.93724	0.939638	0.887734	0.887115	0.963978	0.906661	0.950818	0.951734	0.939236	1	0.99891	0.986236	0.999265	0.967572
s000041659	0.876915	0.99331	0.991342	0.994336	0.991555	0.852712	0.972079	0.980373	0.915891	0.915651	0.996996	0.99732	0.859335	0.959832	0.989022	1	0.999347	0.99858	1	0.999232
s000041666	0.794838	0.998853	0.965964	0.980716	0.946684	0.710949	0.958401	0.957738	0.883584	0.883584	0.982715	0.973951	0.922378	0.943587	0.97092	1	0.998587	0.998587	0.992476	0.977921
s000041669	1	0.997475	0.989546	0.993559	0.883119	0.632519	0.989939	0.992974	0.993312	0.993128	0.994613	0.933745	0.993382	0.99272	0.987516	1	0.998566	0.998566	1	1
s000041703	0.98142	0.936837	0.860889	0.92187	0.859376	0.714784	0.952659	0.908681	0.853502	0.853322	0.972696	0.859364	0.92133	0.932051	0.918967	1	0.999622	0.999622	1	0.922794
s000041709	0.874863	0.999657	0.889622	0.994188	0.975093	0.698444	0.870467	0.891092	0.886694	0.886616	0.985997	0.963577	0.616732	0.956099	0.901812	1	0.999657	0.999657	1	0.986184
s000041714	0.821615	0.993874	0.861381	0.885136	0.845105	0.722498	0.966812	0.863652	0.845893	0.84581	0.973603	0.845281	0.831477	0.93212	0.862392	0.999944	0.997344	0.997344	0.999891	0.895236
s000041735	0.811771	0.997492	0.900295	0.932251	0.898946	0.755332	0.916856	0.894465	0.825973	0.825644	0.976994	0.832586	0.903888	0.940331	0.896826	1	0.999719	0.998117	0.998398	0.911508
s000041743	0.806807	0.999669	0.843512	0.987781	0.976359	0.697848	0.981108	0.98146	0.939572	0.938825	0.989778	0.970051	0.916433	0.965303	0.975705	1	0.999669	0.999669	0.99847	0.988927
s000041756	0.98923	0.939726	0.941639	0.996105	0.942232	0.79249	0.950299	0.971841	0.911126	0.910766	0.989737	0.889214	0.992604	0.936495	0.984699	1	0.999865	0.998838	0.999423	0.998973
s000041758	0.792412	0.871119	0.841955	0.987347	0.839357	0.754506	0.8944	0.960982	0.832558	0.832558	0.996458	0.835084	0.971119	0.845819	0.963813	1	0.999737	0.999737	1	0.976329
s000041779	0.863399	0.997232	0.84703	0.887138	0.844642	0.586751	0.972333	0.879968	0.795148	0.794572	0.942901	0.841026	0.879446	0.934049	0.862169	0.999034	0.997349	0.997349	1	0.898728
s000041787	1	0.998655	0.974647	0.994272	0.923972	0.753979	0.984859	0.988153	0.985289	0.985289	0.989607	0.995335	0.991018	0.985462	0.986696	1	0.996619	0.996619	1	1
s000041788	0.837708	0.98688	0.960376	0.966284	0.939738	0.881785	0.976711	0.940647	0.91591	0.91591	0.995281	0.960217	0.965593	0.989084	0.960118	1	0.99862	0.99862	1	0.966571
s000041818	0.967855	0.884251	0.456809	0.833918	0.448677	0.35676	0.737459	0.48506	0.449204	0.44543	0.801969	0.833703	0.582989	0.463551	0.507077	1	0.91277	0.896793	0.984023	0.984023
s000041831	0.970529	0.993733	0.925295	0.98461	0.916859	0.90561	0.953755	0.961465	0.954966	0.917332	0.993558	0.923658	0.962895	0.987986	0.926451	1	0.999303	0.999303	1	0.966483
s000041832	0.792669	0.996049	0.934866	0.938623	0.916662	0.791428	0.989013	0.937006	0.925119	0.925119	0.989027	0.922295	0.924902	0.97468	0.927853	1	0.998652	0.998652	1	0.939484
s000041836	0.977285	0.998255	0.980457	0.984909	0.97552	0.942678	0.989947	0.97515	0.973581	0.973332	0.999488	0.970434	0.979724	0.99096	0.978105	1	0.999071	0.999071	1	0.983954
s000041837	0.955727	0.998721	0.937944	0.945667	0.844234	0.810651	0.991764	0.94293	0.934281	0.934281	0.986666	0.939107	0.939216	0.972742	0.937755	1	0.998376	0.998376	1	0.947172
s000041873	0.942752	0.988131	0.875259	0.913845	0.873542	0.686168	0.945098	0.89622	0.874838	0.874778	0.9594	0.8698	0.904248	0.961766	0.902814	0.999128	0.998563	0.997	0.997606	0.938452
s000041885	0.750321	0.999649	0.924584	0.934524	0.932657	0.63651	0.971126	0.906413	0.74727	0.747195	0.970516	0.874375	0.889033	0.912569	0.920606	0.999768	0.999439	0.999439	1	0.942846
s000041935	0.958295	0.999648	0.967265	0.971278	0.9629	0.83558	0.994659	0.95803	0.921673	0.921558	0.994071	0.926538	0.966804	0.985607	0.962328	0.999866	0.999491	0.999491	1	0.974226
s000041937	0.990964	0.977936	0.927647	0.963238	0.810665	0.614607	0.959844	0.957527	0.917585	0.91734	0.965848	0.855918	0.939308	0.967285	0.910034	1	0.995125	0.994758	1	0.972482
s000041938	0.851836	0.994168	0.924735	0.974747	0.879397	0.691065	0.962585	0.953571	0.926254	0.88385	0.984977	0.924372	0.968801	0.969218	0.911695	0.998955	0.998628	0.998628	0.997867	0.985211
s000041948	0.874645	0.98194	0.851847	0.978441	0.8559	0.780263	0.969348	0.968115	0.932676	0.878013	0.833539	0.897713	0.911397	0.948364	0.836	0.998512	0.982266	0.982266	0.993896	0.992366
s000041962	0.888097	0.97735	0.93613	0.951913	0.847793	0.693023	0.94395	0.908976	0.918569	0.838693	0.953608	0.856421	0.955816	0.945083	0.863256	0.983566	0.981083	0.981083	0.983052	0.976136
s000041963	0.925205	0.995285	0.992196	0.999345	0.9889	0.944499	0.991101	0.994294	0.980279	0.980196	0.949109	0.986073	0.947723	0.984875	0.946857	1	0.999414	0.999414	1	0.999063
s000042012	0.946805	0.991104	0.927393	0.94775	0.911948	0.730479	0.930578	0.948379	0.926814	0.926814	0.95396	0.927823	0.942483	0.915165	0.925494	1	0.996246	0.974252	0.978006	0.978006
s000042014	0.868421	0.998929	0.926726	0.957084	0.917969	0.637017	0.971811	0.898145	0.867741	0.848154	0.944936	0.918822	0.896956	0.941945	0.872681	1	0.997156	0.991718	0.99223	0.960239
s000042018	0.995297	0.99933	0.918941	0.935612	0.908182	0.804378	0.973117	0.92913	0.91827	0.918128	0.980768	0.92623	0.923101	0.957257	0.916286	1	0.995426	0.995426	1	0.936157
s000042026	0.83636	0.965104	0.933634	0.981728	0.896894	0.61888	0.927614	0.906617	0.895385	0.895194	0.987424	0.920863	0.965996	0.936794	0.953178	1	0.997073	0.996041	0.997776	0.982709
s000042557	0.757132	0.999162	0.958663	0.966903	0.931074	0.69119	0.976631	0.947399	0.919758	0.919758	0.970138	0.906322	0.955236	0.965967	0.946591	1	0.997912	0.997426	1	0.968378
s000042568	0.927678	0.99785	0.870006	0.879912	0.865328	0.620109	0.97835	0.87179	0.861653	0.861503	0.98582	0.844707	0.878068	0.97336	0.872007	1	0.998624	0.997933	0.999671	0.886615
s000042579	0.914816	0.999591	0.968808	0.987499	0.964636	0.82611	0.967992	0.967685	0.965319	0.965319	0.980893	0.983999	0.981192	0.988747	0.970787	1	0.999675	0.999675	1	0.993999
s000042586	0.898423	0.99427	0.849531	0.888957	0.859823	0.684834	0.918157	0.867412	0.773249	0.773173	0.967774	0.852025	0.67689	0.869772	0.861486	0.999149	0.999151	0.964011	0.993413	0.905605
s000042620	0.99799	0.992112	0.941204	0.947643	0.827386	0.735852	0.98194	0.936821	0.937455	0.818737	0.985745	0.798066	0.811898	0.974572	0.820715	1	0.997507	0.997507	1	0.952903
s000042630	0.867494	0.99886	0.660659	0.93977	0.679092	0.483617	0.979948	0.963967	0.652368	0.652066	0.714679	0.793778	0.820079	0.715363	0.905832	1	0.999633	0.997683	0.99805	0.978554
s000042648	0.858423	0.972585	0.951538	0.9594	0.929578	0.737933	0.946689	0.944275	0.919114	0.918421	0.98549	0.941205	0.958443	0.956261	0.943245	1	0.999658	0.988451	1	0.968388
s000042652	0.990043	0.965616	0.868889	0.919731	0.872078	0.506796	0.949652	0.926427	0.857074	0.857001	0.977003	0.872979	0.914822	0.942521	0.873197	1	0.997472	0.997472	1	0.925555
s000042689	0.817353	0.99125	0.919861	0.936828	0.884696	0.681893	0.956099	0.910929	0.875818	0.87555	0.972528	0.914847	0.915017	0.951012	0.918623	0.999728	0.997809	0.996706	1	0.945412
s000042707	0.893595	0.989624	0.925595	0.949607	0.9263	0.803268	0.961091	0.935904	0.915112	0.914417	0.983673	0.943655	0.944358	0.957203	0.92217	1	0.999051	0.998572	0.999834	0.957098
s000042708	0.761842	0.995542	0.933662	0.936743	0.909563	0.729646	0.980308	0.918548	0.861273	0.861142	0.985519	0.87341	0.916033	0.960428	0.933368	1	0.999766	0.999766	1	0.939493
s000042709	0.918371	0.999516	0.956906	0.969944	0.898624	0.637354	0.956494	0.957616	0.924421	0.924241	0.966992	0.959672	0.965848	0.962246	0.952352	0.998685	0.995997	0.995997	1	0.99689
s000042722	0.884961	0.990772	0.905588	0.915456	0.904002	0.571369	0.957021	0.894007	0.762571	0.762355	0.986715	0.809349	0.907409	0.881457	0.895199	1	0.999912	0.999912	1	0.918226
s000042731	0.984883	0.966705	0.880771	0.928166	0.876786	0.682241	0.957124	0.923845	0.878591	0.878237	0.945081	0.84342	0.923534	0.941604	0.919466	1	0.998601	0.987019	0.99475	0.932197
s000042756	0.889439	0.988322	0.944829	0.989822	0.93911	0.829243	0.977745	0.985084	0.958958	0.917985	0.995194	0.879404	0.996164	0.993501	0.939867	0.999637	0.999043	0.999043	0.999606	0.999606
s000042765	0.992949	0.966133	0.921297	0.982644	0.903345	0.812603	0.905365	0.965168	0.946562	0.945977	0.940792	0.863522	0.972235	0.913919	0.973422	1	0.975886	0.975886	0.999603	0.999603
s000042791	0.795247	0.994763	0.966439	0.974762	0.937309	0.72228	0.938314	0.957958	0.893138	0.892938	0.989373	0.963986	0.96858	0.947765	0.964225	1	0.99844	0.99844	0.993304	0.967769
s000042803	0.943841	0.992889	0.976385	0.994515	0.75366	0.568688	0.983376	0.989909	0.972652	0.972328	0.988124	0.963387	0.981471	0.980501	0.971885	1	0.9974	0.995641	0.999397	0.997836
s000042818	0.752265	0.9968	0.966247	0.976946	0.93074	0.677514	0.948671	0.96228	0.878694	0.877972	0.96903	0.95332	0.959041	0.947134	0.960519	1	0.999005	0.992836	1	0.97915
s000042821	0.793676	0.999293	0.950536	0.988394	0.986304	0.880733	0.99006	0.986755	0.968128	0.96786	0.99902	0.971268	0.200023	0.985846	0.985373	1	0.999961	0.999961	0.99776	0.9863
s000042866	0.809619	0.998716	0.906204	0.915143	0.891553	0.678774	0.990792	0.915536	0.895287	0.895287	0.968094	0.865955	0.907263	0.973353	0.899577	1	0.997515	0.997515	0.999809	0.917929
s000042875	0.857224	0.984047	0.975888	0.984177	0.929273	0.734632	0.964966	0.973533	0.885991	0.885879	0.97326	0.831758	0.951735	0.983171	0.954474	1	0.9975	0.9975	1	0.98746
s000042883	0.988437	0.980193	0.943937	0.969215	0.930984	0.829511	0.970138	0.946873	0.930803	0.930325	0.989336	0.941389	0.965536	0.967599	0.961635	0.99871	0.996779	0.994219	0.996092	0.973722
s000042884	0.896083	0.998744	0.949315	0.966914	0.949546	0.796115	0.985266	0.95926	0.919378	0.91878	0.99539	0.90897	0.674556	0.948784	0.952619	1	0.99955	0.998196	0.999051	0.968355
s000042933	0.787363	0.970556	0.925117	0.967256	0.935932	0.593015	0.956684	0.945348	0.908626	0.908626	0.973703	0.869616	0.954879	0.947477	0.943124	1	0.999716	0.999716	0.999304	0.973174
s000042936	0.765781	0.840003	0.772617	0.942453	0.765497	0.519062	0.910915	0.925619	0.742157	0.742157	0.976451	0.752708	0.896578	0.796343	0.90984	1	0.99286	0.99286	1	0.951806
s000042969	0.998241	0.991115	0.870911	0.893758	0.771628	0.623275	0.936096	0.890292	0.863849	0.863849	0.98435	0.799955	0.882313	0.960296	0.888278	1	0.998212	0.998212	1	0.894153
s000042980	0.856586	0.997036	0.803237	0.989945	0.794667	0.709479	0.981367	0.972235	0.948137	0.767328	0.995439	0.793516	0.982028	0.975653	0.799822	1	0.999419	0.999088	0.99951	0.991229
s000042982	0.906675	0.966685	0.96343	0.98278	0.743376	0.648965	0.967346	0.981771	0.943789	0.943749	0.986574	0.964618	0.974769	0.956474	0.965884	1	0.996639	0.996639	1	1
s000042984	0.961361	0.99879	0.974243	0.977621	0.959499	0.850308	0.979103	0.967962	0.966407	0.966234	0.99216	0.936923	0.968113	0.981484	0.972183	1	0.999062	0.998308	0.998068	0.980995
s000042994	0.989799	0.997847	0.858181	0.928219	0.858136	0.708026	0.967892	0.897222	0.863246	0.863246	0.937435	0.842944	0.916799	0.937032	0.909626	1	0.997482	0.997482	1	0.931586
s000042995	0.96789	0.995051	0.929294	0.939668	0.925408	0.81157	0.979232	0.923073	0.885803	0.885645	0.983587	0.877022	0.933161	0.970731	0.935416	0.999581	0.998574	0.998574	0.999581	0.952248
s000042999	0.764285	0.950799	0.629921	0.746696	0.630966	0.541146	0.72816	0.709006	0.693458	0.688676	0.829699	0.894535	0.866536	0.770857	0.82035	0.989838	0.988073	0.96582	0.944323	0.930882
s000043014	1	0.991649	0.955559	0.992219	0.958426	0.867326	0.981185	0.983303	0.96489	0.964805	0.981945	0.967315	0.978598	0.967833	0.974104	1	0.998115	0.998115	1	1
s000043016	0.846199	0.999825	0.933493	0.956418	0.900772	0.72309	0.980732	0.942437	0.940908	0.940762	0.982586	0.894363	0.943031	0.957962	0.940182	1	0.998018	0.998018	0.999474	0.957336
s000043070	0.818174	0.998719	0.965221	0.987331	0.953489	0.627038	0.974336	0.982572	0.957951	0.946829	0.981256	0.96454	0.974887	0.972741	0.954361	1	0.998891	0.998891	0.998585	0.991685
s000043083	0.87649	0.999107	0.98362	0.985131	0.96416	0.875079	0.988812	0.971587	0.949879	0.949879	0.995411	0.967148	0.97869	0.985124	0.976456	1	0.999591	0.999591	0.996535	0.982064
s000043085	0.783899	0.994293	0.961612	0.981388	0.906508	0.641775	0.95294	0.98403	0.946049	0.945881	0.962044	0.856745	0.967957	0.962066	0.97562	1	0.999036	0.999036	0.999865	0.991639
s000043121	0.905966	0.948658	0.702653	0.806745	0.707309	0.732832	0.765505	0.748258	0.68506	0.68465	0.82687	0.326918	0.889468	0.821961	0.837106	0.954676	0.968056	0.955428	0.941949	0.926944
s000043123	0.96553	0.994645	0.871523	0.91324	0.874706	0.607203	0.949771	0.893679	0.87849	0.878315	0.948842	0.829423	0.882719	0.950398	0.842883	1	0.998625	0.997799	0.995136	0.911895
s000043124	0.953943	0.989554	0.959911	0.989247	0.910488	0.81186	0.961032	0.982288	0.93213	0.93178	0.972797	0.928148	0.973282	0.968458	0.963807	1	0.996733	0.996733	1	1
s000043129	0.913062	0.998193	0.926861	0.939885	0.910704	0.600642	0.93308	0.922797	0.912545	0.912545	0.990631	0.807291	0.865143	0.902286	0.79895	1	0.997905	0.997905	1	0.94584
s000043131	0.853528	0.86646	0.854428	0.994963	0.804123	0.613523	0.910623	0.994611	0.806928	0.806741	0.989338	0.763594	0.966846	0.819447	0.989094	1	0.999929	0.999929	1	1
s000043153	0.907908	0.99862	0.996231	0.804256	0.995767	0.953203	0.777778	0.9977	0.993737	0.99337	0.999115	0.968832	0.997436	0.995526	0.987534	1	1	1	1	0.998576
s000043154	0.767603	0.990959	0.893189	0.923158	0.889109	0.570216	0.938682	0.895099	0.875198	0.873389	0.962856	0.84371	0.909849	0.935468	0.901946	0.995399	0.993116	0.991541	0.992508	0.942722
s000043158	0.947678	0.996203	0.975114	0.98068	0.870053	0.628131	0.980062	0.97068	0.935762	0.934975	0.990361	0.916938	0.926803	0.966464	0.970692	1	0.998698	0.998698	1	0.981333
s000043218	0.838832	0.924507	0.879072	0.98895	0.857424	0.578021	0.922981	0.878548	0.814411	0.81436	0.960512	0.889546	0.961168	0.884837	0.958418	0.999267	0.994242	0.994242	1	0.980958
s000043224	0.931202	0.999648	0.919376	0.927791	0.899162	0.567585	0.970859	0.919421	0.823598	0.823469	0.975306	0.873597	0.88389	0.92626	0.915048	1	0.998704	0.998704	1	0.926493
s000044283	0.935066	0.999777	0.96276	0.983367	0.962607	0.595566	0.96851	0.958884	0.940861	0.940605	0.96139	0.700865	0.576136	0.720851	0.723376	1	0.999357	0.999357	1	0.982597
s000044292	0.990183	0.978311	0.965065	0.995711	0.958712	0.663764	0.94443	0.97937	0.942439	0.942274	0.926572	0.909604	0.984213	0.928925	0.977569	1	0.999106	0.999106	1	0.995107
s000044303	0.885954	0.996399	0.878159	0.893321	0.879495	0.592644	0.927014	0.889613	0.854724	0.854664	0.940513	0.804807	0.834336	0.948932	0.837125	1	0.997243	0.997243	1	0.907979
s000044319	0.970403	0.972672	0.956327	0.995677	0.924668	0.662662	0.958573	0.994267	0.94218	0.942108	0.960009	0.916942	0.982527	0.959006	0.978146	1	0.997448	0.997448	1	0.997818
s000044324	0.766283	0.998808	0.945359	0.961543	0.888054	0.629177	0.977879	0.957926	0.891067	0.890995	0.955159	0.925142	0.918508	0.960183	0.900398	0.999985	0.998245	0.998245	1	0.962104
s000044340	0.859106	0.99881	0.932377	0.972468	0.900697	0.643055	0.947651	0.941583	0.908269	0.908132	0.977501	0.903753	0.918784	0.917181	0.934517	1	0.997014	0.997014	1	0.948754
s000044378	0.924634	0.999601	0.982724	0.997566	0.981261	0.725171	0.976977	0.992632	0.942629	0.942557	0.972011	0.894165	0.930108	0.976908	0.987019	1	0.998473	0.998473	1	0.995079
s000044399	0.781292	0.99937	0.960863	0.964449	0.95032	0.70903	0.971545	0.95488	0.928682	0.92863	0.987202	0.933253	0.908981	0.955459	0.94655	1	0.99952	0.99952	1	0.963116
s000044413	0.898164	0.992084	0.948941	0.960071	0.913711	0.737443	0.970701	0.94015	0.906766	0.906639	0.982624	0.920888	0.949202	0.973831	0.944447	1	0.997334	0.996735	1	0.966294
s000044423	0.977812	0.973268	0.936329	0.965414	0.92371	0.747241	0.975765	0.962771	0.901771	0.901702	0.994132	0.935716	0.777975	0.947586	0.950201	1	0.998599	0.998599	1	0.968117
s000044439	0.894754	0.990269	0.974974	0.977926	0.951625	0.827753	0.96644	0.958307	0.942975	0.930305	0.990063	0.892402	0.976113	0.982503	0.958434	0.999398	0.998976	0.998976	0.999908	0.980964
s000044478	0.898823	0.999428	0.93937	0.944179	0.927123	0.805607	0.968495	0.918496	0.915241	0.915191	0.983783	0.9339	0.938322	0.975235	0.928743	1	0.999141	0.997707	1	0.950813
s000044536	1	0.999894	0.958206	0.996761	0.923395	0.729839	0.983566	0.995077	0.987643	0.987643	0.97188	0.954103	0.988186	0.971138	0.970614	1	0.990898	0.990898	1	0.999557
s000044825	0.820415	0.985914	0.893933	0.929798	0.922278	0.653367	0.897962	0.910647	0.918049	0.918049	0.909107	0.990502	0.811218	0.922236	0.885285	1	0.999859	0.999859	1	1
s000044832	0.965493	0.99476	0.917763	0.926123	0.816634	0.651741	0.969808	0.92005	0.899002	0.898903	0.984556	0.880409	0.885013	0.975921	0.916117	1	0.998712	0.998712	1	0.932379
s000045005	0.923883	0.995954	0.940084	0.946527	0.854038	0.567428	0.967313	0.882175	0.915702	0.915571	0.983651	0.91661	0.944608	0.973096	0.935885	1	0.999039	0.999039	1	0.955055
s000045016	0.982706	0.998511	0.971128	0.976106	0.915724	0.687181	0.971094	0.913836	0.960212	0.960171	0.947342	0.972952	0.934011	0.974147	0.923119	0.99986	0.998887	0.998169	1	0.984513
s000045020	0.986554	0.859068	0.769345	0.925418	0.749307	0.533711	0.87965	0.909977	0.756507	0.756369	0.976032	0.739125	0.899096	0.830166	0.908504	1	0.998672	0.998177	0.999612	0.920072
s000045025	0.874804	0.982012	0.979743	0.990606	0.869776	0.506776	0.954413	0.990661	0.932021	0.932021	0.956222	0.989399	0.958611	0.967549	0.934698	1	0.995955	0.995955	1	1
s000046109	0.78687	0.971584	0.891025	0.917055	0.882407	0.637507	0.925446	0.881356	0.842248	0.84209	0.989047	0.862458	0.884581	0.945199	0.887097	1	0.99882	0.99882	1	0.919471
s000046114	0.953403	0.996044	0.974025	0.983232	0.941995	0.634025	0.973331	0.964647	0.875471	0.875133	0.981356	0.898263	0.979094	0.987422	0.970675	1	0.998889	0.998889	1	0.987456
s000046178	0.991374	0.983528	0.768269	0.997678	0.844293	0.694049	0.984232	0.988149	0.957789	0.957641	0.93227	0.979636	0.993365	0.976213	0.959888	1	0.999093	0.999093	1	1
s000046190	0.975883	0.991751	0.938594	0.95357	0.838644	0.626173	0.975228	0.951938	0.935112	0.934919	0.984049	0.911254	0.945931	0.975974	0.927965	1	0.998945	0.997992	1	0.963015
s000046192	0.99009	0.9971	0.938875	0.952113	0.902906	0.735973	0.945781	0.927059	0.916305	0.916181	0.960633	0.910326	0.94083	0.935126	0.934122	0.999876	0.997806	0.985409	0.999033	0.961164
s000046200	0.751294	0.998553	0.923088	0.931198	0.887731	0.373942	0.958722	0.913585	0.874196	0.874132	0.990112	0.787455	0.911269	0.952171	0.916355	1	0.998687	0.998687	1	0.931802
s000046201	0.995998	0.978353	0.951473	0.969811	0.941051	0.767951	0.961532	0.940604	0.896501	0.896501	0.964365	0.919076	0.953665	0.967064	0.952446	1	0.998246	0.998246	0.998496	0.973056
s000046212	0.992405	0.916836	0.166391	0.881776	0.211984	0.696155	0.70917	0.71281	0.746071	0.736363	0.394228	0.960232	0.844116	0.935402	0.417989	0.965421	0.954525	0.954102	0.994528	0.993086
s000046215	0.798569	0.988027	0.954489	0.972034	0.933409	0.603346	0.955083	0.962581	0.84225	0.84225	0.97792	0.805249	0.962734	0.95646	0.934961	1	0.998926	0.998926	1	0.983101
s000046216	0.996427	0.928652	0.919638	0.99697	0.9052	0.590615	0.916766	0.945381	0.837402	0.837295	0.985461	0.883824	0.971888	0.920523	0.988526	1	0.99819	0.997779	1	0.998174
s000046217	0.957312	0.998886	0.978588	0.994793	0.967438	0.699414	0.93779	0.974655	0.947295	0.947295	0.95956	0.93549	0.973899	0.974824	0.989677	1	0.997122	0.997122	1	1
s000046218	1	0.990618	0.963363	0.996279	0.946095	0.781463	0.948361	0.969449	0.974513	0.974424	0.972652	0.943816	0.971061	0.962035	0.990846	1	0.997077	0.997077	1	1
s000046219	0.93089	0.981774	0.804769	0.88181	0.779542	0.62375	0.853813	0.837275	0.775282	0.774829	0.916006	0.871921	0.84732	0.837588	0.815985	0.999171	0.992669	0.966833	0.962673	0.912058
s000046245	0.933853	0.954948	0.873073	0.924857	0.8421	0.646959	0.945418	0.901081	0.850209	0.850177	0.982962	0.840821	0.882051	0.930823	0.91591	1	0.999454	0.999454	1	0.929072
s000046248	0.903947	0.995728	0.918298	0.949024	0.913416	0.681092	0.941867	0.847949	0.860939	0.859472	0.973752	0.936241	0.932942	0.969104	0.925505	1	0.997203	0.994044	1	0.956042
s000046269	0.808882	0.992792	0.947742	0.962421	0.923901	0.800865	0.976849	0.954434	0.952408	0.952408	0.987306	0.903859	0.864821	0.969245	0.951364	1	0.998208	0.998208	1	0.96549
s000046273	0.883361	0.983163	0.923094	0.959938	0.856116	0.689225	0.979873	0.933534	0.911295	0.911216	0.972971	0.926512	0.945158	0.967343	0.942564	1	0.996337	0.996337	1	0.960298
s000046284	0.940871	0.997559	0.922303	0.973507	0.924711	0.704366	0.962082	0.971441	0.842458	0.841791	0.941008	0.997419	0.917413	0.891077	0.964974	0.999193	0.999248	0.999248	0.999482	0.999482
s000046287	0.980589	0.998929	0.911152	0.922228	0.880078	0.518312	0.968605	0.865596	0.892963	0.892823	0.985953	0.864071	0.905417	0.978501	0.904767	1	0.998613	0.998613	0.996908	0.919881
s000046292	0.776838	0.993302	0.948742	0.963562	0.94518	0.769184	0.968494	0.937966	0.881613	0.881613	0.982502	0.915629	0.958966	0.966381	0.949492	1	0.993292	0.993292	0.998676	0.973282
s000046293	0.94235	0.985593	0.9537	0.980763	0.831866	0.769029	0.932761	0.93369	0.776349	0.678908	0.984241	0.651257	0.950198	0.979836	0.850475	1	0.999697	0.999697	0.999779	0.957166
s000046305	0.963769	0.996017	0.9534	0.966424	0.925139	0.770601	0.970712	0.937303	0.905378	0.905262	0.983842	0.943025	0.952526	0.962097	0.955254	1	0.999053	0.999053	0.997628	0.96617
s000046312	0.919317	0.999639	0.963221	0.995901	0.970884	0.857803	0.995625	0.986005	0.976068	0.976033	0.980884	0.940847	0.995492	0.993445	0.981154	1	0.999836	0.999836	1	1
s000046338	0.992345	0.998111	0.960408	0.988155	0.974672	0.690281	0.974709	0.98028	0.877724	0.877507	0.991811	0.885859	0.97857	0.927048	0.971765	1	0.999252	0.997	0.996597	0.988185
s000046382	0.993708	0.976264	0.932894	0.973639	0.87608	0.656559	0.959279	0.952223	0.879663	0.879567	0.982404	0.66833	0.958718	0.946905	0.952148	1	0.999379	0.998066	0.998686	0.96175
s000046403	0.988731	0.998565	0.972781	0.992243	0.953686	0.823493	0.976037	0.990461	0.955182	0.954891	0.979728	0.956119	0.988085	0.963047	0.975726	1	0.997005	0.995174	0.99982	0.998169
s000046436	0.750239	0.999134	0.98789	0.991118	0.973947	0.710387	0.990762	0.990235	0.972373	0.972172	0.992207	0.906342	0.985966	0.988528	0.980117	0.999235	0.999514	0.999514	1	0.996167
s000046647	0.986497	0.999179	0.942478	0.975505	0.93553	0.469247	0.960284	0.970113	0.943067	0.942847	0.949617	0.830184	0.920878	0.973621	0.922201	1	0.999941	0.999941	1	0.965008
s000046665	0.790701	0.998718	0.938957	0.996361	0.96792	0.695346	0.951962	0.985011	0.962322	0.96224	0.972517	0.955966	0.992679	0.955627	0.980558	1	0.999493	0.999493	1	0.998481
s000046706	0.832596	0.971543	0.960047	0.996307	0.872641	0.689235	0.951263	0.972809	0.905849	0.905786	0.992614	0.970194	0.967717	0.932411	0.990632	1	0.998304	0.998304	1	1
s000046869	0.830963	0.963989	0.881131	0.9088	0.871293	0.612262	0.953837	0.896086	0.832094	0.832023	0.996728	0.814664	0.891491	0.953884	0.897945	1	0.999598	0.999598	1	0.9101
s000046914	0.994627	0.999891	0.881442	0.887182	0.875542	0.808432	0.988537	0.883516	0.851099	0.850642	0.99317	0.870115	0.87974	0.98502	0.879008	1	0.999891	0.999891	1	0.888976
s000047034	0.97913	0.999397	0.938652	0.948521	0.927522	0.708288	0.968067	0.92884	0.911113	0.910804	0.97901	0.86321	0.931753	0.982789	0.924857	1	0.99919	0.99919	1	0.948692
s000047073	0.885944	0.972336	0.92844	0.958056	0.907556	0.393076	0.947568	0.955119	0.921246	0.92117	0.983702	0.703968	0.851043	0.934009	0.950559	1	0.999167	0.999167	1	0.960872
s000047142	0.989408	0.997823	0.906686	0.927253	0.894158	0.692721	0.968801	0.923138	0.892439	0.892243	0.975254	0.906303	0.884624	0.944105	0.894326	1	0.997614	0.997152	0.999538	0.928629
s000047144	0.947082	0.999318	0.96596	0.975036	0.950481	0.770797	0.985286	0.967719	0.936235	0.935765	0.994177	0.799749	0.964096	0.978524	0.958014	1	0.998709	0.997683	1	0.977853
s000047171	0.954882	0.944794	0.92613	0.987618	0.902584	0.706158	0.953485	0.960874	0.879239	0.879196	0.986947	0.85795	0.985496	0.924157	0.98195	1	0.999046	0.999046	1	1
s000047196	0.75101	0.886287	0.726255	0.901839	0.739817	0.527852	0.904287	0.874894	0.732546	0.732072	0.965124	0.749713	0.856757	0.813548	0.858111	1	0.999875	0.997526	0.998421	0.895727
s000047206	0.926502	0.99436	0.913677	0.919242	0.894415	0.777034	0.976851	0.900644	0.801104	0.800954	0.990728	0.856558	0.916276	0.961765	0.911589	1	0.999479	0.999479	0.997473	0.91996
s000047221	0.778404	0.989178	0.920901	0.947081	0.924391	0.719443	0.953255	0.894159	0.869775	0.869775	0.976429	0.893742	0.935872	0.947393	0.931349	1	0.999369	0.999369	1	0.946162
s000047228	0.97148	0.994851	0.942075	0.972055	0.873845	0.688132	0.945238	0.955296	0.930014	0.926244	0.974104	0.956079	0.954842	0.954342	0.948657	1	0.999501	0.982942	0.995026	0.982697
s000047381	0.894538	0.999142	0.938665	0.981676	0.944826	0.803341	0.983836	0.974892	0.932856	0.893796	0.930715	0.953529	0.929553	0.985219	0.863869	1	0.999825	0.998907	0.999097	0.998595
s000047388	0.977852	0.935993	0.928565	0.997071	0.894924	0.717277	0.942042	0.984814	0.9212	0.921163	0.994282	0.899434	0.983058	0.924625	0.978088	1	0.999223	0.99821	0.999415	0.987741
s000047427	0.908712	0.998749	0.945821	0.956892	0.941747	0.583122	0.931929	0.893171	0.887619	0.887459	0.956103	0.922385	0.951846	0.919511	0.935426	1	0.998302	0.998302	1	0.968997
s000047464	0.935628	0.972239	0.954588	0.990392	0.954331	0.670887	0.971577	0.985511	0.951708	0.951195	0.99091	0.826131	0.981799	0.954704	0.986136	1	0.999359	0.999163	1	0.991695
s000047465	0.939485	0.999096	0.991057	0.997999	0.969842	0.751163	0.971241	0.978928	0.972673	0.972507	0.990095	0.977127	0.990711	0.96893	0.988166	1	0.998182	0.998182	1	0.999746
s000047586	0.987549	0.994999	0.82496	0.835623	0.815106	0.667768	0.979662	0.834261	0.808938	0.808472	0.904085	0.753608	0.827609	0.977116	0.816272	0.999231	0.997888	0.997888	1	0.852133
s000047591	0.78799	0.996401	0.937937	0.95864	0.906793	0.67469	0.968413	0.954053	0.924589	0.924263	0.96568	0.947402	0.953223	0.9775	0.947624	1	0.998738	0.998738	1	0.962015
s000047606	0.990916	0.991744	0.950985	0.994139	0.944449	0.774831	0.948297	0.961647	0.872048	0.871429	0.948896	0.828473	0.954156	0.937995	0.943062	1	0.991831	0.991831	0.998088	0.968543
s000047610	0.949889	0.972072	0.886325	0.934919	0.871311	0.608137	0.912886	0.922065	0.885248	0.884686	0.961621	0.78644	0.900195	0.941114	0.920391	1	0.99558	0.99558	1	0.948114
s000047638	0.816296	0.977504	0.943233	0.964638	0.914352	0.666281	0.957962	0.937611	0.921658	0.921658	0.976805	0.931982	0.949216	0.949827	0.954981	1	0.999669	0.999669	1	0.97244
s000047652	0.809917	0.993333	0.951948	0.969054	0.953357	0.699282	0.970291	0.890491	0.943165	0.943165	0.970025	0.953592	0.969265	0.961433	0.955888	1	0.99912	0.99912	1	0.993234
s000047653	0.800167	0.863292	0.796672	0.941057	0.800079	0.494658	0.919551	0.939485	0.764743	0.764603	0.991471	0.753135	0.885982	0.799345	0.913006	1	0.999984	0.999984	1	0.94871
s000047672	0.850651	0.991368	0.97643	0.987055	0.90313	0.674459	0.964447	0.962959	0.960627	0.960479	0.990264	0.970398	0.930875	0.972321	0.968611	1	0.996781	0.996574	0.999793	0.994215
s000047674	0.876548	0.995089	0.973897	0.99479	0.849477	0.495085	0.980455	0.965283	0.96605	0.96605	0.985774	0.972866	0.96282	0.97418	0.987186	1	0.999522	0.999522	1	0.997956
s000047789	0.988197	0.948113	0.185702	0.912213	0.249139	0.739073	0.752789	0.753986	0.784834	0.764518	0.417577	0.951647	0.871018	0.966177	0.456486	0.951197	0.969923	0.969883	0.998902	0.997788
s000047796	0.980367	0.992456	0.94792	0.953038	0.934835	0.7521	0.976694	0.950046	0.942475	0.94235	0.948601	0.928324	0.945597	0.945506	0.939253	1	0.991693	0.991693	1	0.959047
s000047797	0.815617	0.991527	0.949343	0.97728	0.851352	0.594033	0.959701	0.960578	0.885661	0.885506	0.947992	0.95146	0.921534	0.964015	0.915507	1	0.994264	0.994264	1	0.983595
s000047812	0.983971	0.963168	0.395208	0.844425	0.399427	0.607457	0.677742	0.680408	0.720824	0.711278	0.572548	0.899467	0.789428	0.911718	0.496615	0.964492	0.974758	0.974758	0.968903	0.944991
s000047833	0.98843	0.952249	0.122994	0.922462	0.13284	0.39048	0.521132	0.521301	0.458444	0.429542	0.554715	0.821531	0.652621	0.921582	0.335255	0.849274	0.964894	0.964234	0.974867	0.965093
s000048127	0.923182	0.912229	0.234535	0.917887	0.318037	0.77571	0.796742	0.811584	0.803277	0.797733	0.456842	0.966099	0.903754	0.939385	0.544167	0.979155	0.956428	0.956428	0.997009	0.994421
s000048271	0.992867	0.987439	0.948815	0.963634	0.905386	0.522868	0.953287	0.935901	0.929083	0.928925	0.984308	0.905732	0.953715	0.978434	0.935263	1	0.997097	0.997097	1	0.970735
s000048272	0.877432	0.98533	0.913845	0.930995	0.856931	0.467262	0.965927	0.907481	0.88403	0.88403	0.981583	0.884118	0.923351	0.959166	0.914668	1	0.998638	0.998053	0.999415	0.934141
s000048284	0.850823	0.973806	0.909269	0.937443	0.906207	0.702034	0.940572	0.921711	0.876994	0.876844	0.984786	0.829147	0.882588	0.921135	0.918984	1	0.99933	0.99933	1	0.942143
s000048290	0.929969	0.967965	0.941095	0.976331	0.935647	0.901654	0.980184	0.973414	0.93855	0.938478	0.998732	0.93554	0.97436	0.962854	0.974107	1	0.999959	0.999959	0.999986	0.977035
s000048311	0.876921	0.999398	0.946993	0.965019	0.901511	0.63679	0.960909	0.9621	0.931643	0.931503	0.982296	0.935295	0.951581	0.983958	0.925097	1	0.997933	0.997933	1	0.963102
s000048313	0.751931	0.984517	0.908277	0.91478	0.901897	0.609779	0.967658	0.91365	0.890944	0.890841	0.987894	0.680083	0.898829	0.959573	0.904785	1	0.998702	0.998702	1	0.921373
s000048314	0.920914	0.998762	0.985863	0.997603	0.990247	0.799993	0.982629	0.99699	0.988755	0.988755	0.993626	0.968333	0.991998	0.972376	0.988437	1	0.998409	0.998409	0.993931	0.99307
s000048335	0.813382	0.999135	0.970553	0.974365	0.858265	0.71635	0.974749	0.967815	0.899279	0.899152	0.980116	0.672278	0.966913	0.978886	0.965332	1	0.999018	0.996103	1	0.990291
s000048385	0.979476	0.989909	0.9148	0.929982	0.880207	0.630415	0.963537	0.922843	0.881021	0.880895	0.993249	0.860394	0.848235	0.964954	0.916142	1	0.997749	0.997749	1	0.932591
s000048393	0.990598	0.987195	0.800209	0.838497	0.797348	0.737144	0.972078	0.831602	0.802312	0.802108	0.986412	0.819114	0.831932	0.963341	0.826489	1	0.991634	0.991634	1	0.839731
s000048404	0.95336	0.999563	0.969443	0.997505	0.956227	0.742338	0.957839	0.980201	0.942201	0.941927	0.945145	0.977248	0.936573	0.946161	0.954344	1	0.993047	0.992645	0.998921	0.994823
s000048948	0.94552	0.998023	0.925945	0.941505	0.879819	0.675404	0.96971	0.932807	0.921744	0.921744	0.977969	0.924021	0.932787	0.954414	0.921692	0.999564	0.998584	0.997493	0.998909	0.946307
s000049007	0.801486	0.998415	0.904922	0.905608	0.897437	0.55094	0.984159	0.896774	0.795646	0.795646	0.990073	0.795424	0.900086	0.94932	0.896658	1	0.999346	0.999346	0.997884	0.905862
s000049243	0.87917	0.997236	0.853404	0.891301	0.858299	0.611536	0.900469	0.882665	0.763262	0.762992	0.91612	0.843762	0.860373	0.875065	0.869774	1	0.999176	0.986756	0.997824	0.948581
s000049761	0.778391	0.997158	0.930989	0.970956	0.933452	0.863999	0.935997	0.938351	0.91199	0.911675	0.900879	0.954184	0.871422	0.959584	0.859363	0.998854	0.999081	0.989787	0.997109	0.962074
s000049819	0.976718	0.998624	0.909551	0.986851	0.905872	0.770658	0.911291	0.922948	0.810142	0.809502	0.968514	0.788623	0.872146	0.917694	0.91573	1	0.998963	0.993922	0.991814	0.933034
s000049824	0.79984	0.993495	0.915953	0.947766	0.888051	0.475879	0.934376	0.917659	0.869856	0.869738	0.968098	0.946845	0.951522	0.934737	0.919793	1	0.995917	0.98662	0.987869	0.972113
s000049934	1	0.988115	0.946971	0.977929	0.915511	0.870968	0.964135	0.977929	0.974139	0.974139	0.972907	0.954384	0.975045	0.976886	0.965345	1	0.998374	0.998374	1	1
s000049935	0.999798	0.925279	0.482949	0.936456	0.430351	0.862438	0.881591	0.881975	0.881401	0.872144	0.405475	0.953449	0.995963	0.94029	0.648131	0.937732	0.944512	0.944512	1	0.99865
s000049936	0.994568	0.865896	0.131314	0.859047	0.164018	0.706362	0.72396	0.724562	0.734358	0.720957	0.306789	0.971699	0.890892	0.897193	0.420524	0.962199	0.90495	0.904434	0.995674	0.994163
s000049944	0.928329	0.895101	0.180734	0.277493	0.193815	0.178453	0.297552	0.283101	0.248227	0.221469	0.423059	0.739021	0.670041	0.339667	0.45322	0.997907	0.996878	0.954949	0.995475	0.953097
s000049954	0.789677	0.997215	0.933378	0.953737	0.898337	0.632066	0.961115	0.900284	0.830418	0.830231	0.971152	0.922074	0.923073	0.92322	0.9163	1	0.998964	0.995336	0.99587	0.956632
s000049956	0.888267	0.996264	0.956697	0.988975	0.910451	0.718431	0.969882	0.978725	0.956556	0.901973	0.988832	0.923469	0.981875	0.973222	0.930857	0.998248	0.999819	0.996951	0.999592	0.996276
s000049970	0.845001	0.994065	0.992354	0.995845	0.988093	0.693577	0.97186	0.984273	0.948942	0.948432	0.995506	0.981793	0.784842	0.956566	0.993897	1	0.999272	0.999272	1	1
s000049977	0.904984	0.997544	0.990372	0.994984	0.975874	0.831632	0.987737	0.976209	0.939885	0.939885	0.996047	0.98371	0.995265	0.980489	0.985394	1	0.998398	0.998398	0.999231	0.998718
s000049986	0.768248	0.999145	0.883416	0.887488	0.884927	0.597947	0.974018	0.881975	0.868081	0.868081	0.975112	0.889231	0.886946	0.951184	0.886426	1	0.999437	0.999437	1	0.90269
s000049988	0.985931	0.999535	0.996518	0.999147	0.982993	0.945664	0.992547	0.984838	0.984489	0.984349	0.991201	0.994957	0.990764	0.996155	0.987222	1	0.999237	0.999237	1	1
s000050009	0.946946	0.987003	0.945544	0.955788	0.932673	0.818095	0.971025	0.941646	0.930988	0.9309	0.985837	0.913785	0.951844	0.963474	0.948905	1	0.999145	0.997908	1	0.956104
s000050031	0.79518	0.996431	0.96097	0.982761	0.955714	0.790935	0.985347	0.984179	0.926249	0.926188	0.991621	0.895423	0.981432	0.982009	0.979513	1	0.999642	0.999642	1	0.996247
s000050047	0.892421	0.994553	0.97534	0.994919	0.954252	0.700293	0.961411	0.984005	0.92209	0.921792	0.967713	0.944972	0.977326	0.97317	0.967144	1	0.998361	0.99677	0.998456	0.986938
s000050151	0.794115	0.993193	0.989916	0.993407	0.962827	0.82992	0.97863	0.969301	0.958668	0.958597	0.97884	0.991914	0.986969	0.976883	0.977656	1	0.994685	0.994685	1	1
s000050152	0.839395	0.990051	0.932395	0.943524	0.926119	0.789466	0.965372	0.919084	0.910977	0.910977	0.986696	0.879242	0.897364	0.940364	0.932136	1	0.999616	0.9986	0.995176	0.938992
s000050155	0.914568	0.990426	0.9618	0.965857	0.908464	0.583502	0.963487	0.961486	0.93778	0.93778	0.987265	0.944217	0.965139	0.982589	0.951202	1	0.99794	0.99794	1	0.970894
s000050163	0.788168	0.998217	0.97441	0.976533	0.94356	0.81812	0.975616	0.973415	0.953505	0.953505	0.979514	0.976829	0.972508	0.99778	0.971881	1	0.998745	0.998745	1	0.978753
s000050176	0.864118	0.997901	0.898671	0.918842	0.893812	0.707847	0.93079	0.883575	0.858713	0.858048	0.974835	0.895882	0.91565	0.888419	0.894492	1	0.998322	0.976532	0.999632	0.945369
s000050183	0.828517	0.999549	0.963397	0.986961	0.934954	0.738356	0.970431	0.968415	0.897583	0.896869	0.987374	0.95576	0.806387	0.953505	0.961817	1	0.999278	0.999278	0.999948	0.970909
s000050184	0.767936	0.998582	0.942571	0.966026	0.893585	0.682736	0.96552	0.954782	0.890986	0.890859	0.978986	0.932395	0.862604	0.934752	0.932888	1	0.99826	0.99826	0.998244	0.952749
s000050189	0.998624	0.987806	0.986691	0.999082	0.967701	0.871111	0.986715	0.995286	0.974161	0.972795	0.988404	0.975341	0.994284	0.976921	0.995455	1	0.999777	0.999777	1	1
s000050194	0.959806	0.961594	0.893405	0.940991	0.891696	0.633431	0.968509	0.935397	0.895236	0.894797	0.987477	0.794884	0.937559	0.944705	0.928457	1	0.999435	0.998398	0.993242	0.936826
s000050238	0.935714	0.94839	0.918769	0.977535	0.904296	0.61	0.932072	0.930599	0.819838	0.819838	0.975671	0.914944	0.974315	0.931347	0.960097	1	0.99836	0.99836	1	0.988697
s000050269	0.92963	0.991322	0.893921	0.93114	0.857745	0.709079	0.959415	0.923796	0.91436	0.914182	0.91513	0.918559	0.925354	0.944014	0.920157	1	0.967337	0.967337	0.989844	0.951395
s000050270	0.943132	0.992766	0.966202	0.984752	0.923502	0.859286	0.979272	0.959487	0.927881	0.8801	0.99302	0.891043	0.98046	0.98541	0.921576	1	0.999549	0.999549	1	0.985255
s000050283	0.896659	0.999712	0.929823	0.953258	0.895209	0.619191	0.970395	0.942322	0.853149	0.852557	0.968834	0.912011	0.862355	0.903442	0.931708	1	0.997323	0.995197	0.997177	0.951324
s000050326	0.994884	0.996566	0.965768	0.985254	0.969024	0.777159	0.989654	0.942944	0.891516	0.891516	0.995392	0.871847	0.981259	0.988708	0.976827	1	0.997232	0.997232	1	0.985146
s000050334	0.9542	0.997096	0.598721	0.987593	0.579923	0.469611	0.973121	0.981162	0.96939	0.601403	0.972007	0.607749	0.979413	0.964735	0.59591	0.998731	0.998365	0.995951	1	0.995667
s000051078	0.994711	0.905546	0.175376	0.912636	0.252832	0.858849	0.864032	0.864032	0.873046	0.844056	0.325611	0.989639	0.975616	0.929579	0.493005	0.936904	0.930584	0.930584	0.999144	0.999144
s000051094	0.945795	0.999055	0.952705	0.967455	0.928928	0.510682	0.976411	0.953862	0.906782	0.877151	0.975979	0.935341	0.974427	0.935826	0.918189	1	0.998433	0.998433	1	0.983891
s000051108	0.988007	0.983965	0.346932	0.842298	0.431456	0.703322	0.70724	0.709749	0.842558	0.838721	0.651672	0.992295	0.860917	0.98481	0.637274	0.987493	0.989157	0.988611	0.997724	0.997145
s000051109	0.819499	0.999209	0.976214	0.993993	0.980288	0.708509	0.949661	0.97062	0.936619	0.9362	0.985513	0.907447	0.979585	0.968451	0.968379	1	0.99829	0.99829	1	0.997915
s000051115	0.99467	0.993498	0.965803	0.980361	0.939652	0.556393	0.966746	0.972827	0.935493	0.935415	0.961786	0.980435	0.954753	0.97933	0.928948	1	0.996835	0.996835	1	0.985055
s000051127	0.865753	0.999032	0.954637	0.984304	0.943372	0.635699	0.9287	0.899105	0.941025	0.92098	0.955173	0.969309	0.957639	0.971251	0.899792	1	0.998556	0.998556	1	1
s000051141	0.850903	0.987777	0.152167	0.946954	0.116031	0.773664	0.775706	0.775706	0.775605	0.768546	0.256462	0.738513	0.999426	0.989604	0.540854	0.779686	0.993056	0.993056	1	0.999552
s000051169	0.989489	0.955529	0.158891	0.909604	0.255396	0.757104	0.793892	0.797563	0.828363	0.819815	0.446018	0.973365	0.886779	0.950152	0.50976	0.974799	0.97384	0.972737	0.996121	0.983592
s000051172	0.881374	0.950697	0.443025	0.50161	0.436663	0.369657	0.535465	0.512955	0.45235	0.451588	0.684412	0.793191	0.739341	0.549679	0.640643	1	0.996827	0.933115	0.992738	0.897313
s000051180	0.850063	0.999472	0.975561	0.982938	0.960709	0.712052	0.970916	0.971024	0.936443	0.936338	0.978326	0.981306	0.944081	0.937436	0.97794	1	0.998728	0.998728	0.999006	0.986234
s000051183	0.99895	0.915947	0.149048	0.901792	0.169262	0.819597	0.860994	0.861795	0.836966	0.816134	0.209628	0.954798	0.957295	0.921912	0.418929	0.955446	0.927984	0.927396	0.997522	0.997164
s000051200	0.965363	0.978057	0.307922	0.796415	0.326052	0.503538	0.590538	0.600906	0.711364	0.692143	0.519748	0.924332	0.77392	0.942739	0.411249	0.938963	0.989275	0.988667	0.972295	0.938949
s000051201	0.816587	0.999698	0.952901	0.965074	0.950719	0.807032	0.962078	0.960347	0.938666	0.938666	0.980592	0.908648	0.92786	0.981389	0.952283	1	0.996974	0.996974	1	0.966416
s000051213	0.987835	0.966877	0.160615	0.828249	0.269778	0.677709	0.702034	0.7046	0.820185	0.814317	0.531145	0.955891	0.863384	0.932696	0.480886	0.981194	0.978472	0.978472	0.978625	0.95977
s000051225	0.981492	0.971804	0.322297	0.892141	0.352776	0.666924	0.736076	0.73748	0.766941	0.72111	0.52452	0.900224	0.879222	0.977242	0.551473	0.906809	0.988557	0.988297	0.996566	0.991906
s000051233	0.974914	1	0.98495	0.993731	0.973738	0.673781	0.992509	0.990818	0.959472	0.955305	0.991664	0.868482	0.993731	0.99471	0.967742	1	0.999759	0.999759	1	0.997868
s000051241	0.993879	0.982454	0.95608	0.983599	0.937089	0.813176	0.960252	0.96681	0.959383	0.959383	0.969294	0.972488	0.979757	0.955301	0.959332	1	0.991253	0.991253	0.99588	0.99588
s000051244	0.75123	0.979122	0.956975	0.993734	0.964786	0.811649	0.961646	0.962593	0.887365	0.887233	0.992071	0.960364	0.977845	0.956926	0.976936	1	0.998419	0.998419	1	0.992717
s000051247	0.981166	0.974688	0.326019	0.83808	0.355619	0.592338	0.64225	0.64225	0.69963	0.66593	0.54526	0.917015	0.778941	0.947925	0.454785	0.949246	0.97901	0.97901	0.975319	0.971091
s000051248	0.95081	0.975166	0.426693	0.851342	0.442827	0.646311	0.651538	0.660111	0.732369	0.727493	0.648341	0.953366	0.760397	0.938654	0.54837	0.991041	0.98512	0.98481	0.98464	0.967624
s000051257	0.945673	0.972848	0.956243	0.987761	0.933891	0.798054	0.944475	0.970748	0.947862	0.947741	0.849233	0.957997	0.943665	0.937457	0.839336	1	0.994611	0.993058	0.985986	0.980529
s000051535	0.99743	0.964167	0.349409	0.94849	0.420954	0.903501	0.908896	0.910511	0.927708	0.923705	0.549602	0.996065	0.963999	0.974381	0.640764	0.992019	0.976579	0.976579	0.999687	0.998775
s000051537	0.98717	0.884588	0.315598	0.827195	0.330904	0.61188	0.618189	0.628068	0.708029	0.696424	0.408205	0.90595	0.905378	0.934613	0.471187	0.898876	0.956449	0.956129	0.994825	0.992749
s000051557	0.942484	0.992516	0.851142	0.908627	0.814697	0.660135	0.921372	0.894214	0.86285	0.862383	0.933545	0.934792	0.904856	0.881795	0.889628	0.995842	0.998344	0.998344	1	0.962972
s000051564	0.997483	0.999805	0.972189	0.975334	0.944963	0.686016	0.964788	0.952913	0.932274	0.932274	0.981828	0.946337	0.96273	0.968908	0.958217	1	0.999124	0.999124	1	0.97559
s000051569	0.986372	0.998636	0.974526	0.995124	0.925878	0.675316	0.954148	0.968411	0.929527	0.929463	0.987255	0.937416	0.891136	0.972366	0.981401	1	0.997727	0.997727	1	0.995146
s000051579	0.993477	0.981354	0.345989	0.943542	0.367994	0.709107	0.736498	0.736237	0.753347	0.742176	0.455623	0.946843	0.812401	0.97906	0.498211	0.953651	0.987042	0.987042	0.996805	0.993778
s000051584	0.982654	0.981508	0.420296	0.951163	0.481942	0.845707	0.857983	0.858108	0.888349	0.882053	0.64131	0.982372	0.910724	0.982503	0.702622	0.983047	0.990489	0.990325	0.996818	0.995982
s000052028	0.992299	0.998637	0.923385	0.993112	0.903421	0.590502	0.926811	0.945862	0.916029	0.91575	0.977733	0.970523	0.938247	0.916197	0.928527	0.999122	0.999179	0.999179	1	0.991802
s000052034	0.95419	0.997535	0.947748	0.9593	0.839133	0.649604	0.971734	0.918345	0.87589	0.875648	0.978347	0.923428	0.940228	0.966288	0.929996	1	0.996613	0.996613	0.998809	0.961164
s000052070	0.989166	0.999205	0.94928	0.957271	0.94176	0.817441	0.968701	0.941454	0.924142	0.924142	0.997332	0.896437	0.951787	0.982809	0.947817	1	0.998302	0.997127	1	0.958066
s000052074	0.998255	1	0.920056	0.989356	0.84643	0.747398	0.974141	0.998903	0.904308	0.904014	0.912689	0.998174	0.913853	0.950862	0.854546	1	0.978683	0.978683	1	1
s000052255	0.768791	0.984268	0.891551	0.899607	0.853946	0.667033	0.956557	0.880024	0.860404	0.86012	0.987488	0.874591	0.865806	0.968592	0.872229	1	0.997242	0.997242	0.994784	0.899622
s000052264	0.88863	0.998811	0.958603	0.960885	0.957907	0.867306	0.986191	0.945687	0.916147	0.916147	1	0.944729	0.959358	0.983872	0.958095	1	0.999466	0.999466	1	0.961419
s000052265	0.830247	0.991524	0.971634	0.978816	0.891437	0.550999	0.976076	0.954678	0.946292	0.946223	0.990989	0.975811	0.960514	0.980304	0.968797	0.999458	0.997517	0.996745	1	0.983209
s000052271	0.913645	0.999341	0.970011	0.97748	0.920023	0.75764	0.973367	0.89678	0.856937	0.856689	0.989859	0.950789	0.966162	0.966508	0.962852	1	0.998568	0.998568	0.999857	0.985553
s000052273	0.983745	0.99963	0.959484	0.973178	0.945647	0.826776	0.984777	0.969696	0.95934	0.958922	0.997978	0.961975	0.618276	0.983106	0.968033	1	0.999223	0.999223	1	0.973662
s000052281	0.87217	0.942717	0.798039	0.866789	0.799292	0.588807	0.855737	0.81678	0.807421	0.807301	0.954854	0.850302	0.823017	0.904898	0.844766	1	0.994811	0.982596	0.987785	0.885923
s000052321	0.997812	0.935833	0.24383	0.911104	0.266875	0.65686	0.67182	0.67428	0.685171	0.67603	0.325295	0.910895	0.82835	0.938528	0.477323	0.912808	0.942377	0.942377	0.999605	0.998867
s000052323	0.995837	0.989719	0.986607	0.999623	0.920377	0.826998	0.991737	0.998571	0.979855	0.979758	0.996324	0.985083	0.998097	0.986534	0.992249	1	0.999079	0.999079	1	1
s000052330	0.988066	0.981657	0.294854	0.793753	0.369136	0.726183	0.729724	0.731462	0.911187	0.908502	0.518932	0.989245	0.931828	0.97993	0.59579	0.989776	0.987933	0.987751	0.99421	0.99369
s000052335	0.938399	0.990138	0.370698	0.833078	0.341164	0.752787	0.815228	0.815228	0.788076	0.633458	0.426328	0.851092	0.942305	0.989547	0.530068	0.860029	0.992177	0.992089	0.999912	0.997518
s000052341	1	0.998227	0.989309	0.998227	0.905188	0.809845	0.98271	0.998227	0.994892	0.994892	0.95594	0.960054	0.997875	0.982345	0.995881	1	0.999426	0.999426	1	1
s000052372	0.911826	0.999963	0.965144	0.982137	0.957837	0.893517	0.994311	0.984206	0.931544	0.931544	0.986199	0.949121	0.970492	0.982993	0.975677	1	1	1	0.998227	0.986798
s000052387	0.891206	0.969382	0.949438	0.98302	0.925798	0.741091	0.93068	0.958356	0.949495	0.949362	0.945435	0.955685	0.971264	0.970595	0.955354	0.99897	0.992112	0.992112	0.998999	0.991525
s000052402	0.864918	0.990925	0.863645	0.875496	0.844913	0.715337	0.97845	0.870863	0.851906	0.85175	0.98731	0.860173	0.82539	0.984957	0.861736	1	0.998934	0.998934	1	0.872911
s000052448	0.985421	0.998928	0.959299	0.969008	0.900495	0.775393	0.977241	0.962532	0.956263	0.956094	0.97877	0.947548	0.958524	0.972358	0.945107	1	0.997661	0.997661	1	0.974794
s000052476	0.830206	0.980502	0.487566	0.914238	0.532771	0.793277	0.810126	0.810126	0.844679	0.828028	0.393869	0.925522	0.915488	0.976002	0.649059	0.951792	0.987994	0.987883	0.992352	0.990411
s000052479	0.982895	0.993504	0.966062	0.975243	0.956333	0.77263	0.97387	0.978918	0.966254	0.966254	0.987715	0.966474	0.981623	0.988217	0.961278	1	0.999227	0.999227	1	0.992146
s000052480	0.857611	0.998937	0.963777	0.972742	0.884546	0.651554	0.964081	0.91457	0.918858	0.918795	0.986627	0.929346	0.931331	0.966622	0.958175	1	0.998647	0.998647	1	0.977412
s000052481	0.993401	0.982436	0.87579	0.906502	0.831133	0.709472	0.904753	0.916115	0.870055	0.869054	0.924295	0.882045	0.938856	0.895876	0.918026	1	0.999717	0.984316	1	0.983757
s000052490	0.813346	0.911136	0.838302	0.925738	0.831122	0.678227	0.904831	0.892921	0.806863	0.806863	0.969367	0.836125	0.917716	0.886926	0.915258	1	0.997878	0.997274	0.999396	0.954365
s000052795	0.991112	0.966666	0.901015	0.942412	0.801752	0.619944	0.953812	0.936147	0.891792	0.891649	0.979395	0.884537	0.940203	0.909706	0.93681	1	0.998831	0.998831	1	0.945869
s000053323	0.830801	0.993688	0.95666	0.967884	0.930904	0.600516	0.96962	0.952489	0.892047	0.891514	0.986297	0.875294	0.873526	0.939657	0.949061	1	0.999386	0.999386	1	0.964871
s000053335	0.923474	0.998553	0.975771	0.981542	0.966311	0.909544	0.991417	0.97464	0.964419	0.963	0.994091	0.973704	0.974668	0.991295	0.971387	1	0.999774	0.999774	1	0.979882
s000053336	0.845266	0.994609	0.962485	0.968487	0.946134	0.613463	0.973766	0.970909	0.930254	0.929489	0.991671	0.835165	0.973839	0.990299	0.885575	1	0.996847	0.996847	1	0.982273
s000053359	0.966477	0.987895	0.833828	0.919544	0.805556	0.623411	0.938957	0.853124	0.820797	0.820095	0.975886	0.807376	0.783165	0.882367	0.846868	0.999198	0.995518	0.984434	0.987314	0.935961
s000053370	0.903427	0.951887	0.955566	0.990594	0.915916	0.675479	0.934426	0.880588	0.879556	0.879556	0.992731	0.958171	0.988396	0.956111	0.973665	1	0.997653	0.997014	0.999361	0.993637
s000053401	0.792694	0.945151	0.898747	0.966673	0.851982	0.646477	0.942797	0.965118	0.880734	0.880444	0.953841	0.825477	0.93896	0.918311	0.923812	1	0.997031	0.997031	1	0.967529
s000053416	0.96372	0.999463	0.980752	0.984851	0.977087	0.903241	0.993991	0.950983	0.94765	0.94765	0.999717	0.976526	0.984851	0.996203	0.971873	1	0.998549	0.998549	1	0.985388
s000053431	0.914184	0.984177	0.985229	0.988198	0.69349	0.60461	0.967482	0.970797	0.949016	0.67605	0.992091	0.704427	0.985766	0.985227	0.709899	1	0.999349	0.999349	1	0.993171
s000053432	1	0.992885	0.966153	0.989082	0.954542	0.589756	0.972392	0.984164	0.936073	0.935933	0.992344	0.973119	0.981159	0.965547	0.964891	1	0.992012	0.992012	1	1
s000053465	0.828751	0.992043	0.955832	0.964825	0.944853	0.804614	0.973797	0.932954	0.897501	0.897394	0.997409	0.941759	0.960639	0.960839	0.956225	1	0.999561	0.998132	1	0.966217
s000053491	0.753779	0.999089	0.924687	0.929075	0.895216	0.679747	0.977846	0.879969	0.82378	0.823712	0.994613	0.89854	0.92061	0.975447	0.918155	1	0.999167	0.998884	0.999717	0.92818
s000054052	0.776449	0.995526	0.932595	0.939676	0.900843	0.650676	0.977299	0.93564	0.831362	0.831282	0.997175	0.905085	0.752169	0.934148	0.934278	1	0.998757	0.998757	1	0.94176
s000054055	0.974652	0.959579	0.930192	0.961085	0.934383	0.74428	0.945804	0.936406	0.915473	0.915473	0.956925	0.959954	0.950021	0.935863	0.942678	1	0.997753	0.997753	1	0.973287
s000054066	0.810021	0.999867	0.995393	0.998739	0.960725	0.853461	0.985974	0.997518	0.985859	0.985277	0.99201	0.97995	0.991877	0.989909	0.986258	1	0.999696	0.999696	1	1
s000054067	0.787939	0.971649	0.938764	0.996796	0.848478	0.641882	0.936826	0.968639	0.922154	0.922154	0.994232	0.923794	0.974438	0.923731	0.965008	1	0.999009	0.999009	1	0.980976
s000054113	0.812683	0.995309	0.931698	0.945309	0.857796	0.494043	0.975487	0.933589	0.92904	0.92891	0.986745	0.919315	0.931389	0.971992	0.92841	1	0.995973	0.995973	1	0.949624
s000054127	0.983571	0.941695	0.883251	0.950371	0.877522	0.71518	0.962906	0.94397	0.881703	0.881406	0.994472	0.812451	0.92281	0.933514	0.944208	1	0.999745	0.999745	1	0.949961
s000054140	0.996281	0.984408	0.96002	0.975	0.949644	0.754068	0.978435	0.984421	0.95609	0.956035	0.984948	0.97992	0.984242	0.981447	0.954985	1	0.997469	0.99728	0.999811	0.999811
s000054141	0.910054	0.99984	0.945573	0.961976	0.939409	0.804854	0.964368	0.943375	0.912705	0.912367	0.989088	0.917409	0.900683	0.952116	0.936049	1	0.999655	0.999655	0.9981	0.951167
s000054142	0.807924	0.998792	0.980613	0.983026	0.949152	0.864175	0.986215	0.972942	0.919585	0.919298	0.995233	0.911159	0.872003	0.973049	0.973095	1	0.999447	0.999447	1	0.98449
s000054162	0.873219	0.962799	0.92105	0.967022	0.920247	0.719701	0.967445	0.958623	0.875777	0.875111	0.99106	0.890807	0.950216	0.928194	0.953128	0.99931	0.999891	0.999891	1	0.965329
s000054164	0.793626	0.994728	0.941699	0.955423	0.939621	0.811128	0.982946	0.95289	0.941164	0.940385	0.991512	0.936375	0.925388	0.941644	0.94966	1	0.999744	0.999335	0.99946	0.960077
s000054186	0.988199	0.979324	0.960407	0.967643	0.928357	0.728783	0.954298	0.954272	0.943987	0.94386	0.983906	0.930512	0.970523	0.978387	0.95887	1	0.998993	0.996731	1	0.979909
s000054187	0.985695	0.996901	0.984592	0.992097	0.449173	0.374382	0.986909	0.991225	0.983071	0.455899	0.993665	0.450261	0.987781	0.983948	0.45522	1	0.998514	0.997411	0.998897	0.994588
s000054190	1	0.995696	0.988822	0.998349	0.991555	0.974676	0.992314	0.995887	0.89107	0.890975	0.993557	0.876301	0.997728	0.996387	0.996487	1	0.999897	0.999897	1	1
s000054192	0.939673	0.995783	0.986976	0.997496	0.988097	0.957581	0.991634	0.990749	0.976717	0.976597	0.994721	0.979307	0.996634	0.996543	0.993672	1	0.999084	0.999084	1	0.999772
s000054231	0.977374	0.986749	0.977736	0.989368	0.972728	0.888023	0.980585	0.972558	0.974378	0.974226	0.994345	0.974259	0.984516	0.98335	0.984958	1	0.999693	0.999693	1	0.994366
s000054311	0.945783	0.999155	0.899911	0.94275	0.921873	0.757709	0.961895	0.92679	0.923966	0.92383	0.978523	0.896391	0.810265	0.97888	0.916165	0.999551	0.998131	0.997984	0.994944	0.935092
s000054315	0.938513	0.998252	0.924196	0.932095	0.92017	0.636733	0.969021	0.878617	0.826739	0.826739	0.985196	0.907436	0.928813	0.967531	0.92124	1	0.997499	0.997499	1	0.938322
s000054318	0.926049	0.997191	0.876413	0.940557	0.88422	0.587977	0.945001	0.935926	0.859224	0.857213	0.906709	0.816336	0.905434	0.942927	0.895873	0.995978	0.994827	0.994827	0.998792	0.912556
s000054321	0.828144	0.988795	0.939987	0.966454	0.86758	0.635016	0.895885	0.902314	0.866246	0.865109	0.976757	0.965769	0.964689	0.957479	0.954356	1	0.993526	0.99276	0.997136	0.982812
s000054334	0.891526	0.997256	0.91957	0.933389	0.912725	0.773576	0.965646	0.921396	0.900457	0.900349	0.977165	0.923317	0.928969	0.959324	0.916904	1	0.99816	0.994912	1	0.944021
s000054336	0.881944	0.947809	0.931766	0.988964	0.910218	0.63872	0.954773	0.943906	0.886247	0.886247	0.983567	0.940408	0.977928	0.930207	0.969997	1	0.998286	0.998286	0.999562	0.993514
s000058317	0.822867	0.999886	0.9621	0.996304	0.943014	0.723078	0.956215	0.958072	0.945186	0.945066	0.993354	0.878322	0.848913	0.889367	0.957728	1	0.999578	0.999578	0.999891	0.967991
s000058327	0.905667	0.99915	0.987989	0.995421	0.976962	0.902748	0.990154	0.995048	0.965959	0.962208	0.893349	0.978963	0.893101	0.985456	0.882607	1	0.999581	0.999581	1	0.999341
s000058337	0.990861	0.997653	0.987119	0.99688	0.908757	0.772386	0.962188	0.995612	0.985068	0.984922	0.986685	0.993257	0.988756	0.98068	0.98525	1	0.996013	0.996013	0.999828	0.999828
s000058350	0.965379	0.988217	0.955989	0.982634	0.908523	0.70875	0.949499	0.942764	0.924598	0.924399	0.991617	0.933334	0.971962	0.959427	0.971587	1	0.999608	0.999608	1	0.984485
s000058351	0.842819	0.996244	0.946538	0.991348	0.937656	0.718621	0.966928	0.957579	0.929285	0.928348	0.963552	0.96981	0.977167	0.942483	0.965746	0.998422	0.999553	0.999553	0.997163	0.991993
s000058371	0.98099	0.995219	0.982414	0.996604	0.958482	0.721538	0.966987	0.980181	0.925755	0.923328	0.969885	0.95245	0.987138	0.966519	0.975804	1	0.998192	0.998192	0.999651	0.99773
s000058379	0.853377	0.99894	0.937233	0.942275	0.928906	0.862471	0.97917	0.936061	0.919354	0.919231	0.992913	0.941557	0.94245	0.987173	0.93617	1	0.998897	0.998897	1	0.945727
s000058474	0.858404	0.998922	0.928989	0.937163	0.917862	0.827821	0.977297	0.923366	0.90845	0.908117	0.984781	0.94853	0.941421	0.973697	0.926948	1	0.99717	0.99717	1	0.954241
s000058512	0.837258	0.999671	0.950423	0.968178	0.887362	0.685968	0.97245	0.96692	0.919124	0.919124	0.9715	0.936353	0.951636	0.949714	0.933021	1	0.998661	0.998661	1	0.968019
s000058550	0.871359	0.994692	0.944023	0.951653	0.912266	0.681659	0.966378	0.945112	0.932217	0.932074	0.987761	0.914128	0.941959	0.960493	0.944428	1	0.998675	0.998083	1	0.952625
s000058552	0.975544	0.987161	0.945003	0.993895	0.941751	0.727433	0.959967	0.988398	0.90965	0.909542	0.935646	0.9561	0.962714	0.929185	0.972823	1	0.999314	0.999314	1	0.996835
s000058562	0.98602	0.999013	0.969762	0.997333	0.961015	0.75201	0.967536	0.960371	0.927377	0.926957	0.99707	0.921016	0.972409	0.971868	0.967585	1	0.999584	0.999584	0.999855	0.976901
s000058563	0.953633	0.983454	0.941587	0.96397	0.938395	0.802882	0.982513	0.964007	0.916432	0.916233	0.991075	0.941141	0.599371	0.963782	0.958728	1	0.999503	0.999503	1	0.965452
s000058564	0.987635	0.997232	0.923534	0.992275	0.972828	0.584431	0.922104	0.943494	0.915437	0.91508	0.989224	0.942279	0.978838	0.92165	0.975881	1	0.998964	0.995373	0.99119	0.985677
s000058594	0.817907	0.991915	0.90487	0.933211	0.860823	0.655319	0.954911	0.905932	0.893925	0.89382	0.976634	0.857594	0.926779	0.970171	0.922057	1	0.997756	0.997406	0.99965	0.949001
s000058595	0.893136	0.977735	0.939789	0.953138	0.920054	0.698226	0.945055	0.935561	0.850592	0.850409	0.978754	0.909291	0.926138	0.964176	0.930711	1	0.998282	0.998282	0.997432	0.956845
s000058596	0.955655	0.996983	0.946496	0.98296	0.925274	0.8482	0.96099	0.976465	0.958279	0.958023	0.97643	0.972261	0.970726	0.962238	0.970167	0.995927	0.994644	0.994644	1	1
s000058597	0.946645	0.981152	0.850633	0.913227	0.820652	0.547527	0.880005	0.901919	0.862503	0.862361	0.936619	0.850791	0.876835	0.921166	0.855969	0.985824	0.972411	0.972411	0.986017	0.91467
s000058598	0.996456	0.990053	0.960981	0.996365	0.959367	0.909231	0.94521	0.965221	0.979796	0.979215	0.980864	0.987463	0.991686	0.956674	0.988211	1	0.993744	0.993744	1	1
s000058600	0.939077	0.983667	0.977112	0.981113	0.951353	0.830016	0.962288	0.967892	0.965475	0.965413	0.988439	0.912671	0.976522	0.986681	0.971939	1	0.999031	0.999031	1	0.987015
s000058622	0.754921	0.998829	0.979152	0.990086	0.963309	0.62543	0.963321	0.959234	0.936034	0.936034	0.977443	0.978964	0.979218	0.961035	0.96998	1	0.998204	0.997206	1	0.999002
s000058744	0.797269	0.984888	0.952647	0.965063	0.874333	0.600437	0.964416	0.942328	0.870961	0.870901	0.987773	0.913136	0.96398	0.976461	0.949637	1	0.997545	0.997545	0.999506	0.969704
s000058752	0.98801	0.980248	0.884663	0.985555	0.913025	0.776999	0.916592	0.93713	0.911737	0.911088	0.974303	0.902874	0.942247	0.919494	0.917535	1	0.999039	0.999039	0.999795	0.959925
s000058755	0.904523	0.941719	0.925082	0.929809	0.912675	0.776915	0.928777	0.927959	0.902485	0.902485	0.929997	0.927529	0.547913	0.927788	0.968238	0.942387	0.998888	0.998888	0.998857	0.987438
s000058776	0.909338	0.988889	0.959832	0.986272	0.962527	0.914616	0.960842	0.961825	0.93298	0.932876	0.995474	0.940619	0.968639	0.983244	0.967354	0.999719	0.999597	0.999597	0.999936	0.970743
s000058801	0.775046	0.994855	0.936642	0.992922	0.916775	0.671182	0.912016	0.945086	0.78976	0.789556	0.9783	0.88889	0.853328	0.878947	0.929519	1	0.995968	0.995968	0.998276	0.955424
s000058814	0.995261	0.99764	0.983932	0.993552	0.968987	0.747304	0.988519	0.991207	0.976909	0.976717	0.992057	0.929483	0.990485	0.986693	0.986711	1	0.997856	0.997856	1	1
s000058847	0.82913	0.963426	0.958005	0.997784	0.915565	0.801628	0.949988	0.947811	0.910546	0.910336	0.983508	0.955308	0.980695	0.962388	0.97124	1	0.995273	0.995273	1	0.987861
s000058850	0.967008	0.995967	0.959446	0.96954	0.953193	0.819095	0.976812	0.953823	0.945203	0.945033	0.994957	0.887566	0.958854	0.969599	0.956478	1	0.998432	0.998052	1	0.965774
s000058852	0.758145	0.859551	0.767048	0.933382	0.765635	0.585012	0.880003	0.899976	0.752579	0.752062	0.979564	0.776315	0.905991	0.820854	0.905143	1	0.999267	0.999267	1	0.930177
s000058857	0.93838	0.980431	0.972074	0.998632	0.961787	0.905308	0.974156	0.982468	0.940794	0.940623	0.982648	0.975989	0.720772	0.972768	0.987568	1	0.999285	0.999285	1	0.995866
s000058888	0.828064	0.979298	0.954364	0.997586	0.88162	0.694011	0.943959	0.962656	0.87673	0.876555	0.992215	0.935529	0.934076	0.919066	0.959475	1	0.998172	0.998172	1	0.975303
s000058889	0.903966	0.998364	0.972901	0.978487	0.940831	0.721895	0.989109	0.989422	0.959801	0.959693	0.990519	0.983772	0.981527	0.992211	0.961534	1	0.998075	0.997878	1	0.991451
s000058894	0.836262	0.969909	0.949896	0.984104	0.500793	0.426002	0.97324	0.942355	0.937942	0.500268	0.987484	0.514786	0.970392	0.963397	0.533653	1	0.999167	0.999167	1	0.987074
s000058895	0.764629	0.99581	0.967083	0.978695	0.850302	0.604447	0.973609	0.961796	0.850652	0.795471	0.983807	0.893542	0.964501	0.958491	0.905464	1	0.997198	0.997198	1	0.979301
s000058901	0.905461	0.961457	0.940177	0.991609	0.867395	0.725841	0.945697	0.919249	0.862673	0.862511	0.989977	0.934775	0.966629	0.93624	0.975612	1	0.998551	0.995308	0.99618	0.993292
s000058912	0.969867	0.9938	0.997825	0.999368	0.995082	0.970415	0.988995	0.995512	0.992754	0.992754	0.995611	0.989129	0.999325	0.974528	0.998331	1	0.99989	0.99989	0.999176	0.999176
s000058913	0.810263	0.999718	0.96403	0.988376	0.962312	0.778377	0.994832	0.984988	0.903765	0.903688	0.981701	0.960205	0.486469	0.901283	0.983899	0.999874	0.999852	0.999852	0.998809	0.987634
s000058916	0.845734	0.99873	0.943324	0.947505	0.87511	0.685108	0.952454	0.919029	0.886428	0.886239	0.984524	0.847657	0.914362	0.957056	0.932809	1	0.998944	0.998944	1	0.95047
s000058918	0.799986	0.933328	0.910429	0.992016	0.889877	0.68769	0.927733	0.963068	0.85515	0.854879	0.994562	0.871579	0.746742	0.871924	0.975198	1	0.999215	0.999215	0.996029	0.983619
s000058941	0.979127	0.994336	0.910214	0.948799	0.817997	0.694883	0.957817	0.925102	0.904913	0.904158	0.979917	0.919201	0.921453	0.94372	0.911728	1	0.995573	0.988126	0.992554	0.967342
s000058943	0.790561	0.99989	0.98791	0.991526	0.984609	0.848553	0.986633	0.993826	0.903309	0.903153	0.883915	0.977835	0.882681	0.964656	0.853683	1	0.999624	0.999624	0.999878	0.999625
s000058970	0.753894	0.999237	0.943184	0.998517	0.933329	0.741745	0.944266	0.940273	0.917052	0.916974	0.997744	0.937965	0.943844	0.936465	0.937129	1	0.999806	0.999086	0.999492	0.949799
s000058981	0.981632	0.980795	0.849608	0.895553	0.79266	0.763155	0.866174	0.866275	0.865954	0.865484	0.852262	0.514458	0.882899	0.856055	0.866275	1	0.884358	0.884358	1	1
s000058986	0.959999	0.996898	0.95957	0.967078	0.948258	0.751519	0.961454	0.963591	0.918522	0.91832	0.954214	0.955596	0.954453	0.986484	0.950712	0.999832	0.998296	0.998296	1	0.969077
s000058989	0.836734	0.952535	0.878933	0.930295	0.85677	0.780452	0.956152	0.90726	0.854011	0.853736	0.964254	0.806441	0.923485	0.939238	0.916815	1	0.99318	0.99318	1	0.940157
s000059032	0.956222	0.998625	0.966384	0.985422	0.922941	0.744229	0.989398	0.985916	0.971736	0.960742	0.989545	0.970184	0.977771	0.992827	0.957996	1	0.997313	0.997313	1	0.989983
s000059068	0.78798	0.999066	0.943678	0.950419	0.93413	0.806369	0.969815	0.945213	0.82354	0.823248	0.982084	0.819256	0.940307	0.985746	0.929794	1	0.999095	0.999095	0.999492	0.954413
s000059084	0.773912	0.986783	0.951867	0.999834	0.945844	0.655342	0.936791	0.953152	0.755197	0.755107	0.993789	0.872452	0.816036	0.858244	0.960947	1	0.999566	0.999566	1	0.966548
s000059092	0.95359	0.996958	0.972682	0.986803	0.974956	0.914396	0.968392	0.974373	0.960904	0.96064	0.993523	0.94234	0.976901	0.988198	0.969384	1	0.999773	0.998872	1	0.979365
s000059093	0.854294	0.99607	0.847018	0.852736	0.832525	0.655258	0.847824	0.850827	0.817964	0.817145	0.848824	0.686382	0.849303	0.848074	0.841068	0.9999	0.999364	0.999364	1	0.999748
s000059111	0.862037	0.994258	0.972944	0.975873	0.965503	0.863641	0.982002	0.95065	0.890878	0.890467	0.996265	0.887949	0.970141	0.97413	0.967677	1	0.999368	0.998603	1	0.976593
s000059157	0.946891	0.990408	0.928655	0.943274	0.919079	0.729114	0.959161	0.915983	0.893652	0.893262	0.981855	0.915271	0.931126	0.970429	0.92232	1	0.998738	0.998738	0.999757	0.943476
s000059161	0.998462	0.998634	0.937138	0.953554	0.885566	0.704051	0.931596	0.942237	0.934601	0.934389	0.990379	0.953078	0.94437	0.930865	0.935838	1	0.998447	0.957634	0.996393	0.959188
s000059179	0.899551	0.992679	0.933906	0.94658	0.902889	0.481291	0.975528	0.928752	0.918424	0.918356	0.988675	0.89806	0.9176	0.966221	0.928963	1	0.999629	0.998617	0.998988	0.947787
s000059845	0.993723	0.976676	0.959785	0.996301	0.924296	0.612362	0.969305	0.980668	0.953232	0.953134	0.986525	0.947509	0.982431	0.966906	0.983482	1	0.996582	0.996582	1	1
s000059855	0.987723	0.996194	0.971597	0.990207	0.94769	0.801347	0.973161	0.98603	0.976563	0.976423	0.9579	0.975504	0.983259	0.979382	0.964957	1	0.990642	0.988443	1	0.997801
s000059861	0.999488	0.992403	0.972525	0.982232	0.963843	0.636309	0.975251	0.935472	0.910158	0.910089	0.993037	0.970831	0.975615	0.98957	0.965177	1	0.999129	0.999129	1	0.986988
s000059888	0.998963	0.987085	0.948824	0.964684	0.896085	0.754503	0.965438	0.946596	0.949792	0.94957	0.991726	0.894246	0.962944	0.970382	0.958829	0.999986	0.996065	0.996065	1	0.969126
s000059896	0.963272	0.986981	0.925922	0.936215	0.904508	0.672568	0.95041	0.932991	0.920998	0.920585	0.96279	0.879434	0.923847	0.958839	0.940797	0.998607	0.99683	0.996342	0.997476	0.965913
s000059936	0.878239	0.951896	0.920979	0.975263	0.894362	0.759999	0.94042	0.958858	0.901844	0.901768	0.98938	0.918961	0.963655	0.929838	0.969969	1	0.997933	0.997933	1	0.980109
s000059960	0.764228	0.999301	0.961884	0.972402	0.953593	0.818823	0.97024	0.942264	0.917522	0.917459	0.989254	0.944309	0.964182	0.977332	0.959603	1	0.999735	0.999244	0.999018	0.975134
s000059984	0.905151	0.998868	0.982043	0.990813	0.962339	0.817485	0.981427	0.989015	0.965865	0.965514	0.986255	0.98796	0.983832	0.954225	0.962557	1	0.998564	0.99738	0.998816	0.993514
s000060004	0.950749	0.998766	0.96513	0.996151	0.760691	0.558226	0.964555	0.970664	0.956441	0.783293	0.98441	0.800905	0.9349	0.966212	0.791153	0.999162	0.996759	0.996452	0.999777	0.980523
s000060020	0.793028	0.984651	0.981143	0.997084	0.948137	0.683326	0.955544	0.971295	0.930206	0.93008	0.982538	0.944372	0.970934	0.954745	0.971456	0.999549	0.996521	0.996521	0.999549	0.993015
s000060030	0.805895	0.99861	0.955012	0.971018	0.899528	0.624586	0.977759	0.929708	0.877347	0.876997	0.982322	0.946522	0.956187	0.983807	0.942186	1	0.994916	0.994916	0.999032	0.968467
s000060051	0.947449	0.997256	0.939332	0.955636	0.928254	0.754697	0.986513	0.955852	0.947516	0.947386	0.986929	0.946526	0.954517	0.955664	0.94996	1	0.996107	0.996107	0.999851	0.962325
s000060232	0.936157	0.978451	0.89433	0.901222	0.891972	0.713587	0.980171	0.879519	0.874863	0.874675	0.970686	0.868537	0.896897	0.992131	0.892851	1	0.985674	0.985144	0.99947	0.902661
s000060281	0.843642	0.992577	0.967766	0.989346	0.942276	0.595229	0.989198	0.978718	0.956637	0.956294	0.982259	0.876268	0.978491	0.973394	0.958484	1	0.995144	0.995144	1	0.992509
s000060301	0.864026	0.990768	0.865705	0.952356	0.854349	0.782214	0.862813	0.863926	0.855023	0.854886	0.984376	0.872471	0.876426	0.927039	0.87226	0.999437	0.999488	0.996656	0.999754	0.89511
s000060316	0.991227	0.999067	0.958052	0.978089	0.787969	0.571897	0.977564	0.977305	0.888159	0.726451	0.964363	0.74317	0.97272	0.977974	0.799577	1	0.998956	0.996713	1	0.99272
s000060334	0.972868	0.977149	0.948364	0.95235	0.944089	0.713824	0.967153	0.957002	0.920968	0.920823	0.986854	0.91132	0.925617	0.951646	0.927866	1	0.999153	0.999153	0.998716	0.959099
s000060344	0.942896	0.979608	0.926164	0.964682	0.9011	0.693304	0.927055	0.918755	0.893917	0.892939	0.951625	0.938263	0.928152	0.944011	0.913037	1	0.99778	0.993485	0.99345	0.98197
s000060364	0.975191	0.998284	0.931657	0.948703	0.928309	0.670448	0.968371	0.935377	0.908153	0.907537	0.990387	0.833851	0.92277	0.956917	0.9223	1	0.998679	0.997443	0.999535	0.943081
s000062074	0.927139	0.93028	0.916138	0.997561	0.875119	0.734342	0.942789	0.959625	0.844711	0.844466	0.989058	0.919439	0.944616	0.915791	0.981187	1	0.995901	0.995901	1	0.998852
s000062075	0.935097	0.999522	0.950563	0.994341	0.924423	0.703251	0.994667	0.996755	0.94234	0.942201	0.957231	0.999368	0.975218	0.947764	0.972756	1	0.99953	0.99953	1	1
s000062076	0.988398	0.980587	0.950528	0.978686	0.935324	0.615781	0.971069	0.9844	0.94043	0.940214	0.974742	0.969167	0.982169	0.955801	0.961318	1	0.997242	0.995476	0.998234	0.998234
s000062078	0.825875	0.978779	0.925861	0.952914	0.909077	0.648065	0.942135	0.940906	0.901992	0.901929	0.98436	0.909405	0.94424	0.955781	0.932944	1	0.998126	0.998126	1	0.95206
s000062085	0.86899	0.971337	0.720647	0.799725	0.710863	0.555323	0.779055	0.743056	0.698639	0.698083	0.885492	0.769196	0.805048	0.759376	0.783587	0.992499	0.994289	0.913845	0.974169	0.909756
s000062086	0.984827	0.996677	0.936365	0.950214	0.932231	0.669468	0.971246	0.929922	0.914826	0.914381	0.970454	0.837818	0.935626	0.93201	0.933048	1	0.999432	0.999432	0.999875	0.956616
s000062088	0.999457	0.899393	0.891132	0.996656	0.879091	0.778041	0.946502	0.997104	0.893421	0.89313	0.981677	0.698325	0.997159	0.897189	0.990918	1	0.999439	0.999439	0.999677	0.999677
s000062134	0.969085	0.998904	0.89701	0.915935	0.896963	0.707928	0.981551	0.830495	0.899023	0.898503	0.976266	0.919045	0.913517	0.971612	0.896155	1	0.99909	0.99909	0.999639	0.924654
s000062136	0.931551	0.998635	0.960442	0.998627	0.953604	0.932026	0.996128	0.986238	0.946663	0.907837	0.923928	0.914735	0.923241	0.996214	0.883937	0.999929	0.999908	0.999908	1	1
s000062169	0.96364	0.999486	0.923458	0.985781	0.870457	0.692376	0.977087	0.982864	0.960177	0.95994	0.945863	0.918174	0.977604	0.957766	0.975861	1	0.999207	0.99848	0.999273	0.99511
s000062968	0.816166	0.994007	0.970503	0.981445	0.931472	0.667025	0.974028	0.897854	0.934125	0.934001	0.98869	0.955812	0.978749	0.985755	0.96078	1	0.997404	0.997404	0.99933	0.985006
s000062975	0.961176	0.998895	0.98774	0.997114	0.965304	0.581474	0.991816	0.989215	0.97018	0.969819	0.988693	0.957251	0.983039	0.985651	0.990305	1	0.999936	0.999936	1	0.999549
s000062990	0.996314	0.998662	0.953289	0.964196	0.953004	0.728072	0.984343	0.959889	0.945139	0.945	0.992453	0.910789	0.957608	0.961589	0.949256	0.999909	0.999479	0.999479	1	0.965853
s000062991	0.986534	0.999782	0.966969	0.987507	0.954149	0.754361	0.974312	0.982713	0.929416	0.929343	0.969038	0.902352	0.968424	0.991921	0.934303	1	0.997577	0.997577	1	0.980831
s000062997	1	0.997346	0.93419	0.951537	0.909652	0.544046	0.953352	0.972292	0.931763	0.931408	0.947962	0.857454	0.977557	0.964717	0.936374	1	0.997885	0.997885	1	0.995515
s000063003	0.814854	0.998768	0.975349	0.978879	0.969734	0.820831	0.980245	0.910108	0.872457	0.872249	0.993972	0.968098	0.945428	0.969498	0.970282	1	0.999103	0.999103	0.999483	0.985159
s000063006	0.996335	0.962583	0.911761	0.975819	0.913583	0.80367	0.974679	0.973422	0.917779	0.917394	0.986137	0.891002	0.968287	0.959078	0.957632	1	0.99843	0.99843	1	0.976227
s000063026	0.97673	0.999356	0.928117	0.966645	0.91077	0.693489	0.942807	0.951595	0.923012	0.922659	0.936932	0.941075	0.940574	0.944479	0.946643	1	0.99561	0.99561	1	0.97011
s000063027	0.982782	0.976389	0.968901	0.983805	0.927049	0.759734	0.966093	0.971805	0.941336	0.941229	0.992167	0.983338	0.978463	0.978343	0.963822	1	0.995893	0.995893	1	0.986245
s000063036	0.75205	0.995503	0.883282	0.889136	0.873327	0.677543	0.966079	0.877527	0.867001	0.866809	0.989592	0.864279	0.880313	0.9751	0.874015	0.99943	0.998488	0.998488	1	0.893871
s000063047	0.918143	0.943236	0.894941	0.955809	0.601449	0.524466	0.955956	0.939682	0.892207	0.598718	0.993816	0.415655	0.869514	0.93088	0.654552	1	0.999599	0.998598	1	0.958147
s000063064	0.79974	0.997086	0.970623	0.980805	0.802276	0.603538	0.982256	0.974118	0.952554	0.8035	0.989758	0.823565	0.974978	0.96601	0.824133	1	0.996408	0.996408	1	0.982012
s000063066	0.900386	0.965391	0.937059	0.989849	0.918589	0.741325	0.956114	0.987508	0.927103	0.926967	0.976488	0.941161	0.978674	0.942507	0.960008	1	0.997819	0.997819	1	0.986395
s000063069	0.978579	0.996937	0.935615	0.940629	0.88699	0.708236	0.978049	0.938557	0.919203	0.919163	0.988786	0.896373	0.929232	0.980558	0.930998	1	0.99834	0.99834	1	0.943093
s000063071	0.863929	0.974465	0.924175	0.965196	0.903687	0.697933	0.962806	0.954642	0.939177	0.938894	0.95407	0.951267	0.95157	0.949864	0.915446	1	0.971346	0.971346	0.999008	0.989298
s000063163	0.832481	0.999536	0.988915	0.998974	0.988074	0.95506	0.994471	0.996663	0.98622	0.976716	0.985585	0.987333	0.98689	0.993536	0.974057	1	0.999947	0.999947	0.999576	0.999576
s000063283	0.80107	0.997331	0.967013	0.973343	0.954089	0.778063	0.977428	0.952754	0.93156	0.93156	0.9911	0.935119	0.96702	0.972105	0.961306	1	0.999414	0.999414	1	0.975881
s000063319	0.970567	0.997453	0.984436	0.988911	0.980901	0.94603	0.989807	0.978977	0.97627	0.975865	0.997217	0.975128	0.983028	0.982381	0.982881	1	0.999869	0.999869	1	0.988756
s000063391	0.983512	0.999519	0.855738	0.995788	0.85024	0.826134	0.997133	0.99393	0.898417	0.85223	0.99664	0.987239	0.902217	0.995513	0.854743	1	0.999732	0.999732	1	0.996935
s000063582	0.918305	0.999681	0.975713	0.988323	0.977448	0.835053	0.960069	0.91289	0.86513	0.86513	0.989467	0.959798	0.896542	0.961422	0.944534	1	0.999771	0.999771	1	0.985704
s000063590	0.987981	0.998469	0.961079	0.967496	0.957776	0.799683	0.984548	0.963757	0.955733	0.955586	0.994087	0.921146	0.964384	0.987605	0.956987	1	0.998858	0.998858	1	0.972237
s000065297	0.836876	0.994372	0.929091	0.943393	0.924771	0.582899	0.982316	0.937256	0.927531	0.927396	0.982598	0.932423	0.936533	0.974873	0.926784	1	0.99792	0.99792	1	0.945634
s000065304	0.945757	0.997695	0.956579	0.9704	0.891701	0.716023	0.955404	0.942082	0.921484	0.921484	0.973676	0.951541	0.940166	0.918342	0.946427	1	0.997228	0.992876	0.99185	0.964573
s000065309	0.948021	0.993084	0.956015	0.971341	0.953502	0.798944	0.970507	0.926513	0.948888	0.948658	0.992662	0.960559	0.953538	0.974629	0.949401	1	0.99862	0.995382	1	0.973554
s000065319	0.980652	0.999611	0.933842	0.941094	0.934768	0.772335	0.964737	0.936936	0.918957	0.918628	0.951432	0.889899	0.887063	0.945364	0.933325	1	0.999929	0.999929	1	0.956394
s000065339	0.998273	0.983809	0.97407	0.997788	0.970929	0.833536	0.982438	0.997752	0.95601	0.955634	0.99274	0.966387	0.996493	0.978077	0.980308	1	0.997564	0.997564	1	1
s000065340	1	1	0.966527	0.968945	0.878861	0.741238	0.975687	0.965519	0.955413	0.955143	0.99182	0.960637	0.965352	0.959318	0.964829	1	0.999552	0.999552	1	0.970708
s000065364	0.970396	0.984804	0.944528	0.958822	0.931026	0.753735	0.919059	0.941035	0.914125	0.914	0.957387	0.953869	0.958532	0.969718	0.950277	1	0.997491	0.990913	0.995421	0.976361
s000065370	0.993198	0.994033	0.930715	0.947286	0.894653	0.790557	0.982546	0.944228	0.90839	0.908205	0.990595	0.886959	0.942991	0.981965	0.936686	1	0.998747	0.998747	1	0.951582
s000065374	0.84383	0.998621	0.94233	0.950389	0.927422	0.750657	0.981171	0.930039	0.890304	0.889874	0.989328	0.89524	0.913307	0.976825	0.936214	1	0.997551	0.996828	0.999278	0.953173
s000065375	1	0.994975	0.921242	0.98771	0.913339	0.897309	0.970087	0.987741	0.97714	0.976671	0.960181	0.990461	0.986859	0.955632	0.981012	1	0.994978	0.994978	1	1
s000065377	0.994717	0.995586	0.989377	0.996011	0.98743	0.963761	0.990955	0.993227	0.984011	0.983903	0.9942	0.991601	0.994309	0.990713	0.992257	0.999874	0.999643	0.999643	1	0.998293
s000065378	0.997972	0.999462	0.951214	0.982584	0.898657	0.901746	0.976617	0.97003	0.971673	0.967906	0.955943	0.845231	0.9746	0.975008	0.984599	0.998182	0.995669	0.993847	0.99875	0.996928
s000065385	0.936033	0.983288	0.941314	0.963352	0.775305	0.480926	0.976785	0.954457	0.863169	0.694171	0.998446	0.733734	0.959861	0.924418	0.783565	1	0.999726	0.999726	1	0.964571
s000065391	0.995496	0.993385	0.943183	0.952468	0.93291	0.766195	0.974164	0.929547	0.912445	0.912329	0.989668	0.924189	0.937629	0.970396	0.935403	1	0.999084	0.999084	1	0.954808
s000065394	0.989178	0.98561	0.908762	0.935138	0.892146	0.823117	0.971695	0.93207	0.914263	0.914019	0.975772	0.917582	0.939228	0.957024	0.936503	1	0.998776	0.997435	0.998659	0.949765
s000065435	0.985966	0.999719	0.959074	0.991603	0.963568	0.898193	0.967905	0.964599	0.965357	0.9651	0.973537	0.962796	0.310745	0.955692	0.981908	0.999981	0.999461	0.998523	0.998984	0.991177
s000065445	0.970955	0.997767	0.927375	0.942554	0.926907	0.789111	0.979695	0.932154	0.893328	0.892816	0.98157	0.8657	0.933408	0.969187	0.931139	1	1	1	1	0.94144
s000065446	0.786771	0.78443	0.745641	0.969333	0.745899	0.657099	0.886067	0.96823	0.746807	0.746445	0.989157	0.74336	0.84039	0.776853	0.963102	1	0.99979	0.99979	1	0.973636
s000065447	0.931918	0.999683	0.941157	0.995881	0.930477	0.904778	0.997862	0.996882	0.976264	0.911102	0.815579	0.918468	0.817324	0.996502	0.749569	1	0.999789	0.999789	1	1
s000065451	0.896427	0.999868	0.980959	0.982287	0.979855	0.908467	0.995599	0.97963	0.959926	0.958864	0.995554	0.972133	0.872314	0.979	0.980039	1	0.999988	0.999988	0.999165	0.981584
s000065546	0.787575	0.994411	0.981531	0.994836	0.909889	0.691145	0.974248	0.985438	0.924903	0.921028	0.983153	0.955285	0.977007	0.965544	0.96918	0.999242	0.997908	0.997908	0.99758	0.997103
s000065558	0.961672	0.991699	0.97886	0.993768	0.933109	0.760189	0.975483	0.984215	0.952922	0.931874	0.99289	0.917619	0.982165	0.99405	0.954118	0.999725	0.998892	0.997967	1	0.998911
s000065565	0.863925	0.998231	0.986092	0.993539	0.886024	0.674858	0.977862	0.878216	0.976029	0.975976	0.992484	0.988176	0.987092	0.954307	0.97848	1	0.998247	0.997939	0.999692	0.999692
s000065571	0.834783	0.987164	0.972215	0.973657	0.965484	0.898173	0.962796	0.963163	0.936687	0.936647	0.996164	0.968033	0.963218	0.977373	0.966746	1	0.999818	0.999818	0.998576	0.976835
s000065574	0.956741	0.998557	0.935546	0.978038	0.901272	0.664728	0.966103	0.961249	0.944351	0.944087	0.955662	0.983083	0.967349	0.972758	0.956515	0.99999	0.998394	0.998394	1	0.997335
s000065576	0.907006	0.997651	0.980766	0.984496	0.978312	0.870254	0.98592	0.973971	0.948506	0.94826	0.993949	0.976839	0.904623	0.928605	0.977819	0.999978	0.99945	0.99945	0.99777	0.985192
s000065582	0.761983	0.961428	0.89148	0.917499	0.829505	0.608006	0.88669	0.884941	0.836713	0.836585	0.975615	0.905573	0.925468	0.901009	0.898753	0.999723	0.997466	0.952002	0.99612	0.94468
s000065590	0.760972	0.995483	0.945528	0.963319	0.886495	0.547739	0.950811	0.952229	0.841342	0.841239	0.979892	0.943696	0.919397	0.926077	0.940189	1	0.997354	0.996203	0.99414	0.953095
s000065592	0.948525	0.999245	0.970355	0.97445	0.96495	0.844201	0.978894	0.949653	0.924461	0.924305	0.979967	0.935614	0.967819	0.984157	0.962685	1	0.999159	0.999159	1	0.977196
s000065658	0.959022	0.997366	0.950537	0.986184	0.93934	0.739834	0.986809	0.924286	0.806807	0.804846	0.952134	0.934985	0.929873	0.963647	0.940401	0.999654	0.998848	0.998848	0.999259	0.999057
s000065670	0.91958	0.998903	0.982219	0.995835	0.984912	0.777247	0.973275	0.978971	0.968517	0.968348	0.995322	0.943462	0.970753	0.967486	0.975746	1	0.999205	0.998236	0.998624	0.994824
s000065672	1	0.995159	0.953324	0.982864	0.945538	0.866491	0.982748	0.984359	0.980759	0.979584	0.959612	0.993038	0.986289	0.985777	0.975049	0.998422	0.998534	0.998534	1	1
s000065673	0.993399	0.992107	0.878279	0.916609	0.891591	0.479875	0.910755	0.918009	0.903337	0.903071	0.918495	0.978641	0.840193	0.905132	0.908114	1	0.999733	0.999733	1	0.999086
s000065674	0.971919	0.973251	0.92833	0.95981	0.827364	0.577496	0.960935	0.919894	0.871184	0.871136	0.993345	0.914038	0.940613	0.952194	0.955876	1	0.999729	0.990501	0.999678	0.960288
s000065675	0.900578	0.988044	0.939692	0.966348	0.932925	0.803639	0.949777	0.932636	0.911864	0.91179	0.969803	0.967895	0.962184	0.955417	0.94625	0.999619	0.99351	0.983365	0.983035	0.973429
s000065678	0.985959	0.979249	0.869507	0.90476	0.841892	0.745662	0.923482	0.893251	0.869083	0.868455	0.952695	0.897055	0.906752	0.925239	0.884825	0.999016	0.991407	0.98947	0.998063	0.94851
s000065681	0.906794	0.998591	0.946366	0.95477	0.93827	0.509437	0.9718	0.923871	0.906667	0.906157	0.989299	0.923361	0.94599	0.967365	0.939678	0.998926	0.998991	0.99433	0.997662	0.957914
s000065682	0.97772	0.982091	0.941967	0.973966	0.940609	0.673208	0.966998	0.97214	0.945077	0.945077	0.985652	0.93709	0.96887	0.964371	0.965423	1	0.997639	0.994114	1	0.978547
s000065683	0.973636	0.962282	0.927649	0.965267	0.933752	0.652531	0.953197	0.971457	0.904203	0.904029	0.969491	0.931935	0.971665	0.956153	0.953285	0.999635	0.998622	0.998622	1	0.982074
s000065688	0.805097	0.996369	0.948827	0.992297	0.937976	0.463103	0.985531	0.988365	0.98309	0.982622	0.979527	0.970547	0.982943	0.989041	0.981669	0.999978	0.99716	0.99716	1	0.99756
s000065689	0.984145	0.995172	0.906399	0.963715	0.908961	0.708869	0.914659	0.915479	0.827506	0.827109	0.989233	0.831881	0.465521	0.910013	0.915566	1	0.999313	0.990508	0.996966	0.927196
s000065691	0.978346	0.97979	0.873946	0.903543	0.877678	0.608493	0.956481	0.892079	0.873446	0.873446	0.986094	0.826445	0.873176	0.947344	0.895256	1	0.999581	0.999581	1	0.908204
s000065692	0.998368	0.989854	0.926147	0.942545	0.905346	0.687851	0.979066	0.940442	0.924745	0.924561	0.985509	0.921745	0.934702	0.970775	0.927579	0.999807	0.997786	0.995302	0.999171	0.94377
s000065694	0.977095	0.996938	0.856755	0.866875	0.854739	0.622494	0.983935	0.860725	0.84089	0.840784	0.99615	0.832833	0.666232	0.979308	0.850972	1	0.999092	0.997739	0.998106	0.868936
s000065695	0.997803	0.99148	0.887238	0.921498	0.891572	0.63136	0.9202	0.924774	0.828679	0.826333	0.947271	0.945244	0.936785	0.959164	0.844413	0.998828	0.999906	0.999417	1	0.966088
s000065696	0.875055	0.999616	0.875121	0.895958	0.878931	0.685476	0.968804	0.88975	0.878949	0.878711	0.978885	0.880254	0.84388	0.966105	0.845938	1	0.999009	0.999009	1	0.912516
s000065697	0.996579	0.993497	0.971718	0.987479	0.968107	0.737904	0.964947	0.979092	0.942872	0.94201	0.981852	0.940219	0.924042	0.980417	0.959945	0.999931	0.998333	0.998333	0.995652	0.995652
s000065698	0.997902	0.990233	0.948798	0.957822	0.936393	0.711476	0.958733	0.961438	0.952392	0.951966	0.969722	0.934973	0.977815	0.97139	0.96271	0.997089	0.996698	0.996698	1	1
s000065701	0.911316	0.999771	0.969049	0.973605	0.962596	0.792309	0.989075	0.919397	0.879631	0.879382	0.992155	0.909901	0.965445	0.989001	0.957895	1	0.998785	0.99796	0.999228	0.974477
s000065704	0.760312	0.999226	0.946999	0.965485	0.886827	0.590225	0.95405	0.935856	0.929464	0.876057	0.980807	0.797226	0.873148	0.890302	0.816728	1	0.999418	0.998145	0.997356	0.96171
s000065712	0.984135	0.989529	0.980481	0.980378	0.964342	0.715634	0.95504	0.978651	0.917784	0.917203	0.992823	0.984999	0.983186	0.945896	0.970878	1	0.99881	0.99881	1	0.997397
s000065739	0.999641	0.999636	0.948274	0.952758	0.945765	0.821731	0.976757	0.952193	0.941668	0.941571	0.980803	0.915968	0.858435	0.922004	0.930918	1	0.9993	0.9993	1	0.953331
s000065744	0.98934	0.999786	0.970448	0.994037	0.974541	0.931024	0.997385	0.9935	0.990345	0.989697	0.995204	0.982851	0.990931	0.988886	0.989968	1	0.999654	0.999654	1	0.993881
s000065796	0.960326	0.997545	0.952685	0.958483	0.837635	0.750189	0.954583	0.949965	0.928961	0.818029	0.977343	0.840655	0.952669	0.962699	0.840474	1	0.999753	0.983702	0.996335	0.964402
s000065856	0.823955	0.999086	0.920442	0.985486	0.913314	0.742366	0.883219	0.904392	0.830337	0.829898	0.969675	0.846263	0.919496	0.91524	0.909395	0.999952	0.998689	0.988325	0.998153	0.934017
s000065874	0.838536	0.958078	0.948859	0.9976	0.818893	0.59159	0.958886	0.972426	0.933184	0.933184	0.991527	0.92704	0.986224	0.960809	0.985945	1	0.997427	0.997427	1	0.995787
s000065890	0.873382	0.996742	0.957676	0.960715	0.951581	0.807265	0.980739	0.952977	0.910945	0.910775	0.99405	0.934829	0.905993	0.965786	0.955376	0.99954	0.999587	0.999587	0.998073	0.959962
s000065912	0.840949	0.971657	0.935313	0.956726	0.90155	0.741824	0.929397	0.943307	0.930596	0.930083	0.972669	0.947731	0.947529	0.958167	0.936523	1	0.996345	0.992691	0.998667	0.979758
s000065928	0.992443	0.998593	0.947055	0.956013	0.926288	0.727854	0.955201	0.952162	0.920715	0.920528	0.957324	0.924246	0.947798	0.960136	0.945031	1	0.998364	0.992293	0.998893	0.959526
s000065979	0.952162	0.88487	0.813662	0.840244	0.803764	0.681002	0.819656	0.828754	0.81284	0.807931	0.856476	0.878809	0.858586	0.846139	0.852308	0.92709	0.921114	0.92066	0.922905	0.907188
s000065980	0.903284	0.99406	0.996491	0.998596	0.990539	0.920565	0.986586	0.993242	0.960223	0.960223	0.922714	0.990417	0.92047	0.975068	0.918323	1	0.99974	0.99974	0.999117	0.998817
s000066473	1	0.999771	0.930287	0.931661	0.99813	0.929781	0.999316	0.999709	0.930996	0.930822	0.999389	0.382887	0.99975	0.999122	0.931661	1	0.999607	0.999607	1	1
s000066478	1	0.994079	0.991608	0.999214	0.993362	0.55548	0.990468	0.982164	0.967881	0.967735	0.99112	0.979711	0.997732	0.991846	0.994028	0.99998	0.999898	0.999898	1	1
s000066479	0.96201	0.998549	0.961282	0.99425	0.939442	0.733213	0.969285	0.994518	0.946341	0.945579	0.94551	0.971861	0.867956	0.975843	0.944173	0.999979	0.994588	0.994588	1	1
s000066502	0.9863	0.96781	0.943518	0.976114	0.924967	0.852428	0.96326	0.952287	0.926619	0.926356	0.983243	0.930054	0.968285	0.955023	0.957014	1	0.999108	0.998198	1	0.979038
s000066530	0.814732	0.976876	0.96055	0.984254	0.932041	0.774556	0.930331	0.911943	0.898533	0.898369	0.990951	0.962655	0.840864	0.951115	0.976121	0.999906	0.999813	0.999813	0.997852	0.989153
s000066558	0.75918	0.993774	0.955565	0.989551	0.919915	0.778252	0.940395	0.94481	0.928349	0.928228	0.977893	0.931697	0.94935	0.921188	0.945873	1	0.998143	0.994697	0.999285	0.969698
s000066594	0.99266	0.999654	0.958877	0.995162	0.900517	0.700127	0.956005	0.963631	0.943043	0.942431	0.928969	0.912784	0.949973	0.959574	0.963329	1	0.999012	0.999012	1	0.997626
s000066600	0.854777	0.99992	0.986357	0.986894	0.972764	0.958167	0.997481	0.986491	0.970735	0.959777	0.893982	0.963028	0.881926	0.995379	0.870384	1	0.999888	0.999888	1	0.988289
s000066601	0.978388	0.999	0.955661	0.970505	0.923853	0.73506	0.96478	0.941111	0.881842	0.881551	0.98354	0.931909	0.964658	0.940054	0.95561	1	0.99905	0.99875	0.997722	0.971789
s000066603	0.925068	0.87337	0.808382	0.947084	0.813194	0.63179	0.908942	0.940839	0.771148	0.771039	0.984617	0.760077	0.917449	0.835354	0.938779	1	0.999259	0.999259	0.998844	0.95896
s000066605	0.867556	0.96558	0.981304	0.992935	0.874484	0.705613	0.955392	0.986978	0.928396	0.84276	0.979959	0.836331	0.985404	0.977742	0.895138	1	0.998777	0.998777	1	1
s000066611	0.774489	0.998679	0.974839	0.982169	0.919753	0.545318	0.957352	0.945283	0.823895	0.823783	0.985172	0.952926	0.975929	0.926573	0.9705	1	0.998334	0.998334	1	0.991562
s000066624	0.934314	0.998964	0.960931	0.972556	0.957242	0.693931	0.968456	0.952217	0.928068	0.927872	0.989735	0.934416	0.961228	0.969639	0.954602	1	0.998523	0.996996	1	0.974129
s000066628	0.794199	0.996108	0.968678	0.984858	0.877519	0.631018	0.981113	0.983949	0.96976	0.969558	0.987975	0.975187	0.972984	0.983632	0.964559	1	0.993853	0.992161	1	0.990131
s000066648	0.935179	0.99632	0.9553	0.96327	0.883159	0.526094	0.964883	0.953971	0.852863	0.852697	0.977627	0.878411	0.896275	0.89845	0.947923	1	0.998231	0.998231	0.999827	0.968327
s000066697	0.927391	0.999562	0.991088	0.993622	0.980675	0.950787	0.99592	0.98965	0.97727	0.97727	0.998111	0.987977	0.988478	0.991533	0.985793	1	0.999619	0.999381	0.999763	0.994502
s000066698	0.763399	0.998481	0.944948	0.956455	0.790629	0.66653	0.981784	0.935769	0.880082	0.879905	0.97185	0.950051	0.93243	0.970379	0.927766	1	0.996851	0.99604	0.998938	0.957481
s000066719	0.935347	0.993797	0.989879	0.996949	0.968714	0.872453	0.98284	0.989536	0.972521	0.972049	0.990122	0.987164	0.990252	0.978636	0.98739	1	0.997114	0.997114	1	0.999618
s000066723	0.963956	0.975912	0.968546	0.996927	0.942882	0.811807	0.960491	0.986113	0.943962	0.943733	0.982608	0.940441	0.973364	0.958234	0.980074	1	0.997969	0.997969	0.998334	0.997508
s000066738	0.974533	0.990798	0.980011	0.992535	0.909667	0.737816	0.978539	0.978102	0.965186	0.965132	0.992844	0.908638	0.986394	0.983542	0.981745	0.99972	0.998777	0.998777	1	0.995222
s000066746	0.948322	0.998302	0.889422	0.996515	0.893446	0.831541	0.985656	0.994497	0.978964	0.877185	0.994963	0.744788	0.994364	0.993636	0.891734	1	0.999288	0.999288	1	1
s000066747	0.992215	0.983161	0.927899	0.948256	0.905541	0.741811	0.971778	0.952459	0.913406	0.913091	0.956995	0.83865	0.937314	0.950589	0.925033	1	0.998637	0.998637	1	0.953804
s000066748	0.833605	0.93252	0.885953	0.987214	0.864253	0.67368	0.930189	0.973471	0.794066	0.777411	0.974811	0.875254	0.975487	0.869735	0.948896	1	0.998369	0.998369	0.996732	0.986399
s000066756	0.905244	0.997902	0.960175	0.974886	0.937701	0.649169	0.984047	0.964506	0.932544	0.932362	0.988867	0.911851	0.957765	0.957924	0.954522	1	0.998512	0.997561	0.999049	0.982304
s000066768	0.993066	0.996347	0.974029	0.983186	0.946987	0.826705	0.985784	0.97569	0.963684	0.963535	0.99366	0.974728	0.976203	0.993853	0.97113	1	0.997696	0.997696	1	0.984839
s000066835	0.955817	0.99995	0.984468	0.999127	0.982674	0.971808	0.999002	0.998639	0.990846	0.97694	0.922824	0.983847	0.923082	0.99786	0.907821	0.999977	0.999972	0.999972	0.999561	0.999459
s000066847	0.87224	0.996818	0.942964	0.948412	0.932696	0.769262	0.916972	0.908919	0.911963	0.911837	0.904162	0.921781	0.854707	0.94401	0.847925	0.999881	0.999156	0.969676	1	0.957723
s000066891	0.819127	0.961145	0.721446	0.828446	0.737808	0.552175	0.916503	0.762527	0.723481	0.723401	0.961835	0.798068	0.773746	0.866319	0.755916	1	0.998848	0.986421	0.986782	0.826405
s000066894	0.962768	0.993814	0.922995	0.946573	0.90631	0.628734	0.931427	0.941207	0.881837	0.881375	0.927265	0.892648	0.928939	0.971798	0.914257	1	0.992752	0.992752	1	0.955833
s000066908	0.974659	0.959679	0.876711	0.936978	0.88248	0.749199	0.948618	0.934053	0.875157	0.874617	0.965538	0.81289	0.736155	0.92913	0.921788	0.999543	0.999431	0.993642	0.995435	0.9496
s000066913	0.997382	0.991592	0.985303	0.997891	0.984844	0.838893	0.988209	0.990807	0.96866	0.967958	0.992618	0.968804	0.971159	0.979862	0.993833	1	0.999382	0.999382	1	1
s000066926	0.948585	0.996896	0.896527	0.961098	0.901238	0.454386	0.974863	0.981079	0.922351	0.922243	0.948323	0.980509	0.965548	0.985973	0.901671	0.99971	0.996611	0.996103	0.999361	0.985045
s000066972	0.755535	0.980935	0.964579	0.97132	0.96041	0.822101	0.948889	0.947181	0.935801	0.935677	0.987301	0.92249	0.901713	0.929887	0.945302	1	0.999153	0.997735	1	0.971693
s000067441	0.964292	0.999653	0.967782	0.971343	0.967623	0.874126	0.967037	0.958389	0.936234	0.936208	0.9757	0.963241	0.965867	0.987034	0.96324	1	0.999562	0.999562	1	0.973246
s000067470	0.971699	0.995919	0.942439	0.985501	0.926833	0.70847	0.970628	0.986488	0.972167	0.971688	0.986264	0.979082	0.981076	0.986047	0.974385	1	0.986687	0.986687	1	0.988413
s000067480	0.8909	0.999666	0.883944	0.939034	0.881115	0.670544	0.869216	0.872485	0.866887	0.866887	0.990029	0.785723	0.857863	0.935339	0.876503	1	0.999514	0.998607	0.998517	0.891497
s000067481	0.999326	0.999791	0.994793	0.996999	0.993356	0.96704	0.989227	0.994983	0.973436	0.973436	0.991237	0.977837	0.993901	0.996979	0.991851	1	0.999657	0.999657	1	0.996549
s000067486	0.944162	0.996117	0.958119	0.969396	0.918712	0.749277	0.978513	0.962349	0.948506	0.948479	0.984873	0.96301	0.967964	0.961997	0.949286	1	0.995415	0.995296	1	0.974529
s000067489	0.755312	0.970362	0.690288	0.758617	0.674453	0.526847	0.752043	0.71033	0.696762	0.696762	0.896446	0.857196	0.817662	0.774363	0.815308	0.998158	0.99023	0.883197	0.963771	0.882752
s000067520	0.780124	0.996425	0.947576	0.968391	0.936983	0.804269	0.952157	0.953202	0.914663	0.914663	0.971241	0.932256	0.949724	0.949061	0.948754	0.994437	0.999149	0.99322	0.997045	0.976985
s000067531	0.988331	0.999013	0.986392	0.996291	0.931874	0.839269	0.980606	0.99652	0.984508	0.984445	0.756039	0.993367	0.742105	0.98054	0.759697	1	0.997722	0.997722	1	0.999237
s000067538	0.946581	0.997867	0.97389	0.98104	0.946874	0.843205	0.964196	0.969762	0.947333	0.931702	0.976956	0.941464	0.97266	0.975712	0.956148	1	0.998494	0.998494	0.999664	0.98324
s000067541	0.835504	0.963553	0.423504	0.629417	0.423678	0.448265	0.591564	0.60904	0.566421	0.531922	0.483961	0.827493	0.763278	0.631423	0.588621	0.999803	0.996769	0.9841	0.993845	0.981667
s000067548	0.98494	0.996962	0.958506	0.994173	0.954904	0.895005	0.982168	0.993103	0.990575	0.989866	0.989925	0.988853	0.993449	0.982603	0.982897	1	0.988172	0.988172	0.999005	0.997892
s000067556	0.888667	0.999436	0.937217	0.986565	0.93682	0.863543	0.91417	0.968514	0.903736	0.903736	0.927655	0.984553	0.968647	0.94791	0.962076	1	0.991272	0.990722	0.99945	0.99945
s000067560	0.901212	0.998332	0.950574	0.962214	0.917602	0.746313	0.972547	0.935384	0.911947	0.911097	0.987357	0.952032	0.928763	0.963304	0.949083	1	0.998206	0.99695	0.997344	0.963465
s000067570	0.909913	0.99853	0.839957	0.859095	0.819966	0.700298	0.85767	0.834853	0.812631	0.812631	0.984058	0.833349	0.803752	0.84545	0.841269	0.999695	0.997652	0.888908	0.986911	0.862314
s000067586	0.769776	0.912668	0.454344	0.614071	0.495392	0.469508	0.617167	0.594102	0.540766	0.537165	0.719352	0.867506	0.780232	0.620898	0.735216	0.988607	0.992032	0.969685	0.97626	0.965444
s000067592	0.830326	0.999222	0.967015	0.973663	0.952979	0.816325	0.989427	0.880499	0.945706	0.945706	0.995574	0.964239	0.95497	0.935115	0.964426	1	0.998322	0.998322	1	0.975385
s000067600	0.92014	0.984204	0.937952	0.958698	0.891981	0.705012	0.95097	0.914398	0.86924	0.868002	0.977057	0.910972	0.956263	0.961083	0.934146	0.999514	0.997256	0.995474	0.99493	0.976879
s000067601	0.891943	0.989763	0.938017	0.948236	0.921367	0.736554	0.948874	0.926492	0.919921	0.919921	0.982932	0.878072	0.933973	0.92897	0.931453	0.999959	0.99717	0.996748	0.998521	0.949339
s000067613	0.979822	0.98928	0.954367	0.988225	0.96365	0.794864	0.956581	0.961737	0.937196	0.937116	0.971205	0.951543	0.979912	0.941736	0.96499	0.998581	0.993075	0.992236	0.996195	0.992974
s000067623	0.769372	0.997938	0.945631	0.951039	0.935962	0.739187	0.959571	0.942401	0.907357	0.907357	0.968584	0.921964	0.933502	0.979015	0.93724	1	0.998879	0.998879	1	0.953514
s000067634	0.94855	0.998895	0.94442	0.952412	0.933903	0.733177	0.969035	0.939017	0.930339	0.930305	0.990495	0.921573	0.941665	0.984512	0.93695	1	0.997207	0.997207	1	0.953976
s000067668	1	0.99938	0.923279	0.930499	0.914326	0.73371	0.993432	0.930509	0.88594	0.885584	0.990299	0.899424	0.914444	0.987043	0.876947	1	0.997316	0.997316	1	0.931427
s000067673	0.940837	0.989723	0.979133	0.993446	0.977518	0.835555	0.981632	0.949954	0.892902	0.892902	0.992082	0.950999	0.992552	0.980733	0.990156	1	0.996414	0.996086	1	0.999672
s000067679	0.922351	0.9886	0.947222	0.960163	0.923075	0.738656	0.950376	0.923821	0.916229	0.916229	0.982302	0.911889	0.946485	0.944566	0.943335	1	0.998685	0.997775	1	0.963284
s000067683	0.967167	0.999685	0.990488	0.992718	0.982686	0.950003	0.990563	0.987356	0.977228	0.977228	0.94286	0.976191	0.937774	0.988611	0.933981	0.999604	0.999678	0.995073	0.998584	0.993843
s000067686	0.916666	0.988467	0.805106	0.869138	0.815976	0.729826	0.868053	0.839513	0.7886	0.788561	0.936819	0.875696	0.871715	0.85406	0.857165	0.999799	0.999572	0.961136	0.990622	0.948456
s000067694	0.953435	0.999445	0.97197	0.99811	0.920233	0.763704	0.952398	0.995236	0.952555	0.952423	0.985613	0.985156	0.986396	0.980845	0.976013	1	0.996667	0.996667	1	0.997458
s000067699	0.977495	0.998445	0.960397	0.968143	0.961188	0.77769	0.969405	0.960466	0.944913	0.944913	0.985845	0.926787	0.95467	0.953599	0.952562	0.999528	0.998297	0.99486	0.998071	0.971248
s000067710	0.970921	0.999133	0.966921	0.971942	0.952503	0.769983	0.949086	0.961851	0.941118	0.940298	0.965293	0.914079	0.957944	0.958669	0.947288	1	0.99913	0.99913	1	0.971809
s000067713	0.770145	0.98513	0.963103	0.963249	0.958196	0.885029	0.975391	0.95796	0.935043	0.935043	0.996423	0.952514	0.955225	0.977363	0.954543	1	0.999653	0.998923	1	0.966384
s000067725	0.841729	0.99832	0.958234	0.968517	0.937087	0.769579	0.978877	0.96009	0.922623	0.922623	0.987382	0.942614	0.960025	0.942387	0.960041	1	0.997151	0.997151	1	0.971216
s000067739	0.916517	0.999885	0.9967	0.999228	0.993089	0.967267	0.997432	0.997749	0.987433	0.987433	0.997567	0.982126	0.996988	0.99761	0.995977	1	0.999676	0.999676	1	1
s000067743	0.989937	0.988177	0.969866	0.996457	0.963837	0.866108	0.955503	0.984523	0.948847	0.948497	0.992423	0.965509	0.489846	0.957386	0.975587	0.999183	0.998552	0.998222	0.998854	0.990613
s000067762	0.848969	0.956693	0.246303	0.623657	0.244053	0.204801	0.460509	0.257428	0.229	0.226009	0.868111	0.628383	0.361945	0.320603	0.326751	0.998606	0.994146	0.77068	0.973035	0.763217
s000067765	1	0.998624	0.992296	0.99842	0.969938	0.855674	0.980148	0.995261	0.973782	0.973782	0.981653	0.987428	0.996547	0.998009	0.991794	1	0.997746	0.997746	1	1
s000067771	0.972712	0.999623	0.950331	0.959263	0.935872	0.863202	0.976587	0.95825	0.948107	0.948068	0.990447	0.921536	0.953314	0.964159	0.950907	1	0.997336	0.997336	1	0.96172
s000067780	0.903438	0.999065	0.952917	0.963606	0.920747	0.693054	0.982987	0.911625	0.901467	0.900918	0.98745	0.932436	0.94623	0.97192	0.94807	1	0.998215	0.998215	0.999824	0.962668
s000067781	0.853457	0.998858	0.970846	0.976094	0.95047	0.786596	0.975118	0.960885	0.946527	0.946487	0.995426	0.926195	0.968105	0.972366	0.96582	1	0.998646	0.997944	0.999605	0.977785
s000067786	0.75672	0.985188	0.974816	0.978421	0.953645	0.791373	0.959587	0.967881	0.935411	0.935411	0.981589	0.941138	0.972784	0.981675	0.969021	1	0.999014	0.999014	1	0.979747
s000067800	0.989189	0.99992	0.99205	0.992367	0.990445	0.974856	0.998639	0.991857	0.989735	0.989735	0.999148	0.990337	0.991584	0.995795	0.990956	1	0.999903	0.999903	1	0.992712
s000067802	0.99528	0.998878	0.984581	0.992359	0.951538	0.826522	0.976474	0.989759	0.979638	0.979638	0.979814	0.947493	0.98829	0.969789	0.976216	1	0.998389	0.998154	1	0.997957
s000067811	0.813594	0.990286	0.931418	0.965461	0.883399	0.730874	0.916596	0.905633	0.889617	0.889485	0.962379	0.937212	0.957301	0.928933	0.943659	0.998452	0.997572	0.99513	0.996289	0.979738
s000067813	0.965183	0.993708	0.974048	0.983053	0.972131	0.892924	0.973391	0.967258	0.946529	0.945497	0.985656	0.949463	0.97436	0.979518	0.971859	0.999566	0.999572	0.999287	0.999602	0.986173
s000067821	0.99891	0.998842	0.95282	0.995902	0.902857	0.8545	0.981366	0.995457	0.990469	0.9897	0.967993	0.996522	0.991992	0.970549	0.987456	1	0.997249	0.997249	1	1
s000067825	0.861132	0.999518	0.917586	0.922583	0.915948	0.819644	0.969978	0.916374	0.895129	0.895129	0.986759	0.901515	0.911314	0.974428	0.908106	1	0.999643	0.995264	0.999026	0.926678
s000067836	0.916171	0.984704	0.887859	0.909163	0.845615	0.754538	0.931143	0.91145	0.872112	0.872046	0.953253	0.895484	0.926543	0.929357	0.913614	0.997389	0.998148	0.981444	0.998704	0.956736
s000067841	0.948264	0.998114	0.851983	0.941683	0.85143	0.735114	0.895214	0.863671	0.931969	0.931959	0.892431	0.858951	0.809816	0.873724	0.934643	1	0.995925	0.995925	1	0.944183
s000067851	0.754931	0.998835	0.961256	0.966915	0.947951	0.729647	0.984458	0.964413	0.948319	0.948264	0.98656	0.958502	0.962388	0.991941	0.958107	1	0.998493	0.998493	1	0.967809
s000067857	0.88862	0.999455	0.957398	0.963372	0.941417	0.776346	0.966178	0.961782	0.927645	0.927396	0.966208	0.953838	0.954744	0.986256	0.951343	1	0.998969	0.998969	1	0.963009
s000067869	0.994397	0.990383	0.948612	0.97685	0.93576	0.770231	0.984839	0.971241	0.939095	0.938694	0.988093	0.767733	0.974045	0.975238	0.966755	1	0.996944	0.996233	0.998755	0.980923
s000067884	0.950391	0.999285	0.982161	0.987738	0.981922	0.938268	0.991209	0.978657	0.980679	0.980553	0.996121	0.98263	0.985332	0.98997	0.983095	1	0.999504	0.999504	1	0.988525
s000067887	0.889289	0.995988	0.917433	0.972884	0.908275	0.669526	0.930596	0.949162	0.936182	0.93614	0.960059	0.974539	0.952661	0.905736	0.932546	1	0.992701	0.98174	0.98904	0.984293
s000067890	0.857313	0.996832	0.930403	0.944853	0.779352	0.627713	0.970523	0.929565	0.895445	0.751177	0.985938	0.784115	0.94321	0.967532	0.781175	1	0.999164	0.997742	0.998953	0.957117
s000067893	0.851589	0.992012	0.967015	0.994598	0.869499	0.678171	0.959992	0.958191	0.945807	0.94577	0.985824	0.957488	0.973024	0.966185	0.965593	1	0.998343	0.998343	0.99021	0.976174
s000067903	0.805616	0.999094	0.943875	0.958135	0.932174	0.772619	0.972186	0.919993	0.901885	0.901885	0.988987	0.903955	0.93248	0.948762	0.933891	1	0.998869	0.998382	0.998662	0.948921
s000067906	0.867653	0.999504	0.98842	0.994833	0.438942	0.402783	0.993882	0.990778	0.982015	0.441292	0.988381	0.458411	0.98448	0.991008	0.438967	1	0.999202	0.999202	1	1
s000067912	0.943619	0.999765	0.964753	0.969175	0.96117	0.813569	0.989306	0.966972	0.892953	0.892953	0.994075	0.956464	0.959665	0.978486	0.95067	1	0.999143	0.99906	0.999744	0.972743
s000067920	0.994702	0.994463	0.989362	0.999417	0.988602	0.913102	0.985762	0.9979	0.970257	0.969851	0.987376	0.988541	0.352828	0.972556	0.993426	1	0.999648	0.999648	1	0.99692
s000067922	0.843674	0.996931	0.977104	0.985017	0.955096	0.775035	0.963791	0.980114	0.939921	0.939921	0.965625	0.978972	0.976076	0.987888	0.96836	1	0.997835	0.997383	1	0.989372
s000067929	0.976181	0.999392	0.946982	0.967868	0.91387	0.876946	0.985294	0.986035	0.883003	0.882324	0.969605	0.973913	0.960884	0.982713	0.955452	1	0.993445	0.993445	0.999685	0.991023
s000067937	0.903305	0.999607	0.93519	0.941663	0.913388	0.761016	0.968354	0.901221	0.830128	0.830128	0.981814	0.916916	0.933377	0.973692	0.92943	1	0.999314	0.999314	0.997969	0.938948
s000067959	0.99272	0.998496	0.950471	0.958006	0.945919	0.822166	0.980962	0.959217	0.924953	0.924953	0.986603	0.940397	0.936461	0.967544	0.944483	1	0.998767	0.99815	1	0.958476
s000067966	0.953491	0.998788	0.950814	0.957883	0.927624	0.782908	0.979923	0.951061	0.929358	0.929268	0.987485	0.919504	0.95919	0.980826	0.948678	1	0.998579	0.998579	1	0.969577
[truncated: 132 more rows]

## Sheet: Hadza_CPI
Table S6. (B) Community Phenotype Indices (CPIs) for Amino acid biosynthesis in 16S samples from the Hadza dataset.
sample-id	abundance-coverage	Chor	Arg	Lys	His	Trp	Tyr	Phe	Ile_Val	Leu	Ser	Cys	Thr	Met	Pro	Gly	Glu	Gln	Asp	Asn
ERR2674200_1	0.778224	0.998199	0.893778	0.978704	0.880503	0.700689	0.932853	0.939206	0.864429	0.819269	0.942052	0.901742	0.880471	0.946584	0.826855	1	0.999595	0.999595	0.999691	0.960447
ERR2674206_1	0.931196	0.999107	0.917209	0.990078	0.90738	0.837574	0.963648	0.960098	0.950973	0.921938	0.914628	0.948583	0.875264	0.973498	0.844661	0.999946	0.999803	0.999803	0.999974	0.979916
ERR2674212_1	0.762369	0.995223	0.947585	0.992503	0.937634	0.807382	0.951039	0.944623	0.934238	0.924285	0.987206	0.9704	0.9413	0.959339	0.937993	1	1	1	0.999731	0.98213
ERR2674236_1	0.820016	0.999324	0.962175	0.995485	0.931601	0.796884	0.980981	0.982263	0.966826	0.948665	0.889125	0.970852	0.873226	0.984983	0.847788	1	0.999395	0.999395	0.998495	0.990699
ERR2674238_1	0.771792	0.999593	0.933987	0.986122	0.924416	0.801264	0.947301	0.946658	0.909455	0.896538	0.90127	0.945777	0.844206	0.958355	0.817717	1	0.999729	0.999729	0.99963	0.972921
ERR2674240_1	0.807524	0.999137	0.892283	0.983534	0.872549	0.824886	0.938795	0.917687	0.911733	0.870389	0.880062	0.908	0.797153	0.949534	0.759811	1	1	1	0.999509	0.954899
ERR2674246_1	0.778688	0.999044	0.988975	0.995311	0.981729	0.857349	0.991177	0.988665	0.970412	0.966703	0.98899	0.9908	0.983342	0.987893	0.975743	1	1	1	0.996853	0.992855
ERR2674248_1	0.956431	0.999289	0.947659	0.993295	0.930609	0.886304	0.977026	0.962095	0.941402	0.920706	0.975726	0.950949	0.92898	0.972128	0.899776	1	0.999956	0.999956	0.999905	0.982107
ERR2674273_1	0.822884	0.99983	0.958309	0.993311	0.927048	0.646977	0.970666	0.96423	0.949989	0.942739	0.95325	0.968672	0.922719	0.974716	0.918915	1	0.999506	0.999506	0.999927	0.984305
ERR2674285_1	0.906479	0.999766	0.953411	0.992718	0.935856	0.864004	0.978565	0.966069	0.960411	0.939857	0.846532	0.955317	0.808933	0.979334	0.787129	1	0.999805	0.999805	0.99998	0.979904
ERR2674287_1	0.840183	0.999366	0.957193	0.994499	0.938904	0.894091	0.981723	0.966424	0.962125	0.940648	0.869452	0.960026	0.833354	0.978045	0.810882	1	0.999975	0.999975	1	0.984136
ERR2674289_1	0.769329	0.999022	0.968495	0.99711	0.941473	0.887383	0.985433	0.972834	0.971253	0.956731	0.836169	0.974082	0.812594	0.981567	0.798297	1	1	1	0.99991	0.992884
ERR2674394_1	0.850906	0.999705	0.938964	0.992399	0.914927	0.802774	0.955746	0.90134	0.876726	0.848897	0.9226	0.94956	0.875111	0.963125	0.839397	1	0.999596	0.999596	1	0.98176
ERR2674396_1	0.869244	0.998306	0.946918	0.994422	0.904767	0.765041	0.981208	0.955893	0.952996	0.926513	0.992037	0.959945	0.954081	0.966331	0.918691	0.999964	0.999227	0.999227	0.999635	0.987905
ERR2674400_1	0.84451	0.999225	0.934942	0.989708	0.904579	0.813084	0.969564	0.941737	0.926207	0.893744	0.968422	0.94637	0.927722	0.95881	0.878887	1	0.999802	0.999802	0.99992	0.982668
ERR2674406_1	0.887603	0.995744	0.955124	0.998127	0.931151	0.799157	0.985205	0.973969	0.960311	0.924912	0.981365	0.960435	0.960736	0.975442	0.913666	1	0.999328	0.999328	0.999884	0.997544
ERR2674412_1	0.835992	0.99519	0.852276	0.949563	0.886264	0.61943	0.901809	0.901289	0.881624	0.879482	0.976758	0.987867	0.918973	0.90968	0.901031	0.999967	0.999915	0.999915	1	0.999218
ERR2674416_1	0.855291	0.99734	0.934653	0.990679	0.90169	0.694378	0.966155	0.941119	0.903437	0.876818	0.986905	0.934428	0.942068	0.959003	0.901951	1	0.999579	0.999579	0.998794	0.984566
ERR2674436_1	0.799013	0.996679	0.934008	0.960911	0.9522	0.58511	0.946608	0.960516	0.846911	0.834063	0.982584	0.972076	0.977409	0.937798	0.915786	0.999596	0.999515	0.999515	0.996832	0.994747
ERR2674441_1	0.84798	0.99698	0.912411	0.934915	0.946474	0.555498	0.957509	0.962961	0.849809	0.843743	0.983356	0.975226	0.982888	0.939284	0.901799	0.999995	0.998857	0.998857	0.997327	0.996688
ERR2674450_1	0.756047	0.999791	0.882344	0.98109	0.90292	0.604647	0.917804	0.913899	0.83561	0.80928	0.994542	0.961984	0.936903	0.897875	0.900497	0.998175	1	0.999202	1	0.995166
ERR2674451_1	0.751252	0.995877	0.846942	0.9524	0.864881	0.650905	0.945675	0.942469	0.8817	0.874765	0.962197	0.917985	0.911612	0.946852	0.874975	0.999159	0.998941	0.998941	1	0.994672
ERR2674456_1	0.865399	0.996366	0.863762	0.975243	0.878324	0.636855	0.895763	0.898826	0.877226	0.86683	0.96834	0.971901	0.897273	0.90321	0.923799	0.999954	0.997644	0.99733	0.997564	0.988961
ERR2674457_1	0.863969	0.99781	0.95976	0.973725	0.967799	0.653226	0.982423	0.981627	0.957016	0.947705	0.989648	0.987021	0.981043	0.980843	0.949131	0.999483	0.997568	0.997568	0.999108	0.99833
ERR2674465_1	0.766683	0.995463	0.927378	0.960418	0.907818	0.566315	0.93557	0.962999	0.857107	0.853251	0.976987	0.963819	0.959193	0.921237	0.929001	1	0.999065	0.999065	0.997728	0.995543
ERR2674469_1	0.947667	0.999414	0.913098	0.996002	0.905145	0.650165	0.983776	0.988962	0.901216	0.89009	0.987735	0.946894	0.951598	0.96966	0.932866	1	1	1	1	0.999921
ERR2674476_1	0.975377	0.999797	0.908579	0.995005	0.898951	0.840979	0.922413	0.913805	0.914863	0.903151	0.986159	0.979933	0.906419	0.919683	0.955326	0.999702	0.999931	0.999576	1	0.994533
ERR2674486_1	0.788542	0.996661	0.881429	0.991743	0.842256	0.467171	0.937848	0.912663	0.865882	0.786026	0.991885	0.897664	0.947509	0.92591	0.847535	0.998314	0.999855	0.999855	0.995052	0.994255
ERR2674487_1	0.843429	0.9979	0.915246	0.968666	0.923741	0.554375	0.937826	0.934498	0.828689	0.817747	0.958929	0.942441	0.95194	0.922062	0.885512	0.999428	1	0.999534	0.998975	0.997936
ERR2674489_1	0.925033	0.997617	0.959063	0.976678	0.954229	0.655854	0.971303	0.980962	0.916443	0.906825	0.994774	0.981239	0.989617	0.973454	0.943485	0.999657	0.999967	0.999967	1	0.997812
ERR2674490_1	0.787449	0.998004	0.937902	0.981834	0.921857	0.620763	0.961417	0.943966	0.878108	0.859827	0.985508	0.96552	0.962638	0.940327	0.911034	0.998743	0.999922	0.999922	1	0.997317
ERR2674491_1	0.81552	0.999333	0.963045	0.983897	0.958817	0.674186	0.983694	0.931219	0.942335	0.937133	0.9903	0.988968	0.985705	0.986848	0.954286	0.996464	0.999977	0.999977	1	0.998374
ERR2674492_1	0.794001	0.999558	0.96666	0.988613	0.945674	0.587745	0.978747	0.94757	0.931874	0.92733	0.991387	0.987801	0.985177	0.975606	0.962581	0.997519	0.999756	0.999756	0.998104	0.994428
ERR2674493_1	0.815551	0.992406	0.930193	0.971523	0.936952	0.590227	0.956119	0.948163	0.940153	0.932086	0.973922	0.974021	0.976302	0.970301	0.915327	0.9983	0.999622	0.999622	0.998618	0.997999
ERR2674494_1	0.850424	0.996757	0.942847	0.993257	0.903612	0.736928	0.968994	0.944192	0.920629	0.886686	0.986011	0.949393	0.949932	0.94666	0.895179	0.999837	0.999718	0.999718	0.994624	0.9922
ERR2674497_1	0.89509	0.9985	0.944132	0.953667	0.97336	0.391414	0.974219	0.94251	0.906293	0.90457	0.986656	0.984331	0.984611	0.966687	0.939412	0.999119	0.99995	0.99995	0.99999	0.998612
ERR2674498_1	0.832383	0.999839	0.778783	0.958392	0.814486	0.559937	0.819102	0.77196	0.750673	0.748697	0.994095	0.99201	0.822532	0.809405	0.934284	0.998964	1	1	1	0.997563
ERR2674499_1	0.861499	0.996102	0.907913	0.931997	0.949593	0.428406	0.943397	0.971465	0.820096	0.815043	0.989208	0.986074	0.984931	0.934782	0.900908	0.999179	0.999555	0.999555	0.996396	0.995414
ERR2674501_1	0.76965	0.999377	0.945702	0.98653	0.941836	0.658953	0.952852	0.955951	0.905271	0.891013	0.991311	0.980981	0.953745	0.941655	0.94225	1	0.999834	0.999834	0.99999	0.996906
ERR2674502_1	0.833125	0.998465	0.947901	0.988567	0.941212	0.678921	0.942863	0.950821	0.910239	0.898254	0.979031	0.979221	0.938833	0.944088	0.934158	1	0.99987	0.99987	1	0.991874
ERR2674503_1	0.897066	0.999102	0.790912	0.900402	0.740512	0.41649	0.898375	0.903095	0.822376	0.797835	0.950483	0.893947	0.882775	0.93154	0.798721	0.999733	0.99949	0.99949	0.999976	0.940189
ERR2674504_1	0.932001	0.998487	0.963584	0.992828	0.947198	0.787495	0.980283	0.970352	0.963789	0.957396	0.979933	0.98403	0.975588	0.984646	0.964765	1	0.999962	0.999962	1	0.999286
ERR2674507_1	0.817957	0.999212	0.674955	0.977204	0.677418	0.527335	0.680603	0.690428	0.627529	0.625599	0.987882	0.973251	0.69448	0.668991	0.958476	0.999301	0.999777	0.999777	1	0.999574
ERR2674508_1	0.762598	0.999694	0.916527	0.984044	0.909813	0.691072	0.945172	0.937509	0.875293	0.855914	0.993801	0.940471	0.939637	0.942538	0.916366	0.999411	0.99977	0.994986	0.999518	0.986079
ERR2674517_1	0.798779	0.998893	0.893291	0.9659	0.893891	0.636617	0.938282	0.931645	0.897169	0.874214	0.95583	0.952019	0.936654	0.943374	0.879723	0.999844	0.999602	0.999602	0.99636	0.993948
ERR2674519_1	0.832976	0.999321	0.838348	0.903475	0.810138	0.459013	0.92397	0.930982	0.855079	0.839734	0.921366	0.951653	0.896593	0.931913	0.825933	0.999225	0.999585	0.999585	0.999976	0.973998
ERR2674520_1	0.95128	0.998344	0.93659	0.961008	0.957183	0.744819	0.989042	0.987314	0.943124	0.935308	0.990934	0.980268	0.977068	0.992514	0.915863	0.999211	0.99982	0.99982	1	0.996847
ERR2674521_1	0.959239	0.998943	0.937635	0.990246	0.91525	0.806288	0.98522	0.967451	0.957882	0.925058	0.972725	0.951611	0.940699	0.975111	0.894857	1	0.999859	0.999859	1	0.991087
ERR2674522_1	0.820305	0.999248	0.90327	0.988324	0.853712	0.673752	0.978726	0.926789	0.881701	0.826655	0.986006	0.928701	0.912615	0.932497	0.811632	1	0.999951	0.999951	1	0.997434
ERR2674529_1	0.940799	0.997542	0.895439	0.985634	0.903069	0.712658	0.968355	0.970774	0.903748	0.882498	0.945511	0.914682	0.94748	0.969332	0.888299	0.999933	0.999852	0.999272	0.999563	0.995493
ERR2674530_1	0.89588	0.997875	0.80075	0.976847	0.863215	0.671254	0.970015	0.975379	0.916803	0.904889	0.961424	0.942175	0.967351	0.975947	0.913075	0.998381	0.999622	0.999622	1	1
ERR2674533_1	0.817115	0.999343	0.969927	0.993996	0.94618	0.735629	0.980947	0.980843	0.933847	0.922589	0.994376	0.978678	0.987359	0.975513	0.963941	1	0.999492	0.999492	1	1
ERR2674535_1	0.831192	0.996466	0.91152	0.933952	0.946418	0.538471	0.955823	0.96277	0.846397	0.841396	0.981666	0.975303	0.98192	0.937921	0.901059	0.999051	0.998502	0.998502	0.996383	0.995717
ERR2674542_1	0.81843	0.999384	0.828672	0.991626	0.803167	0.603659	0.967615	0.96361	0.917499	0.792499	0.965142	0.856166	0.9325	0.965468	0.796494	1	0.99911	0.99911	1	1
ERR2674543_1	0.805935	0.996466	0.952549	0.990496	0.935283	0.731683	0.975804	0.964474	0.927699	0.908927	0.983589	0.95236	0.969233	0.965675	0.922304	1	0.999904	0.999904	0.997517	0.997517
ERR2674546_1	0.988981	0.996224	0.912911	0.937427	0.931694	0.712132	0.960925	0.960368	0.897528	0.895608	0.990614	0.995993	0.785487	0.994941	0.897511	1	0.997734	0.997734	1	1
ERR2674548_1	0.792855	0.996897	0.91225	0.978982	0.910735	0.724137	0.961979	0.963144	0.89718	0.847403	0.964587	0.936251	0.962602	0.94764	0.89045	0.999935	0.997614	0.997614	0.994137	0.993105
ERR2674549_1	0.787522	0.993232	0.956018	0.987561	0.938235	0.671328	0.96001	0.962881	0.897031	0.87714	0.982775	0.965128	0.968405	0.945874	0.918674	1	1	1	1	0.998928
ERR2674550_1	0.792735	0.964995	0.814037	0.956526	0.746609	0.522809	0.791394	0.792473	0.711777	0.701296	0.793434	0.810268	0.786461	0.835302	0.814955	0.999977	0.848658	0.848658	0.99943	0.990609
ERR2674554_1	0.902353	0.996463	0.944188	0.994012	0.92595	0.783572	0.98065	0.974386	0.968984	0.952794	0.971907	0.972484	0.959711	0.983264	0.924024	1	0.999725	0.999725	0.992359	0.985369
ERR2674556_1	0.929464	0.998688	0.916569	0.99276	0.901659	0.807974	0.95118	0.943775	0.934063	0.912721	0.98178	0.949001	0.927358	0.960497	0.921484	1	0.999907	0.999907	0.999942	0.982807
ERR2674559_1	0.780684	0.999461	0.947917	0.977565	0.957998	0.785874	0.96554	0.963102	0.916864	0.90283	0.970342	0.961694	0.957744	0.957535	0.921871	0.999329	0.999302	0.999302	0.998505	0.989546
ERR2674563_1	0.815582	0.999852	0.980168	0.996461	0.974887	0.817155	0.982942	0.977549	0.956813	0.949255	0.910232	0.982988	0.933433	0.977864	0.919762	0.999626	0.999807	0.999807	0.999975	0.994012
ERR2674564_1	0.879916	0.999203	0.956848	0.99476	0.939969	0.872614	0.985234	0.967737	0.966092	0.938597	0.896841	0.957014	0.866138	0.978231	0.822203	1	1	1	1	0.98751
ERR2674770_1	0.75925	0.99153	0.361806	0.615832	0.389529	0.182855	0.432732	0.438906	0.32042	0.320155	0.4215	0.959993	0.439928	0.403199	0.966589	0.999644	0.483193	0.483193	1	1
ERR2674774_1	0.823856	0.979954	0.921492	0.971508	0.883438	0.687158	0.933507	0.890206	0.832351	0.817954	0.943469	0.894173	0.930472	0.934973	0.893769	0.999464	0.963964	0.963964	1	0.999671
ERR2674775_1	0.947288	0.999061	0.933783	0.957841	0.943488	0.835164	0.947943	0.885935	0.882522	0.8816	0.949497	0.731909	0.804269	0.948793	0.931549	0.984498	0.99953	0.99953	1	1
ERR2674789_1	0.82373	0.999096	0.958345	0.993199	0.958255	0.869386	0.988243	0.980536	0.942843	0.922962	0.914828	0.965163	0.905908	0.977172	0.879049	1	0.999587	0.999587	0.999965	0.997919
ERR2674790_1	0.884065	0.999833	0.96872	0.993863	0.966106	0.821499	0.980109	0.980566	0.91356	0.896398	0.995478	0.978411	0.983528	0.957797	0.958103	1	0.999949	0.999949	0.997685	0.99686
ERR2674799_1	0.870585	0.999919	0.960766	0.994458	0.950828	0.8962	0.984131	0.902695	0.961276	0.941908	0.980138	0.897465	0.960225	0.98382	0.940964	0.999239	1	1	0.999963	0.992685
ERR2674802_1	0.818225	0.998798	0.961503	0.980447	0.961797	0.82617	0.974579	0.959843	0.93355	0.919815	0.980032	0.984338	0.972617	0.971786	0.965246	0.995814	0.998672	0.998672	0.999225	0.999225
ERR2674804_1	0.801528	0.994946	0.940048	0.988299	0.929003	0.789099	0.974484	0.970726	0.92065	0.899747	0.97095	0.963205	0.955807	0.955604	0.919365	0.999657	0.999205	0.999205	1	1
ERR2674805_1	0.887153	0.997845	0.812499	0.986884	0.844756	0.849455	0.937877	0.937728	0.923538	0.915198	0.879886	0.954141	0.823619	0.957876	0.823413	1	0.999317	0.999317	1	0.988573
ERR2674807_1	0.788515	0.999752	0.868938	0.979713	0.87884	0.743047	0.907626	0.911999	0.841728	0.812875	0.975009	0.990002	0.906321	0.881819	0.958765	1	0.999217	0.999217	0.991037	0.991037
ERR2674808_1	0.901586	0.999498	0.97873	0.99745	0.97039	0.919136	0.986227	0.984091	0.97463	0.930827	0.992813	0.984432	0.978591	0.985528	0.968822	1	1	1	1	1
ERR2674809_1	0.89745	0.998853	0.969484	0.9927	0.976383	0.917687	0.98719	0.945949	0.906863	0.888492	0.995192	0.723738	0.976441	0.976266	0.965453	0.989057	0.997269	0.997269	0.999974	0.99417
ERR2674811_1	0.851463	0.989263	0.965659	0.995309	0.957059	0.901704	0.97661	0.925564	0.964344	0.947052	0.886024	0.919714	0.880247	0.986348	0.854862	1	0.999081	0.999081	0.999855	0.996834
ERR2674813_1	0.886685	0.983647	0.978011	0.99554	0.977458	0.956049	0.974897	0.747138	0.95604	0.950917	0.926316	0.753699	0.91951	0.987236	0.912813	0.99979	0.996932	0.996932	0.999962	0.998503
ERR2674815_1	0.803823	0.984401	0.945973	0.986811	0.937068	0.746404	0.926954	0.937423	0.906045	0.900744	0.964133	0.979808	0.938166	0.954106	0.936583	1	0.991131	0.991131	0.997553	0.996973
ERR2674821_1	0.775747	0.998161	0.923194	0.990019	0.916375	0.7402	0.960524	0.959529	0.904506	0.880575	0.966076	0.960652	0.916285	0.962441	0.877881	1	1	1	1	0.988955
ERR2674823_1	0.773556	0.996994	0.957381	0.996479	0.927168	0.848462	0.980132	0.965159	0.942887	0.919934	0.961817	0.958725	0.932572	0.970218	0.902191	1	0.999537	0.999537	1	0.996858
ERR2674825_1	0.912959	0.997625	0.933674	0.987437	0.914651	0.69352	0.953944	0.958052	0.915009	0.901772	0.961242	0.947978	0.958519	0.959429	0.913854	1	0.998784	0.998784	1	1
ERR2674826_1	0.855295	0.99782	0.891347	0.990953	0.861948	0.635103	0.965004	0.950474	0.885427	0.8422	0.954837	0.898392	0.890712	0.961802	0.812683	0.999028	0.998747	0.998747	1	0.986838
ERR2674827_1	0.815036	0.998004	0.97411	0.994108	0.968057	0.776966	0.973529	0.971343	0.9245	0.917773	0.993245	0.972883	0.982818	0.977081	0.956045	0.997493	0.999832	0.999832	1	0.999565
ERR2674837_1	0.762458	0.997906	0.900225	0.996728	0.847852	0.773513	0.989039	0.93659	0.926034	0.842883	0.910226	0.906064	0.858308	0.948088	0.759029	1	0.999804	0.999804	0.999823	0.995317
ERR2674838_1	0.856085	0.998569	0.902892	0.993797	0.847564	0.748744	0.97126	0.925393	0.901142	0.824357	0.94628	0.899841	0.878927	0.9342	0.782151	1	1	1	0.999952	0.98724
ERR2674839_1	0.769744	0.997768	0.889162	0.997924	0.833359	0.77802	0.993442	0.937164	0.92607	0.825293	0.867008	0.890344	0.811585	0.942724	0.697818	1	0.999906	0.999906	0.99989	0.998345
ERR2674842_1	0.874416	0.99779	0.934762	0.993677	0.90259	0.796232	0.974759	0.955012	0.934754	0.895809	0.970823	0.937133	0.927854	0.967143	0.879638	0.999983	1	1	0.999861	0.984071
ERR2674844_1	0.818501	0.994359	0.954664	0.990335	0.949176	0.851452	0.972593	0.971541	0.936503	0.916659	0.979949	0.963863	0.957779	0.973219	0.92055	1	0.999685	0.999685	1	0.993989
ERR2674845_1	0.771628	0.998816	0.912944	0.989784	0.878916	0.790991	0.964666	0.940113	0.925568	0.879773	0.897978	0.912323	0.835138	0.963119	0.771714	0.999962	0.999922	0.999922	0.999951	0.971539
ERR2674846_1	0.870172	0.997897	0.937388	0.991502	0.896032	0.798135	0.971397	0.953316	0.942789	0.909425	0.955386	0.937046	0.909813	0.970756	0.867988	1	0.99959	0.99959	0.999943	0.978141
ERR2674847_1	0.758074	0.998955	0.906821	0.98884	0.870676	0.775575	0.964452	0.938587	0.92139	0.874926	0.91416	0.908991	0.847283	0.960789	0.783035	1	0.999715	0.999715	0.999905	0.970247
ERR2674848_1	0.869943	0.997591	0.962254	0.991995	0.941553	0.838832	0.976995	0.959758	0.95212	0.933997	0.979945	0.963071	0.954966	0.977843	0.931178	1	0.999344	0.999344	1	0.986467
ERR2674849_1	0.774723	0.996196	0.962542	0.996992	0.937542	0.827706	0.983646	0.969109	0.940832	0.913536	0.993089	0.960398	0.975119	0.974572	0.938695	1	0.999168	0.999168	0.999906	0.99715
ERR2674852_1	0.869328	0.998658	0.906756	0.995965	0.894637	0.799714	0.981287	0.970695	0.886798	0.848693	0.971062	0.88583	0.923117	0.976277	0.864589	0.99985	0.999937	0.999937	0.996051	0.993879
ERR2674853_1	0.835994	0.997078	0.966436	0.996599	0.927908	0.870412	0.982093	0.96667	0.956014	0.934363	0.978179	0.958829	0.948361	0.976375	0.919939	1	1	1	0.999983	0.991238
ERR2674855_1	0.833048	0.999483	0.914191	0.994523	0.855521	0.739533	0.969792	0.9203	0.892505	0.834701	0.950084	0.92354	0.870402	0.927533	0.80657	1	0.998876	0.998876	0.999931	0.985349
ERR2674858_1	0.832113	0.997479	0.932924	0.997434	0.915578	0.87468	0.985616	0.971261	0.965905	0.908496	0.991441	0.934519	0.970881	0.980571	0.898797	0.999825	0.999813	0.999813	0.999878	0.992954
ERR2674860_1	0.96899	0.996144	0.958993	0.996131	0.934292	0.886883	0.979654	0.97966	0.977673	0.952404	0.969252	0.962815	0.957764	0.993929	0.92864	0.999922	0.999279	0.999279	1	0.994075
ERR2674861_1	0.934289	0.995576	0.959185	0.996221	0.93843	0.896839	0.979723	0.977199	0.976056	0.949271	0.970609	0.963292	0.961295	0.993184	0.927406	0.999907	0.999593	0.999593	1	0.995591
ERR2674865_1	0.918184	0.994452	0.939032	0.989389	0.922877	0.867002	0.963147	0.956883	0.950385	0.923646	0.921121	0.945751	0.878316	0.975313	0.841432	0.99994	0.999545	0.999545	0.999945	0.975696
ERR2674872_1	0.982772	0.999229	0.983865	0.998974	0.967078	0.415421	0.967847	0.976848	0.863811	0.863556	0.998237	0.986069	0.985344	0.944882	0.958037	1	0.999889	0.999889	1	0.999114
ERR2674876_1	0.982863	0.997504	0.984954	0.9969	0.963418	0.50312	0.970424	0.974916	0.881438	0.880801	0.997273	0.9875	0.986363	0.954277	0.96751	1	0.998319	0.998319	1	0.997789
ERR2674877_1	0.963099	0.9972	0.990313	0.996728	0.984709	0.853945	0.983161	0.982454	0.932176	0.931659	0.997633	0.988795	0.993664	0.97354	0.989092	1	0.999834	0.999834	1	0.998299
ERR2674878_1	0.997192	0.999735	0.952231	0.997515	0.940075	0.901986	0.991176	0.985356	0.94778	0.928131	0.952992	0.9359	0.922019	0.991805	0.887038	1	0.999565	0.999565	0.999946	0.993446
ERR2674879_1	0.993544	0.997092	0.978069	0.995895	0.960034	0.519199	0.971427	0.974949	0.892128	0.890931	0.996931	0.982515	0.981113	0.960298	0.958465	1	0.998144	0.998144	1	0.995939
ERR2674884_1	0.930951	1	0.939682	0.996535	0.923654	0.872456	0.985946	0.973973	0.955722	0.911814	0.961947	0.942873	0.938067	0.978165	0.882484	1	1	1	1	0.990964
ERR2674885_1	0.811756	0.999249	0.915621	0.994679	0.881781	0.786731	0.9781	0.954121	0.918565	0.853724	0.955961	0.915415	0.914901	0.956054	0.825663	1	1	1	0.999837	0.987239
ERR2674888_1	0.93973	0.998898	0.94191	0.997158	0.921021	0.840173	0.98709	0.981755	0.971177	0.923387	0.988214	0.94459	0.974145	0.986829	0.923879	1	0.999855	0.999855	0.999752	0.992086
ERR2674889_1	0.93471	0.998801	0.940547	0.996305	0.915793	0.829724	0.984263	0.980611	0.97223	0.925401	0.990733	0.94466	0.975722	0.986357	0.924833	1	0.999795	0.999795	0.999751	0.990527
ERR2674890_1	0.819763	0.999795	0.909711	0.995171	0.860642	0.816706	0.986405	0.937983	0.913151	0.846287	0.944058	0.908504	0.873203	0.945456	0.784239	1	1	1	1	0.989109
ERR2674892_1	0.77937	0.998048	0.873671	0.97327	0.828374	0.752614	0.917942	0.894827	0.89008	0.848394	0.904708	0.878189	0.800067	0.945705	0.746062	1	0.999395	0.999395	0.999913	0.923657
ERR2674893_1	0.882428	0.999261	0.967624	0.997096	0.939605	0.915652	0.986256	0.969242	0.971618	0.949185	0.969531	0.966326	0.943248	0.979638	0.914368	1	0.999951	0.999951	0.999934	0.991816
ERR2674902_1	0.957684	0.997748	0.981018	0.996968	0.95888	0.534597	0.976637	0.975787	0.914692	0.913717	0.998134	0.984786	0.983928	0.967893	0.960579	1	0.998159	0.998159	1	0.997532
ERR2674903_1	0.966939	0.997589	0.976544	0.996758	0.951407	0.534893	0.976538	0.97591	0.905024	0.904192	0.998508	0.981863	0.981202	0.963415	0.961537	1	0.997423	0.997423	1	0.997506
ERR2674912_1	0.912498	0.999013	0.951417	0.989753	0.945059	0.904791	0.962985	0.963518	0.954292	0.941178	0.938613	0.950504	0.900894	0.98483	0.875737	1	1	1	0.999915	0.969983
ERR2674913_1	0.947345	0.999347	0.965812	0.99283	0.960175	0.94185	0.976157	0.974568	0.973564	0.962303	0.95759	0.965912	0.932359	0.990078	0.915265	1	1	1	0.999958	0.978575
ERR2674914_1	0.873654	0.997931	0.937365	0.988082	0.925878	0.876931	0.957935	0.954928	0.944579	0.923691	0.875107	0.935374	0.830976	0.980246	0.798436	1	0.999857	0.999857	0.999896	0.964951
ERR2674929_1	0.840886	0.999712	0.912439	0.992437	0.860046	0.804845	0.977754	0.931779	0.90616	0.857162	0.939567	0.908542	0.857144	0.943172	0.798753	1	0.999553	0.999553	0.999567	0.979556
ERR2674933_1	0.995708	0.999235	0.953472	0.994626	0.913918	0.850752	0.980669	0.960453	0.957036	0.929175	0.932309	0.952758	0.904453	0.975984	0.864757	0.999927	0.999239	0.999239	0.999457	0.98866
ERR2674942_1	0.768862	0.992437	0.971734	0.994102	0.933499	0.724076	0.971475	0.969762	0.958437	0.945655	0.945873	0.975846	0.932693	0.978798	0.917628	1	0.99862	0.99862	0.998102	0.988874
ERR2674943_1	0.801589	0.997649	0.923144	0.99356	0.913675	0.687847	0.971802	0.969329	0.914296	0.880038	0.9585	0.944918	0.914283	0.971738	0.860427	1	0.999096	0.999096	0.999438	0.985717
ERR2674944_1	0.785525	0.999516	0.898248	0.99613	0.874813	0.839735	0.991182	0.954868	0.927589	0.883855	0.922924	0.92661	0.889329	0.952233	0.824761	1	0.998432	0.998432	0.999663	0.996746
ERR2674945_1	0.823734	0.998077	0.934889	0.992112	0.912787	0.846288	0.971833	0.970857	0.966592	0.934156	0.820492	0.94318	0.793579	0.987221	0.75555	1	0.999681	0.999681	0.999914	0.979322
ERR2674946_1	0.807351	0.997899	0.940927	0.992402	0.915798	0.84434	0.973094	0.973188	0.968578	0.942399	0.806989	0.950792	0.781557	0.987569	0.748341	1	0.999498	0.999498	0.999914	0.980863
ERR2674948_1	0.892532	0.993325	0.928925	0.994813	0.86986	0.804219	0.971617	0.935021	0.924078	0.87034	0.9395	0.916138	0.879989	0.949927	0.81603	1	0.999808	0.999808	0.999909	0.985022
ERR2674949_1	0.875123	0.990744	0.938146	0.995506	0.878691	0.804018	0.970384	0.941587	0.925602	0.878534	0.94618	0.919193	0.893642	0.955049	0.834305	1	0.999809	0.999809	0.99991	0.987946
ERR2674950_1	0.887506	0.999712	0.971391	0.998581	0.96063	0.817295	0.992893	0.987886	0.964162	0.946368	0.971965	0.964463	0.957726	0.98968	0.937285	1	0.999394	0.999394	0.999839	0.997218
ERR2674958_1	0.866642	0.992842	0.974387	0.988532	0.946861	0.675818	0.962605	0.942705	0.868429	0.862701	0.992662	0.970743	0.965843	0.958973	0.954989	1	0.999911	0.999911	1	0.990435
ERR2674959_1	0.871004	0.999727	0.971848	0.99822	0.971918	0.936763	0.991877	0.977524	0.957869	0.943636	0.967487	0.979468	0.963609	0.995047	0.947065	1	0.999529	0.999529	0.999689	0.999689
ERR2674960_1	0.819732	0.999451	0.931085	0.987462	0.929863	0.88914	0.95942	0.950147	0.92776	0.903093	0.85909	0.933638	0.819976	0.979209	0.793654	1	0.999652	0.999652	0.996058	0.963987
ERR2675027_1	0.773412	0.999595	0.917561	0.993159	0.900732	0.820767	0.977153	0.961051	0.924358	0.889975	0.974425	0.922004	0.918355	0.974998	0.879563	1	0.99976	0.99976	1	0.983987
ERR2675028_1	0.759156	0.999649	0.906625	0.986624	0.903328	0.795358	0.94862	0.93942	0.897374	0.885655	0.961976	0.949948	0.941935	0.941415	0.928984	1	1	1	0.99677	0.99677
ERR2675031_1	0.934231	0.999427	0.983827	0.998678	0.967564	0.927675	0.993796	0.997682	0.919964	0.919266	0.962587	0.947858	0.964765	0.989036	0.949543	0.999928	0.996334	0.996334	0.998439	0.998439
ERR2675032_1	0.966131	0.999442	0.988241	0.999102	0.97894	0.95114	0.996049	0.997514	0.911046	0.90899	0.970715	0.925271	0.970179	0.993585	0.960732	1	0.997839	0.997839	0.999612	0.999612
ERR2675033_1	0.954342	0.999071	0.987166	0.998899	0.974079	0.930919	0.995156	0.998129	0.889642	0.888877	0.96228	0.907992	0.961977	0.993181	0.95119	1	0.997621	0.997621	0.999585	0.999585
ERR2675038_1	0.845762	0.997805	0.935381	0.996948	0.915204	0.840978	0.977881	0.964162	0.963428	0.9252	0.896673	0.952415	0.872274	0.976835	0.829946	0.999983	0.999774	0.999774	0.999982	0.992644
ERR2675039_1	0.797807	0.997692	0.923418	0.996494	0.904987	0.840619	0.973753	0.95889	0.962714	0.916927	0.893408	0.944355	0.865528	0.97625	0.817661	1	0.999751	0.999751	0.999989	0.991904
ERR2675040_1	0.82674	0.997716	0.910995	0.994063	0.889813	0.823115	0.967327	0.950913	0.950949	0.897778	0.923761	0.929206	0.888722	0.971259	0.831775	1	0.99945	0.99945	0.99994	0.984153
ERR2675041_1	0.841349	0.997471	0.919681	0.994961	0.897901	0.831365	0.970301	0.955576	0.956503	0.908886	0.916981	0.936892	0.883287	0.97313	0.829305	1	0.999558	0.999558	0.999925	0.987049
ERR2675042_1	0.998706	0.998689	0.772789	0.987858	0.770508	0.694966	0.964826	0.965068	0.781941	0.77111	0.998776	0.77212	0.781887	0.987684	0.768044	1	0.999844	0.999844	1	0.967508
ERR2675043_1	0.979279	0.999441	0.722368	0.991641	0.714803	0.571106	0.971877	0.967787	0.729873	0.718229	0.985965	0.724723	0.718141	0.986473	0.696018	1	0.999428	0.999428	0.999974	0.976652
ERR2675047_1	0.999276	0.999646	0.72606	0.989689	0.724848	0.581785	0.96042	0.962095	0.737324	0.72766	0.999707	0.735512	0.737983	0.982646	0.727814	1	0.999129	0.999129	1	0.97101
ERR2675050_1	0.917603	0.999813	0.949236	0.99672	0.934188	0.810857	0.981535	0.974996	0.960105	0.924004	0.878663	0.937772	0.858412	0.985768	0.818122	1	0.999436	0.999436	0.999746	0.993229
ERR2675051_1	0.999614	0.999461	0.710294	0.993048	0.708962	0.587403	0.97494	0.976775	0.716709	0.710296	0.998364	0.713756	0.718699	0.991459	0.706416	1	0.999383	0.999383	1	0.980762

## Sheet: UKT_CPI
Table S6. (C) Community Phenotype Indices (CPIs) for Amino acid biosynthesis in 16S samples from the UKT dataset.
sample-id	abundance-coverage	Chor	Arg	Lys	His	Trp	Tyr	Phe	Ile_Val	Leu	Ser	Cys	Thr	Met	Pro	Gly	Glu	Gln	Asp	Asn
ERR1382288	1	0.99945	0.914844	0.953511	0.917457	0.654648	0.946784	0.91327	0.914274	0.914247	0.959193	0.911863	0.903768	0.931662	0.926063	1	0.999698	0.999698	1	0.952109
ERR1382289	0.866028	0.999871	0.93348	0.988676	0.933889	0.589412	0.93728	0.92992	0.887632	0.876887	0.9986	0.810495	0.912891	0.924057	0.93285	1	0.999954	0.998329	0.999237	0.94377
ERR1382290	0.998559	0.995636	0.757879	0.99231	0.755568	0.496311	0.734257	0.758341	0.682639	0.682472	0.984406	0.689872	0.773889	0.722712	0.75355	0.999369	0.998682	0.998682	1	0.779758
ERR1382291	0.923281	0.999224	0.90702	0.949142	0.93842	0.613724	0.931494	0.887233	0.796364	0.796212	0.988984	0.894074	0.797784	0.925679	0.897857	1	0.99987	0.99987	0.998206	0.947018
ERR1382292	0.971286	0.999192	0.97904	0.998948	0.971356	0.857401	0.991703	0.996978	0.984069	0.984049	0.996379	0.983924	0.992578	0.986964	0.988048	0.999993	0.994176	0.994176	1	0.999866
ERR1382293	0.954755	0.97628	0.857072	0.876934	0.852472	0.684871	0.972188	0.843464	0.793768	0.793706	0.995302	0.830004	0.857706	0.955416	0.861461	1	0.999923	0.999923	0.999979	0.879555
ERR1382294	0.769977	0.980865	0.824961	0.847121	0.820219	0.484999	0.965998	0.831602	0.746731	0.746731	0.987858	0.758415	0.839591	0.93234	0.842559	1	0.999848	0.999848	0.999825	0.847341
ERR1382295	0.887038	0.998787	0.851389	0.996334	0.817608	0.567213	0.824327	0.837033	0.828492	0.828454	0.973127	0.831038	0.848195	0.807171	0.848788	0.999994	0.999287	0.999287	1	0.858065
ERR1382296	0.962919	0.983924	0.858085	0.996372	0.852604	0.439552	0.841184	0.877511	0.840948	0.840863	0.990307	0.767586	0.882649	0.849121	0.832087	1	0.99811	0.99811	0.999773	0.891365
ERR1382297	0.835194	0.997888	0.832192	0.838446	0.83321	0.632658	0.977087	0.833022	0.74819	0.731353	0.985168	0.828914	0.82932	0.947735	0.830514	1	0.999531	0.999531	1	0.843138
ERR1382298	0.996225	0.980954	0.957474	0.986364	0.961773	0.813446	0.972319	0.977253	0.962553	0.953362	0.973244	0.980517	0.982528	0.967987	0.921673	0.999622	0.99843	0.998279	0.999849	0.99775
ERR1382299	0.955861	0.988266	0.911483	0.925234	0.903096	0.717201	0.963698	0.909794	0.8878	0.887665	0.9831	0.885609	0.856968	0.938964	0.909305	1	0.999391	0.999391	1	0.926385
ERR1382300	0.979784	0.9769	0.898225	0.960862	0.837747	0.548386	0.931969	0.905463	0.888435	0.888435	0.988702	0.806203	0.89661	0.931557	0.888995	0.998879	0.999337	0.999337	0.998415	0.918951
ERR1382301	0.883108	0.947169	0.860906	0.949336	0.842525	0.724859	0.943188	0.906603	0.839245	0.835677	0.990089	0.855716	0.906681	0.91543	0.925944	1	0.999504	0.999504	0.999925	0.936423
ERR1382302	0.961851	0.999844	0.98945	0.998284	0.975362	0.703382	0.983326	0.982462	0.970083	0.970083	0.996083	0.898869	0.998053	0.994012	0.977363	1	0.999853	0.999853	1	1
ERR1382303	0.989215	0.999727	0.927863	0.936844	0.914601	0.485759	0.985243	0.931964	0.908834	0.908834	0.978192	0.761478	0.93201	0.983276	0.928284	1	0.998357	0.998357	0.995427	0.930804
ERR1382304	0.999596	0.886098	0.716134	0.995959	0.716666	0.638617	0.762601	0.830748	0.711897	0.711531	0.997277	0.720684	0.700925	0.715992	0.831363	1	0.999724	0.999724	0.999643	0.836189
ERR1382306	1	0.99111	0.851014	0.862401	0.832776	0.407653	0.963725	0.843875	0.812206	0.812206	0.994744	0.68908	0.838328	0.946001	0.834629	1	0.999448	0.999448	1	0.859516
ERR1382307	0.985204	0.985339	0.942683	0.997049	0.933352	0.803849	0.935919	0.955846	0.900332	0.900332	0.991713	0.917799	0.954263	0.938148	0.949257	1	0.997455	0.997455	0.998211	0.962743
ERR1382308	0.996028	0.979065	0.912225	0.941701	0.894281	0.553816	0.966772	0.89844	0.868846	0.868827	0.996264	0.787477	0.890472	0.952936	0.922874	1	0.999563	0.999563	0.999487	0.934234
ERR1382309	0.989616	0.97841	0.822529	0.856463	0.810027	0.687836	0.978201	0.847374	0.815232	0.815181	0.983328	0.787817	0.851866	0.963065	0.849929	0.99996	0.999569	0.999569	1	0.857698
ERR1382311	0.996257	0.965372	0.861625	0.885599	0.853757	0.709348	0.951825	0.864268	0.814521	0.814443	0.990234	0.845123	0.874221	0.947872	0.875663	1	0.999155	0.999155	0.999358	0.889219
ERR1382312	0.995659	0.826837	0.75569	0.948673	0.745182	0.557231	0.860552	0.945789	0.761129	0.757625	0.939654	0.774092	0.942864	0.773109	0.932833	1	0.997965	0.997851	1	0.999886
ERR1382313	1	0.983782	0.87189	0.90959	0.867061	0.820695	0.980313	0.900721	0.883404	0.882736	0.994228	0.8547	0.906349	0.973644	0.904639	0.997512	0.994071	0.994071	1	0.909833
ERR1382314	1	0.92759	0.912129	0.991833	0.905026	0.75109	0.942602	0.990856	0.919902	0.919902	0.989123	0.870111	0.989158	0.91681	0.986582	1	0.998285	0.998285	1	0.999546
ERR1382315	0.838422	0.989461	0.945375	0.995503	0.952279	0.412403	0.925326	0.935976	0.931499	0.928264	0.991488	0.776466	0.921762	0.946457	0.954501	0.999781	0.999372	0.998381	0.999389	0.979116
ERR1382317	0.926622	0.965446	0.811557	0.859414	0.820502	0.574802	0.922496	0.829783	0.813262	0.813138	0.979028	0.797973	0.835444	0.943529	0.833711	1	0.999796	0.999796	1	0.860058
ERR1382318	0.999913	0.925314	0.82908	0.911682	0.830353	0.56248	0.934349	0.89948	0.747028	0.747003	0.99015	0.789215	0.88312	0.866335	0.895781	1	0.999216	0.999216	1	0.913073
ERR1382319	0.994196	0.997944	0.894688	0.932457	0.90291	0.610592	0.927183	0.904769	0.872198	0.872056	0.995368	0.558299	0.905284	0.948862	0.898136	0.999838	0.99992	0.99992	1	0.91041
ERR1382320	0.939437	0.992702	0.925408	0.976107	0.918672	0.595419	0.934316	0.924388	0.850722	0.843226	0.986829	0.731271	0.932961	0.906826	0.903254	1	0.999149	0.999149	0.999975	0.941923
ERR1382322	0.94707	0.993168	0.928517	0.992379	0.964767	0.732582	0.934284	0.948528	0.878599	0.877434	0.987751	0.846928	0.950509	0.968789	0.939832	1	0.999687	0.999687	0.999917	0.998403
ERR1382323	0.997871	0.933558	0.921828	0.998763	0.908658	0.763426	0.963017	0.972506	0.90635	0.906345	0.9868	0.905759	0.990533	0.932688	0.963525	0.999312	0.997838	0.997838	1	1
ERR1382324	1	0.997206	0.941964	0.96001	0.9085	0.59672	0.967868	0.924746	0.933328	0.928002	0.994447	0.9471	0.955865	0.979525	0.935696	1	0.998398	0.998398	1	0.96206
ERR1382325	0.99105	0.988542	0.87637	0.897841	0.875963	0.526014	0.961548	0.880519	0.861496	0.861331	0.991066	0.770508	0.889802	0.952801	0.877261	1	0.999596	0.999596	0.999108	0.899245
ERR1382326	0.992574	0.978771	0.933487	0.950847	0.905385	0.687407	0.946141	0.921262	0.874949	0.874949	0.988861	0.922235	0.946188	0.962385	0.941065	0.999881	0.998072	0.998072	1	0.953786
ERR1382328	1	0.987715	0.941408	0.994699	0.971772	0.774911	0.936746	0.982221	0.963325	0.962108	0.986796	0.836386	0.964041	0.977468	0.991878	0.999525	0.998056	0.998056	1	0.997611
ERR1382329	0.997589	0.999908	0.929957	0.938575	0.952039	0.827372	0.988853	0.951695	0.913391	0.912956	0.992408	0.95045	0.953692	0.96351	0.926582	1	0.999804	0.999804	1	0.956902
ERR1382330	1	0.985883	0.978544	0.999793	0.975974	0.704694	0.991593	0.999218	0.983681	0.982055	0.992807	0.852937	0.999725	0.984233	0.99891	1	1	1	1	1
ERR1382332	1	0.967906	0.817906	0.856289	0.805253	0.399044	0.958666	0.838994	0.745326	0.74527	0.991021	0.68354	0.848021	0.895429	0.844608	0.99994	0.999658	0.999658	0.999	0.853623
ERR1382333	0.985013	0.963315	0.913079	0.986404	0.88954	0.606728	0.92805	0.945895	0.906314	0.906165	0.983176	0.886418	0.937699	0.925575	0.916678	0.999338	0.998851	0.998851	1	0.97164
ERR1382334	0.989195	0.990685	0.922789	0.942069	0.921426	0.557451	0.953676	0.905222	0.893361	0.893283	0.987804	0.832806	0.90201	0.929356	0.926891	1	0.997394	0.997394	0.990339	0.936172
ERR1382335	0.973837	0.985888	0.928437	0.963151	0.935044	0.590871	0.934351	0.932493	0.871497	0.871485	0.994824	0.792372	0.903275	0.941447	0.938778	0.998677	0.999787	0.999781	0.999359	0.963249
ERR1382336	0.965797	0.978784	0.937836	0.965101	0.848969	0.565648	0.91678	0.917277	0.900524	0.900424	0.988353	0.904603	0.940364	0.939099	0.929428	1	0.997979	0.997976	1	0.94946
ERR1382337	0.908024	0.991059	0.965919	0.980569	0.970912	0.849426	0.978693	0.953402	0.947444	0.947029	0.995785	0.780068	0.836358	0.979368	0.974744	0.9984	0.999969	0.999969	0.997043	0.980126
ERR1382338	0.991414	0.999026	0.916459	0.931714	0.903057	0.65392	0.950873	0.909735	0.874629	0.874594	0.982154	0.841452	0.916174	0.948205	0.90513	0.999899	0.998651	0.998651	0.999149	0.926995
ERR1382339	1	0.999303	0.91991	0.941709	0.933251	0.756327	0.958077	0.92018	0.841162	0.841077	0.987456	0.905145	0.687416	0.952394	0.911658	1	0.999226	0.999226	1	0.941824
ERR1382340	0.999228	0.995757	0.95822	0.968206	0.931215	0.705416	0.951483	0.945678	0.858241	0.857842	0.979768	0.937192	0.945776	0.943492	0.95613	1	0.998501	0.99836	0.999859	0.969141
ERR1382341	0.852363	0.996892	0.9355	0.967603	0.927975	0.818413	0.978876	0.949162	0.936977	0.93695	0.994121	0.929884	0.901335	0.973546	0.945741	1	0.998733	0.998733	1	0.954886
ERR1382342	0.90185	0.998383	0.934692	0.941185	0.92548	0.780044	0.97277	0.940099	0.904971	0.903449	0.994265	0.843502	0.938184	0.985313	0.937909	0.999991	0.998718	0.998718	1	0.942216
ERR1382343	0.989921	0.98367	0.915611	0.999116	0.919934	0.730525	0.889061	0.943498	0.919225	0.911258	0.996405	0.821215	0.915395	0.912509	0.93649	1	0.999874	0.999874	1	0.945328
ERR1382344	0.994211	0.995263	0.929531	0.951888	0.934079	0.841566	0.987015	0.950104	0.939263	0.938702	0.995856	0.91773	0.951199	0.992358	0.948117	1	0.999786	0.999786	0.99999	0.954166
ERR1382345	0.917844	0.997091	0.841789	0.854347	0.837502	0.526602	0.952113	0.83304	0.770152	0.76964	0.995907	0.792735	0.752684	0.956318	0.842573	1	0.999422	0.999419	0.995637	0.8503
ERR1382346	0.966598	0.98685	0.940615	0.998081	0.907833	0.722681	0.934305	0.939867	0.907378	0.901625	0.987415	0.935221	0.923369	0.923089	0.942215	1	0.998315	0.998192	1	0.959316
ERR1382347	0.999327	0.977711	0.88151	0.907922	0.867792	0.710228	0.956291	0.864946	0.864623	0.864603	0.9924	0.844645	0.906729	0.964685	0.90286	1	0.999255	0.999255	1	0.909239
ERR1382348	0.939983	0.96849	0.980712	0.999053	0.973974	0.825148	0.953497	0.987159	0.969554	0.969507	0.987705	0.946564	0.990081	0.938222	0.991073	1	0.999248	0.999206	1	0.999344
ERR1382349	0.957334	0.998726	0.832117	0.837279	0.835485	0.608641	0.976567	0.836259	0.797597	0.796931	0.998315	0.776006	0.694567	0.967573	0.82307	1	0.99992	0.99992	1	0.84233
ERR1382350	0.957889	0.998597	0.924747	0.938444	0.933411	0.68909	0.957548	0.922461	0.894066	0.893043	0.996695	0.833136	0.682443	0.958035	0.920329	1	0.999797	0.999797	0.998478	0.938157
ERR1382351	0.763907	0.998941	0.788945	0.89412	0.806387	0.651036	0.971167	0.861403	0.859506	0.859506	0.947894	0.770238	0.889696	0.98879	0.856826	1	0.998747	0.998747	1	0.898857
ERR1382352	1	0.91868	0.893112	0.995542	0.881937	0.571362	0.90476	0.989692	0.876442	0.876402	0.968037	0.833377	0.960833	0.882883	0.976726	1	0.997913	0.997913	1	0.996952
ERR1382353	1	0.997263	0.914134	0.963065	0.908762	0.705021	0.959251	0.931957	0.92609	0.893145	0.989763	0.919037	0.948694	0.973567	0.90502	1	0.998593	0.996802	0.999205	0.961802
ERR1382354	0.884693	0.996061	0.802828	0.997205	0.861729	0.490425	0.809879	0.830576	0.783224	0.783199	0.982708	0.81447	0.804497	0.845888	0.827807	1	0.999988	0.999988	0.994124	0.871364
ERR1382356	0.959925	0.987109	0.984571	0.998922	0.972895	0.789714	0.933956	0.978368	0.93882	0.93882	0.886052	0.856751	0.895113	0.974823	0.891966	1	0.999819	0.999819	0.99994	0.99994
ERR1382357	0.895928	0.993662	0.926991	0.944761	0.922051	0.684601	0.970308	0.874016	0.743781	0.742864	0.993144	0.894834	0.913724	0.908376	0.926952	0.999539	0.999288	0.999259	0.999971	0.943795
ERR1382358	0.906183	0.992466	0.891694	0.908626	0.87549	0.317905	0.969598	0.885031	0.855945	0.855904	0.993975	0.705599	0.893938	0.944928	0.89319	1	0.997392	0.997392	0.997952	0.907198
[truncated: 2,615 more rows]

## Sheet: AGP_PAD-1
Table S6. (D) Phenotype alpha-diversity (PAD-1) for Amino acid prototrophs and total alpha-diversity (AD) in 16S samples from the AGP dataset.
[truncated: 2,131 more rows]

[truncated: 5 more sheets: AGP_PAD-0, Hadza_PAD-1, Hadza_PAD-0, UKT_PAD-1, UKT_PAD-0]
