# Supplementary material for: Genomics-Based Reconstruction and Predictive Profiling of Amino Acid Biosynthesis in the Human Gut Microbiome
Source: Microorganisms. 2022 Mar 30;10(4):740. doi: 10.3390/microorganisms10040740 (PMC9026213; doi:10.3390/microorganisms10040740)
Supplement: Supplementary file 1 [file microorganisms-10-00740-s001.zip › Table_S7.xlsx]

## Sheet: AGP
Table S7. Comparison of BPM-based predicted phenotype abundances with Metacyc-based predicted amino acid synthesis pathway abundances obtained using PICRUSt2 pipeline for the AGP dataset.
SampleID	Normalized count of reads	Relative Phenotype Abundances (RPA based on BPM)								Relative pathway abundances1 (based on MetaCyc pathways listed below)																		Community Phenotype Indices (CPI)
		Arg_RPA	His_RPA	Ile_RPA	Leu_RPA	Lys_RPA	Met_RPA	Trp_RPA	Val_RPA	Arg				His	Ile				Leu	Lys				Met		Trp	Val	Arg_CPI	His_CPI	Ile_CPI	Leu_CPI	Lys_CPI	Met_CPI	Trp_CPI	Val_CPI
										ARGSYNBSUB-PWY L-arginine biosynthesis II (acetyl cycle)	ARGSYN-PWY L-arginine biosynthesis I (via L-ornithine)	PWY-5154 L-arginine biosynthesis III (via N-acetyl-L-citrulline)	PWY-7400 L-arginine biosynthesis IV (archaebacteria)	HISTSYN-PWY L-histidine biosynthesis	ILEUSYN-PWY L-isoleucine biosynthesis I (from threonine)	PWY-5101 L-isoleucine biosynthesis II	PWY-5103 L-isoleucine biosynthesis III	PWY-5104 L-isoleucine biosynthesis IV	LEUSYN-PWY L-leucine biosynthesis	DAPLYSINESYN-PWY L-lysine biosynthesis I	PWY-2941 L-lysine biosynthesis II	PWY-2942 L-lysine biosynthesis III	PWY-5097 L-lysine biosynthesis VI	HOMOSER-METSYN-PWY L-methionine biosynthesis I	HSERMETANA-PWY L-methionine biosynthesis III	TRPSYN-PWY L-tryptophan biosynthesis	VALSYN-PWY L-valine biosynthesis
s000001020	44295.1	0.941646	0.94444	0.939424	0.934717	0.992794	0.980791	0.62362	0.939424	0.735863	0.754341	0.505704	0.755827	0.980473	1.19348	1.28912	1.11754	1.20165	1.19348	0.819961	0.0801639	1.18793	1.13881	0.202477	0.209993	0.805279	1.19348	0.903846	0.876742	0.872414	0.871906	0.923444	0.924662	0.679113	0.872414
s000001026	26334.1	0.903149	0.905057	0.934746	0.923323	0.982669	0.937594	0.576548	0.934746	0.698345	0.712677	0.424688	0.713427	0.951669	1.15457	1.24578	1.08246	1.17178	1.15457	0.825183	0.0956046	1.14747	1.10777	0.313758	0.332956	0.698041	1.15457	0.857511	0.843395	0.825771	0.823925	0.896117	0.873134	0.596403	0.825771
s000001032	14882.2	0.995226	0.994201	0.975857	0.974312	1.00042	0.980919	0.776194	0.975857	0.700165	0.753257	0.721899	0.757295	1.00703	1.18136	1.28228	1.09041	1.19057	1.18136	0.663223	0.102019	1.15773	1.13811	0.301638	0.32308	0.850772	1.18136	0.959885	0.966274	0.933663	0.933649	0.978362	0.969443	0.729642	0.933663
s000001047	21334.4	0.998655	0.999534	0.999542	0.999065	1.00267	0.986652	0.784603	0.999542	0.84465	0.80504	0.698055	0.806396	1.05158	1.28572	1.41235	1.21773	1.25947	1.28572	0.963739	0.0451688	1.22854	1.22502	0.621856	0.696355	0.872332	1.28572	0.984455	0.951401	0.989193	0.989137	0.998026	0.985923	0.827568	0.989193
s000001059	12777.3	0.978103	0.978474	0.977757	0.977757	0.998654	0.996697	0.655044	0.977757	0.749793	0.755969	0.345946	0.755318	0.94894	1.10695	1.20421	1.0544	1.13397	1.10695	0.86195	0.0577441	1.17535	1.14808	0.151299	0.155532	0.718324	1.10695	0.964601	0.957263	0.918789	0.917408	0.996094	0.991359	0.812082	0.918789
s000001060	6773.68	0.978102	0.993825	0.995719	0.995423	0.998967	0.986123	0.593279	0.995719	0.767577	0.752882	0.252671	0.749277	0.923252	1.0979	1.19819	1.0327	1.13784	1.0979	0.748963	0.0585975	1.15942	1.14294	0.222235	0.306962	0.669491	1.0979	0.953512	0.957995	0.910337	0.910331	0.9977	0.982919	0.754503	0.910337
s000001072	27798.3	0.967986	0.965504	0.97201	0.968089	0.996309	0.984349	0.71273	0.97201	0.465983	0.551886	0.580268	0.555623	1.0123	1.20555	1.30006	1.15064	1.18265	1.20555	0.643166	0.12693	1.19194	1.20693	0.230516	0.239851	0.832292	1.20555	0.942648	0.912322	0.939258	0.936607	0.962315	0.961507	0.731017	0.939258
s000001089	12244.2	0.999251	0.991696	0.991588	0.991533	1.00196	0.99608	0.660396	0.991588	0.889092	0.855861	0.379871	0.853792	1.02849	1.26667	1.37429	1.19137	1.25377	1.26667	0.904887	0.124138	1.18269	1.16535	0.42385	0.459905	0.844244	1.26667	0.975485	0.938452	0.939894	0.939883	0.987456	0.981913	0.764393	0.939894
s000001097	11622.4	0.997195	0.995517	0.997797	0.997582	1.00133	0.995589	0.722755	0.997797	0.90078	0.869011	0.519684	0.868704	1.03747	1.25357	1.36768	1.16567	1.23751	1.25357	0.856245	0.0192134	1.19045	1.17419	0.407167	0.447137	0.918725	1.25357	0.991301	0.970608	0.964549	0.964541	0.998979	0.992025	0.819064	0.964549
s000001098	9616.41	1.00417	1.00168	1.00518	1.00417	1.00622	1.00299	0.617542	1.00518	0.756899	0.766327	0.586256	0.768729	1.05892	1.25855	1.35356	1.18714	1.23788	1.25855	0.856448	0.0586807	1.20139	1.15076	0.423455	0.458751	0.884146	1.25855	0.984741	0.967524	0.804456	0.804404	0.996402	0.988451	0.803386	0.804456
s000001129	8969.29	1.00087	1.00198	1.00087	1.00087	1.00087	0.959172	0.701125	1.00087	0.627626	0.735789	0.773688	0.738534	1.11291	1.22161	1.33196	1.16995	1.19589	1.22161	0.662584	0.301499	1.26515	1.22005	0.445884	0.488741	0.907486	1.22161	0.876111	0.870787	0.864094	0.863876	0.878198	0.974688	0.746777	0.864094
s000001140	20924	0.917872	0.916832	0.90995	0.90995	1.00209	0.996517	0.489718	0.90995	0.673779	0.690637	0.406708	0.690941	0.926679	1.16557	1.25405	1.11506	1.14761	1.16557	0.819159	0.0244612	1.16811	1.1387	0.322311	0.342859	0.694533	1.16557	0.916645	0.829665	0.808832	0.808691	0.991098	0.942124	0.634607	0.808832
s000001151	15856.7	0.980826	0.985934	0.988614	0.986806	0.997086	0.989413	0.453686	0.988614	0.68367	0.701676	0.332491	0.701585	0.968852	1.22319	1.3251	1.16112	1.19927	1.22319	0.833236	0.0389712	1.16735	1.13297	0.321816	0.34246	0.574884	1.22319	0.911477	0.846095	0.814197	0.814022	0.926417	0.964407	0.583654	0.814197
s000001173	13357.1	0.990563	0.995336	0.992141	0.989221	0.998518	0.992566	0.657632	0.992141	0.568249	0.649297	0.636051	0.652663	1.04793	1.2205	1.3257	1.16159	1.21751	1.2205	0.670458	0.0561034	1.22181	1.18812	0.208799	0.216499	0.774682	1.2205	0.968512	0.933612	0.917246	0.917236	0.996289	0.965167	0.667011	0.917246
s000001180	11949.3	0.997915	1.00013	0.996868	0.996868	0.999582	0.988768	0.49734	0.996868	0.733831	0.770678	0.73857	0.775093	1.05293	1.21552	1.32182	1.15979	1.20079	1.21552	0.760406	0.0284118	1.16545	1.08848	0.151011	0.477588	0.601534	1.21552	0.820831	0.815531	0.806699	0.80669	0.833396	0.972407	0.506703	0.806699
s000001182	20537.4	0.977504	0.912988	0.958515	0.957687	1.00039	0.987584	0.794643	0.958515	0.833586	0.832614	0.615721	0.835182	0.985398	1.23148	1.34272	1.16095	1.28059	1.23148	0.923263	0.118782	1.2099	1.21196	0.541913	0.59729	0.921324	1.23148	0.90933	0.878307	0.930752	0.930684	0.97348	0.978322	0.669426	0.930752
s000001184	15461.3	0.983006	0.985286	0.984671	0.983151	0.998642	0.995969	0.596697	0.984671	0.892208	0.876854	0.406712	0.875665	1.03511	1.21909	1.31161	1.16011	1.20061	1.21909	0.90539	0.0448153	1.16058	1.11433	0.236841	0.248045	0.768111	1.21909	0.970179	0.950617	0.942249	0.940925	0.992609	0.971354	0.738442	0.942249
s000001189	12782.5	0.966604	0.9938	0.963889	0.963889	1.00135	0.994383	0.632843	0.963889	0.66285	0.683218	0.464954	0.684103	0.960318	1.19423	1.29255	1.11335	1.17564	1.19423	0.759942	0.0582703	1.21153	1.19085	0.358623	0.388802	0.669511	1.19423	0.862509	0.819991	0.867622	0.86756	0.955495	0.907937	0.64273	0.867622
s000001193	22756.2	0.995094	0.995973	0.988158	0.987983	0.998178	0.972368	0.537114	0.988158	0.662322	0.683159	0.474019	0.684038	1.03633	1.22402	1.33059	1.162	1.22146	1.22402	0.794248	0.0358483	1.21302	1.19144	0.1789	0.184833	0.633895	1.22402	0.947383	0.89602	0.940389	0.940346	0.980064	0.956191	0.600298	0.940389
s000001208	14530.9	0.987091	0.986626	0.970752	0.96769	0.997935	0.988714	0.69109	0.970752	0.690997	0.741904	0.741301	0.745872	1.09123	1.22147	1.32565	1.15648	1.21309	1.22147	0.887283	0.657448	1.24598	1.239	0.484483	0.532265	0.812729	1.22147	0.832551	0.922176	0.83042	0.829805	0.885093	0.935865	0.780399	0.83042
s000001230	14018	0.99144	0.990048	0.993366	0.992759	0.995006	0.956151	0.743531	0.993366	0.826041	0.787135	0.697961	0.788491	1.07463	1.2181	1.15252	1.02605	1.05988	1.2181	0.79362	0.0737985	1.18757	1.16893	0.513978	0.241951	0.880995	1.2181	0.8978	0.906527	0.902786	0.902704	0.918325	0.972245	0.720303	0.902786
s000001243	37169.5	0.990834	0.992394	0.986283	0.985758	0.993748	0.992711	0.478778	0.986283	0.909803	0.903232	0.334924	0.901324	0.993811	1.19657	1.29552	1.13448	1.25577	1.19657	0.965355	0.187733	1.17896	1.14946	0.370061	0.398448	0.70672	1.19657	0.927986	0.856394	0.820943	0.820597	0.961928	0.960536	0.519016	0.820943
s000001281	32116.3	0.948547	0.950034	0.901424	0.879384	0.998711	0.975654	0.576555	0.901424	0.759628	0.736147	0.173496	0.732808	0.91006	1.10104	1.20431	1.04257	1.14378	1.10104	0.824518	0.10323	1.14351	1.13005	0.348102	0.383078	0.635222	1.10104	0.846652	0.847189	0.843851	0.843124	0.992602	0.855781	0.643968	0.843851
s000001322	16690.4	0.936029	0.918834	0.952635	0.951866	0.997959	0.978386	0.633121	0.952635	0.991167	0.93392	0.0224995	0.931161	0.998555	1.42579	1.4326	1.27747	1.26186	1.42579	1.25711	0.608964	1.29212	1.28588	0.788666	0.912356	0.962587	1.42579	0.869369	0.794646	0.895806	0.895376	0.957293	0.931004	0.677997	0.895806
s000001333	17029.3	0.945735	0.861967	0.855625	0.855625	1.00255	1.00237	0.828349	0.855625	0.813813	0.820544	0.629575	0.823874	0.974775	1.31083	1.42483	1.13559	1.321	1.31083	1.03894	0.23457	1.27846	1.28384	0.503272	0.522189	0.928935	1.31083	0.936047	0.81063	0.851006	0.850983	0.977343	0.966515	0.796084	0.851006
s000001336	12247.9	0.993928	0.995643	0.997453	0.996418	0.997126	0.997224	0.681914	0.997453	0.836628	0.836947	0.392335	0.836687	1.05516	1.25195	1.3602	1.18648	1.25277	1.25195	0.979604	0.0468478	1.22094	1.20517	0.28818	0.303422	0.850164	1.25195	0.982045	0.9462	0.959639	0.959631	0.992879	0.984063	0.764068	0.959639
s000001360	13407.7	0.994793	0.945101	0.993879	0.993879	0.996489	0.995818	0.866172	0.993879	1.01921	0.954105	0.434584	0.951049	0.997681	1.23628	1.02915	0.926786	0.986074	1.23628	0.920108	0.09919	1.18494	1.1859	0.66014	0.151083	0.981526	1.23628	0.927947	0.921778	0.94382	0.943796	0.973208	0.971552	0.799666	0.94382
s000001362	14966.9	0.925662	0.928401	0.959938	0.943056	0.995884	0.989216	0.700688	0.959938	0.812551	0.815035	0.452394	0.815101	0.963104	1.19093	1.28571	1.13762	1.14245	1.19093	0.913549	0.0800294	1.17711	1.15278	0.342893	0.326812	0.880179	1.19093	0.868429	0.869929	0.879772	0.879547	0.959926	0.92575	0.668499	0.879772
s000001363	9210.51	0.990337	0.986754	0.951433	0.948827	0.998046	0.997286	0.706124	0.951433	0.781052	0.783311	0.41211	0.783933	0.94753	1.17177	1.27654	1.10633	1.17955	1.17177	0.897718	0.0965202	1.21118	1.20088	0.364126	0.395006	0.786447	1.17177	0.84368	0.825386	0.838259	0.837798	0.932393	0.924204	0.637936	0.838259
s000001364	9184.81	0.964817	0.983571	0.980976	0.97869	0.994948	0.991573	0.709831	0.980976	0.970551	0.957574	0.291841	0.956666	1.03313	1.27873	1.41268	1.1898	1.26431	1.27873	1.23544	0.47062	1.25378	1.26896	0.303136	0.322304	0.820567	1.27873	0.82243	0.864755	0.807155	0.807137	0.868415	0.918201	0.707729	0.807155
s000001397	9827.44	0.991722	0.993528	0.988135	0.987779	0.994037	0.992986	0.577746	0.988135	0.902703	0.891356	0.403392	0.890776	1.01123	1.19207	1.30069	1.12582	1.26276	1.19207	0.972121	0.169118	1.18994	1.17747	0.364309	0.3943	0.810988	1.19207	0.987328	0.976012	0.946647	0.946636	0.994665	0.970997	0.570572	0.946647
s000001408	23488.2	0.989609	0.984202	0.98548	0.98548	0.994221	0.989467	0.766288	0.98548	0.656076	0.707259	0.689328	0.711128	1.04807	1.22183	1.32651	1.16514	1.23408	1.22183	0.799708	0.15698	1.24524	1.23491	0.356482	0.380326	0.895027	1.22183	0.973766	0.954283	0.961449	0.961234	0.999015	0.969152	0.776309	0.961449
s000001446	13042.6	0.993635	0.994651	0.990178	0.990178	1.00034	0.996695	0.931275	0.990178	0.947557	0.933536	0.725378	0.932837	1.0534	1.38814	1.49089	1.24378	0.982679	1.38814	0.640154	1.01667	1.28565	1.24822	0.894686	0.98245	1.04296	1.38814	0.964769	0.961835	0.962135	0.962126	0.990384	0.968119	0.918304	0.962135
s000001487	11468.9	0.979852	0.980266	0.981166	0.981166	1.00026	0.988955	0.486834	0.981166	0.62067	0.649035	0.607447	0.652877	1.04703	1.22136	1.32523	1.15576	1.19811	1.22136	0.780454	0.0658699	1.19309	1.16347	0.358014	0.388164	0.646686	1.22136	0.818054	0.796711	0.758279	0.758271	0.824129	0.968962	0.594007	0.758279
s000001497	21759.8	0.975744	0.976847	0.982492	0.977337	0.986015	0.969523	0.626736	0.982492	0.801988	0.815023	0.519095	0.816202	1.01619	1.23516	1.3375	1.1718	1.22792	1.23516	0.924701	0.087345	1.19657	1.17676	0.300664	0.319169	0.802983	1.23516	0.883829	0.868264	0.858684	0.855577	0.898062	0.959189	0.652992	0.858684
s000001509	17936.3	0.982057	0.997612	0.979093	0.979009	1.00082	0.99541	0.707223	0.979093	0.807442	0.820813	0.478241	0.821892	1.03125	1.26809	1.37372	1.19555	1.27803	1.26809	0.934077	0.103112	1.23928	1.22885	0.331272	0.352801	0.856714	1.26809	0.939257	0.930049	0.92938	0.92936	0.973315	0.967219	0.762445	0.92938
s000001516	8385.1	0.998611	0.99065	0.998879	0.998879	1.00103	0.998386	0.8362	0.998879	0.725371	0.752319	0.719252	0.756734	1.0566	1.23475	1.3329	1.17051	1.19383	1.23475	0.811269	0.0285998	1.22232	1.20664	0.238692	0.249665	0.98787	1.23475	0.967575	0.936073	0.923067	0.92305	0.978908	0.982324	0.833796	0.923067
s000001519	7151.88	0.995889	0.995889	0.983351	0.983351	1.00819	1.00819	0.862078	0.983351	0.358258	0.472503	0.488145	0.477094	1.0764	1.20648	1.31594	1.15028	1.20062	1.20648	0.470718	0.0879168	1.24004	1.20169	0.245566	0.25678	0.972889	1.20648	0.978995	0.965235	0.956211	0.956164	0.996555	0.974352	0.819599	0.956211
s000001524	20577.7	0.992228	0.995254	0.980221	0.9801	1	0.999757	0.428375	0.980221	0.525084	0.546545	0.35945	0.547921	1.02327	1.17345	1.28336	1.12338	1.15787	1.17345	0.711521	0.110442	1.1607	1.15937	0.219437	0.228023	0.519658	1.17345	0.956867	0.883872	0.924837	0.924837	0.96933	0.986075	0.503067	0.924837
s000001543	21936.9	0.993125	0.999108	0.989717	0.988578	0.996016	0.995455	0.555483	0.989717	1.02194	0.989993	0.15165	0.986793	0.995836	1.22841	1.3072	1.15832	1.26955	1.22841	0.988026	0.235093	1.12046	1.10443	0.349048	0.38117	0.796047	1.22841	0.970329	0.959734	0.889031	0.888931	0.993812	0.955005	0.71577	0.889031
s000001551	12464.3	0.880415	0.881879	0.855149	0.854868	1.00026	0.99325	0.557969	0.855149	0.674232	0.684369	0.578644	0.686988	0.921999	1.11874	1.21237	1.02133	1.12659	1.11874	0.769529	0.171755	1.17561	1.15417	0.21154	0.219861	0.662226	1.11874	0.904727	0.899825	0.868219	0.868208	0.91214	0.971688	0.734775	0.868219
s000001556	10889.5	0.995182	0.970892	0.98606	0.985402	0.997355	0.976234	0.533429	0.98606	0.832225	0.838329	0.285639	0.835984	1.00196	1.19914	1.28107	1.12542	1.21228	1.19914	0.984622	0.216464	1.19657	1.18985	0.307577	0.32481	0.667318	1.19914	0.935761	0.924407	0.896456	0.896432	0.989765	0.954514	0.560847	0.896456
s000001559	13373.2	0.983244	0.993918	0.994467	0.994467	0.994766	0.91302	0.674853	0.994467	0.807689	0.825017	0.716577	0.827192	1.00741	1.19341	1.30787	1.13733	1.21404	1.19341	0.856313	0.0948794	1.20147	1.17618	0.178972	0.185229	0.787726	1.19341	0.927335	0.909935	0.929502	0.929491	0.943019	0.918235	0.710633	0.929502
s000001565	16082.7	0.998669	0.992918	0.999913	0.99982	1.00259	0.974793	0.726079	0.999913	0.713222	0.771765	0.741144	0.775704	1.03262	1.23354	1.34296	1.17074	1.23757	1.23354	0.823951	0.1028	1.24399	1.22531	0.134345	0.144226	0.900607	1.23354	0.952405	0.937517	0.949051	0.949019	0.965936	0.978486	0.812211	0.949051
s000001574	18130.8	0.990505	0.987568	0.986079	0.986024	0.992973	0.985366	0.706812	0.986079	0.73719	0.759679	0.662189	0.762641	1.01078	1.22209	1.32089	1.13869	1.18663	1.22209	0.853122	0.0585341	1.18308	1.14532	0.204745	0.212847	0.804856	1.22209	0.929473	0.892044	0.896374	0.89635	0.953096	0.968755	0.708605	0.896374
s000001580	17183.8	1.00626	1.00425	0.989153	0.989007	1.0082	1.00434	0.592538	0.989153	0.696868	0.719963	0.406596	0.720374	0.99446	1.27019	1.37135	1.19747	1.2265	1.27019	0.844025	0.0783971	1.23207	1.21731	0.336691	0.35754	0.682471	1.27019	0.969496	0.924598	0.940781	0.940714	0.976393	0.986722	0.650669	0.940781
s000001585	11691.4	0.999247	0.972476	0.952689	0.952689	0.999247	0.998933	0.559551	0.952689	0.907755	0.888779	0.29138	0.886432	0.966428	1.19733	1.30489	1.13725	1.25003	1.19733	1.01686	0.157906	1.18355	1.17047	0.269547	0.283696	0.726807	1.19733	0.825493	0.778788	0.720461	0.720436	0.997241	0.812008	0.569378	0.720461
s000001586	46120.5	1.00124	1.00029	0.990441	0.990441	1.00144	0.99941	0.581196	0.990441	0.915983	0.900736	0.181933	0.898114	1.01697	1.20364	1.3137	1.14553	1.18009	1.20364	1.03199	0.0508578	1.15524	1.14974	0.351868	0.225112	0.780742	1.20364	0.931163	0.893102	0.87399	0.873924	0.978827	0.948743	0.608816	0.87399
s000001595	23578.6	0.982765	0.974919	0.991509	0.981132	0.995326	0.989007	0.595052	0.991509	0.846117	0.848903	0.409795	0.848598	1.0284	1.21732	1.32063	1.15873	1.19531	1.21732	0.941423	0.0242802	1.16929	1.15306	0.322502	0.341983	0.756871	1.21732	0.97386	0.9361	0.970608	0.970549	0.98975	0.983333	0.689409	0.970608
s000001605	23542.6	1.00352	1.00441	0.999992	0.999992	1.00424	1.00101	0.848401	0.999992	1.0051	0.954104	0.491193	0.952051	1.07946	1.25013	1.3409	1.17886	1.24091	1.25013	0.765506	0.297649	1.16075	1.14758	0.438471	0.503159	1.05091	1.25013	0.968505	0.992446	0.979306	0.979283	0.998387	0.988692	0.903892	0.979306
s000001613	22760.6	0.998217	0.992121	0.998484	0.998484	0.999077	0.988238	0.612082	0.998484	0.764683	0.770366	0.385762	0.769847	0.998649	1.18929	1.29758	1.13596	1.1704	1.18929	0.866471	0.0361624	1.18783	1.17228	0.284662	0.301721	0.717452	1.18929	0.964576	0.88778	0.939013	0.938933	0.978614	0.971989	0.66157	0.939013
s000001647	31932.5	0.979252	0.980348	0.980677	0.97956	0.984498	0.981272	0.820829	0.980677	0.962415	0.914615	0.329256	0.912607	1.05818	1.21755	1.31701	1.15583	1.05426	1.21755	1.0069	0.633909	1.24516	1.22791	0.657574	0.748238	1.07011	1.21755	0.956493	0.910954	0.943459	0.942936	0.978516	0.97406	0.821861	0.943459
s000001659	11035.3	0.995867	0.989093	0.935009	0.934209	0.998351	0.998079	0.411061	0.935009	0.630496	0.631011	0.0666555	0.627481	0.95692	1.20723	1.3169	1.14452	1.22928	1.20723	0.887983	0.104567	1.21034	1.20769	0.224232	0.233915	0.456644	1.20723	0.810155	0.768702	0.805899	0.805888	0.99519	0.813595	0.369401	0.805899
s000001661	17371.6	0.972451	0.975675	0.975282	0.973353	0.996178	0.992912	0.523419	0.975282	0.768279	0.769629	0.20419	0.767308	1.004	1.19652	1.30073	1.13318	1.1931	1.19652	0.932853	0.0483186	1.17908	1.16307	0.185405	0.19146	0.630921	1.19652	0.88643	0.833678	0.869754	0.869353	0.988019	0.975085	0.547578	0.869754
s000001669	15524	1.00007	0.994898	0.998634	0.996584	1.00173	0.999407	0.877741	0.998634	1.01037	0.808872	0.733236	0.809131	1.07795	1.51215	1.46517	1.31073	1.28235	1.51215	0.969304	0.492116	1.2416	1.17002	0.802774	1.14919	1.09892	1.51215	0.97305	0.96457	0.980793	0.973047	0.987281	0.964081	0.915335	0.980793
s000001684	30391	0.988798	0.992007	0.995346	0.995346	0.996646	0.985969	0.599851	0.995346	0.664611	0.669773	0.403809	0.670122	0.949616	1.13107	1.19502	1.05208	1.09309	1.13107	0.859095	0.135612	1.22327	1.21395	0.241528	0.253189	0.650761	1.13107	0.960128	0.938059	0.87663	0.876621	0.977655	0.983608	0.707381	0.87663
s000001685	11905.7	0.991914	0.995904	0.989338	0.989338	0.998774	0.997598	0.737457	0.989338	0.598322	0.665052	0.654003	0.66909	1.06259	1.2023	1.31168	1.14559	1.21973	1.2023	0.727909	0.121539	1.24652	1.21366	0.268878	0.28199	0.829411	1.2023	0.960884	0.958623	0.937632	0.937619	0.994555	0.930333	0.784505	0.937632
s000001694	12438.1	0.992493	0.996875	0.986262	0.986262	1.00089	0.992051	0.675604	0.986262	0.767828	0.752241	0.642697	0.755088	1.00767	1.24652	1.35726	1.17214	1.22889	1.24652	0.835306	0.0876471	1.21031	1.18644	0.419023	0.453942	0.846981	1.24652	0.9016	0.875152	0.821213	0.82119	0.920783	0.956364	0.669205	0.821213
s000001730	18915.3	0.998736	0.999001	0.959271	0.959271	0.999239	0.981105	0.738735	0.959271	0.745007	0.733037	0.657711	0.735717	1.05586	1.13268	1.1845	1.03866	1.08953	1.13268	0.722655	0.166187	1.18614	1.15677	0.288995	0.30126	0.904072	1.13268	0.957754	0.9526	0.890962	0.890956	0.965316	0.974745	0.738167	0.890962
s000001748	11435.9	1.00125	1.00251	1.00152	1.00152	1.00283	0.967069	0.684362	1.00152	0.720014	0.736712	0.625162	0.739296	1.07929	1.25269	1.36479	1.18995	1.24184	1.25269	0.863806	0.0292179	1.22672	1.22258	0.252821	0.264988	0.767048	1.25269	0.981904	0.945786	0.982291	0.982081	0.998196	0.978749	0.70576	0.982291
s000001749	15211.9	0.945479	0.990411	0.949818	0.947089	0.958857	0.949357	0.669539	0.949818	0.812731	0.817023	0.510014	0.817185	1.03726	1.17169	1.24443	1.0817	1.20593	1.17169	0.913763	0.197841	1.19255	1.17038	0.287524	0.299331	0.765298	1.17169	0.880871	0.941106	0.902794	0.90256	0.98456	0.930359	0.660978	0.902794
s000001755	17149.2	1.00003	0.997761	0.995137	0.995137	1.00167	0.996575	0.562109	0.995137	0.788305	0.803234	0.420775	0.803164	1.03023	1.23683	1.3306	1.18206	1.19503	1.23683	0.867102	0.103748	1.1924	1.16349	0.375545	0.319094	0.659119	1.23683	0.94518	0.929186	0.845444	0.845421	0.998176	0.919923	0.590471	0.845444
s000001799	11759.1	0.999351	0.99697	0.920249	0.919966	1.00036	1.00007	0.787912	0.920249	0.658552	0.703645	0.668842	0.708089	1.05379	1.14376	1.24939	1.08048	1.1657	1.14376	0.787634	0.395817	1.19674	1.18318	0.384545	0.414984	0.876958	1.14376	0.892511	0.86479	0.856753	0.856237	0.989535	0.994829	0.747532	0.856753
s000001805	13267.5	0.824702	0.824627	0.826247	0.825305	0.991538	0.974881	0.472376	0.826247	0.727321	0.709307	0.175532	0.706602	0.864912	1.28778	1.35284	1.2053	1.2335	1.28778	0.910353	0.159673	1.20865	1.13947	0.27171	0.286393	0.630002	1.28778	0.822596	0.751086	0.828749	0.813367	0.944166	0.947585	0.487728	0.828749
s000001820	30990.9	0.994742	0.993363	0.999456	0.998568	0.998778	0.991528	0.580239	0.999456	0.794352	0.802374	0.342523	0.80115	1.02148	1.21156	1.31549	1.16025	1.18408	1.21156	0.88829	0.0394452	1.16458	1.14807	0.202537	0.210719	0.698508	1.21156	0.921178	0.872155	0.90142	0.900986	0.948546	0.979864	0.638592	0.90142
s000001833	27522.2	0.967016	0.958332	0.978425	0.968057	0.992014	0.969385	0.605632	0.978425	0.90063	0.892437	0.275115	0.890263	0.989178	1.25996	1.35965	1.17929	1.22468	1.25996	1.02103	0.0463741	1.16248	1.14613	0.267694	0.268941	0.708852	1.25996	0.910527	0.845703	0.89095	0.890054	0.933186	0.957379	0.611582	0.89095
s000001870	10550.3	0.950546	0.960428	0.951897	0.951897	0.988626	0.948326	0.607553	0.951897	0.845226	0.837964	0.460459	0.836788	0.990978	1.19198	1.26308	1.10637	1.1952	1.19198	0.874804	0.209408	1.17507	1.13671	0.341546	0.36361	0.730807	1.19198	0.858204	0.855746	0.80526	0.805011	0.962188	0.855376	0.608058	0.80526
s000001884	13107.1	0.992213	0.991259	0.99866	0.99866	1.00035	0.998253	0.759375	0.99866	0.67092	0.721389	0.70146	0.725416	1.07434	1.23933	1.34901	1.17891	1.205	1.23933	0.79107	0.0283363	1.19805	1.18165	0.178089	0.183929	0.907519	1.23933	0.981964	0.966336	0.947986	0.947974	0.996304	0.965097	0.81767	0.947986
s000001907	21998.2	0.712144	0.721577	0.782968	0.698279	0.894905	0.819556	0.537792	0.782968	0.636112	0.663104	0.471616	0.665083	0.745456	0.951911	1.02056	0.856673	0.997032	0.951911	0.712106	0.0823902	1.04819	1.00543	0.37438	0.40892	0.634306	0.951911	0.740998	0.735096	0.754722	0.751833	0.829779	0.807589	0.507479	0.754722
s000001911	27818.4	0.99184	0.999299	0.968894	0.96839	0.996441	0.992506	0.563503	0.968894	0.815435	0.818037	0.35961	0.817741	0.989349	1.16239	1.26939	1.10743	1.17268	1.16239	0.92903	0.0742504	1.1477	1.13157	0.269782	0.287959	0.729024	1.16239	0.857139	0.834189	0.832624	0.832408	0.927323	0.910308	0.562263	0.832624
s000001923	17003.5	0.997745	0.989453	0.968281	0.968281	0.99902	0.99902	0.478332	0.968281	0.684604	0.689325	0.135852	0.686641	0.993203	1.20203	1.30813	1.14522	1.20711	1.20203	0.852082	0.0459959	1.15796	1.14236	0.247448	0.258882	0.558272	1.20203	0.9015	0.839661	0.847805	0.847459	0.987224	0.917567	0.479658	0.847805
s000001934	27699.5	0.955931	0.959866	0.958043	0.957248	0.972375	0.959523	0.56123	0.958043	0.692231	0.718936	0.45126	0.720531	1.01063	1.2241	1.3264	1.14809	1.23769	1.2241	0.883844	0.0916707	1.21931	1.1942	0.382055	0.41027	0.696744	1.2241	0.885166	0.868085	0.858327	0.858175	0.965931	0.892407	0.561726	0.858327
s000001936	28718.4	0.98067	0.997627	0.977449	0.977274	1.00002	0.983624	0.738737	0.977449	0.921044	0.86986	0.313776	0.86653	0.984819	1.16426	1.07378	0.964059	0.987485	1.16426	0.743731	0.106478	1.12519	1.10662	0.516712	0.146276	0.851445	1.16426	0.913495	0.925823	0.908107	0.908025	0.940687	0.977563	0.745942	0.908107
s000001939	28919.8	1.00143	1.00015	0.978967	0.978967	1.00143	0.996372	0.76793	0.978967	0.69142	0.784113	0.323591	0.783399	1.05768	1.19469	1.29715	1.13306	0.869774	1.19469	0.660411	0.299675	1.26477	1.2211	0.722046	0.329302	0.867781	1.19469	0.85766	0.872763	0.839068	0.83905	0.944508	0.900409	0.722492	0.839068
s000001969	8234.84	0.998168	0.999048	1.00085	1.00012	1.0017	0.999263	0.749307	1.00085	0.891718	0.885016	0.364029	0.883963	0.985593	1.25448	1.35495	1.18544	1.19555	1.25448	0.97601	0.0182516	1.2104	1.1993	0.295025	0.313409	0.884576	1.25448	0.943237	0.90517	0.925645	0.92534	0.953549	0.985392	0.787098	0.925645
s000001987	11052.8	0.987985	0.987125	0.989101	0.984456	0.994952	0.972785	0.554611	0.989101	0.731596	0.758516	0.604348	0.761189	1.0448	1.23263	1.34212	1.17231	1.23612	1.23263	0.837709	0.020223	1.1932	1.15944	0.260085	0.274059	0.697394	1.23263	0.923099	0.867833	0.898494	0.897961	0.942225	0.951431	0.579144	0.898494
s000002013	15037.5	0.989699	0.993822	0.990231	0.990165	0.998577	0.996132	0.372549	0.990231	0.634255	0.641456	0.189889	0.638889	0.984087	1.17691	1.28061	1.13421	1.16621	1.17691	0.763896	0.0455691	1.15991	1.13631	0.208955	0.216736	0.439142	1.17691	0.978156	0.901365	0.903237	0.902621	0.995124	0.969445	0.506548	0.903237
s000002014	17616.9	0.884175	0.886247	0.894885	0.893797	1.00126	0.893239	0.44366	0.894885	0.812061	0.803478	0.0773584	0.799111	0.920869	1.27614	1.35694	1.14107	1.28979	1.27614	0.961527	0.459809	1.17612	1.1594	0.403455	0.435678	0.614402	1.27614	0.779815	0.747544	0.76981	0.769592	0.970894	0.80616	0.425754	0.76981
s000002027	35287.8	0.99798	0.994282	0.984997	0.984997	1.00021	1.00012	0.584287	0.984997	0.723914	0.746811	0.439029	0.748072	1.01257	1.26397	1.36484	1.20918	1.23109	1.26397	0.847186	0.0459886	1.20713	1.18386	0.276737	0.291825	0.694132	1.26397	0.880869	0.859324	0.883168	0.883145	0.931721	0.961701	0.617332	0.883168
s000002033	23424.8	0.951564	0.953229	0.936794	0.936239	1.00138	0.994083	0.681359	0.936794	0.802687	0.814849	0.302984	0.813475	0.895797	1.2257	1.31226	1.09943	1.22732	1.2257	0.894729	0.206515	1.17242	1.151	0.361228	0.389497	0.723139	1.2257	0.967877	0.932089	0.911089	0.909606	0.992157	0.96014	0.721873	0.911089
s000002034	24296.9	0.99224	0.994843	0.993691	0.993691	0.99758	0.994871	0.508646	0.993691	0.822763	0.817735	0.102013	0.814542	1.02793	1.28081	1.36824	1.21464	1.21887	1.28081	0.965886	0.170153	1.17274	1.14957	0.394461	0.424604	0.627604	1.28081	0.965023	0.824372	0.933191	0.933185	0.97597	0.986792	0.582082	0.933191
s000002052	36403.6	0.986729	0.98166	0.962665	0.961461	0.989045	0.987999	0.545875	0.962665	0.756742	0.776059	0.455421	0.777068	1.02562	1.20525	1.32161	1.13785	1.28125	1.20525	0.899448	0.239097	1.19998	1.1782	0.312852	0.333014	0.655508	1.20525	0.942368	0.924995	0.906654	0.906651	0.976132	0.963576	0.476425	0.906654
s000002064	30447.7	0.986284	0.987179	0.989363	0.981924	0.999271	0.992755	0.527016	0.989363	0.853691	0.854076	0.274441	0.852204	1.00565	1.22368	1.32491	1.15526	1.18211	1.22368	0.965777	0.0765548	1.18012	1.14994	0.245371	0.258174	0.659928	1.22368	0.938606	0.886066	0.87469	0.874078	0.962795	0.968036	0.528612	0.87469
s000002073	24852.4	0.994502	0.997248	0.970624	0.968853	0.99926	0.992084	0.602266	0.970624	0.789322	0.794641	0.50852	0.794945	1.0367	1.19246	1.29754	1.12819	1.19172	1.19246	0.818562	0.110833	1.1461	1.12129	0.277807	0.291574	0.751844	1.19246	0.973872	0.96427	0.869575	0.869555	0.976586	0.962422	0.794206	0.869575
s000002079	14205.4	0.98454	0.982208	0.997202	0.994199	0.998648	0.958804	0.591529	0.997202	0.845232	0.845767	0.249247	0.842714	1.01586	1.3125	1.43567	1.23558	1.31585	1.3125	0.984116	0.0471098	1.21213	1.20273	0.515688	0.567655	0.647234	1.3125	0.948642	0.944171	0.964056	0.964036	0.9746	0.945905	0.675367	0.964056
s000002081	35102.5	0.99159	0.994638	0.982208	0.981286	0.998019	0.994097	0.555179	0.982208	0.769133	0.779109	0.394311	0.778947	1.02785	1.19587	1.30187	1.14039	1.19145	1.19587	0.900781	0.147144	1.18169	1.15335	0.303857	0.323273	0.711827	1.19587	0.939118	0.873107	0.910422	0.909781	0.973422	0.97247	0.627666	0.910422
s000002099	17614.6	0.961885	0.967662	0.96839	0.967425	0.996037	0.994947	0.523518	0.96839	0.824525	0.817775	0.126374	0.814545	0.989381	1.36109	1.4525	1.25254	1.30711	1.36109	0.974018	0.0524536	1.19229	1.16663	0.274678	0.241478	0.66995	1.36109	0.921875	0.897889	0.921344	0.91745	0.965136	0.978539	0.483958	0.921344
s000002109	18869.2	0.99474	0.995707	0.99584	0.99584	0.997845	0.995963	0.983836	0.99584	1.04028	1.01078	1.03412	1.00792	1.00764	1.26748	1.36367	1.20002	1.20151	1.26748	1.13607	0.075198	1.24601	1.20712	0.986123	0.210033	1.10583	1.26748	0.989177	0.99014	0.991851	0.991851	0.997122	0.992084	0.982663	0.991851
s000002112	13423.7	0.971863	0.980654	0.96681	0.95314	0.996111	0.994671	0.573233	0.96681	0.734211	0.747655	0.339151	0.747316	0.990508	1.21116	1.30823	1.13075	1.17459	1.21116	0.853101	0.066436	1.15648	1.13018	0.252221	0.26485	0.727584	1.21116	0.888409	0.871382	0.841474	0.841459	0.963234	0.915298	0.609012	0.841474
s000002141	30559.3	0.61255	0.617213	0.813405	0.609179	0.953036	0.853753	0.500571	0.813405	0.582905	0.57188	0.177487	0.569237	0.568306	0.7432	0.790257	0.670656	0.765335	0.7432	0.651383	0.0459271	0.821693	0.752982	0.426659	0.598851	0.563701	0.7432	0.754144	0.749061	0.757262	0.753112	0.844266	0.77936	0.673182	0.757262
s000002147	12862.7	0.997078	1.0053	0.997123	0.996385	1.00218	0.992459	0.794036	0.997123	0.744251	0.766694	0.612724	0.769679	1.08943	1.20713	1.31205	1.15307	1.19066	1.20713	0.775512	0.0670773	1.19468	1.1802	0.224092	0.233163	0.927759	1.20713	0.981296	0.977407	0.967007	0.966941	0.99533	0.98431	0.828634	0.967007
s000002161	31195.9	0.998884	0.99696	0.999135	0.999135	0.999776	0.996955	0.863732	0.999135	0.687361	0.753726	0.736504	0.757751	1.10192	1.24466	1.34857	1.1807	1.22102	1.24466	0.679651	0.00819011	1.20692	1.17606	0.199169	0.206373	1.01154	1.24466	0.985834	0.973675	0.971811	0.971783	0.997858	0.988456	0.867777	0.971811
s000002172	27063.4	0.993917	0.996725	0.982684	0.982684	0.999527	0.98931	0.422486	0.982684	0.530031	0.57557	0.537983	0.579034	1.01811	1.18638	1.29259	1.13631	1.18125	1.18638	0.692645	0.052741	1.18345	1.15901	0.12101	0.279695	0.527959	1.18638	0.889733	0.880147	0.853608	0.853602	0.907113	0.965966	0.579702	0.853608
s000002177	21575.5	0.988889	0.995233	0.990181	0.990181	1.00219	0.997924	0.871779	0.990181	0.679708	0.718244	0.658223	0.722904	0.876879	1.19393	1.29629	1.15603	0.956653	1.19393	0.757671	0.0469144	1.24085	1.20684	0.617276	0.690251	0.730276	1.19393	0.952121	0.958586	0.965485	0.965467	0.994903	0.967996	0.867483	0.965485
s000002186	21176	0.980666	0.990347	0.990614	0.990394	0.998359	0.995856	0.823125	0.990614	0.727732	0.788197	0.763136	0.791795	1.10393	1.19126	1.29733	1.13949	1.20676	1.19126	0.615936	0.0618772	1.14543	1.11045	0.250408	0.402822	1.00601	1.19126	0.94009	0.981784	0.951991	0.95157	0.992785	0.970592	0.806053	0.951991
s000002257	15054.7	0.994059	0.996118	0.979224	0.979047	0.997409	0.989276	0.718801	0.979224	0.796488	0.800483	0.61202	0.802012	1.06274	1.23564	1.34338	1.16849	1.25618	1.23564	0.839991	0.123825	1.21664	1.19319	0.294854	0.310727	0.886731	1.23564	0.958151	0.947673	0.884291	0.884291	0.969218	0.968129	0.714787	0.884291
s000002261	18366.2	0.912496	0.911421	0.904397	0.902491	0.996886	0.975611	0.590828	0.904397	0.649606	0.67496	0.531179	0.67735	0.934379	1.24306	1.33535	1.11479	1.25228	1.24306	0.831937	0.156099	1.20298	1.17458	0.297643	0.314218	0.663241	1.24306	0.949525	0.944021	0.938323	0.937958	0.962469	0.974075	0.739817	0.938323
s000002273	9646.36	0.996389	0.990325	0.994592	0.993676	0.997823	0.996579	0.746658	0.994592	0.579198	0.636132	0.628901	0.640434	1.08053	1.24783	1.3736	1.18589	1.25441	1.24783	0.866153	0.0450534	1.23346	1.22934	0.198219	0.205943	0.821716	1.24783	0.943712	0.92991	0.930981	0.930971	0.952736	0.988579	0.76536	0.930981
s000002290	11005.9	0.988006	0.984826	0.974196	0.974105	0.997365	0.997183	0.526615	0.974196	0.948166	0.922669	0.184987	0.919251	1.01761	1.20856	1.28618	1.13369	1.19807	1.20856	1.00645	0.225267	1.13724	1.12251	0.270311	0.282672	0.674911	1.20856	0.958176	0.914043	0.866824	0.866681	0.983305	0.962045	0.702969	0.866824
s000002329	10666.1	0.994848	0.999887	0.995887	0.995887	0.998325	0.994762	0.667158	0.995887	0.887744	0.876527	0.418982	0.875778	1.00762	1.20267	1.29981	1.14513	1.21927	1.20267	0.927033	0.0265546	1.19521	1.16924	0.256996	0.270724	0.842152	1.20267	0.931959	0.91482	0.912473	0.91246	0.947009	0.98022	0.742676	0.912473
s000002330	15021.5	0.993833	1.00026	0.992535	0.992469	0.998149	0.99238	0.535122	0.992535	0.642479	0.640899	0.54366	0.643018	1.02146	1.19513	1.29939	1.1443	1.18649	1.19513	0.759121	0.0242743	1.22118	1.21129	0.201845	0.209766	0.648352	1.19513	0.918318	0.903946	0.914669	0.914561	0.924122	0.990832	0.702543	0.914669
s000002334	29707.4	0.966617	0.972886	0.992791	0.992185	0.997605	0.970642	0.539835	0.992791	0.785272	0.766696	0.303261	0.76414	1.00831	1.2865	1.40572	1.21042	1.28598	1.2865	0.902791	0.102246	1.21693	1.19973	0.382697	0.41379	0.663884	1.2865	0.91864	0.895719	0.969388	0.968948	0.981748	0.977571	0.63423	0.969388
s000002337	22015.4	0.966144	0.948145	0.965618	0.945193	0.993841	0.988105	0.712109	0.965618	0.624257	0.674738	0.632308	0.678832	1.02681	1.18328	1.29303	1.12261	1.21494	1.18328	0.850758	0.0965912	1.21597	1.21176	0.181427	0.187615	0.827124	1.18328	0.900787	0.895096	0.911171	0.910358	0.983484	0.920575	0.711631	0.911171
s000002347	19634.1	0.854001	0.849761	0.994968	0.992498	0.999806	0.998329	0.494753	0.994968	0.47368	0.467243	0.384107	0.469038	0.81076	1.0943	1.19926	1.03939	1.13263	1.0943	0.661291	0.42337	1.19613	1.18451	0.227527	0.241672	0.492929	1.0943	0.896225	0.884264	0.901827	0.901098	0.982422	0.920444	0.662922	0.901827
s000002348	28194.5	0.997586	0.997914	0.982912	0.982675	0.998943	0.996642	0.668234	0.982912	0.89399	0.886143	0.250969	0.884094	1.03522	1.23995	1.34282	1.17328	1.23212	1.23995	0.885112	0.0523903	1.14436	1.12186	0.144343	0.147962	0.799534	1.23995	0.942252	0.916303	0.90101	0.900964	0.991396	0.933331	0.706712	0.90101
s000002371	9824.04	0.95635	0.961974	0.971526	0.958615	0.985505	0.984759	0.693831	0.971526	0.78155	0.790707	0.453293	0.791264	1.01168	1.2331	1.33647	1.16346	1.24911	1.2331	0.920355	0.105014	1.20482	1.16444	0.422364	0.456968	0.853641	1.2331	0.935992	0.928301	0.912635	0.911356	0.944911	0.951987	0.758738	0.912635
s000002443	10406.8	0.977921	0.987674	0.976801	0.975455	0.992704	0.985795	0.588985	0.976801	0.75205	0.769263	0.394491	0.769419	0.962269	1.18626	1.28508	1.1138	1.16997	1.18626	0.888899	0.0394457	1.16381	1.13968	0.304846	0.240037	0.667038	1.18626	0.905259	0.867127	0.890758	0.890739	0.955836	0.945931	0.72021	0.890758
s000002446	8659.27	0.842845	0.847204	0.842643	0.842354	1.00917	1.00437	0.555292	0.842643	0.673726	0.687198	0.60173	0.689991	0.952183	1.1728	1.26489	1.09317	1.15821	1.1728	0.745359	0.0909105	1.13824	1.09476	0.185	0.190231	0.79361	1.1728	0.959786	0.955128	0.944786	0.939742	0.994897	0.979316	0.856385	0.944786
s000002450	9838.35	0.988733	0.987742	0.993027	0.988352	0.99628	0.99445	0.454421	0.993027	0.746057	0.748683	0.113836	0.745317	1.01403	1.21191	1.31302	1.15799	1.19718	1.21191	0.865314	0.0572164	1.16654	1.13894	0.144284	0.215693	0.581221	1.21191	0.96809	0.833388	0.963599	0.962387	0.982943	0.986516	0.497601	0.963599
s000002457	28750.8	0.990382	0.997904	0.994959	0.993591	0.995086	0.995455	0.495139	0.994959	0.862469	0.850336	0.039005	0.846097	1.0135	1.22867	1.33141	1.16176	1.25426	1.22867	0.984105	0.0569029	1.16078	1.13173	0.281486	0.273494	0.690839	1.22867	0.970322	0.855517	0.948006	0.947928	0.992726	0.976901	0.580322	0.948006
s000002471	15289.9	1.00025	0.998291	0.973514	0.973514	1.00204	1.00037	0.705375	0.973514	0.630397	0.661884	0.580257	0.665336	1.06666	1.2229	1.32774	1.15682	1.23078	1.2229	0.7852	0.0707069	1.22198	1.18727	0.142614	0.146369	0.785556	1.2229	0.90046	0.888094	0.886431	0.886361	0.957359	0.93433	0.690025	0.886431
s000002588	23874.4	0.99608	0.994562	0.990995	0.99089	0.997654	0.972383	0.510247	0.990995	0.732732	0.751136	0.588647	0.753571	1.03855	1.19652	1.29904	1.13215	1.17692	1.19652	0.834714	0.0420105	1.18598	1.16739	0.174357	0.184432	0.753337	1.19652	0.930514	0.908111	0.90206	0.90206	0.941015	0.963181	0.673235	0.90206
s000002590	26196.2	0.994994	0.998544	0.970372	0.970169	1.00012	0.999333	0.754399	0.970372	0.840136	0.844216	0.316359	0.843623	1.02838	1.28035	1.36416	1.1948	1.22988	1.28035	0.972918	0.14638	1.21046	1.19669	0.370086	0.396024	0.84322	1.28035	0.91324	0.87469	0.914738	0.914722	0.996847	0.918803	0.661753	0.914738
s000002605	9516.75	0.997983	0.999874	0.98075	0.98075	1.00282	0.993086	0.6445	0.98075	0.788327	0.801332	0.56397	0.803168	1.04126	1.16957	1.2681	1.11653	1.11067	1.16957	0.876506	0.0178663	1.15956	1.14183	0.345911	0.221485	0.752381	1.16957	0.866674	0.848876	0.8129	0.812866	0.916833	0.920422	0.552919	0.8129
s000002670	13157	0.999916	0.998434	1.00026	0.999346	1.00041	0.988427	0.708613	1.00026	0.771728	0.792065	0.593295	0.794312	1.0431	1.23549	1.33112	1.17427	1.21371	1.23549	0.865492	0.0689633	1.18961	1.18137	0.160774	0.165506	0.864044	1.23549	0.980987	0.941826	0.949739	0.94972	0.987985	0.974466	0.788913	0.949739
s000002687	9090.03	0.990506	0.989736	0.957008	0.956183	1.00057	0.967825	0.631798	0.957008	0.826357	0.834279	0.691453	0.836801	1.03108	1.20069	1.30118	1.13525	1.23273	1.20069	0.899945	0.227985	1.20005	1.18817	0.27316	0.289284	0.768686	1.20069	0.859162	0.847114	0.819317	0.819282	0.902346	0.919789	0.687976	0.819317
s000002689	14000.3	0.991724	0.994438	0.993129	0.992081	0.995272	0.989057	0.53334	0.993129	0.765207	0.769371	0.323268	0.767651	1.01182	1.23403	1.33556	1.16778	1.21957	1.23403	0.929673	0.0776262	1.18962	1.16994	0.16127	0.156038	0.651117	1.23403	0.927153	0.840619	0.884201	0.884154	0.990806	0.971789	0.536709	0.884201
s000002710	22342.6	1.00049	0.997987	0.994802	0.994399	1.00181	0.999815	0.572865	0.994802	0.689857	0.71094	0.507992	0.712981	1.0489	1.20542	1.31275	1.15471	1.19427	1.20542	0.839214	0.0471282	1.20763	1.19467	0.147205	0.177381	0.691304	1.20542	0.903576	0.868837	0.905087	0.904834	0.922481	0.99154	0.634371	0.905087
s000002721	33599.4	0.999464	0.996622	1.00018	1.00009	1.00018	0.99749	0.725595	1.00018	0.84324	0.848082	0.41572	0.847991	1.02021	1.25153	1.34414	1.17911	1.23345	1.25153	0.973795	0.0776672	1.20726	1.20557	0.182347	0.188285	0.857014	1.25153	0.97053	0.913739	0.943776	0.943628	0.994081	0.985376	0.693476	0.943776
s000002736	12181.1	1.00102	1.00467	1.00141	1.00114	1.00281	0.996842	0.654111	1.00141	0.96798	0.952235	0.489892	0.951327	1.05025	1.17199	1.28319	1.12351	1.20699	1.17199	0.861948	0.109711	1.15458	1.13814	0.26176	0.29843	0.833748	1.17199	0.948428	0.949421	0.727995	0.727948	0.972945	0.879519	0.679261	0.727995
s000002749	22305.3	0.99471	0.991527	0.977554	0.977225	0.997512	0.993045	0.654372	0.977554	0.901951	0.88589	0.460251	0.88463	1.01488	1.21291	1.30237	1.13784	1.22238	1.21291	0.922988	0.149535	1.18431	1.15469	0.263242	0.261029	0.788763	1.21291	0.934121	0.915991	0.899173	0.898998	0.995423	0.933926	0.6829	0.899173
s000002774	28728	0.993575	1.00129	0.985709	0.985709	1.00009	0.990559	0.814841	0.985709	0.667279	0.729843	0.702619	0.733132	1.08493	1.1921	1.29188	1.10978	1.22525	1.1921	0.612739	0.0516968	1.16033	1.14311	0.227316	0.236311	0.936808	1.1921	0.982864	0.944978	0.950161	0.950152	0.992605	0.985612	0.839767	0.950161
s000002814	9041.13	0.984394	0.945239	0.978937	0.978937	0.997611	0.988744	0.794022	0.978937	0.552828	0.66146	0.638873	0.665277	1.02076	1.20196	1.31432	1.14751	1.24393	1.20196	0.688969	0.160574	1.24121	1.22853	0.178916	0.184879	0.914517	1.20196	0.912976	0.906187	0.907302	0.907293	0.973017	0.936904	0.749234	0.907302
s000002818	16004.1	0.994168	0.997511	0.996751	0.992814	1.00687	1.00342	0.69297	0.996751	0.658815	0.683593	0.582242	0.686575	1.00402	1.21471	1.31189	1.1579	1.18266	1.21471	0.762947	0.0539374	1.172	1.14558	0.203981	0.211553	0.787395	1.21471	0.972173	0.961145	0.966862	0.966681	0.981103	0.990132	0.861105	0.966862
s000002822	18009	0.946128	0.948197	0.945031	0.945031	0.995673	0.99223	0.70014	0.945031	0.581295	0.657685	0.666306	0.661067	1.00261	1.19536	1.29538	1.13805	1.17817	1.19536	0.65799	0.0545105	1.17536	1.15393	0.21573	0.228936	0.824626	1.19536	0.888275	0.874344	0.863098	0.863094	0.913226	0.963539	0.695257	0.863098
s000002826	10088.7	0.955074	0.980325	0.956932	0.955792	0.96848	0.956932	0.72561	0.956932	0.658589	0.690046	0.661179	0.693404	1.04479	1.13102	1.18876	1.05003	1.12386	1.13102	0.734875	0.0938463	1.19238	1.16328	0.210302	0.131897	0.828718	1.13102	0.938567	0.928552	0.942486	0.942446	0.977771	0.949777	0.755376	0.942486
s000002829	26215.9	0.967773	0.957836	0.931624	0.926901	0.983705	0.98153	0.591684	0.931624	0.818215	0.814437	0.154384	0.811293	0.918969	1.19016	1.2694	1.11636	1.15111	1.19016	0.924938	0.166993	1.17207	1.16307	0.444808	0.484723	0.603634	1.19016	0.788657	0.699193	0.781175	0.780228	0.938455	0.836844	0.448964	0.781175
s000002831	19211.4	0.999123	1.00041	1.00009	0.998156	1.00195	0.987268	0.645739	1.00009	0.725261	0.762481	0.7324	0.766691	1.0474	1.26597	1.37614	1.18615	1.26075	1.26597	0.842567	0.120291	1.18574	1.16195	0.272395	0.287886	0.778314	1.26597	0.900581	0.909329	0.855426	0.854646	0.937769	0.942438	0.518587	0.855426
s000002869	18706.7	0.99685	0.9982	0.994227	0.994227	0.998931	0.99583	0.773864	0.994227	0.61286	0.677635	0.690502	0.681877	1.11542	1.22479	1.33111	1.16677	1.19844	1.22479	0.716989	0.0220878	1.19609	1.16915	0.284777	0.300416	0.943378	1.22479	0.912458	0.903033	0.890175	0.890162	0.923737	0.987327	0.762604	0.890175
s000002873	13027.9	1.00027	0.999637	0.996285	0.996285	1.00104	0.966042	0.481984	0.996285	0.774782	0.792212	0.617093	0.794237	1.02614	1.19243	1.30411	1.13715	1.21602	1.19243	0.845285	0.0379114	1.17871	1.15821	0.145521	0.238164	0.623421	1.19243	0.88459	0.865878	0.847064	0.847058	0.904284	0.958767	0.663711	0.847064
s000002885	24442.5	0.967221	0.967825	0.970368	0.966495	0.998625	0.993449	0.542436	0.970368	0.754685	0.756808	0.235835	0.75511	1.00014	1.21032	1.30898	1.14894	1.19562	1.21032	0.853317	0.0406901	1.14371	1.10905	0.125204	0.128102	0.648792	1.21032	0.936615	0.898774	0.890159	0.888065	0.957502	0.968598	0.609445	0.890159
s000002886	18527.3	0.941576	0.977064	0.953585	0.950338	0.995398	0.991493	0.529126	0.953585	0.737469	0.747027	0.227983	0.745443	0.997124	1.21254	1.31515	1.12913	1.21387	1.21254	0.922541	0.240348	1.20546	1.17919	0.410927	0.442901	0.677759	1.21254	0.88715	0.823763	0.865308	0.864474	0.905718	0.906853	0.568524	0.865308
s000002890	10759.2	0.949585	0.948865	0.975493	0.950522	0.990799	0.962079	0.569266	0.975493	0.713279	0.743992	0.59499	0.746816	0.973323	1.13573	1.23918	1.08881	1.1378	1.13573	0.805663	0.0677073	1.15092	1.12474	0.247786	0.262441	0.70525	1.13573	0.926367	0.876009	0.908412	0.907675	0.938912	0.94933	0.544061	0.908412
s000002894	9641.95	0.995501	1.00154	0.977134	0.977134	0.996909	0.985985	0.857251	0.977134	0.835961	0.829175	0.595011	0.830746	1.03174	1.24015	1.35894	1.16794	1.24802	1.24015	0.797773	0.428274	1.20089	1.18007	0.589067	0.658697	0.968954	1.24015	0.960876	0.958182	0.952346	0.952337	0.998721	0.952899	0.859122	0.952346
s000002929	14758.1	0.954675	0.959367	0.919299	0.909225	0.985161	0.978046	0.632841	0.919299	0.771762	0.792965	0.434962	0.793238	1.02026	1.2644	1.36658	1.17629	1.26707	1.2644	0.877036	0.299275	1.18756	1.16123	0.441651	0.475932	0.781771	1.2644	0.950132	0.920339	0.906648	0.90467	0.967492	0.958954	0.707677	0.906648
s000002972	33780	0.969092	0.984552	0.982652	0.979648	0.995875	0.975094	0.632926	0.982652	0.895535	0.875813	0.426223	0.87492	0.994049	1.22624	1.33687	1.1535	1.22569	1.22624	0.925231	0.125056	1.18152	1.16785	0.396099	0.435562	0.791202	1.22624	0.897534	0.873314	0.883036	0.882607	0.924505	0.952535	0.643644	0.883036
s000002995	22599.6	0.977836	1.00151	1.00062	1.00054	1.00069	1.00045	0.496655	1.00062	0.799471	0.786006	0.0612966	0.781226	0.964864	1.29894	1.3994	1.19022	1.25458	1.29894	0.883307	0.0864274	1.17521	1.1347	0.20664	0.127439	0.526698	1.29894	0.936474	0.953546	0.857469	0.857455	0.990795	0.918916	0.451382	0.857469
s000002996	24283.7	0.996778	0.997117	0.997406	0.996211	1.00144	0.986032	0.635702	0.997406	0.804473	0.816273	0.492527	0.817028	0.998953	1.21805	1.3213	1.14754	1.22001	1.21805	0.919242	0.0439059	1.19451	1.17527	0.253326	0.266407	0.794308	1.21805	0.927119	0.915691	0.896904	0.896738	0.954523	0.972478	0.726333	0.896904
s000003009	33459.9	0.999673	0.999112	0.999974	0.999974	1.00014	0.976515	0.633078	0.999974	0.679541	0.70428	0.59948	0.707262	1.04006	1.21546	1.31558	1.15581	1.19699	1.21546	0.798684	0.0144539	1.20544	1.17451	0.186977	0.193482	0.742957	1.21546	0.931521	0.890756	0.910639	0.910616	0.949052	0.973294	0.612313	0.910639
s000003048	13310.3	0.996845	1.00045	0.997746	0.997746	0.998122	0.988931	0.637006	0.997746	0.883461	0.880885	0.506938	0.881661	1.05831	1.29727	1.38761	1.22118	1.27653	1.29727	0.970115	0.199396	1.19251	1.17089	0.548244	0.618808	0.895087	1.29727	0.913257	0.902224	0.821274	0.821264	0.919322	0.973671	0.738845	0.821274
s000003058	9856.53	0.989905	0.995942	0.831652	0.83155	1.00365	0.999899	0.726222	0.831652	0.664275	0.695907	0.572676	0.699217	0.928859	0.915419	0.989595	0.858127	0.919676	0.915419	0.570307	0.568905	1.11274	1.09787	0.395635	0.413054	0.656314	0.915419	0.9829	0.977076	0.868997	0.868984	0.989934	0.991127	0.909483	0.868997
s000003063	19353.8	0.997473	0.999566	0.993624	0.993314	1.0007	0.991754	0.667022	0.993624	0.877764	0.874873	0.363833	0.873729	1.01622	1.26379	1.36478	1.19272	1.21374	1.26379	0.94956	0.0444677	1.17043	1.13267	0.458926	0.29403	0.835202	1.26379	0.942176	0.924792	0.892188	0.892178	0.969142	0.953889	0.703482	0.892188
s000003098	41666.7	0.966417	0.942225	0.970317	0.967761	0.998733	0.992358	0.529795	0.970317	0.757364	0.759955	0.374571	0.75955	0.980502	1.22845	1.32491	1.16738	1.20039	1.22845	0.897304	0.0588889	1.18306	1.1558	0.282703	0.298211	0.666575	1.22845	0.934517	0.879013	0.901481	0.899568	0.97042	0.955524	0.567907	0.901481
s000003103	17553.8	0.973001	0.968216	0.974786	0.972944	0.997231	0.965557	0.502376	0.974786	0.687979	0.69608	0.471599	0.696714	1.01967	1.20062	1.30932	1.15345	1.20876	1.20062	0.791317	0.0453317	1.19086	1.15313	0.192098	0.198965	0.620696	1.20062	0.935108	0.748212	0.931924	0.931839	0.966334	0.947112	0.569162	0.931924
s000003120	11983.2	0.99569	0.995794	0.995293	0.995127	0.998214	0.968089	0.605728	0.995293	0.570517	0.68086	0.672262	0.683602	1.06212	1.20857	1.32332	1.15825	1.20759	1.20857	0.702336	0.0333474	1.20695	1.17952	0.217179	0.226726	0.705981	1.20857	0.918113	0.873511	0.896511	0.896474	0.926143	0.968861	0.600755	0.896511
s000003159	31103.4	0.905284	0.900952	0.925965	0.899832	0.972016	0.905946	0.616575	0.925965	0.702369	0.725276	0.555067	0.726925	0.953306	1.15201	1.26484	1.08313	1.18036	1.15201	0.868139	0.0747561	1.17951	1.15358	0.386186	0.41723	0.711031	1.15201	0.850378	0.846737	0.86991	0.864215	0.916281	0.858388	0.574855	0.86991
s000003173	17087.2	0.997478	1.00122	0.995137	0.995137	0.998209	0.995956	0.903299	0.995137	1.11648	0.999251	0.198381	0.993608	1.07464	1.20372	1.35785	1.14926	0.63576	1.20372	0.269489	0.0408172	1.06798	1.05926	0.088404	0.100514	1.02109	1.20372	0.968188	0.980804	0.975346	0.975336	0.988696	0.990263	0.909459	0.975346
s000003193	19097.7	0.870209	0.885014	0.860736	0.860736	1.00163	0.88196	0.643306	0.860736	0.748831	0.751828	0.310691	0.750976	0.869237	1.14302	1.24373	1.04812	1.10103	1.14302	0.940203	0.42752	1.23239	1.22511	0.430006	0.486392	0.746096	1.14302	0.61544	0.5782	0.614777	0.614763	0.802713	0.617238	0.431064	0.614777
s000003201	9264.66	0.964829	0.975919	0.969245	0.96563	0.997776	0.984104	0.537388	0.969245	0.751962	0.769157	0.626816	0.772126	1.00079	1.20665	1.30839	1.15251	1.17309	1.20665	0.816396	0.0589978	1.16964	1.14515	0.19579	0.353822	0.783002	1.20665	0.851099	0.844563	0.818757	0.818303	0.867715	0.961104	0.623148	0.818757
s000003222	23337.5	0.98033	0.981862	0.945783	0.945726	0.999052	0.988447	0.654635	0.945783	0.823957	0.817638	0.357114	0.816996	0.990096	1.19322	1.30468	1.13324	1.19404	1.19322	0.942823	0.154779	1.19762	1.18789	0.504572	0.558187	0.814306	1.19322	0.847136	0.803138	0.864191	0.864179	0.975916	0.880482	0.709497	0.864191
s000003303	19775.9	0.990431	0.994982	0.9913	0.990693	0.993204	0.972185	0.617696	0.9913	0.907777	0.900472	0.428914	0.898489	0.99866	1.16186	1.24441	1.09574	1.16299	1.16186	0.91308	0.0407186	1.14528	1.12535	0.190176	0.152813	0.791478	1.16186	0.958131	0.939523	0.869742	0.869503	0.972637	0.927861	0.624325	0.869742
s000003319	18993.9	0.996641	0.994693	0.997589	0.997589	0.999537	0.994307	0.819093	0.997589	0.971633	0.908089	0.555849	0.906848	1.10766	1.21843	1.34296	1.15841	1.15781	1.21843	0.631686	0.124249	1.14407	1.1342	0.265096	0.295112	0.976336	1.21843	0.945271	0.93719	0.935966	0.93596	0.952945	0.990337	0.819694	0.935966
s000003350	30751	0.988285	0.989619	0.990047	0.988545	1.00064	0.991538	0.644751	0.990047	0.910727	0.902838	0.239581	0.900077	0.984554	1.20012	1.30559	1.14118	1.23665	1.20012	0.984834	0.0764822	1.1573	1.13612	0.311483	0.325121	0.734371	1.20012	0.954256	0.926083	0.895033	0.893695	0.986228	0.958894	0.686596	0.895033
s000003358	21306.1	0.996822	1.00045	0.991608	0.991483	0.99785	0.996755	0.466771	0.991608	0.900283	0.88243	0.409301	0.881799	1.06326	1.23428	1.34072	1.17262	1.22429	1.23428	0.95935	0.166954	1.16728	1.13446	0.400804	0.434442	0.776415	1.23428	0.944982	0.945117	0.730146	0.73011	0.957917	0.972086	0.720901	0.730146
s000003365	11421.3	0.969997	0.970018	0.962853	0.960182	0.999685	0.990695	0.81611	0.962853	0.785727	0.755904	0.579875	0.758707	1.03866	1.2594	1.33944	1.18892	1.20335	1.2594	0.866915	0.161227	1.20507	1.18578	0.341482	0.362037	0.97802	1.2594	0.948126	0.932921	0.930104	0.929865	0.980721	0.949653	0.815037	0.930104
s000003388	9951.11	0.754301	0.773319	0.806493	0.760201	0.908814	0.844279	0.462374	0.806493	0.79472	0.796456	0.435431	0.79587	0.863567	1.17186	1.26089	1.06995	1.20968	1.17186	0.896546	0.415005	1.16267	1.09792	0.745394	0.937035	0.730534	1.17186	0.768723	0.784702	0.77424	0.762385	0.818885	0.783165	0.586567	0.77424
s000003423	9055.16	0.960406	0.955657	0.960663	0.960442	1.00141	0.986836	0.697581	0.960663	0.839156	0.838057	0.551852	0.839118	1.05823	1.21033	1.28808	1.13952	1.16332	1.21033	0.81079	0.192739	1.18207	1.16778	0.275014	0.288319	0.959514	1.21033	0.964119	0.950655	0.938532	0.935464	0.990318	0.983191	0.831616	0.938532
s000003430	8135.68	1.00465	1.00611	1.0018	1.0018	1.00465	0.992887	0.827612	1.0018	0.926063	0.885999	0.575517	0.885483	1.02676	1.2062	1.15562	1.0286	1.08013	1.2062	0.808433	0.0316114	1.16445	1.14563	0.525313	0.204013	0.956686	1.2062	0.971706	0.959484	0.966089	0.96605	0.988154	0.987786	0.887965	0.966089
s000003432	9921.36	0.965831	0.963009	0.948596	0.948596	1.01028	0.96946	0.692885	0.948596	0.737799	0.764022	0.636337	0.766958	1.07455	1.25001	1.2845	1.12915	1.16716	1.25001	0.853568	0.359061	1.20185	1.18941	0.510708	0.558727	0.873937	1.25001	0.972785	0.932375	0.956934	0.956871	0.979586	0.97522	0.790055	0.956934
s000003439	30214.2	0.986578	0.996433	0.954824	0.954642	1.00376	0.996833	0.660092	0.954824	0.846053	0.842805	0.487144	0.842818	0.987713	1.16884	1.26968	1.07768	1.17426	1.16884	0.893566	0.0287597	1.17891	1.12396	0.416166	0.454122	0.932138	1.16884	0.895459	0.88811	0.770371	0.770265	0.982799	0.891624	0.746871	0.770371
s000003442	31656.3	0.998376	0.997878	0.997746	0.997167	0.999055	0.994415	0.644046	0.997746	0.622739	0.662888	0.590571	0.66754	1.06681	1.32186	1.4307	1.23298	1.32731	1.32186	0.788862	0.0613723	1.25171	1.22135	0.126511	0.129422	0.798343	1.32186	0.936499	0.900753	0.936616	0.93636	0.960489	0.984861	0.612429	0.936616
s000003458	12742.1	0.995303	0.993753	0.995192	0.994642	1.00042	0.997337	0.614355	0.995192	0.886575	0.878156	0.29143	0.876528	1.04993	1.21611	1.31936	1.14976	1.17644	1.21611	0.936459	0.0574547	1.16129	1.14496	0.335227	0.355859	0.877444	1.21611	0.983196	0.929032	0.907766	0.907486	0.995415	0.986448	0.716254	0.907766
s000003580	11560.8	0.992576	0.997679	0.977625	0.977625	0.998184	0.99481	0.6851	0.977625	0.648689	0.674005	0.613703	0.677915	1.01567	1.19146	1.29453	1.13525	1.16898	1.19146	0.79945	0.0352133	1.2236	1.19385	0.238343	0.227366	0.83366	1.19146	0.892217	0.859376	0.861429	0.861424	0.945583	0.935894	0.658334	0.861429
s000003602	26411.2	0.981962	0.996142	0.988872	0.988872	1.0012	0.992533	0.590594	0.988872	0.812585	0.809722	0.31238	0.807952	1.01945	1.20387	1.30469	1.14566	1.19426	1.20387	0.945818	0.0449126	1.19973	1.1793	0.15818	0.100656	0.740983	1.20387	0.942087	0.912329	0.939255	0.939203	0.973096	0.961768	0.677792	0.939255
s000003609	22014.7	0.925972	0.941427	0.937536	0.931162	0.976525	0.950906	0.529033	0.937536	0.734914	0.756015	0.363695	0.756328	0.986302	1.14812	1.23705	1.10149	1.13333	1.14812	0.965036	0.412751	1.19156	1.17864	0.45899	0.500478	0.695933	1.14812	0.88532	0.893499	0.879971	0.879734	0.931872	0.899794	0.635464	0.879971
s000003714	17323.8	0.989081	1.00053	0.925359	0.925157	0.993454	0.992357	0.515628	0.925359	0.739258	0.739624	0.0614854	0.735306	0.943611	1.19138	1.28589	1.11622	1.18731	1.19138	0.926063	0.0574565	1.16016	1.1515	0.269559	0.284057	0.547838	1.19138	0.798198	0.691085	0.77927	0.779262	0.991932	0.805115	0.406265	0.77927
s000003718	16023.3	0.988691	0.990782	0.992644	0.98996	0.995244	0.98793	0.666775	0.992644	0.751319	0.773237	0.533175	0.775383	1.02466	1.24744	1.35805	1.18588	1.22071	1.24744	0.937639	0.0675518	1.2313	1.20956	0.344041	0.368346	0.858012	1.24744	0.953995	0.918478	0.870989	0.870981	0.974683	0.970667	0.682489	0.870989
s000003729	17080.9	0.988132	0.989171	0.991659	0.988586	0.994001	0.99242	0.622286	0.991659	0.852004	0.846098	0.0420206	0.843545	1.01987	1.3794	1.51048	1.27598	1.36775	1.3794	1.19593	0.105502	1.25323	1.27691	0.373461	0.402169	0.722309	1.3794	0.969442	0.915274	0.96596	0.965514	0.98384	0.981664	0.559083	0.96596
s000003731	17163.4	0.990243	0.991175	0.988611	0.987213	0.996807	0.993991	0.48164	0.988611	0.651088	0.670676	0.371353	0.67111	1.01576	1.25253	1.34916	1.18444	1.22459	1.25253	0.840278	0.0455191	1.19396	1.18329	0.15064	0.142925	0.601659	1.25253	0.946358	0.921587	0.929874	0.929868	0.962589	0.985412	0.652817	0.929874
s000003849	17832.5	0.995402	0.997701	0.995962	0.995738	0.997533	0.997465	0.489613	0.995962	0.664864	0.672536	0.556667	0.674891	1.03329	1.19932	1.30332	1.144	1.19622	1.19932	0.775093	0.0288557	1.19855	1.16872	0.129411	0.356306	0.591991	1.19932	0.933619	0.862517	0.914755	0.914541	0.941178	0.990889	0.504212	0.914755
s000003851	32542.9	0.987449	0.990929	0.993438	0.991451	0.996122	0.978136	0.603617	0.993438	0.785107	0.806701	0.597703	0.808688	1.02595	1.18818	1.29618	1.1396	1.19293	1.18818	0.807102	0.0741136	1.178	1.13791	0.214322	0.223849	0.768702	1.18818	0.925161	0.909451	0.880427	0.880132	0.935848	0.955614	0.566498	0.880427
s000003852	19094.3	0.981486	0.99941	0.993003	0.992951	0.993946	0.941958	0.598308	0.993003	0.906812	0.908656	0.686794	0.909342	1.02456	1.26508	1.37803	1.17554	1.28802	1.26508	0.872753	0.0550944	1.181	1.15441	0.213736	0.400525	0.739571	1.26508	0.90178	0.916781	0.892989	0.892986	0.939765	0.925032	0.486074	0.892989
s000003880	9006.39	0.990699	0.999359	0.99638	0.995473	0.996824	0.993863	0.462166	0.99638	0.616958	0.650405	0.540517	0.653263	1.03706	1.17672	1.27986	1.12556	1.15564	1.17672	0.740505	0.0450415	1.18044	1.1516	0.117914	0.268069	0.579246	1.17672	0.91133	0.84244	0.901184	0.901174	0.922978	0.982824	0.552539	0.901184
s000003921	13066.1	0.986924	0.995439	0.991127	0.990668	0.9985	0.993602	0.478125	0.991127	0.642948	0.663755	0.339354	0.663717	1.0202	1.18372	1.28889	1.12403	1.1667	1.18372	0.804332	0.0659883	1.17159	1.14921	0.234288	0.24506	0.586436	1.18372	0.923722	0.905114	0.925217	0.925211	0.941094	0.987158	0.621247	0.925217
s000003937	22317.5	0.976749	0.980793	0.9816	0.979478	0.995602	0.976073	0.569658	0.9816	0.780733	0.791759	0.364862	0.790959	0.974561	1.16501	1.26499	1.10624	1.14234	1.16501	0.869241	0.0334009	1.1575	1.12191	0.282494	0.254448	0.676313	1.16501	0.915147	0.857984	0.848728	0.847712	0.961643	0.919969	0.624326	0.848728
s000003969	15070.7	0.999068	0.999117	0.99935	0.99935	0.99935	0.970817	0.915893	0.99935	0.856563	0.870033	0.801662	0.872261	1.09924	1.23293	1.34447	1.17321	1.08329	1.23293	0.746274	0.745945	1.24411	1.17925	0.619664	0.545718	1.06768	1.23293	0.921335	0.969966	0.885216	0.885205	0.99834	0.959707	0.859829	0.885216
s000003970	12216.1	0.988818	0.990701	0.987508	0.987508	0.999296	0.986199	0.798905	0.987508	0.521113	0.600346	0.64195	0.604414	1.06523	1.25177	1.32968	1.17136	1.22457	1.25177	0.582128	0.123681	1.24006	1.20699	0.107114	0.14602	0.923626	1.25177	0.931204	0.916093	0.914037	0.914029	0.938122	0.969441	0.753509	0.914037
s000003974	21891.9	1.00048	1.00008	0.999467	0.999467	1.0011	1.00041	0.910808	0.999467	0.797661	0.839478	0.832797	0.841832	1.13486	1.24309	1.35549	1.18117	1.14713	1.24309	0.583697	0.646547	1.20406	1.16296	0.57406	0.636613	1.06569	1.24309	0.94052	0.965256	0.941579	0.941569	0.97879	0.981968	0.866278	0.941579
s000003981	21843	0.984057	0.991782	0.927742	0.927742	0.991668	0.986251	0.567959	0.927742	0.853922	0.846635	0.0576398	0.843476	0.946531	1.20313	1.31677	1.13612	1.2109	1.20313	0.988546	0.322679	1.18375	1.16224	0.450634	0.490448	0.596603	1.20313	0.790035	0.77153	0.769427	0.769405	0.983546	0.803507	0.476477	0.769427
s000003982	20201.1	0.99215	0.997992	0.997274	0.996408	0.999931	0.99762	0.390401	0.997274	0.73468	0.718156	0.00707837	0.713186	1.02485	1.23967	1.3328	1.17231	1.20666	1.23967	0.905673	0.169037	1.19959	1.19175	0.228797	0.239709	0.49846	1.23967	0.975913	0.885534	0.972327	0.972308	0.983465	0.982326	0.406263	0.972327
s000003984	21249.2	0.987796	0.988655	0.98911	0.987604	0.996452	0.984075	0.59213	0.98911	0.852475	0.848052	0.466279	0.848053	1.0343	1.19415	1.30079	1.13809	1.21729	1.19415	0.927145	0.077508	1.18485	1.17552	0.29315	0.309904	0.773582	1.19415	0.970203	0.934595	0.921912	0.921766	0.994229	0.953186	0.670792	0.921912
s000003996	14215	0.991822	0.995216	0.988158	0.98688	0.997937	0.991751	0.687525	0.988158	0.896312	0.888394	0.345128	0.887011	1.00214	1.22315	1.32672	1.15592	1.20502	1.22315	0.981426	0.0462926	1.16202	1.15045	0.29137	0.308475	0.850061	1.22315	0.966662	0.918899	0.95011	0.94956	0.979151	0.980874	0.785648	0.95011
s000004040	10735.4	0.996817	0.995839	0.987518	0.987518	1.0013	0.997187	0.770619	0.987518	0.81443	0.831591	0.602143	0.834157	1.08872	1.17633	1.28502	1.12716	1.13993	1.17633	0.880839	0.0413546	1.16702	1.14599	0.422165	0.155095	0.916655	1.17633	0.977298	0.961032	0.896468	0.896339	0.990466	0.963059	0.780491	0.896468
s000004142	12762.4	0.832964	0.840329	0.870052	0.834218	0.946029	0.934589	0.48928	0.870052	0.764503	0.762743	0.147592	0.760052	0.866578	1.1457	1.23309	1.07169	1.15557	1.1457	0.903997	0.0553912	1.09354	1.05842	0.377966	0.406763	0.665475	1.1457	0.767399	0.736391	0.756559	0.749424	0.816047	0.830433	0.511498	0.756559
s000004148	17435.9	0.95264	0.984027	0.974994	0.974496	0.987764	0.976925	0.56872	0.974994	0.835502	0.833935	0.226288	0.831692	1.00243	1.20512	1.3031	1.13201	1.15906	1.20512	0.947225	0.126266	1.17129	1.11847	0.460724	0.321182	0.755894	1.20512	0.87992	0.854969	0.891437	0.891425	0.968466	0.956474	0.630912	0.891437
s000004192	9218.85	0.994522	0.997885	0.989966	0.989966	0.996312	0.98353	0.598992	0.989966	0.849264	0.839607	0.731585	0.840946	1.05865	1.18646	1.29069	1.13237	1.1955	1.18646	0.7798	0.255657	1.20277	1.13986	0.325723	0.403338	0.786974	1.18646	0.915979	0.911255	0.903471	0.903471	0.931057	0.978063	0.716248	0.903471
s000004234	15846.3	0.965577	0.968039	0.969343	0.962201	0.988338	0.981943	0.646381	0.969343	0.686234	0.708263	0.583259	0.711095	0.968073	1.22474	1.31907	1.15839	1.20795	1.22474	0.832691	0.272499	1.19534	1.15941	0.386507	0.418031	0.770634	1.22474	0.882873	0.854478	0.851959	0.850825	0.898923	0.938517	0.583682	0.851959
s000004265	15251	0.99408	0.994687	0.995692	0.995692	0.998544	0.934013	0.548367	0.995692	0.659997	0.710527	0.665319	0.713023	1.0436	1.22463	1.32982	1.16089	1.21439	1.22463	0.78319	0.040152	1.20723	1.174	0.174216	0.180138	0.631706	1.22463	0.906625	0.870282	0.906275	0.906259	0.924699	0.949152	0.566801	0.906275
s000004278	18533.9	0.990606	0.998727	0.995561	0.995561	0.995813	0.995274	0.204912	0.995561	0.619502	0.629404	0.0194582	0.625225	1.04358	1.36909	1.4148	1.25305	1.32651	1.36909	0.840149	0.245619	1.18254	1.15816	0.292457	0.306817	0.310126	1.36909	0.978689	0.984048	0.992445	0.992438	0.996014	0.994943	0.225382	0.992445
s000004281	23953.5	0.992488	0.999658	0.995942	0.995942	0.995942	0.987865	0.706029	0.995942	0.928689	0.910912	0.291892	0.909796	1.04888	1.2533	1.36423	1.17832	1.31231	1.2533	1.03972	0.0991853	1.21884	1.22061	0.522819	0.574885	0.794461	1.2533	0.972853	0.896716	0.970155	0.970139	0.994817	0.981054	0.617495	0.970155
s000004282	17781.2	0.977457	0.980241	0.972311	0.969621	0.990345	0.986596	0.615539	0.972311	0.912477	0.906653	0.220098	0.904453	1.01781	1.33502	1.43393	1.21222	1.30689	1.33502	1.0142	0.162028	1.1709	1.16057	0.34331	0.365249	0.8408	1.33502	0.938922	0.907962	0.913406	0.912636	0.956453	0.971855	0.729657	0.913406
s000004286	23382.9	0.990608	0.989699	0.976085	0.9759	0.995629	0.982757	0.644344	0.976085	0.628232	0.662594	0.605005	0.666289	1.05627	1.20387	1.31034	1.14384	1.216	1.20387	0.769418	0.0913507	1.21524	1.18386	0.214841	0.223392	0.783045	1.20387	0.936372	0.917534	0.866636	0.866525	0.996622	0.931626	0.630588	0.866636
s000004287	9167.31	0.999836	0.991492	0.995419	0.995419	1.00087	0.995601	0.831076	0.995419	0.610421	0.677665	0.688374	0.681794	1.05941	1.2097	1.31571	1.14429	1.19572	1.2097	0.675038	0.0510084	1.19456	1.17983	0.134196	0.19234	0.895375	1.2097	0.937823	0.910036	0.930362	0.930355	0.945673	0.979019	0.81366	0.930362
s000004602	22686.2	0.995313	0.985748	0.86275	0.861957	0.997796	0.992168	0.845038	0.86275	0.733467	0.832709	0.732856	0.835906	1.05461	1.20739	1.31743	1.08982	1.24039	1.20739	0.773967	0.448848	1.19412	1.18406	0.422203	0.449442	0.961349	1.20739	0.943722	0.911161	0.859744	0.859661	0.969438	0.978323	0.746909	0.859744
s000004603	28457.9	0.839554	0.849762	0.85385	0.822728	0.922326	0.904908	0.528319	0.85385	0.735383	0.741212	0.319738	0.740258	0.867711	1.10264	1.19326	0.991334	1.12434	1.10264	0.834699	0.214032	1.12842	1.08874	0.364852	0.398841	0.702103	1.10264	0.775193	0.783963	0.74806	0.744808	0.813779	0.836983	0.577709	0.74806
s000004613	17531.7	0.983308	0.991037	0.969343	0.968278	0.989117	0.988033	0.709746	0.969343	0.487078	0.564799	0.593679	0.56861	1.043	1.16847	1.27369	1.11188	1.18069	1.16847	0.595792	0.0357306	1.24836	1.21783	0.189221	0.195925	0.875915	1.16847	0.95636	0.963614	0.940859	0.940848	0.989806	0.931904	0.738192	0.940859
s000004645	21495.8	0.952689	0.954027	0.964517	0.954314	0.982676	0.951147	0.53607	0.964517	0.733731	0.750691	0.410621	0.75109	0.936001	1.15396	1.25224	1.08821	1.14681	1.15396	0.869291	0.128575	1.1615	1.14392	0.317066	0.340273	0.653629	1.15396	0.906993	0.882242	0.906011	0.903891	0.925739	0.947313	0.597811	0.906011
s000004659	15872.4	0.951461	0.951524	0.9508	0.949319	0.998198	0.988088	0.658663	0.9508	0.72601	0.759966	0.621808	0.763536	0.94225	1.16114	1.26127	1.0894	1.18167	1.16114	0.802038	0.0305078	1.16169	1.12811	0.0629176	0.258179	0.771113	1.16114	0.967663	0.966931	0.915199	0.913838	0.991581	0.971586	0.855288	0.915199
s000004670	37235.6	0.993473	0.995487	0.994865	0.994051	0.997121	0.983414	0.588001	0.994865	0.726274	0.750206	0.578513	0.752714	1.04617	1.20121	1.31125	1.15081	1.20694	1.20121	0.858235	0.0464446	1.19449	1.16823	0.191773	0.19867	0.719763	1.20121	0.941142	0.909243	0.889693	0.889264	0.964639	0.95467	0.591066	0.889693
s000004680	9823.18	0.996284	1.00204	0.997048	0.997048	0.99888	0.990981	0.78538	0.997048	0.638172	0.756596	0.731357	0.759319	1.08085	1.22164	1.33812	1.16593	1.1968	1.22164	0.628772	0.0309292	1.22852	1.20139	0.239733	0.250833	0.888773	1.22164	0.991016	0.986482	0.984602	0.984587	0.99592	0.988481	0.784947	0.984602
s000004737	27990	0.998543	0.980483	0.998121	0.998121	1.00234	0.977687	0.63857	0.998121	0.813953	0.82087	0.503595	0.821496	0.976432	1.2135	1.31907	1.1358	1.2244	1.2135	0.924114	0.129544	1.19753	1.17623	0.456982	0.505975	0.791534	1.2135	0.876724	0.877565	0.857532	0.857477	0.900626	0.960212	0.620885	0.857532
s000004775	13727.7	0.990341	0.997098	0.989935	0.989935	0.998834	0.995544	0.732268	0.989935	0.611358	0.676518	0.675021	0.680479	1.05183	1.23058	1.33783	1.16781	1.22576	1.23058	0.712181	0.0913396	1.23197	1.1939	0.261301	0.275402	0.854036	1.23058	0.919802	0.897501	0.91387	0.913596	0.936915	0.977469	0.676398	0.91387
s000004813	22587.8	0.919539	0.922892	0.909928	0.908489	0.994214	0.961652	0.47016	0.909928	0.76318	0.758896	0.321639	0.757255	0.957185	1.16711	1.26887	1.11894	1.17567	1.16711	0.865752	0.0361416	1.15548	1.12779	0.309429	0.326838	0.655205	1.16711	0.8998	0.867996	0.858087	0.854588	0.955427	0.916545	0.625586	0.858087
s000004814	16675.4	0.997448	0.996698	0.979287	0.978907	1.00064	1.00016	0.788448	0.979287	0.776967	0.799025	0.596463	0.801649	1.03622	1.23145	1.33457	1.15889	1.23385	1.23145	0.856134	0.270015	1.21315	1.19931	0.191495	0.198385	0.903483	1.23145	0.949945	0.936599	0.932026	0.931986	0.960313	0.991196	0.758463	0.932026
s000004819	15460.8	0.987305	1.00069	0.926744	0.926744	1.0021	1.0021	0.786502	0.926744	0.745057	0.73358	0.634684	0.735851	1.03153	1.16281	1.26755	1.09004	1.16583	1.16281	0.663603	0.183996	1.19729	1.18561	0.240116	0.448612	0.889738	1.16281	0.902697	0.885876	0.888137	0.888064	0.957403	0.933571	0.810807	0.888137
s000004821	30807.7	0.989316	0.98577	0.989719	0.988713	0.995875	0.993863	0.534551	0.989719	0.898282	0.88244	0.278144	0.880038	1.01464	1.20573	1.30812	1.1489	1.216	1.20573	0.970883	0.0418014	1.16972	1.13712	0.216866	0.156268	0.68039	1.20573	0.961559	0.869653	0.936832	0.936324	0.983626	0.97619	0.602424	0.936832
s000004860	27139.3	0.994761	0.998059	0.978223	0.978187	0.9972	0.991058	0.464257	0.978223	0.696723	0.70997	0.338787	0.709876	0.988602	1.20479	1.30291	1.14837	1.21482	1.20479	0.877477	0.0790001	1.18345	1.15908	0.241418	0.252422	0.575996	1.20479	0.824866	0.810563	0.819019	0.818576	0.908772	0.940737	0.507602	0.819019
s000004888	20144.9	0.962716	0.964317	0.901563	0.90129	1.0023	0.988354	0.688284	0.901563	0.82112	0.828465	0.526585	0.829244	0.989507	1.14878	1.25776	1.08796	1.20716	1.14878	0.850347	0.273862	1.15355	1.13012	0.304793	0.322837	0.832819	1.14878	0.870715	0.859068	0.798698	0.798679	0.967754	0.927387	0.669031	0.798698
s000004890	30617.2	0.981657	0.982882	0.987181	0.982712	0.995059	0.982217	0.728295	0.987181	0.640185	0.705956	0.712857	0.709314	0.997288	1.23278	1.32834	1.12224	1.17873	1.23278	0.788688	0.0278609	1.20537	1.17487	0.311989	0.334663	0.852079	1.23278	0.871385	0.869355	0.839595	0.839097	0.893767	0.94378	0.608248	0.839595
s000004917	26947.9	0.985213	0.989675	0.991302	0.98905	0.994975	0.992155	0.509652	0.991302	0.697377	0.708382	0.16839	0.706206	1.01289	1.20966	1.31436	1.1466	1.18677	1.20966	0.869989	0.0904283	1.17335	1.15383	0.20351	0.211146	0.576637	1.20966	0.967362	0.847831	0.937363	0.937024	0.982463	0.989609	0.565081	0.937363
s000004918	17627.2	0.924864	0.93236	0.897017	0.897017	0.990814	0.944663	0.551452	0.897017	0.789155	0.789612	0.302954	0.788182	0.921928	1.13558	1.22824	1.05143	1.12536	1.13558	0.91474	0.217776	1.15492	1.1444	0.250405	0.262997	0.66768	1.13558	0.766036	0.748632	0.752969	0.752304	0.896779	0.821433	0.53363	0.752969
s000004971	16866.3	0.983013	0.996324	0.993775	0.993775	0.997036	0.994427	0.431469	0.993775	0.939842	0.918694	0.0587562	0.914784	1.00107	1.26067	1.36309	1.17905	1.32203	1.26067	0.973177	0.172179	1.12905	1.1045	0.243059	0.257765	0.713262	1.26067	0.92245	0.863877	0.915397	0.915265	0.954385	0.933974	0.486644	0.915397
s000004972	24818	0.956197	0.969514	0.948884	0.948844	0.977129	0.975598	0.69981	0.948884	0.94472	0.93104	0.418731	0.930141	0.987834	1.22649	1.34811	1.14232	1.31775	1.22649	1.09949	0.12642	1.2194	1.2104	0.46257	0.508476	0.926853	1.22649	0.901129	0.909992	0.913942	0.913786	0.940439	0.967575	0.727458	0.913942
s000005013	10183.1	0.990987	0.99602	0.980668	0.97949	0.995954	0.988196	0.596216	0.980668	0.691765	0.714674	0.530718	0.7169	1.06506	1.21685	1.32192	1.15848	1.23237	1.21685	0.823282	0.0960173	1.20732	1.18067	0.331014	0.352674	0.746656	1.21685	0.920569	0.885704	0.911607	0.911042	0.9582	0.95433	0.667686	0.911607
s000005042	23486	0.997395	0.992318	0.967657	0.967551	1.00036	0.998399	0.614435	0.967657	0.648717	0.697201	0.640353	0.701549	1.03085	1.2015	1.30778	1.14472	1.19419	1.2015	0.798916	0.19802	1.21985	1.1983	0.461358	0.506151	0.783709	1.2015	0.905751	0.884959	0.875802	0.875785	0.915551	0.989482	0.661625	0.875802
s000005068	26639.8	0.997387	0.998438	0.935412	0.934849	1.00178	0.999021	0.714364	0.935412	0.761523	0.738751	0.621178	0.741832	1.0529	1.15271	1.27008	1.09196	1.17029	1.15271	0.851016	0.267631	1.18042	1.17106	0.313731	0.333731	0.861853	1.15271	0.957263	0.931217	0.893355	0.893337	0.96534	0.983324	0.789178	0.893355
s000005080	33782.4	0.988712	0.995438	0.993233	0.992715	0.99498	0.993371	0.495627	0.993233	0.71861	0.733593	0.422152	0.733978	1.00855	1.22428	1.32848	1.16409	1.2245	1.22428	0.834122	0.0679629	1.1743	1.1468	0.265716	0.279332	0.597334	1.22428	0.907731	0.870922	0.886227	0.886188	0.930983	0.957948	0.520632	0.886227
s000005163	20274.9	0.999831	0.999844	1.00197	1.00155	1.00414	0.979827	0.779827	1.00197	0.562927	0.584504	0.5391	0.587363	0.736959	0.831838	0.911775	0.794474	0.878007	0.831838	0.641982	0.0464858	1.13317	1.12466	0.140566	0.146373	0.628072	0.831838	0.968556	0.958869	0.799493	0.799303	0.974847	0.981403	0.882128	0.799493
s000005238	25274.9	0.972903	0.97591	0.977321	0.974189	0.995482	0.993372	0.334681	0.977321	0.647461	0.652206	0.092513	0.648738	1.00424	1.19997	1.30606	1.14553	1.18907	1.19997	0.829306	0.276438	1.19539	1.16618	0.356164	0.380238	0.421721	1.19997	0.939875	0.871722	0.92666	0.925621	0.961705	0.97256	0.4282	0.92666
s000005655	25141.7	0.983092	0.984126	0.99096	0.982774	0.997192	0.989778	0.502874	0.99096	0.711338	0.73777	0.55831	0.740408	1.01447	1.20925	1.31232	1.15843	1.19765	1.20925	0.801608	0.0535939	1.17922	1.14022	0.263279	0.276951	0.570823	1.20925	0.862681	0.839883	0.86467	0.864205	0.884918	0.964977	0.615265	0.86467
s000005686	32807.1	0.993337	0.994008	0.99573	0.995588	0.999665	0.996586	0.637005	0.99573	0.78886	0.797252	0.435595	0.797685	1.05411	1.21035	1.31373	1.1584	1.17102	1.21035	0.783471	0.0186179	1.14661	1.12451	0.130412	0.133582	0.816976	1.21035	0.948832	0.919633	0.891501	0.891395	0.957339	0.985519	0.736064	0.891501
s000005703	27029.1	0.97571	0.97695	0.949139	0.94605	0.987673	0.978021	0.632453	0.949139	0.819439	0.803736	0.654941	0.804616	1.04562	1.18039	1.29841	1.11376	1.15308	1.18039	0.678959	0.130709	1.16665	1.13413	0.249405	0.265229	0.800369	1.18039	0.93117	0.935709	0.90283	0.902721	0.958456	0.96096	0.647882	0.90283
s000005725	18634.1	0.759282	0.815603	0.836443	0.79657	0.900913	0.857194	0.29652	0.836443	0.732447	0.730367	0.0244357	0.726854	0.77209	1.08039	1.14474	0.982421	1.17929	1.08039	0.853283	0.150417	1.10244	1.03757	0.422212	0.451887	0.606754	1.08039	0.66748	0.687473	0.710508	0.70376	0.753176	0.753993	0.427744	0.710508
s000005727	18108.3	0.978543	0.984024	0.968727	0.968727	0.989684	0.987217	0.750433	0.968727	1.02618	0.989989	0.317939	0.985827	1.03338	1.33624	1.45453	1.2408	1.40474	1.33624	1.09779	0.453101	1.25326	1.24199	0.694777	0.823133	0.870011	1.33624	0.951468	0.920053	0.957309	0.957164	0.994019	0.976049	0.701704	0.957309
s000005734	24191.5	0.993649	0.993546	0.990818	0.988117	0.99914	0.994596	0.755411	0.990818	0.82004	0.830347	0.52425	0.831518	1.00319	1.20894	1.30973	1.14611	1.22681	1.20894	0.921619	0.0461078	1.2176	1.18084	0.220252	0.229989	0.876518	1.20894	0.948602	0.919196	0.889138	0.888506	0.971577	0.945397	0.735658	0.889138
s000005738	7519.2	0.991957	0.99711	0.993253	0.992854	1.00074	0.992544	0.65451	0.993253	0.772646	0.791283	0.680727	0.793815	1.09659	1.26646	1.35312	1.18039	1.28164	1.26646	0.872013	0.116175	1.20888	1.17823	0.346785	0.369996	0.819521	1.26646	0.917929	0.919248	0.893897	0.893871	0.945218	0.959644	0.649919	0.893897
s000005761	48348.3	0.981795	0.999252	0.946382	0.946382	0.985708	0.966776	0.480931	0.946382	0.607662	0.640268	0.494837	0.642325	1.01458	1.1402	1.24648	1.06759	1.1413	1.1402	0.770441	0.0842454	1.19982	1.17331	0.206249	0.215785	0.598969	1.1402	0.849139	0.800535	0.807811	0.807725	0.946323	0.884954	0.495512	0.807811
s000005770	15246.3	0.979626	0.975625	0.92699	0.921776	0.99704	0.9893	0.777986	0.92699	0.848918	0.8738	0.572861	0.8759	1.03788	1.28213	1.38018	1.20235	1.29464	1.28213	1.02393	0.468295	1.25196	1.24694	0.606209	0.672275	0.959802	1.28213	0.966496	0.939909	0.901517	0.901098	0.981898	0.983768	0.79684	0.901517
s000005784	36986	0.990339	0.990468	0.986507	0.986299	0.999764	0.998704	0.623554	0.986507	0.800153	0.806717	0.377967	0.806502	1.01336	1.21256	1.31888	1.15596	1.18559	1.21256	0.948285	0.110434	1.20519	1.17891	0.356713	0.381115	0.777441	1.21256	0.94953	0.887342	0.918702	0.918663	0.976832	0.985502	0.64869	0.918702
s000005792	17807.2	1.0024	0.95248	0.983479	0.983479	1.00252	1.0024	0.845585	0.983479	0.541879	0.635943	0.655122	0.639954	1.04226	1.17782	1.26936	1.10894	1.16472	1.17782	0.735566	0.0802395	1.17925	1.17014	0.401677	0.430045	0.938812	1.17782	0.978052	0.976787	0.993211	0.993201	0.999694	1	0.898194	0.993211
s000005804	7570.54	0.994884	0.991582	0.993607	0.991978	0.997041	0.987442	0.659483	0.993607	0.692885	0.708941	0.669597	0.712136	1.02375	1.21117	1.30558	1.14932	1.19859	1.21117	0.762317	0.0633656	1.16445	1.14325	0.318565	0.350547	0.769836	1.21117	0.876641	0.841437	0.857149	0.8568	0.885688	0.966874	0.706784	0.857149
s000005809	19936.2	0.98065	0.985428	0.978598	0.973975	0.991941	0.986216	0.549077	0.978598	0.865052	0.862557	0.379626	0.861447	1.00278	1.25875	1.3576	1.17052	1.23323	1.25875	0.967927	0.0974541	1.17153	1.14382	0.326551	0.298324	0.771051	1.25875	0.939589	0.917797	0.857897	0.857677	0.953828	0.961218	0.69614	0.857897
s000005839	15776.2	0.996713	0.991627	0.985953	0.985288	0.999138	0.978284	0.577299	0.985953	0.702918	0.720293	0.475863	0.721229	1.03872	1.20299	1.31133	1.14085	1.19317	1.20299	0.805998	0.0557209	1.20196	1.19009	0.155739	0.160643	0.692726	1.20299	0.951178	0.932512	0.934744	0.934638	0.976961	0.962784	0.698149	0.934744
s000005840	24667	0.9038	0.912324	0.932425	0.908425	0.97433	0.920887	0.66486	0.932425	0.904704	0.850935	0.36042	0.847783	0.920026	1.19165	1.27805	1.0968	1.20049	1.19165	0.833358	0.023963	1.09767	1.06321	0.249576	0.599668	0.80347	1.19165	0.958447	0.956117	0.957712	0.956286	0.975264	0.971976	0.815625	0.957712
s000005846	16453.9	0.996677	0.989612	0.981944	0.98163	1.00093	0.99724	0.553661	0.981944	0.783791	0.791975	0.347545	0.790144	1.01668	1.22093	1.32509	1.15414	1.2066	1.22093	0.898419	0.0975207	1.17875	1.15562	0.246144	0.257146	0.689744	1.22093	0.971765	0.849671	0.918363	0.918352	0.986441	0.985207	0.643721	0.918363
s000005887	20524	0.77931	0.779992	0.951491	0.775615	0.977753	0.969226	0.544024	0.951491	0.706499	0.719722	0.293429	0.718831	0.813321	1.02316	1.10021	0.961978	1.03944	1.02316	0.689189	0.041461	0.949662	0.91689	0.515446	0.58082	0.624855	1.02316	0.874094	0.848535	0.857126	0.855759	0.913126	0.905959	0.699446	0.857126
s000005893	11624.1	0.996811	0.994488	0.988438	0.988438	1.00134	0.987354	0.766357	0.988438	0.760621	0.778435	0.564507	0.780645	0.990064	1.19721	1.3008	1.12665	1.20727	1.19721	0.800613	0.0951338	1.16925	1.14468	0.346	0.370759	0.904699	1.19721	0.932273	0.907513	0.870043	0.870027	0.963022	0.94545	0.794136	0.870043
s000005900	27632.4	0.984126	0.990612	0.974183	0.974008	1.00082	1.00005	0.685388	0.974183	0.680872	0.673354	0.138469	0.669894	0.70909	0.789762	0.842822	0.744051	0.840276	0.789762	0.786938	0.352321	1.12195	1.11027	0.239642	0.25466	0.527806	0.789762	0.96735	0.971438	0.639831	0.639661	0.986135	0.979044	0.778521	0.639831
s000005914	19123.5	0.996254	0.990188	0.988149	0.988149	0.997047	0.995191	0.855942	0.988149	0.640517	0.727407	0.729291	0.731214	1.07022	1.21114	1.28313	1.13175	1.1743	1.21114	0.662251	0.0626608	1.21126	1.18897	0.234354	0.244427	0.969229	1.21114	0.942408	0.914976	0.927068	0.927059	0.953473	0.984488	0.788325	0.927068
s000005915	24249	0.98732	0.981041	0.96625	0.965803	0.997289	0.983433	0.798343	0.96625	0.93582	0.879362	0.542439	0.877499	1.06679	1.16993	1.29483	1.11965	1.01698	1.16993	0.618138	0.107444	1.1736	1.16572	0.124647	0.129524	0.909426	1.16993	0.98062	0.969103	0.960674	0.960497	0.9953	0.982281	0.799732	0.960674
s000005927	17514.8	0.990936	0.995582	0.987817	0.987617	0.997659	0.991641	0.630463	0.987817	0.787427	0.790685	0.365114	0.790279	0.972727	1.13645	1.23417	1.07514	1.1393	1.13645	0.879715	0.0620778	1.14186	1.11835	0.189216	0.195971	0.729307	1.13645	0.984101	0.966383	0.912485	0.912277	0.990697	0.978604	0.785258	0.912485
s000005931	25648.7	0.931968	0.933694	0.964351	0.924193	0.989161	0.969688	0.746748	0.964351	0.621282	0.676374	0.641989	0.679963	0.974425	1.11448	1.21253	1.05243	1.11112	1.11448	0.628334	0.0287623	1.13945	1.10299	0.278496	0.294152	0.852612	1.11448	0.921955	0.900471	0.875995	0.871299	0.956159	0.953647	0.770383	0.875995
s000005948	26290.8	0.996163	0.989174	0.985034	0.98473	0.999361	0.997299	0.607684	0.985034	0.875495	0.863597	0.119837	0.860163	0.993922	1.19411	1.29745	1.13182	1.19985	1.19411	0.992475	0.0534415	1.16589	1.15118	0.25262	0.264097	0.718604	1.19411	0.976752	0.926264	0.911208	0.910952	0.994242	0.98586	0.605413	0.911208
s000005973	11700.9	0.981899	0.991898	0.999162	0.999162	0.999162	0.998992	0.498733	0.999162	0.822408	0.818971	0.0129972	0.814749	1.0105	1.30388	1.41349	1.21188	1.30306	1.30388	0.995393	0.0676316	1.18639	1.16349	0.429087	0.313919	0.613111	1.30388	0.935968	0.850533	0.939667	0.939649	0.987784	0.95392	0.394695	0.939667
s000005983	13966.1	0.99622	0.995146	0.990015	0.989621	1.0009	0.984812	0.654428	0.990015	0.792749	0.810141	0.573523	0.812001	1.05133	1.19515	1.30098	1.1423	1.16148	1.19515	0.818385	0.00399939	1.16347	1.13842	0.131248	0.1344	0.907826	1.19515	0.936478	0.891896	0.900249	0.900221	0.960315	0.958974	0.765775	0.900249
s000005986	9331.21	0.963208	0.958841	0.952983	0.946088	0.997707	0.992812	0.610851	0.952983	0.696889	0.706399	0.43537	0.707066	0.99118	1.16736	1.26239	1.11108	1.15855	1.16736	0.826468	0.129694	1.16714	1.147	0.261312	0.273109	0.703003	1.16736	0.958569	0.922543	0.940065	0.94005	0.974122	0.9657	0.755673	0.940065
s000005987	18957.7	0.986156	0.998776	0.973668	0.973615	0.990653	0.965175	0.497277	0.973668	0.907636	0.900495	0.478341	0.899194	1.01372	1.24584	1.35296	1.16576	1.28619	1.24584	0.878807	0.0912404	1.18849	1.14676	0.254541	0.269082	0.694088	1.24584	0.920003	0.93185	0.858286	0.858049	0.981665	0.923518	0.525459	0.858286
s000005989	25449.3	0.983948	0.984291	0.990755	0.986623	0.99255	0.990758	0.651269	0.990755	0.701082	0.722752	0.57694	0.72575	1.00247	1.18435	1.29163	1.09837	1.20212	1.18435	0.847641	0.0437566	1.2042	1.156	0.288031	0.304905	0.786394	1.18435	0.897436	0.885716	0.851369	0.850437	0.911262	0.951215	0.62063	0.851369
s000005992	20885	0.991895	0.968062	0.996048	0.995122	0.997213	0.996543	0.427774	0.996048	0.554369	0.580682	0.233652	0.580236	0.97153	1.17321	1.28112	1.12169	1.183	1.17321	0.833014	0.0445876	1.20828	1.19963	0.31405	0.332713	0.458134	1.17321	0.958735	0.954324	0.935098	0.93472	0.99164	0.986342	0.512819	0.935098
s000006004	27495.8	1.00657	1.00617	0.972474	0.972371	1.0069	1.0069	0.548827	0.972474	0.456145	0.504236	0.477032	0.507423	1.04838	1.16592	1.26595	1.11728	1.13997	1.16592	0.671327	0.0356547	1.21362	1.20077	0.0870436	0.0884074	0.604617	1.16592	0.91446	0.812275	0.909116	0.908944	0.99945	0.914721	0.57889	0.909116
s000006017	13584	0.98849	0.993257	0.991466	0.990435	0.998999	0.958486	0.663415	0.991466	0.794682	0.810092	0.62763	0.812247	1.07919	1.24434	1.34208	1.13562	1.27057	1.24434	0.877921	0.0265598	1.20387	1.18693	0.262702	0.27537	0.833523	1.24434	0.930076	0.948461	0.917169	0.917156	0.970223	0.957357	0.719957	0.917169
s000006029	13625.3	0.982416	0.988453	0.985688	0.983169	0.991853	0.986276	0.472298	0.985688	0.902546	0.88845	0.420689	0.887685	1.03294	1.2252	1.32963	1.16335	1.34194	1.2252	0.946788	0.104474	1.19155	1.13098	0.36282	0.38995	0.828568	1.2252	0.86992	0.863113	0.871035	0.871035	0.88933	0.98995	0.580727	0.871035
s000006030	33686.6	0.964692	0.960017	0.966087	0.965711	0.998088	0.995842	0.534289	0.966087	0.711751	0.721241	0.400402	0.721509	0.997842	1.21416	1.31456	1.16011	1.20267	1.21416	0.850861	0.0422764	1.19418	1.16653	0.2232	0.232319	0.694917	1.21416	0.937658	0.894888	0.90765	0.90411	0.973998	0.979187	0.652222	0.90765
s000006034	29785.8	0.94084	0.940202	0.923455	0.915352	0.982163	0.960351	0.703451	0.923455	0.562515	0.618516	0.605895	0.622285	1.02019	1.14696	1.25337	1.08699	1.15888	1.14696	0.695647	0.189295	1.18547	1.166	0.318833	0.339088	0.807908	1.14696	0.89947	0.877413	0.899373	0.896052	0.928273	0.93911	0.698332	0.899373
s000006035	21532.2	0.934229	0.942252	0.936594	0.933219	0.972215	0.913667	0.722538	0.936594	0.67008	0.711213	0.690053	0.714942	0.971584	1.17879	1.2817	1.11669	1.20858	1.17879	0.685499	0.0481771	1.21356	1.15374	0.407487	0.443054	0.818468	1.17879	0.876391	0.873129	0.886887	0.886094	0.930827	0.921695	0.747672	0.886887
s000006042	28860.5	0.984804	0.983695	0.989626	0.985405	0.996694	0.98642	0.64841	0.989626	0.918394	0.90118	0.246784	0.898611	1.00609	1.20739	1.31184	1.15083	1.17853	1.20739	0.986296	0.0932681	1.1657	1.14415	0.362929	0.320426	0.822303	1.20739	0.927116	0.885657	0.9083	0.907251	0.95806	0.963022	0.665495	0.9083
s000006048	14873.5	0.997746	1.0007	0.933627	0.933336	1.00012	0.996894	0.632851	0.933627	0.809179	0.851541	0.687363	0.854097	1.1233	1.28187	1.39177	1.16804	1.27835	1.28187	0.729129	0.502903	1.19635	1.16454	0.680091	0.788404	0.927666	1.28187	0.961941	0.90873	0.942531	0.942463	0.987405	0.985901	0.747911	0.942531
s000006049	20768	0.997544	0.999206	0.973373	0.9733	0.998026	0.994787	0.486932	0.973373	0.77684	0.780883	0.306212	0.779298	1.02782	1.18695	1.2981	1.12988	1.19109	1.18695	0.916013	0.16045	1.1707	1.15181	0.340556	0.365534	0.64469	1.18695	0.964859	0.925521	0.88392	0.883858	0.9731	0.968711	0.584173	0.88392
s000006053	16377.9	0.998806	0.999287	0.99025	0.99025	1.00062	0.998201	0.555326	0.99025	0.713292	0.731108	0.404761	0.731281	1.0023	1.17871	1.2838	1.12717	1.17531	1.17871	0.836011	0.0629149	1.18035	1.14237	0.297511	0.314376	0.698575	1.17871	0.981338	0.955453	0.884387	0.884376	0.986172	0.986173	0.761878	0.884387
s000006077	10211.3	0.985278	0.990958	0.989081	0.988461	0.996719	0.990452	0.832474	0.989081	0.862011	0.879627	0.606359	0.88195	1.04094	1.31199	1.40745	1.22924	1.35537	1.31199	1.0126	0.0420178	1.25236	1.25496	0.428581	0.461492	1.05526	1.31199	0.954492	0.863687	0.98529	0.98529	0.995504	0.988269	0.765396	0.98529
s000006113	16138.8	0.989196	0.99846	0.924889	0.924889	1.00017	0.994803	0.780568	0.924889	0.434966	0.525557	0.545154	0.529376	0.962372	1.13499	1.23375	1.07349	1.14653	1.13499	0.562542	0.0496104	1.17751	1.19765	0.176674	0.182931	0.855693	1.13499	0.787523	0.784774	0.781028	0.780646	0.956685	0.816635	0.66782	0.781028
s000006135	21467.5	0.999783	0.997414	0.973502	0.971219	1.00236	0.984959	0.649465	0.973502	0.780778	0.7975	0.524455	0.798788	1.01877	1.21069	1.32485	1.14545	1.25749	1.21069	0.900906	0.127306	1.20766	1.1809	0.430254	0.469091	0.745726	1.21069	0.877199	0.831707	0.830937	0.830635	0.95191	0.90021	0.62819	0.830937
s000006625	17612.5	0.919839	0.931365	0.927433	0.927064	1.00136	0.994336	0.662962	0.927433	0.6684	0.681449	0.276915	0.68018	0.706593	0.868412	0.937119	0.793249	0.914474	0.868412	0.792262	0.132773	1.11647	1.09975	0.215525	0.226484	0.593132	0.868412	0.962736	0.960021	0.798589	0.798374	0.982348	0.968305	0.839878	0.798589
s000006626	19406	0.942558	0.940575	0.945694	0.945144	0.9964	0.989202	0.618354	0.945694	0.89587	0.882573	0.279003	0.880981	1.03161	1.20955	1.30135	1.15439	1.27394	1.20955	0.920097	0.212474	1.1597	1.11173	0.301799	0.317089	0.920578	1.20955	0.965588	0.952536	0.962832	0.962827	0.981408	0.989185	0.835178	0.962832
s000006637	23775.5	0.992176	0.992944	0.994128	0.993792	0.994339	0.969532	0.526189	0.994128	0.959741	0.949625	0.188451	0.945643	0.994608	1.23793	1.34225	1.17416	1.2438	1.23793	1.03405	0.03569	1.19788	1.15947	0.287944	0.304408	0.660523	1.23793	0.974607	0.951847	0.909266	0.908719	0.988809	0.945075	0.618665	0.909266
s000006650	19403.5	0.995511	0.997121	0.998907	0.998633	1.0003	0.998804	0.690119	0.998907	0.96739	0.933168	0.0917006	0.929662	1.05348	1.51979	1.47643	1.30169	1.36727	1.51979	1.16511	0.338508	1.28094	1.2798	0.554165	0.610054	0.878831	1.51979	0.953059	0.927057	0.955955	0.955886	0.966916	0.994602	0.682347	0.955955
s000006657	25438.6	0.966765	0.953159	0.994899	0.994546	0.997332	0.94218	0.80276	0.994899	0.806798	0.836233	0.684775	0.839124	1.01824	1.27935	1.38774	1.2069	1.26647	1.27935	0.906473	0.111505	1.20096	1.1918	0.237304	0.205332	0.907592	1.27935	0.92472	0.879231	0.928934	0.928922	0.977363	0.952446	0.781243	0.928934
s000006662	28155.1	0.998383	1.00067	0.979902	0.978694	0.999815	0.988954	0.658444	0.979902	0.749571	0.770103	0.646956	0.773418	1.07149	1.19626	1.30688	1.13931	1.21937	1.19626	0.809964	0.135849	1.16956	1.13174	0.346777	0.371051	0.865005	1.19626	0.941045	0.928536	0.791918	0.791846	0.947878	0.961333	0.715379	0.791918
s000006666	24168.9	0.969083	0.968328	0.970942	0.970742	1.00067	1.00028	0.618205	0.970942	0.626503	0.647073	0.356697	0.647334	0.879044	1.0356	1.12678	0.985425	1.04099	1.0356	0.735386	0.258431	1.17095	1.14642	0.460096	0.504169	0.608664	1.0356	0.964667	0.951792	0.890841	0.890458	0.993968	0.990367	0.796448	0.890841
s000006668	21368.3	0.919398	0.902176	0.971063	0.971063	0.99844	0.997847	0.711547	0.971063	0.454896	0.548736	0.591394	0.552616	0.983305	1.16383	1.27155	1.11486	1.22403	1.16383	0.603643	0.369461	1.19994	1.19225	0.174035	0.180589	0.850113	1.16383	0.904722	0.894566	0.929678	0.929672	0.979915	0.932901	0.674452	0.929678
s000006670	15404.7	0.963513	0.964989	0.929611	0.92868	0.99987	0.990198	0.568386	0.929611	0.563342	0.6339	0.598831	0.637147	1.00292	1.20573	1.30544	1.12743	1.19748	1.20573	0.687356	0.158264	1.21753	1.1765	0.206786	0.214686	0.67622	1.20573	0.898935	0.866573	0.8671	0.864281	0.924595	0.971747	0.646112	0.8671
s000006675	18001	0.969454	0.967024	0.969302	0.962311	0.986856	0.98243	0.632528	0.969302	0.838911	0.838149	0.333189	0.836546	0.989305	1.22448	1.32426	1.15213	1.19877	1.22448	0.951625	0.090317	1.17999	1.1562	0.403627	0.44204	0.819376	1.22448	0.935276	0.892355	0.908062	0.906108	0.947122	0.952403	0.724857	0.908062
s000006678	13002.5	0.995706	0.995908	0.986358	0.986358	0.999462	0.997629	0.65005	0.986358	0.878214	0.868661	0.261842	0.86661	1.04659	1.19424	1.29825	1.14247	1.23686	1.19424	0.903263	0.0799243	1.15752	1.11215	0.150408	0.15474	0.856136	1.19424	0.984383	0.893273	0.960635	0.9606	0.99411	0.989823	0.803102	0.960635
s000006694	18656.1	0.970286	0.95856	0.966681	0.96108	0.98839	0.979921	0.718411	0.966681	0.675244	0.706527	0.649741	0.710722	1.05008	1.2963	1.40803	1.20223	1.31772	1.2963	0.848569	0.0650121	1.20125	1.17815	0.287323	0.303234	0.852427	1.2963	0.913401	0.908549	0.914304	0.912783	0.939027	0.963324	0.704771	0.914304
s000006711	19378	0.983517	0.996212	0.978357	0.978357	0.984085	0.967193	0.539646	0.978357	0.822687	0.830311	0.630778	0.831695	1.05458	1.21742	1.3282	1.14963	1.26976	1.21742	0.851041	0.0726957	1.19294	1.13849	0.254529	0.267698	0.726457	1.21742	0.922468	0.927218	0.89747	0.897357	0.963475	0.945346	0.598507	0.89747
s000006726	25535.6	1.00024	1.00123	0.981602	0.981289	1.0024	0.994042	0.750618	0.981602	0.687579	0.706959	0.666723	0.711006	1.04951	1.20659	1.31229	1.12759	1.21347	1.20659	0.799057	0.110846	1.20855	1.18066	0.321839	0.343775	0.868435	1.20659	0.938051	0.904542	0.910444	0.910366	0.94486	0.977009	0.739388	0.910444
s000006728	14431.3	0.997013	0.997429	0.995974	0.995974	0.998573	0.996792	0.86248	0.995974	0.455081	0.53274	0.568004	0.536836	0.965976	1.10984	1.20709	1.06013	1.11382	1.10984	0.566792	0.0430452	1.22123	1.19191	0.0875722	0.0890141	0.930718	1.10984	0.991139	0.942583	0.888886	0.888877	0.998218	0.988636	0.869131	0.888886
s000006741	20487.7	0.937816	0.938695	0.924182	0.923564	0.997169	0.98645	0.436423	0.924182	0.676213	0.685439	0.18746	0.682798	0.954948	1.19572	1.29078	1.132	1.18226	1.19572	0.830095	0.0303873	1.16634	1.13525	0.14318	0.146733	0.555735	1.19572	0.876981	0.791412	0.879913	0.874765	0.97399	0.918394	0.500875	0.879913
s000006742	42331.1	0.918709	0.919034	0.919301	0.916203	0.996242	0.987139	0.56345	0.919301	0.690647	0.704314	0.34135	0.704027	0.952404	1.20212	1.29558	1.14747	1.18115	1.20212	0.850951	0.0974794	1.16021	1.13443	0.290677	0.265969	0.692704	1.20212	0.908207	0.845856	0.918571	0.911126	0.971648	0.971646	0.640305	0.918571
s000006743	41733.1	0.981868	0.982796	0.984813	0.983611	0.997489	0.990521	0.425121	0.984813	0.717251	0.725568	0.148077	0.722443	0.987397	1.16377	1.26403	1.10799	1.16554	1.16377	0.863473	0.0283112	1.14845	1.10965	0.197365	0.204416	0.505601	1.16377	0.95169	0.82117	0.912893	0.911538	0.977594	0.971342	0.496	0.912893
s000006752	21930.4	0.975945	0.976173	0.98239	0.976165	0.996936	0.995363	0.499042	0.98239	0.776118	0.760971	0.106222	0.757948	1.0007	1.23491	1.33431	1.16972	1.22078	1.23491	0.946216	0.0960045	1.16944	1.14816	0.299732	0.316538	0.624046	1.23491	0.958369	0.885929	0.94451	0.94363	0.982253	0.979204	0.546618	0.94451
s000006757	29305.9	0.981867	0.983369	0.986752	0.986639	1.0011	0.985649	0.570508	0.986752	0.674656	0.686881	0.437445	0.687477	1.05409	1.26171	1.3562	1.19383	1.23765	1.26171	0.865318	0.154388	1.23796	1.21565	0.38488	0.414457	0.717661	1.26171	0.937149	0.847201	0.940451	0.940269	0.978494	0.967334	0.627899	0.940451
s000006778	36838.4	0.994165	0.993961	0.968335	0.96786	0.997779	0.996395	0.502911	0.968335	0.928811	0.904137	0.101466	0.899865	1.02138	1.1852	1.29593	1.13138	1.20415	1.1852	1.00297	0.179914	1.14602	1.13584	0.208311	0.215697	0.642151	1.1852	0.974512	0.92281	0.870194	0.869892	0.991675	0.944014	0.595992	0.870194
s000006794	35027	0.995996	0.996916	0.997021	0.996307	0.997179	0.97749	0.683218	0.997021	0.82471	0.814885	0.660588	0.816609	1.0011	1.1935	1.30035	1.1422	1.1807	1.1935	0.737687	0.0374035	1.18021	1.15195	0.166342	0.379925	0.854639	1.1935	0.963081	0.949307	0.916626	0.916623	0.969994	0.962111	0.783392	0.916626
s000006795	38675.8	0.99268	0.995059	0.993572	0.99284	0.999855	0.993503	0.566316	0.993572	0.717928	0.736509	0.456193	0.737681	1.00692	1.1946	1.2974	1.12888	1.17116	1.1946	0.828741	0.0512285	1.14514	1.14485	0.131061	0.134175	0.718038	1.1946	0.947088	0.877648	0.931001	0.930939	0.964998	0.982144	0.647417	0.931001
s000006803	23116.3	0.99813	0.998389	0.982376	0.982246	0.998339	0.994532	0.516288	0.982376	0.605205	0.641919	0.453132	0.643987	1.04354	1.20582	1.3121	1.15006	1.19767	1.20582	0.742763	0.116102	1.18066	1.16085	0.157693	0.162293	0.602079	1.20582	0.935844	0.820078	0.91494	0.914867	0.949223	0.981819	0.513156	0.91494
s000006804	23038	0.745486	0.761796	0.814917	0.751348	0.968918	0.871071	0.513757	0.814917	0.532463	0.595794	0.505906	0.599217	0.743945	0.957671	1.02324	0.871378	0.993562	0.957671	0.598329	0.0728349	1.03275	0.986197	0.337453	0.369189	0.619853	0.957671	0.747019	0.758796	0.695463	0.693935	0.816473	0.821022	0.488422	0.695463
s000006806	10822.3	0.908028	0.95811	0.954106	0.953397	0.962559	0.960882	0.743261	0.954106	0.889393	0.879967	0.212275	0.878231	0.915226	1.30049	1.39453	1.17985	1.27031	1.30049	0.997692	0.292005	1.21311	1.18019	0.654497	0.744662	0.716097	1.30049	0.901739	0.899035	0.880176	0.880156	0.931211	0.908541	0.753151	0.880176
s000006808	28033.2	0.989098	0.987599	0.992801	0.991363	0.997482	0.995948	0.73035	0.992801	0.821057	0.811626	0.616917	0.812986	1.05034	1.26298	1.32699	1.17129	1.23652	1.26298	0.776668	0.068397	1.18329	1.15576	0.191124	0.18908	0.922074	1.26298	0.946901	0.936493	0.925454	0.925152	0.967741	0.983517	0.79145	0.925454
s000006809	33595.1	0.992387	0.99497	0.982061	0.981932	1.0003	0.989106	0.719905	0.982061	0.537341	0.606047	0.626077	0.609955	1.03794	1.24298	1.34671	1.18829	1.2112	1.24298	0.579444	0.0608959	1.21309	1.17352	0.318762	0.337677	0.814593	1.24298	0.943055	0.903456	0.917703	0.917686	0.95392	0.981724	0.753935	0.917703
s000006841	20239.6	0.936875	0.941186	0.95992	0.953093	0.980013	0.972964	0.631763	0.95992	0.859478	0.860955	0.31612	0.859744	0.991245	1.19991	1.29804	1.13495	1.23765	1.19991	0.917911	0.136884	1.13701	1.10455	0.255196	0.267183	0.791353	1.19991	0.873774	0.852552	0.88779	0.877342	0.927988	0.94296	0.63348	0.88779
s000006863	20960.5	0.881132	0.889385	0.894109	0.874691	0.938685	0.909932	0.640028	0.894109	0.867517	0.851999	0.451659	0.850082	0.906964	1.16581	1.25273	1.07597	1.19766	1.16581	0.805957	0.0571313	1.14686	1.10119	0.306187	0.411709	0.820137	1.16581	0.87038	0.873601	0.863277	0.850562	0.910689	0.883686	0.685294	0.863277
s000006864	19931.9	0.994929	0.99513	0.996317	0.994385	1.00101	0.992897	0.59888	0.996317	0.739233	0.759809	0.521054	0.761342	0.929364	1.0594	1.1514	1.00917	1.07202	1.0594	0.797681	0.0192152	1.13802	1.08213	0.155651	0.160667	0.675908	1.0594	0.922072	0.909412	0.810541	0.810506	0.972411	0.964855	0.71256	0.810541
s000006899	36203.2	0.830108	0.833796	0.841134	0.830896	0.990504	0.959899	0.505241	0.841134	0.680943	0.701072	0.638466	0.703619	0.881536	1.12114	1.20239	1.00946	1.15376	1.12114	0.756567	0.0350554	1.18566	1.1467	0.218833	0.305008	0.675889	1.12114	0.895118	0.89583	0.872386	0.870453	0.914856	0.930086	0.50818	0.872386
s000006909	20100.1	0.985033	0.984884	0.96597	0.962604	0.994478	0.980056	0.72404	0.96597	0.788557	0.804062	0.507201	0.805588	1.04007	1.20874	1.3146	1.14873	1.20364	1.20874	0.879371	0.205812	1.20273	1.17652	0.312315	0.332559	0.872018	1.20874	0.932424	0.900956	0.90166	0.89856	0.943899	0.963772	0.675506	0.90166
s000006910	21409.9	0.97879	0.995429	0.994931	0.993608	0.997702	0.995927	0.424396	0.994931	0.826749	0.821115	0.0855354	0.817378	1.01539	1.25931	1.3649	1.19375	1.27695	1.25931	0.984413	0.108444	1.17024	1.14851	0.299749	0.315251	0.652452	1.25931	0.957639	0.907425	0.92345	0.923243	0.974496	0.964211	0.591561	0.92345
s000006912	15063.2	0.92396	0.929785	0.908098	0.903684	0.985461	0.970396	0.660989	0.908098	0.85016	0.844729	0.373301	0.843531	0.967482	1.17916	1.2822	1.09293	1.17492	1.17916	0.954685	0.222531	1.16225	1.14903	0.323664	0.348084	0.795242	1.17916	0.924253	0.916012	0.884869	0.88294	0.94342	0.943037	0.72721	0.884869
s000006929	18723.9	0.996604	0.993333	0.9932	0.993048	0.999573	0.971196	0.526368	0.9932	0.649127	0.671666	0.472718	0.672963	1.02932	1.25365	1.37377	1.19254	1.24226	1.25365	0.83568	0.041443	1.2135	1.19526	0.204741	0.212641	0.600571	1.25365	0.928399	0.856418	0.930219	0.930129	0.949257	0.963009	0.584064	0.930219
s000006931	19508.2	0.998808	0.996668	0.987082	0.987082	1.00051	0.996207	0.541281	0.987082	0.719818	0.731516	0.386869	0.731375	1.04097	1.19404	1.3006	1.14203	1.19757	1.19404	0.860578	0.111213	1.18805	1.16464	0.194461	0.201104	0.662177	1.19404	0.965049	0.885099	0.915081	0.915074	0.985024	0.973741	0.640567	0.915081
s000006945	8676.83	0.990417	0.999205	0.956813	0.956467	0.992578	0.99131	0.548262	0.956813	0.77137	0.788687	0.436044	0.789345	0.97199	1.28057	1.37963	1.1999	1.27076	1.28057	0.881058	0.0263013	1.20808	1.17306	0.34267	0.367819	0.591397	1.28057	0.822348	0.799113	0.790836	0.790763	0.918411	0.910201	0.536721	0.790836
s000007009	18908.3	0.992975	0.994641	0.99695	0.996774	0.997937	0.994394	0.507211	0.99695	0.803359	0.801497	0.220143	0.799112	1.03713	1.2475	1.34542	1.18106	1.24023	1.2475	0.92984	0.0670228	1.16985	1.16481	0.28364	0.298113	0.626826	1.2475	0.970842	0.857237	0.873932	0.873779	0.988875	0.982749	0.603106	0.873932
s000007037	9614.27	1.00053	0.999594	0.999906	0.999906	1.00058	0.94875	0.718883	0.999906	0.848273	0.85242	0.656638	0.853774	1.05112	1.22344	1.33778	1.16269	1.22145	1.22344	0.921109	0.0670876	1.22992	1.21008	0.338575	0.362258	0.832141	1.22344	0.938704	0.927798	0.912523	0.912514	0.943783	0.957332	0.746826	0.912523
s000007039	10274.9	0.993852	0.996261	0.994898	0.994898	0.995069	0.944856	0.640775	0.994898	0.690438	0.759269	0.725997	0.762214	1.03398	1.2049	1.31729	1.15284	1.19016	1.2049	0.797382	0.0259474	1.19676	1.16794	0.146119	0.15005	0.760161	1.2049	0.943124	0.911483	0.920633	0.920633	0.95325	0.947327	0.656024	0.920633
s000007044	15517.2	0.999785	0.997337	1.0011	0.999785	0.999936	0.997182	0.628692	1.0011	0.802386	0.809832	0.432894	0.809863	1.02784	1.22938	1.33391	1.17576	1.19826	1.22938	0.927338	0.0293538	1.18413	1.16679	0.253307	0.195306	0.810706	1.22938	0.983642	0.889729	0.942457	0.942445	0.991285	0.988373	0.722077	0.942457
s000007072	11800.6	0.980346	0.97988	0.993085	0.986009	0.998085	0.993481	0.341609	0.993085	0.601505	0.603707	0.278827	0.603775	1.02961	1.21851	1.30039	1.15183	1.18286	1.21851	0.842686	0.413192	1.18082	1.16725	0.336726	0.357542	0.436083	1.21851	0.92492	0.916916	0.92982	0.928085	0.951403	0.985727	0.484225	0.92982
s000007073	24113.9	0.94511	0.991141	0.970966	0.969902	0.997504	0.991079	0.337122	0.970966	0.730267	0.737257	0.0466965	0.732999	0.971316	1.19748	1.29362	1.11337	1.25242	1.19748	0.905806	0.189728	1.20694	1.16806	0.261587	0.274291	0.506272	1.19748	0.887875	0.892119	0.845389	0.844974	0.931206	0.91093	0.460438	0.845389
s000007083	234842	0.997313	0.998081	0.998963	0.998515	1.00001	0.979346	0.62622	0.998963	0.659442	0.723097	0.708962	0.726728	1.0282	1.16625	1.26783	1.11819	1.15384	1.16625	0.728725	0.0297688	1.20669	1.17757	0.141273	0.231589	0.767101	1.16625	0.915702	0.907198	0.854337	0.854118	0.928032	0.952216	0.634507	0.854337
s000007108	139962	0.941394	0.941948	0.907794	0.905631	0.995534	0.993175	0.604421	0.907794	0.742847	0.755661	0.387509	0.755746	0.946291	1.19024	1.28301	1.12722	1.20895	1.19024	0.871186	0.102154	1.1699	1.13564	0.304305	0.321392	0.776041	1.19024	0.960534	0.934309	0.890692	0.887996	0.989191	0.979728	0.811255	0.890692
s000007176	11787.3	0.998015	0.996148	0.999485	0.999485	1.00262	1.00079	0.898953	0.999485	0.506608	0.622618	0.663761	0.626459	1.0252	1.19894	1.2915	1.14203	1.1444	1.19894	0.475318	0.0315703	1.14106	1.16559	0.17091	0.176029	0.985824	1.19894	0.98766	0.976833	0.987897	0.987883	0.995821	0.99008	0.936054	0.987897
s000007219	24454.9	0.829007	0.829426	0.894559	0.836882	0.959373	0.918495	0.643583	0.894559	0.744191	0.757619	0.399147	0.757695	0.873556	1.09791	1.19145	1.02243	1.11559	1.09791	0.782966	0.172893	1.09674	1.07091	0.469297	0.519841	0.758045	1.09791	0.823904	0.819636	0.836764	0.832814	0.881849	0.89143	0.670798	0.836764
s000007242	29406.7	0.994599	0.993069	0.994355	0.992689	0.998674	0.954738	0.626819	0.994355	0.697639	0.717898	0.674118	0.721343	1.02352	1.20194	1.31099	1.14386	1.18365	1.20194	0.784168	0.0574032	1.19238	1.16718	0.18379	0.190668	0.769496	1.20194	0.91979	0.892075	0.902323	0.902323	0.943178	0.949291	0.64454	0.902323
s000007245	12656.1	0.99312	0.992804	0.99391	0.992567	0.998704	0.982269	0.514852	0.99391	0.840116	0.845405	0.553224	0.845249	1.0461	1.32672	1.4301	1.21434	1.27334	1.32672	0.984476	0.0290118	1.18187	1.16039	0.184505	0.151581	0.72397	1.32672	0.932851	0.880768	0.90065	0.900643	0.947694	0.972765	0.671505	0.90065
s000007283	23060.4	0.997618	0.998063	0.988205	0.988205	0.99961	0.993741	0.673896	0.988205	0.747849	0.772574	0.540097	0.774582	1.01873	1.23517	1.33794	1.15934	1.20138	1.23517	0.843074	0.080621	1.19503	1.16857	0.148606	0.15269	0.798558	1.23517	0.958206	0.932388	0.944883	0.944883	0.969616	0.984852	0.798435	0.944883
s000007308	29863.6	0.862491	0.865136	0.877526	0.865114	0.905903	0.892487	0.509352	0.877526	0.804381	0.808971	0.0841945	0.805625	0.904407	1.13372	1.2316	1.07835	1.16478	1.13372	0.890485	0.242164	1.09484	1.06097	0.535241	0.596874	0.612383	1.13372	0.801968	0.805121	0.773617	0.757621	0.845823	0.866943	0.551304	0.773617
s000007408	14666.6	0.987108	0.978739	0.941863	0.941432	0.998295	0.985136	0.809733	0.941863	0.334646	0.456686	0.451723	0.460944	1.09333	1.19011	1.29752	1.10267	1.19129	1.19011	0.433531	0.212163	1.22438	1.20002	0.227933	0.237376	0.907887	1.19011	0.949679	0.924802	0.926813	0.926541	0.962913	0.981051	0.865815	0.926813
s000007414	22318	0.980046	0.981054	0.978478	0.975722	0.990277	0.985886	0.641575	0.978478	0.634196	0.675146	0.629106	0.678984	1.05402	1.20593	1.30667	1.13446	1.21525	1.20593	0.726891	0.0843076	1.19695	1.15177	0.214181	0.223384	0.797614	1.20593	0.930262	0.930893	0.86649	0.865992	0.978861	0.931884	0.744481	0.86649
s000007439	21440.2	0.597068	0.611125	0.66455	0.606839	0.811634	0.716958	0.416777	0.66455	0.631738	0.647458	0.133092	0.645974	0.626651	0.877344	0.939159	0.765729	0.962889	0.877344	0.702017	0.0758038	0.95865	0.869118	0.422079	0.46244	0.545439	0.877344	0.542566	0.547438	0.608034	0.594584	0.677536	0.673683	0.399486	0.608034
s000007469	39162	0.960551	0.962242	0.979368	0.972392	0.983147	0.980721	0.500832	0.979368	0.997922	0.965589	0.0235722	0.961983	1.05747	1.36564	1.34896	1.23749	1.29322	1.36564	1.19094	0.734762	1.24967	1.2444	0.852438	0.972163	0.909627	1.36564	0.912491	0.89145	0.915531	0.913623	0.937748	0.940401	0.601444	0.915531
s000007499	20870	0.998167	0.988931	0.9908	0.9908	0.99885	0.994921	0.398096	0.9908	0.606267	0.620646	0.272442	0.620575	1.04978	1.30135	1.37739	1.20742	1.27498	1.30135	0.889967	0.15691	1.21473	1.19231	0.230944	0.240313	0.501789	1.30135	0.962874	0.868047	0.969223	0.969223	0.998942	0.97586	0.561309	0.969223
s000007548	19791	0.997764	0.995301	0.99717	0.997069	0.998585	0.997463	0.701619	0.99717	0.786581	0.789044	0.385489	0.789495	0.986646	1.20765	1.30819	1.13684	1.19028	1.20765	0.966123	0.129921	1.19545	1.18306	0.371893	0.401417	0.819804	1.20765	0.988683	0.966754	0.954496	0.954496	0.998109	0.99463	0.769712	0.954496
s000007581	35988.7	0.835805	0.836315	0.909519	0.894685	0.936732	0.911437	0.608503	0.909519	0.75343	0.771522	0.470355	0.772366	0.910853	1.10273	1.19498	1.03102	1.12777	1.10273	0.765678	0.0759193	1.12692	1.05717	0.418914	0.46066	0.75397	1.10273	0.855039	0.850584	0.826191	0.823401	0.883675	0.806372	0.599107	0.826191
s000007638	18569.2	0.997515	0.997932	0.936953	0.936953	0.998901	0.997357	0.602172	0.936953	0.740337	0.770587	0.57192	0.773252	0.99518	1.21304	1.3146	1.14162	1.18399	1.21304	0.778987	0.181105	1.18831	1.16308	0.430252	0.465302	0.715489	1.21304	0.896688	0.879406	0.846445	0.84644	0.925226	0.957636	0.716669	0.846445
s000007639	14319.9	0.995665	0.998772	0.975017	0.974494	0.999878	0.9989	0.740274	0.975017	0.747861	0.778127	0.611426	0.781011	1.05669	1.19608	1.3044	1.13913	1.18839	1.19608	0.805871	0.0917882	1.17397	1.15288	0.223921	0.23381	0.864272	1.19608	0.971107	0.966134	0.928501	0.928501	0.998482	0.96226	0.760054	0.928501
s000007666	17152.4	0.968197	0.963504	0.9705	0.970092	0.998134	0.978973	0.613746	0.9705	0.711164	0.73143	0.545144	0.733404	1.01317	1.23894	1.34624	1.18173	1.2349	1.23894	0.848628	0.0376805	1.21424	1.18492	0.259966	0.272808	0.767714	1.23894	0.93998	0.901683	0.917931	0.915587	0.967798	0.968165	0.69141	0.917931
s000007688	17363.8	0.997453	0.989937	0.987518	0.987346	0.998825	0.998211	0.541034	0.987518	0.828497	0.827269	0.271814	0.825033	1.00511	1.2438	1.33681	1.1776	1.22347	1.2438	0.921558	0.110062	1.17274	1.16264	0.397047	0.42478	0.732376	1.2438	0.986089	0.947684	0.904344	0.904337	0.998278	0.978986	0.690378	0.904344
s000007697	11455.5	0.995235	0.995868	0.992027	0.991504	0.997032	0.979846	0.629414	0.992027	0.775063	0.791778	0.518444	0.792853	1.0328	1.20233	1.30867	1.12926	1.22888	1.20233	0.897782	0.0467864	1.20326	1.17277	0.182603	0.189118	0.76107	1.20233	0.96339	0.912415	0.944708	0.944547	0.979762	0.969223	0.68653	0.944708
s000007719	21495.2	0.986821	0.987507	0.992826	0.989539	0.994408	0.993012	0.53517	0.992826	0.806832	0.761794	0.130198	0.75786	1.04547	1.20823	1.31676	1.1559	1.16816	1.20823	0.987402	0.077388	1.20437	1.17812	0.653409	0.753885	0.72553	1.20823	0.958059	0.920286	0.962125	0.962056	0.976975	0.975749	0.596074	0.962125
s000007732	16958.1	0.99531	0.996696	0.989001	0.988942	1.00282	0.998514	0.696122	0.989001	0.579767	0.622299	0.591269	0.626232	1.02434	1.16401	1.26794	1.121	1.10616	1.16401	0.719684	0.016691	1.20132	1.17677	0.30067	0.125735	0.782634	1.16401	0.961782	0.916289	0.963531	0.963495	0.994394	0.966816	0.68739	0.963531
s000007734	27093	0.977189	0.982209	0.975221	0.974993	0.988939	0.971604	0.667879	0.975221	0.643743	0.675535	0.597878	0.678891	1.00583	1.18777	1.29249	1.12969	1.20599	1.18777	0.785895	0.103598	1.21131	1.19103	0.15318	0.157411	0.76327	1.18777	0.957205	0.948723	0.917073	0.917053	0.991347	0.948086	0.666214	0.917073
s000007741	17545.9	0.994702	0.987991	0.966305	0.966305	0.999875	0.991934	0.588719	0.966305	0.746582	0.765266	0.52556	0.766956	1.04777	1.18987	1.28781	1.13844	1.16162	1.18987	0.859623	0.102133	1.17362	1.15346	0.243739	0.254979	0.78704	1.18987	0.929407	0.901458	0.829321	0.829314	0.99835	0.914864	0.721584	0.829321
s000007856	10704.4	0.979294	0.979154	0.955707	0.955131	1.0003	0.970996	0.669772	0.955707	0.749027	0.773494	0.669638	0.775822	1.01522	1.27512	1.37052	1.15792	1.24987	1.27512	0.87003	0.166549	1.19104	1.15991	0.317058	0.335716	0.811642	1.27512	0.906867	0.864556	0.860636	0.860615	0.946067	0.94676	0.676618	0.860636
s000008949B	16543	0.953183	0.955298	0.930141	0.928056	0.980536	0.955228	0.662656	0.930141	0.708368	0.736259	0.607515	0.739304	1.00665	1.13728	1.2402	1.07231	1.14358	1.13728	0.773715	0.120415	1.18509	1.15646	0.202623	0.210722	0.840007	1.13728	0.933865	0.924718	0.880592	0.880241	0.951176	0.944022	0.766781	0.880592
s000008953B	19765.7	0.997175	0.995126	0.897448	0.897246	0.998297	0.996914	0.904152	0.897448	0.434938	0.528328	0.577901	0.532735	0.951024	1.0799	1.1919	1.03882	1.11795	1.0799	0.518326	0.0989524	1.13221	1.12947	0.407501	0.44057	0.954331	1.0799	0.881258	0.871143	0.87719	0.877103	0.979987	0.903641	0.850966	0.87719
s000008954A	23873.3	0.999254	0.997547	1.00431	1.00431	1.01133	0.982865	0.697683	1.00431	0.760554	0.784763	0.637815	0.787496	1.02419	1.22384	1.3341	1.16568	1.23164	1.22384	0.845637	0.0747961	1.17568	1.15824	0.299	0.315673	0.812661	1.22384	0.90366	0.870489	0.921496	0.921413	0.963971	0.948833	0.745136	0.921496
s000008955	12143.6	0.962762	0.963915	0.962954	0.962954	1.00114	0.99894	0.641776	0.962954	0.49551	0.563935	0.56482	0.567389	0.873273	1.05155	1.13797	1.00599	1.07471	1.05155	0.606906	0.0271818	1.15279	1.14199	0.182914	0.218214	0.632638	1.05155	0.844109	0.836054	0.74161	0.725973	0.88142	0.976834	0.71476	0.74161
s000008957A	34957.4	0.998521	0.99895	1.00142	1.00142	1.00268	0.933504	0.703669	1.00142	0.933958	0.933549	0.824014	0.933928	1.02765	1.33774	1.444	1.20854	1.29369	1.33774	0.988976	0.0398312	1.18652	1.16517	0.414652	0.197424	0.817683	1.33774	0.927229	0.891519	0.912287	0.912261	0.950177	0.928592	0.671651	0.912287
s000008959A	24316.1	0.996698	0.995969	0.999498	0.997449	0.998923	0.996074	0.737121	0.999498	0.755157	0.778289	0.640595	0.781223	1.00934	1.21647	1.3192	1.16102	1.20504	1.21647	0.854151	0.0719402	1.1894	1.16275	0.2851	0.300429	0.8729	1.21647	0.954653	0.935835	0.930923	0.930744	0.960336	0.981333	0.837436	0.930923
s000008983	17341.6	0.99802	0.998077	0.996819	0.996674	1.00006	0.981883	0.695913	0.996819	0.777698	0.800183	0.664075	0.802773	1.05063	1.26466	1.36653	1.18496	1.23323	1.26466	0.885222	0.100811	1.20645	1.17924	0.153635	0.157971	0.814427	1.26466	0.971776	0.968249	0.947815	0.947797	0.989522	0.972303	0.754167	0.947815
s000008988	22817.1	0.992029	0.993695	0.992336	0.992029	0.999597	0.992365	0.749076	0.992336	0.972569	0.916579	0.41778	0.913916	1.05214	1.20337	1.32444	1.15332	1.02799	1.20337	0.783278	0.0193044	1.15008	1.14049	0.219045	0.111341	0.896398	1.20337	0.95205	0.948218	0.922216	0.921625	0.986272	0.971199	0.766869	0.922216
s000008991	10520.9	0.998004	0.997053	0.993093	0.992871	0.998225	0.998225	0.625816	0.993093	0.711074	0.735302	0.590024	0.738266	1.09314	1.23152	1.33239	1.16874	1.20911	1.23152	0.835266	0.051445	1.19879	1.1798	0.209874	0.217849	0.85141	1.23152	0.953006	0.933403	0.942967	0.942512	0.964573	0.990365	0.744971	0.942967
s000008998	10848.4	0.987775	0.985678	0.988259	0.988259	1.00081	0.991409	0.730502	0.988259	0.529952	0.593143	0.605165	0.597028	1.03138	1.25393	1.35657	1.18593	1.22844	1.25393	0.684696	0.0540814	1.24279	1.21129	0.175479	0.180952	0.862533	1.25393	0.977174	0.925082	0.951222	0.9512	0.993053	0.979184	0.706565	0.951222
s000009004	19423.9	0.978323	0.980742	0.970952	0.967906	0.991914	0.972685	0.588493	0.970952	0.488977	0.552736	0.556688	0.555945	1.02802	1.20962	1.31558	1.15418	1.186	1.20962	0.695066	0.0486649	1.21217	1.23184	0.150367	0.154388	0.673341	1.20962	0.94214	0.856239	0.928587	0.927448	0.987869	0.944597	0.592421	0.928587
s000009020	9245.67	0.993282	0.991714	0.995589	0.995589	1.00146	0.995703	0.83976	0.995589	0.436525	0.52093	0.575662	0.525328	1.07314	1.21467	1.29777	1.15264	1.1941	1.21467	0.570218	0.118539	1.1982	1.19615	0.15683	0.161026	1.00396	1.21467	0.976904	0.97394	0.986839	0.986811	0.99166	0.989865	0.887272	0.986839
s000009052	18468.7	0.76407	0.768415	0.76495	0.764571	0.99765	0.985976	0.550069	0.76495	0.567451	0.58085	0.424094	0.58239	0.801271	1.19708	1.24965	1.13473	1.17871	1.19708	0.670854	0.0339044	1.16611	1.14772	0.100554	0.102158	0.671257	1.19708	0.841203	0.828005	0.834245	0.834236	0.949919	0.955261	0.635929	0.834245
s000009070	20477.9	1.00132	0.992579	1.00014	1.00011	1.00201	0.978181	0.490062	1.00014	0.648168	0.651058	0.324558	0.650753	1.02329	1.27143	1.37827	1.20262	1.24506	1.27143	0.829695	0.0661861	1.20856	1.1901	0.389076	0.416722	0.538066	1.27143	0.972802	0.804696	0.96928	0.969259	0.998134	0.972847	0.500706	0.96928
s000009091	17988.5	0.99483	0.993941	0.97176	0.971037	0.996998	0.991068	0.697797	0.97176	0.78931	0.803813	0.549508	0.805329	1.01234	1.1529	1.25978	1.10131	1.14391	1.1529	0.889212	0.157592	1.17539	1.15153	0.265061	0.279535	0.856697	1.1529	0.984396	0.953072	0.940238	0.940182	0.989712	0.974824	0.841657	0.940238
s000009097	21778.6	0.949366	0.948608	0.969003	0.96546	0.996897	0.976411	0.85151	0.969003	0.536946	0.652021	0.688687	0.655422	1.10095	1.27321	1.36772	1.15398	1.2426	1.27321	0.448696	0.0952879	1.18083	1.13611	0.393322	0.430642	0.971141	1.27321	0.919666	0.939469	0.941479	0.941338	0.972932	0.920449	0.803779	0.941479
s000009101	25436.8	0.899939	0.916942	0.904296	0.904008	0.991807	0.990864	0.61892	0.904296	0.759639	0.781805	0.585605	0.783913	0.921824	1.25741	1.34712	1.11869	1.26417	1.25741	0.819465	0.0911505	1.13991	1.10023	0.222233	0.50951	0.84925	1.25741	0.871948	0.86782	0.851537	0.839223	0.983983	0.942009	0.676775	0.851537
s000009118	28075.2	0.991481	0.986032	0.99607	0.994349	0.997364	0.994885	0.542651	0.99607	0.587223	0.624244	0.502621	0.627227	1.03587	1.25801	1.35103	1.19054	1.21203	1.25801	0.791247	0.0663898	1.22469	1.19698	0.241641	0.252526	0.646884	1.25801	0.924852	0.850033	0.926367	0.925912	0.946965	0.982249	0.537855	0.926367
s000009126	13243.8	0.989561	0.987239	0.984043	0.983364	0.996602	0.977146	0.539641	0.984043	0.70597	0.709573	0.510036	0.710716	1.02692	1.22126	1.33599	1.16377	1.20434	1.22126	0.786891	0.0581818	1.21807	1.20673	0.267753	0.283931	0.662306	1.22126	0.930994	0.913345	0.898847	0.898832	0.958423	0.958088	0.58151	0.898847
s000009127	24878.9	0.993255	0.994783	0.974511	0.97435	0.999968	0.979233	0.446219	0.974511	0.746456	0.748202	0.15124	0.74465	1.00099	1.17596	1.2833	1.13062	1.18588	1.17596	0.892607	0.0678809	1.15895	1.13928	0.280222	0.294648	0.553811	1.17596	0.913168	0.839666	0.892638	0.892623	0.988418	0.911595	0.50603	0.892638
s000009128	13412.8	0.999305	0.999958	0.999014	0.999014	1.00034	0.989383	0.624528	0.999014	0.815037	0.823215	0.197318	0.821209	0.97973	1.24783	1.35048	1.18622	1.21082	1.24783	0.913846	0.011253	1.19344	1.16992	0.56175	0.62299	0.671406	1.24783	0.989654	0.889673	0.986448	0.986441	0.999354	0.989494	0.721449	0.986448
s000009132	23224	0.970087	0.960464	0.977687	0.975053	0.983285	0.981002	0.66165	0.977687	0.763359	0.766772	0.482513	0.768124	1.02145	1.2039	1.31526	1.14827	1.22723	1.2039	0.949539	0.19575	1.1944	1.18295	0.491196	0.543319	0.787696	1.2039	0.860476	0.792294	0.854847	0.854273	0.89112	0.959323	0.673802	0.854847
s000009138	26287.4	0.905689	0.910406	0.908212	0.907362	0.998889	0.939697	0.489757	0.908212	0.890941	0.853176	0.281441	0.849711	0.966519	1.20714	1.32077	1.1226	1.27999	1.20714	0.827041	0.333123	1.14472	1.11012	0.486199	0.561136	0.697388	1.20714	0.811837	0.814842	0.770717	0.770706	0.918585	0.884605	0.547973	0.770717
s000009148	20368.5	0.985942	0.999136	0.997319	0.997319	0.997319	0.997319	0.444898	0.997319	0.898252	0.88596	0.168609	0.882979	1.03721	1.30584	1.38956	1.23067	1.29504	1.30584	1.02024	0.199925	1.19263	1.16912	0.382559	0.411572	0.648655	1.30584	0.946966	0.947488	0.879591	0.879417	0.968736	0.950091	0.518332	0.879591
s000009150	9722.42	0.983079	0.982616	0.989903	0.989903	0.99952	0.991703	0.453822	0.989903	0.643478	0.654573	0.228565	0.653388	1.02827	1.23586	1.3427	1.16849	1.18955	1.23586	0.837422	0.0678066	1.17808	1.15478	0.319211	0.337395	0.565765	1.23586	0.969347	0.885006	0.894849	0.894849	0.995901	0.991423	0.590221	0.894849
s000009157	14810.7	0.999473	0.998469	0.999414	0.999414	0.999473	0.997443	0.470849	0.999414	0.825596	0.828919	0.342687	0.828045	1.03734	1.2324	1.33806	1.16881	1.23163	1.2324	0.904943	0.110536	1.14696	1.11185	0.228619	0.296158	0.597027	1.2324	0.972506	0.896819	0.926892	0.926829	0.981215	0.980707	0.529566	0.926892
s000009164	8517.94	0.992556	0.979231	0.96569	0.964164	1.00028	0.999306	0.521961	0.96569	0.643787	0.639037	0.332176	0.639541	1.01421	1.18314	1.28989	1.1322	1.17484	1.18314	0.856991	0.0679537	1.20177	1.20223	0.225805	0.234957	0.612692	1.18314	0.94389	0.890325	0.927125	0.927114	0.991483	0.957079	0.647376	0.927125
s000009217	25096.4	0.957938	0.957888	0.943723	0.943723	0.998993	0.996517	0.742123	0.943723	0.745205	0.760658	0.559467	0.762687	0.974248	1.20272	1.30306	1.10914	1.2058	1.20272	0.859413	0.0657995	1.17928	1.16912	0.237691	0.218329	0.863668	1.20272	0.976626	0.965395	0.948192	0.948042	0.99631	0.984281	0.775332	0.948192
s000009219	12176.7	0.989685	0.991369	0.982212	0.981473	0.996255	0.976655	0.590492	0.982212	0.675025	0.699871	0.649127	0.703469	1.04889	1.19622	1.30477	1.13343	1.20085	1.19622	0.773105	0.0449413	1.19199	1.16966	0.333624	0.356474	0.746192	1.19622	0.886286	0.874636	0.863859	0.863616	0.908508	0.971605	0.696784	0.863859
s000009222	13579.1	0.959105	0.952477	0.959743	0.957632	0.970514	0.964499	0.667082	0.959743	0.714484	0.722598	0.439588	0.723727	1.00015	1.28297	1.38876	1.19717	1.24564	1.28297	0.893156	0.171211	1.21667	1.19092	0.23367	0.244001	0.751449	1.28297	0.953561	0.91721	0.93079	0.93074	0.972168	0.960129	0.675625	0.93079
s000009227	25289.7	0.990532	0.994368	0.993136	0.991218	0.998553	0.996905	0.554708	0.993136	0.775248	0.784989	0.337929	0.784097	1.02493	1.22197	1.32589	1.15452	1.19033	1.22197	0.903128	0.0738998	1.18712	1.16446	0.303232	0.240883	0.682372	1.22197	0.935105	0.890132	0.913348	0.9133	0.958945	0.981019	0.592315	0.913348
s000009236	14103.3	0.993619	0.998369	0.979154	0.979154	0.999149	0.971567	0.506375	0.979154	0.721243	0.744144	0.658587	0.747068	1.04141	1.17435	1.27618	1.11225	1.17136	1.17435	0.784395	0.0745078	1.18641	1.16184	0.236011	0.246642	0.64822	1.17435	0.901184	0.856732	0.828124	0.828075	0.917303	0.940646	0.564906	0.828124
s000009355	16034.5	0.995892	0.999478	0.977723	0.977369	0.999052	0.99753	0.615774	0.977723	0.772286	0.784873	0.433301	0.785029	1.05526	1.2588	1.3322	1.17944	1.20285	1.2588	0.914256	0.265093	1.21321	1.19341	0.400461	0.428577	0.802913	1.2588	0.987261	0.966777	0.921095	0.920931	0.99381	0.99058	0.734214	0.921095
s000009385	19486.3	0.98333	0.991066	0.994744	0.99453	0.998221	0.989327	0.549653	0.994744	0.826894	0.826678	0.31652	0.825278	1.04491	1.25586	1.35975	1.18395	1.2547	1.25586	0.941343	0.0697146	1.18889	1.15744	0.213305	0.221788	0.71384	1.25586	0.955879	0.878718	0.940108	0.940065	0.976174	0.975596	0.61516	0.940108
s000009405	20620	0.987648	0.997239	0.976296	0.975472	0.991193	0.982908	0.532427	0.976296	0.968736	0.946081	0.452827	0.943637	1.00927	1.23764	1.34244	1.15917	1.24961	1.23764	0.895673	0.214253	1.14916	1.08609	0.35916	0.571298	0.766599	1.23764	0.982621	0.979916	0.955733	0.955672	0.995049	0.977516	0.677578	0.955733
s000009419	23054.8	0.99229	0.991899	1.00022	0.999656	0.999757	0.98483	0.704161	1.00022	0.695943	0.728241	0.679836	0.732429	1.03252	1.25966	1.36668	1.1973	1.22723	1.25966	0.837764	0.0617317	1.24824	1.22021	0.240501	0.251634	0.855404	1.25966	0.906186	0.876535	0.912731	0.912512	0.932324	0.971055	0.668288	0.912731
s000009444	10467.6	0.979766	0.987934	0.948606	0.948479	0.992599	0.981947	0.689777	0.948606	0.865675	0.870845	0.369671	0.870263	1.01002	1.21713	1.32382	1.14502	1.28767	1.21713	0.94347	0.19529	1.22039	1.21096	0.17317	0.178552	0.855877	1.21713	0.920691	0.912893	0.899269	0.899257	0.996272	0.906419	0.805649	0.899269
s000009449	21007.3	0.995535	0.986776	0.993345	0.993155	0.997515	0.996896	0.661984	0.993345	0.957787	0.937315	0.120575	0.933649	1.02454	1.26304	1.37417	1.19371	1.26553	1.26304	1.03411	0.107454	1.18264	1.16556	0.350036	0.372291	0.862524	1.26304	0.955715	0.904614	0.875415	0.875114	0.989441	0.98341	0.644441	0.875415
s000009528	21580	0.989937	0.997271	0.982002	0.981863	1.00082	0.999286	0.564957	0.982002	0.858081	0.855156	0.256628	0.853278	1.00422	1.23201	1.32986	1.15297	1.25245	1.23201	0.926819	0.0374085	1.15282	1.09352	0.157345	0.106491	0.744741	1.23201	0.894928	0.879892	0.890337	0.889895	0.950519	0.943759	0.668741	0.890337
s000009530	15397.8	0.99868	0.999589	0.927219	0.927219	0.999784	0.998766	0.805849	0.927219	0.682925	0.790941	0.769575	0.793863	0.970158	1.12704	1.22767	1.07639	1.13339	1.12704	0.51774	0.00852658	1.18797	1.15889	0.138423	0.548841	0.953941	1.12704	0.846358	0.845969	0.843892	0.843884	0.951745	0.892093	0.713246	0.843892
s000009558	11084.7	0.793652	0.793291	0.788043	0.788043	1.00158	0.990966	0.614906	0.788043	0.605001	0.61461	0.486192	0.616459	0.862543	1.21147	1.26991	1.15398	1.17429	1.21147	0.728305	0.0424898	1.17374	1.15355	0.298569	0.19567	0.758261	1.21147	0.893695	0.88825	0.882497	0.882374	0.986924	0.965298	0.708541	0.882497
s000009562	12049.5	0.922951	0.919881	0.912578	0.912578	0.996398	0.989649	0.463571	0.912578	0.795529	0.790671	0.364944	0.789757	0.965018	1.24092	1.33191	1.11403	1.23862	1.24092	0.898498	0.207779	1.16407	1.12481	0.350529	0.371924	0.618173	1.24092	0.905502	0.921186	0.798297	0.797798	0.986364	0.926237	0.584389	0.798297
s000009618	10740.3	0.890743	0.889463	0.879097	0.879097	1.00175	0.998119	0.582697	0.879097	0.661096	0.655037	0.500584	0.656352	0.922168	1.1953	1.2643	1.13283	1.16516	1.1953	0.74559	0.0301464	1.15388	1.09535	0.199674	0.132028	0.725143	1.1953	0.92614	0.90805	0.911505	0.904319	0.988029	0.979407	0.761994	0.911505
s000009624	28464.8	1.00213	1.00327	1.00242	1.00242	1.00242	0.985432	0.65794	1.00242	0.80792	0.832486	0.628544	0.834801	1.02091	1.18869	1.29702	1.14555	1.16466	1.18869	0.859335	0.0751824	1.19034	1.16311	0.301929	0.22493	0.751215	1.18869	0.964076	0.939663	0.874841	0.874809	0.998945	0.930858	0.586861	0.874841
s000009648	15252.1	0.95431	0.952344	0.954594	0.95443	1.00298	0.990222	0.628557	0.954594	0.715321	0.730497	0.572278	0.733012	1.0045	1.26755	1.36566	1.18869	1.28252	1.26755	0.818714	0.049068	1.21389	1.16093	0.161428	0.166171	0.817064	1.26755	0.927323	0.922759	0.909089	0.905182	0.96565	0.963671	0.721403	0.909089
s000009670	23707.4	0.991647	0.992523	0.964107	0.963699	1.00137	0.988937	0.830741	0.964107	0.420155	0.527076	0.548	0.531505	1.09305	1.20239	1.30807	1.13578	1.20001	1.20239	0.509441	0.160671	1.20824	1.17626	0.21713	0.225906	0.945472	1.20239	0.900008	0.882341	0.869351	0.869264	0.910347	0.968038	0.766096	0.869351
s000009671	13640.5	0.956343	0.957589	0.949305	0.949305	0.999707	0.98667	0.716335	0.949305	0.827665	0.834601	0.594301	0.835808	0.994096	1.22145	1.31784	1.14807	1.24171	1.22145	0.92096	0.128579	1.23396	1.23073	0.204342	0.224192	0.944182	1.22145	0.92674	0.915927	0.877042	0.876795	0.962711	0.937982	0.702788	0.877042
s000009675	17361	1.00564	1.0075	0.992487	0.992487	1.00676	1.00662	0.60585	0.992487	0.77972	0.784258	0.355567	0.783783	0.993689	1.23323	1.33625	1.16264	1.23356	1.23323	0.916185	0.0824064	1.20952	1.18561	0.288463	0.304235	0.721605	1.23323	0.951057	0.883234	0.932601	0.932253	0.99845	0.949501	0.607677	0.932601
s000009682	29979.4	0.994046	0.998549	0.986758	0.986758	0.9999	0.999433	0.352823	0.986758	0.789537	0.79208	0.206462	0.789707	1.06847	1.20873	1.31081	1.15263	1.17062	1.20873	0.898727	0.0223453	1.12732	1.11036	0.161888	0.166494	0.726098	1.20873	0.957227	0.940169	0.908847	0.908842	0.994358	0.964828	0.673198	0.908847
s000010099	12707.1	0.999878	0.998048	0.96935	0.96935	1.00017	0.960825	0.743446	0.96935	0.931626	0.91292	0.464366	0.912058	1.05209	1.25415	1.3786	1.17013	1.25947	1.25415	0.98211	0.0552125	1.19726	1.19209	0.272853	0.289432	0.857594	1.25415	0.950902	0.919895	0.914782	0.914774	0.999751	0.939846	0.734424	0.914782
s000010102	12612.4	0.994299	0.997391	0.992951	0.992951	0.99537	0.993137	0.706237	0.992951	0.873594	0.875378	0.560605	0.876545	1.08575	1.26683	1.35872	1.19951	1.23551	1.26683	0.827698	0.0787872	1.15677	1.13205	0.473358	0.517828	1.0253	1.26683	0.990776	0.977995	0.816956	0.816953	0.997295	0.986415	0.8553	0.816956
s000010105	34199.2	0.913914	0.919792	0.900074	0.896043	0.977999	0.957948	0.54777	0.900074	0.843711	0.832639	0.351221	0.831256	0.955611	1.1569	1.24858	1.09391	1.18974	1.1569	0.918316	0.129859	1.1661	1.12535	0.320718	0.340733	0.759998	1.1569	0.886886	0.889978	0.83052	0.828971	0.914473	0.893371	0.640468	0.83052
s000010112	14636.7	0.991566	0.997595	0.97867	0.97867	0.998552	0.993318	0.341179	0.97867	0.719964	0.726151	0.0596245	0.7221	1.00967	1.21347	1.31834	1.1362	1.26366	1.21347	0.893679	0.114548	1.16183	1.14314	0.380762	0.406242	0.493843	1.21347	0.964601	0.930611	0.92484	0.924812	0.980151	0.961886	0.396058	0.92484
s000010115	20065.1	0.960163	0.955977	0.958934	0.958585	0.997957	0.995216	0.713258	0.958934	0.632366	0.688271	0.682502	0.692417	1.01272	1.20437	1.30478	1.1523	1.19742	1.20437	0.70809	0.176	1.21374	1.17962	0.169392	0.174802	0.865165	1.20437	0.854184	0.837675	0.84378	0.840341	0.89179	0.972667	0.671307	0.84378
s000010130	18271.5	0.992444	0.99685	0.995545	0.995062	0.997077	0.996563	0.859769	0.995545	0.543571	0.590545	0.571164	0.594305	0.865573	1.23202	1.3136	1.07194	1.15774	1.23202	0.782486	0.0747945	1.21892	1.20447	0.181225	0.188269	0.794148	1.23202	0.967706	0.93044	0.980538	0.979415	0.992991	0.986466	0.808761	0.980538
s000010172	26748.2	0.993342	0.978593	0.990968	0.990706	1.00226	0.991641	0.624531	0.990968	0.802758	0.79276	0.51698	0.792959	1.05865	1.21747	1.33489	1.13849	1.26451	1.21747	0.807915	0.145363	1.20161	1.17751	0.0994573	0.1015	0.747227	1.21747	0.974761	0.958994	0.951251	0.951013	0.995328	0.962284	0.720844	0.951251
s000010192	29687.9	0.86903	0.885855	0.886034	0.879331	0.980012	0.973646	0.539092	0.886034	0.747089	0.742355	0.227266	0.739898	0.913244	1.11652	1.20679	1.05101	1.13248	1.11652	0.884605	0.258259	1.16828	1.13707	0.272919	0.286015	0.672665	1.11652	0.863422	0.841254	0.843619	0.842728	0.902161	0.898718	0.610067	0.843619
s000010200	27057.9	0.958997	0.960873	0.963552	0.96346	1.00384	1.00262	0.611779	0.963552	0.708561	0.726337	0.515576	0.728228	0.983044	1.21557	1.31256	1.12165	1.21897	1.21557	0.834766	0.0320144	1.19012	1.1628	0.204686	0.186006	0.792402	1.21557	0.917656	0.868576	0.904773	0.904681	0.995694	0.943312	0.595366	0.904773
s000010229	20549.7	0.990677	0.992806	0.984331	0.984331	0.994501	0.993129	0.498338	0.984331	0.786171	0.785434	0.108653	0.781869	1.01472	1.20998	1.31145	1.15085	1.20369	1.20998	0.889728	0.0469731	1.13898	1.12285	0.156516	0.160822	0.619207	1.20998	0.945556	0.803854	0.889999	0.889999	0.989666	0.955846	0.580658	0.889999
s000010233	34009.7	0.999748	0.995073	1.00012	0.999954	1.00061	0.988266	0.515233	1.00012	0.496958	0.560086	0.542506	0.563305	1.04346	1.22371	1.31833	1.15771	1.20767	1.22371	0.706751	0.0537765	1.23711	1.20521	0.124446	0.127241	0.601175	1.22371	0.990069	0.94195	0.979711	0.979699	0.997998	0.975519	0.492522	0.979711
s000010249	21675.3	0.995432	0.999618	0.99316	0.992052	0.99725	0.994039	0.736555	0.99316	0.768251	0.78898	0.629037	0.791515	1.021	1.18461	1.28873	1.13404	1.21322	1.18461	0.836812	0.0846263	1.17569	1.15548	0.152926	0.156941	0.879006	1.18461	0.969603	0.956431	0.931187	0.931183	0.982308	0.977737	0.806204	0.931187
s000010252	18575.8	0.99683	0.99138	0.991146	0.991146	0.998988	0.996673	0.781972	0.991146	0.755361	0.77905	0.600386	0.781848	0.995631	1.1784	1.28251	1.12322	1.14639	1.1784	0.840843	0.0162007	1.2007	1.17277	0.281142	0.128528	0.919601	1.1784	0.96021	0.914811	0.95855	0.958545	0.996894	0.9714	0.799583	0.95855
s000010254	38558.3	0.999071	0.999628	1.00143	1.00143	1.00143	0.973355	0.562325	1.00143	0.910832	0.910779	0.469462	0.910285	0.995013	1.23491	1.34002	1.14996	1.27586	1.23491	0.957881	0.0237577	1.18948	1.1562	0.125311	0.15943	0.873005	1.23491	0.962067	0.933782	0.935107	0.934977	0.985109	0.966731	0.75767	0.935107
s000010465	25690.9	1.00017	0.99997	1.00131	1.00127	1.00228	0.993391	0.653786	1.00131	0.955732	0.94272	0.356886	0.941024	1.03346	1.22005	1.32576	1.15803	1.22137	1.22005	0.976145	0.167418	1.17153	1.1223	0.252148	0.263163	0.83713	1.22005	0.862228	0.889092	0.7879	0.787165	0.941714	0.914804	0.565939	0.7879
s000010693	15736.9	0.994096	0.996145	0.993709	0.993243	0.99892	0.994768	0.609475	0.993709	0.746181	0.76376	0.391324	0.764042	1.01317	1.1904	1.29477	1.13164	1.14593	1.1904	0.90114	0.0536113	1.19617	1.17059	0.337568	0.219805	0.726847	1.1904	0.951536	0.905458	0.892992	0.892559	0.962543	0.968209	0.645689	0.892992
s000010712	9124.34	0.994624	0.996953	0.990999	0.989793	0.999584	0.975216	0.616697	0.990999	0.957503	0.956485	0.454518	0.955468	1.02939	1.23192	1.3406	1.16319	1.26453	1.23192	0.961481	0.0729392	1.16941	1.14682	0.252197	0.303592	0.834369	1.23192	0.896107	0.9019	0.867073	0.867057	0.944997	0.902973	0.569274	0.867073
s000010713	10148.6	0.998517	0.997803	1.00022	0.998985	1.00101	0.997458	0.806151	1.00022	0.565806	0.633828	0.646122	0.637795	1.04808	1.18796	1.29422	1.13963	1.1638	1.18796	0.635226	0.0282618	1.18864	1.16195	0.165177	0.170002	0.908783	1.18796	0.993191	0.968063	0.969606	0.969592	0.99839	0.985173	0.853438	0.969606
s000010719	14302.5	0.993242	0.998783	0.994985	0.994985	1.00039	0.999832	0.839528	0.994985	0.686591	0.733678	0.705185	0.738317	1.10459	1.26624	1.36838	1.21116	1.2505	1.26624	0.644124	0.0556153	1.20546	1.16776	0.230404	0.239975	0.934094	1.26624	0.973007	0.963719	0.958616	0.95861	0.989366	0.967429	0.819286	0.958616
s000010721	12751.1	0.999765	0.995922	0.982459	0.982459	1.00039	0.997987	0.747655	0.982459	0.807821	0.824124	0.453802	0.824894	1.07984	1.25642	1.3637	1.19004	1.25668	1.25642	0.793422	0.108963	1.17715	1.15755	0.329249	0.348721	0.851696	1.25642	0.977378	0.954077	0.949968	0.949766	0.998865	0.970716	0.768129	0.949968
s000010725	6802.07	0.999383	1.00173	0.999383	0.999383	0.999383	0.997471	0.861998	0.999383	1.02695	0.998	0.211326	0.995253	1.01452	1.22786	1.32908	1.17112	1.20484	1.22786	1.1777	0.011048	1.27695	1.3162	0.122571	0.125444	1.03375	1.22786	0.868212	0.635418	0.930151	0.930137	0.987281	0.991421	0.753923	0.930151
s000010738	7780.67	0.996466	0.996016	0.986762	0.986505	0.998201	0.996881	0.68004	0.986762	0.982394	0.959741	0.46696	0.957171	0.98327	1.17049	1.27296	1.08787	1.18669	1.17049	1.01359	0.0475965	1.15578	1.14123	0.453119	0.398737	0.804346	1.17049	0.935106	0.901234	0.862925	0.862636	0.949394	0.978806	0.719811	0.862925
s000010744	23136.1	0.849985	0.868895	0.846398	0.845425	0.98128	0.975673	0.458599	0.846398	0.700309	0.702259	0.272422	0.701236	0.809667	1.05067	1.11942	0.968656	1.11238	1.05067	0.819224	0.105069	1.1099	1.06273	0.170499	0.176088	0.640458	1.05067	0.853904	0.842673	0.840938	0.820215	0.991231	0.948638	0.631875	0.840938
s000010758	9756.1	0.90653	0.905864	0.880342	0.87631	0.995039	0.991418	0.576464	0.880342	0.68084	0.684241	0.517654	0.68632	0.956019	1.15665	1.25743	1.06064	1.18053	1.15665	0.82917	0.281259	1.1818	1.1599	0.306822	0.324618	0.722051	1.15665	0.946277	0.932924	0.910208	0.909816	0.957308	0.97681	0.7599	0.910208
s000010773	10474	0.847624	0.851181	0.845992	0.845992	1.00044	0.993183	0.661981	0.845992	0.567968	0.601716	0.578724	0.605072	0.876147	1.20211	1.2773	1.14252	1.17536	1.20211	0.702058	0.0656451	1.15592	1.1416	0.202144	0.208922	0.774206	1.20211	0.938381	0.916386	0.927591	0.927583	0.985953	0.980959	0.842392	0.927591
s000010783	12193.3	1.00089	0.996129	0.93667	0.93667	1.00089	0.989568	0.623295	0.93667	0.674071	0.751573	0.714515	0.754928	1.07764	1.2954	1.40054	1.17071	1.30886	1.2954	0.706411	0.265053	1.18052	1.12497	0.422621	0.463326	0.77089	1.2954	0.917153	0.900785	0.817969	0.817793	0.932941	0.951933	0.60679	0.817969
s000010808	13541.1	0.999719	0.98602	0.96661	0.96661	1.00408	1.00144	0.801052	0.96661	0.697062	0.700518	0.662091	0.704751	1.06006	1.23346	1.34038	1.1608	1.22473	1.23346	0.863486	0.136982	1.22591	1.24348	0.392911	0.423176	0.892556	1.23346	0.927846	0.886999	0.927277	0.927257	0.998441	0.947746	0.775629	0.927277
s000010821	7423.62	0.877011	0.868778	0.906787	0.880812	0.967779	0.929343	0.792849	0.906787	0.75135	0.758016	0.495919	0.759831	0.914402	1.14261	1.25703	1.06074	1.16029	1.14261	0.870247	0.17138	1.15323	1.13803	0.573763	0.646035	0.885767	1.14261	0.861285	0.830275	0.878078	0.875594	0.917543	0.901772	0.775258	0.878078
s000010827	18511	0.974395	0.995734	0.949698	0.94959	0.974945	0.947772	0.689241	0.949698	0.762746	0.779827	0.569169	0.781688	1.02699	1.16488	1.27035	1.10474	1.17075	1.16488	0.85803	0.123109	1.18072	1.1611	0.246922	0.259004	0.797243	1.16488	0.951846	0.914444	0.926764	0.926759	0.99871	0.939495	0.754204	0.926764
s000010862	18991.4	0.940766	0.928577	0.899958	0.894175	0.995914	0.98433	0.711057	0.899958	0.660315	0.693777	0.540869	0.696307	0.953365	1.18543	1.28689	1.09524	1.20496	1.18543	0.832597	0.223824	1.21615	1.20121	0.379169	0.40478	0.777132	1.18543	0.945881	0.908626	0.894917	0.894427	0.958508	0.947521	0.799051	0.894917
s000010867	36098.8	0.981731	0.984598	0.997244	0.996311	1.00026	0.946277	0.751797	0.997244	0.785261	0.803499	0.68091	0.806078	1.03445	1.27304	1.39576	1.19513	1.30144	1.27304	0.876802	0.0510636	1.20785	1.18426	0.478544	0.523	0.86234	1.27304	0.942333	0.941651	0.961602	0.961433	0.992456	0.950671	0.793519	0.961602
s000010869	21283.9	0.995665	0.999823	0.99796	0.996879	1.00285	0.968579	0.593945	0.99796	0.846206	0.854308	0.599529	0.855101	1.02848	1.21549	1.32835	1.15888	1.26028	1.21549	0.902543	0.0979627	1.21202	1.18733	0.229725	0.240046	0.726165	1.21549	0.941609	0.91116	0.86805	0.868002	0.967027	0.897991	0.669261	0.86805
s000010880	25017.4	0.924647	0.940336	0.928491	0.928491	0.98695	0.982437	0.534842	0.928491	0.800036	0.793435	0.222406	0.79033	0.897758	1.10363	1.18708	1.01198	1.12433	1.10363	0.896303	0.162258	1.12772	1.08265	0.262363	0.274614	0.616901	1.10363	0.919636	0.91789	0.844214	0.843358	0.981766	0.963632	0.686335	0.844214
s000010898	23893.1	0.906165	0.892542	0.925167	0.905726	0.980831	0.950516	0.571683	0.925167	0.715492	0.732919	0.372957	0.733271	0.883347	1.20187	1.28758	1.07882	1.23666	1.20187	0.897861	0.185513	1.17584	1.16247	0.468555	0.517442	0.691342	1.20187	0.842862	0.806074	0.837091	0.836643	0.901773	0.887242	0.57884	0.837091
s000010900	16951.7	0.991907	0.991686	0.994321	0.993672	0.998313	0.986574	0.627115	0.994321	0.785491	0.789	0.49143	0.789985	0.993125	1.20485	1.31005	1.15124	1.19681	1.20485	0.884945	0.0495864	1.18624	1.16142	0.214421	0.22317	0.749844	1.20485	0.939966	0.922087	0.903953	0.903909	0.953367	0.977071	0.730916	0.903953
s000010906	9894.52	0.9951	0.99937	0.992784	0.99243	0.997635	0.98955	0.753931	0.992784	0.98853	0.934187	0.443126	0.931643	1.00979	1.25788	1.35613	1.1809	1.22313	1.25788	0.922641	0.0238793	1.16229	1.12861	0.128648	0.544873	0.967818	1.25788	0.910981	0.935965	0.914489	0.914482	0.979431	0.963999	0.831469	0.914489
s000010908	21372.8	0.99501	0.994098	0.978322	0.978322	0.99795	0.997006	0.579958	0.978322	0.791549	0.799311	0.438396	0.799776	1.01598	1.15618	1.2599	1.09544	1.16517	1.15618	0.889861	0.114651	1.18036	1.12349	0.221466	0.231674	0.687417	1.15618	0.940253	0.921349	0.866854	0.866845	0.958648	0.976656	0.642701	0.866854
s000010919	8460.74	0.995745	1.00579	0.982192	0.981778	0.999054	0.988969	0.674615	0.982192	0.909353	0.876681	0.503494	0.874655	1.01451	1.27384	1.38052	1.19985	1.27715	1.27384	0.981922	0.18374	1.24819	1.22951	0.435719	0.516494	0.826058	1.27384	0.943509	0.934359	0.950638	0.950401	0.980374	0.966077	0.76353	0.950638
s000010938	11000.4	0.997084	0.99597	0.997636	0.997516	0.997636	0.96082	0.659482	0.997636	0.762891	0.77684	0.655591	0.779468	1.06704	1.20061	1.30863	1.14567	1.21642	1.20061	0.839959	0.0255488	1.19941	1.17572	0.244366	0.255352	0.807881	1.20061	0.985094	0.935024	0.877979	0.877979	0.996729	0.971179	0.795619	0.877979
s000010953	15110	0.996371	0.995478	0.996603	0.996537	0.996603	0.996603	0.528982	0.996603	0.703102	0.703323	0.437019	0.704258	1.04681	1.19489	1.29954	1.14509	1.18798	1.19489	0.864703	0.0993989	1.20517	1.17984	0.312447	0.330962	0.690357	1.19489	0.942221	0.905889	0.883031	0.883031	0.958637	0.966316	0.626769	0.883031
s000010957	9700.44	0.996621	0.992832	0.963479	0.963342	1.00318	0.99365	0.760137	0.963479	0.56818	0.646791	0.650598	0.650588	1.05297	1.18786	1.29416	1.12792	1.19787	1.18786	0.67776	0.0557505	1.1983	1.18267	0.199957	0.20791	0.840825	1.18786	0.882942	0.848897	0.879234	0.879212	0.965835	0.904158	0.707438	0.879234
s000010961	25260.7	0.994024	0.989214	0.89976	0.89976	0.995205	0.995178	0.548971	0.89976	0.794966	0.799538	0.291193	0.797972	1.04671	1.26491	1.35319	1.16941	1.15896	1.26491	0.789338	0.406131	1.20862	1.17304	0.504442	0.538045	0.563972	1.26491	0.985061	0.949132	0.912242	0.912239	0.995004	0.997009	0.674707	0.912242
s000010962	12620.7	0.857924	0.856418	0.858359	0.858241	1.00146	0.978596	0.572711	0.858359	0.694282	0.706422	0.491198	0.70772	0.886193	1.20217	1.28275	1.13727	1.23598	1.20217	0.792945	0.0130145	1.19515	1.16548	0.114944	0.12867	0.732758	1.20217	0.884924	0.838164	0.863723	0.863712	0.964801	0.949812	0.648937	0.863723
s000010978	9188.86	0.996363	0.994159	0.998585	0.998585	0.998585	0.979976	0.407707	0.998585	0.716848	0.731602	0.422573	0.731553	1.03892	1.18781	1.29667	1.14079	1.18187	1.18781	0.829228	0.032237	1.18241	1.15313	0.259554	0.272651	0.596224	1.18781	0.955946	0.765762	0.921242	0.921242	0.998186	0.939489	0.607041	0.921242
s000010981	9475.69	0.994058	0.995325	0.998596	0.998596	0.999493	0.981049	0.720393	0.998596	0.81994	0.827582	0.615384	0.829344	1.04724	1.24414	1.33609	1.17263	1.22356	1.24414	0.856214	0.0193509	1.19598	1.17598	0.28749	0.304905	0.923372	1.24414	0.97505	0.921358	0.9399	0.939896	0.984386	0.976494	0.826663	0.9399
s000011014	29048.6	0.99323	0.991965	0.989234	0.988695	0.99737	0.960501	0.741944	0.989234	0.814215	0.826979	0.708055	0.829838	1.05053	1.20727	1.32034	1.15752	1.20641	1.20727	0.850296	0.0605124	1.2043	1.17888	0.245895	0.257424	0.931554	1.20727	0.969641	0.921669	0.941522	0.94132	0.992224	0.951768	0.791126	0.941522
s000011022	11911.9	0.802874	0.813263	0.803328	0.796599	0.988046	0.907649	0.488614	0.803328	0.712403	0.718937	0.319759	0.718017	0.844859	1.15694	1.22606	1.04471	1.16377	1.15694	0.842327	0.0636482	1.14939	1.07289	0.260414	0.273133	0.680238	1.15694	0.748751	0.7454	0.731409	0.728751	0.860891	0.788268	0.515443	0.731409
s000011035	13464.2	0.971752	0.98319	0.970416	0.970416	0.997747	0.981408	0.72214	0.970416	1.01611	0.948146	0.0996668	0.942884	0.985074	1.19892	1.3191	1.11885	1.17112	1.19892	0.838935	0.083026	1.11944	1.0936	0.174915	0.185664	0.883739	1.19892	0.881266	0.886488	0.856984	0.856979	0.974205	0.887405	0.744021	0.856984
s000011040	15016.9	1.00481	1.00694	1.00361	1.00354	1.00521	1.00115	0.518756	1.00361	0.7502	0.767464	0.433143	0.768049	1.00842	1.18447	1.28895	1.11994	1.181	1.18447	0.877368	0.0263261	1.18803	1.15957	0.243544	0.135614	0.679036	1.18447	0.954811	0.926695	0.919157	0.919101	0.96489	0.975204	0.620305	0.919157
s000011047	14331.6	0.996616	0.996267	0.996523	0.996314	0.998325	0.986544	0.661424	0.996523	0.760199	0.777737	0.670172	0.780511	1.02924	1.25899	1.37201	1.18296	1.27584	1.25899	0.871355	0.0863654	1.20557	1.18225	0.364168	0.387317	0.81449	1.25899	0.930861	0.92007	0.892804	0.892794	0.948614	0.950814	0.647825	0.892804
s000011055	22148.6	0.912829	0.913077	0.903287	0.902384	0.99786	0.991353	0.686313	0.903287	0.738881	0.74657	0.486293	0.747012	0.901275	1.23569	1.31709	1.12242	1.1981	1.23569	0.859532	0.0888997	1.16861	1.14195	0.272576	0.287467	0.788861	1.23569	0.918405	0.888412	0.904075	0.898481	0.974836	0.978683	0.776917	0.904075
s000011069	13976.7	1.0039	1.00508	0.997639	0.99721	1.00465	1.00236	0.690164	0.997639	0.647339	0.703684	0.674226	0.70753	1.09469	1.2624	1.36761	1.18983	1.24997	1.2624	0.743242	0.0506004	1.21163	1.18006	0.286447	0.302278	0.889701	1.2624	0.963103	0.954314	0.888007	0.887961	0.998414	0.967734	0.75359	0.888007
s000011086	25668.6	1.00159	1.00832	1.0009	1.00087	1.00415	0.992898	0.662921	1.0009	0.774125	0.819722	0.638677	0.824025	0.995546	1.17364	1.28129	1.10504	1.2059	1.17364	0.843653	0.0744793	1.18673	1.16803	0.218569	0.329353	0.725024	1.17364	0.878219	0.873339	0.836832	0.836778	0.995273	0.859432	0.607079	0.836832
s000011116	18892.8	0.99416	0.997627	0.96556	0.964395	0.994495	0.99385	0.589649	0.96556	0.820803	0.81767	0.298491	0.815957	1.02326	1.18768	1.2911	1.12423	1.18644	1.18768	0.934351	0.071566	1.17032	1.14634	0.195745	0.203384	0.737627	1.18768	0.979231	0.910729	0.928785	0.928785	0.993452	0.982181	0.708409	0.928785
s000011130	57375.7	0.991603	0.992283	0.99217	0.991545	0.994377	0.972997	0.490346	0.99217	0.799391	0.810342	0.521637	0.810728	1.06433	1.21331	1.3169	1.16019	1.19237	1.21331	0.898688	0.0438747	1.20194	1.13913	0.191567	0.198227	0.6045	1.21331	0.964921	0.893448	0.951873	0.951847	0.977556	0.975888	0.630957	0.951873
s000011149	31434.2	0.99564	0.989667	0.976507	0.976221	0.996475	0.995404	0.693543	0.976507	0.715666	0.731413	0.536703	0.733534	0.959616	1.18023	1.27958	1.10668	1.17351	1.18023	0.826462	0.0690995	1.1903	1.16805	0.23393	0.24558	0.807616	1.18023	0.936685	0.925552	0.885688	0.885614	0.980985	0.951518	0.662416	0.885688
s000011155	12343.6	0.941751	0.952202	0.940779	0.940779	0.989549	0.985256	0.59878	0.940779	1.02064	0.950147	0.665276	0.944688	1.01249	1.29386	1.38539	1.17078	1.38858	1.29386	0.857634	0.724386	1.21968	1.17793	0.958658	1.10584	0.891733	1.29386	0.847943	0.94309	0.792861	0.791795	0.985971	0.948568	0.75603	0.792861
s000011162	20048.4	0.993818	0.995489	0.980717	0.980717	0.999571	0.999238	0.830459	0.980717	0.806488	0.81665	0.583203	0.818906	1.0117	1.21675	1.32338	1.16179	1.20335	1.21675	0.88689	0.0992801	1.18085	1.19144	0.192575	0.19924	0.956001	1.21675	0.978088	0.972147	0.975474	0.975446	0.990229	0.986838	0.905035	0.975474
s000011163	37142.1	0.997546	0.991616	0.985639	0.985639	1.00009	0.998733	0.80182	0.985639	0.83096	0.840602	0.396179	0.840449	1.02468	1.19515	1.29882	1.13083	1.1989	1.19515	0.86841	0.125203	1.17997	1.16465	0.167756	0.172945	0.813888	1.19515	0.94161	0.919511	0.931411	0.931404	0.967441	0.974867	0.816166	0.931411
s000011164	26343.4	0.969403	0.955642	0.9913	0.9913	1.00038	0.996475	0.829982	0.9913	0.686666	0.729654	0.648465	0.734449	1.04597	1.27232	1.37951	1.21091	1.25171	1.27232	0.813295	0.0439263	1.22418	1.23154	0.316637	0.334968	0.900864	1.27232	0.897208	0.836478	0.968757	0.96875	0.989936	0.997668	0.842559	0.968757
s000011191	13383.3	0.99224	0.991885	0.957938	0.957602	0.998909	0.99714	0.654662	0.957938	0.758569	0.782112	0.620285	0.783331	1.04457	1.26541	1.37075	1.16998	1.2535	1.26541	0.887532	0.175617	1.20481	1.17905	0.258662	0.26827	0.740625	1.26541	0.932331	0.873969	0.901471	0.901412	0.985834	0.939345	0.61571	0.901471
s000011204	18840.8	0.991526	0.996861	0.983096	0.982848	0.993729	0.99196	0.768898	0.983096	0.842294	0.842555	0.573558	0.844564	1.05197	1.24039	1.3247	1.15253	1.22731	1.24039	0.937792	0.115689	1.21906	1.20813	0.334775	0.355489	0.912278	1.24039	0.968135	0.950128	0.956446	0.956441	0.989771	0.98166	0.747543	0.956446
s000011214	13075	0.995868	0.996709	0.996696	0.996174	0.999296	0.993509	0.602508	0.996696	0.784264	0.78942	0.323572	0.788372	1.00246	1.24914	1.34985	1.17927	1.22089	1.24914	0.943702	0.0338426	1.19293	1.17165	0.316063	0.213132	0.709864	1.24914	0.912405	0.826128	0.895149	0.895134	0.932969	0.979476	0.596402	0.895149
s000011220	19605.5	0.992562	0.998517	0.979135	0.979135	0.999112	0.991217	0.502454	0.979135	0.831846	0.831215	0.280126	0.829243	1.01025	1.18326	1.2872	1.12922	1.20266	1.18326	0.908973	0.0341068	1.14875	1.11427	0.167655	0.162657	0.61863	1.18326	0.888042	0.845736	0.843075	0.842769	0.963488	0.889721	0.507801	0.843075
s000011225	26704.5	0.9965	0.994628	0.995676	0.995464	1.00083	0.997374	0.634601	0.995676	0.64475	0.682201	0.622053	0.686294	1.04056	1.20363	1.30992	1.14766	1.18706	1.20363	0.767792	0.0262326	1.20989	1.1838	0.207473	0.21567	0.797171	1.20363	0.945564	0.877665	0.916058	0.915964	0.959051	0.978365	0.718724	0.916058
s000011234	17487.3	0.968863	0.989078	0.968034	0.968034	0.969178	0.969178	0.712087	0.968034	0.811082	0.834068	0.618741	0.836728	1.0971	1.22534	1.30153	1.13927	1.25455	1.22534	0.866872	0.188647	1.18891	1.16393	0.304211	0.320061	0.854381	1.22534	0.854795	0.90209	0.89644	0.89644	0.99715	0.971802	0.641879	0.89644
s000011238	18848.4	0.99481	0.992675	0.992127	0.992074	0.996424	0.994992	0.647707	0.992127	0.882972	0.877617	0.35389	0.875807	0.993875	1.21877	1.32159	1.15472	1.2251	1.21877	0.973456	0.0662076	1.18122	1.16277	0.168261	0.173551	0.775315	1.21877	0.962314	0.852044	0.898294	0.89829	0.988968	0.982713	0.73638	0.898294
s000011240	27346	0.993116	0.995941	0.993308	0.993308	0.994734	0.992299	0.659337	0.993308	0.702889	0.724071	0.574053	0.726818	1.03225	1.2075	1.31291	1.15354	1.19365	1.2075	0.841813	0.0556817	1.2031	1.17653	0.203171	0.210847	0.800445	1.2075	0.944943	0.922727	0.879557	0.879525	0.956753	0.977892	0.696459	0.879557
s000011243	16377.7	0.98507	0.994702	0.995995	0.994438	0.999414	0.993288	0.703793	0.995995	0.790959	0.794324	0.515179	0.79532	1.04692	1.26763	1.36788	1.1842	1.25731	1.26763	0.803421	0.04671	1.17437	1.14726	0.260242	0.299961	0.862606	1.26763	0.955196	0.931217	0.957308	0.957125	0.973902	0.979941	0.768342	0.957308
s000011246	14243.5	0.95431	0.954784	0.948992	0.948992	0.998208	0.983417	0.58994	0.948992	0.890586	0.868448	0.471958	0.867094	0.912201	1.13595	1.23404	1.08591	1.1432	1.13595	0.876115	0.161662	1.10586	1.0361	0.25946	0.268898	0.775059	1.13595	0.936743	0.930879	0.891434	0.8903	0.996054	0.960543	0.794624	0.891434
s000011250	11196.6	0.992334	0.990548	0.980887	0.980887	0.99866	0.992974	0.643894	0.980887	0.731749	0.745467	0.536324	0.747251	1.01629	1.21302	1.30102	1.14298	1.18443	1.21302	0.858296	0.0813284	1.16793	1.1562	0.207449	0.141055	0.759635	1.21302	0.983607	0.947124	0.970738	0.970513	0.998405	0.988333	0.818378	0.970738
s000011265	25785.8	0.757234	0.763846	0.751352	0.751352	0.997999	0.996173	0.527947	0.751352	0.722356	0.756738	0.643565	0.76077	0.943443	1.09798	1.19468	1.052	1.11545	1.09798	0.743902	0.104537	1.11104	1.00357	0.184413	0.189292	0.83181	1.09798	0.856984	0.850784	0.796232	0.782905	0.994419	0.971617	0.768529	0.796232
s000011269	9060.63	0.997495	0.987037	0.984775	0.984389	0.999095	0.987065	0.6907	0.984775	0.715028	0.710289	0.665737	0.713961	1.03131	1.25626	1.36828	1.19752	1.27776	1.25626	0.848195	0.136516	1.24155	1.23469	0.498155	0.546464	0.810081	1.25626	0.919764	0.903367	0.923611	0.9236	0.954759	0.967995	0.723386	0.923611
s000011275	15811.2	0.997639	0.997671	0.997513	0.997449	0.998609	0.992643	0.692064	0.997513	0.715134	0.736383	0.623041	0.739546	1.00825	1.1958	1.30064	1.1427	1.1817	1.1958	0.812804	0.052446	1.16581	1.15778	0.160299	0.164988	0.838593	1.1958	0.967861	0.935552	0.949993	0.949991	0.97322	0.985776	0.824475	0.949993
s000011295	8919.87	0.994058	0.992601	0.990919	0.990246	0.998094	0.986024	0.575705	0.990919	0.726607	0.756709	0.516613	0.758703	1.00928	1.20551	1.30338	1.13092	1.1984	1.20551	0.834075	0.0836799	1.18512	1.15787	0.177456	0.183442	0.747189	1.20551	0.929066	0.915601	0.822758	0.822758	0.986588	0.915475	0.653052	0.822758
s000011300	55067.3	0.915603	0.921673	0.914112	0.912638	0.995685	0.989185	0.534894	0.914112	0.785532	0.792041	0.405287	0.791778	0.940599	1.13588	1.22975	1.06109	1.16429	1.13588	0.889864	0.067629	1.14723	1.12562	0.270291	0.282452	0.70787	1.13588	0.901692	0.873236	0.848399	0.847145	0.978815	0.96972	0.705485	0.848399
s000011312	13323.9	0.977546	0.983738	0.979811	0.978785	0.986265	0.979661	0.386427	0.979811	0.841485	0.849925	0.455604	0.850191	1.05142	1.1763	1.28151	1.12229	1.19784	1.1763	0.916147	0.238357	1.1461	1.12717	0.253219	0.264725	0.712969	1.1763	0.918836	0.911553	0.778192	0.777261	0.941271	0.913081	0.665568	0.778192
s000011323	15570.8	0.942808	0.945698	0.94026	0.94011	1.00313	0.999216	0.574811	0.94026	0.785881	0.789318	0.502965	0.789882	0.976005	1.1861	1.29075	1.11982	1.18821	1.1861	0.903763	0.221987	1.14963	1.13093	0.18841	0.194227	0.70356	1.1861	0.962791	0.972771	0.905842	0.904959	0.977506	0.95068	0.783585	0.905842
s000011329	13679.6	0.996082	0.996228	0.991111	0.990818	0.999591	0.995643	0.547163	0.991111	0.626595	0.655	0.438862	0.65647	1.01507	1.20455	1.3076	1.15446	1.16668	1.20455	0.779007	0.022486	1.18665	1.16285	0.199941	0.207259	0.662649	1.20455	0.94911	0.870742	0.898308	0.89814	0.960279	0.98881	0.610834	0.898308
s000011330	18945.4	0.95355	0.951742	0.954223	0.954012	1.00051	0.998719	0.702658	0.954223	0.711891	0.717244	0.624568	0.720152	1.0045	1.19888	1.29515	1.14481	1.1898	1.19888	0.743327	0.0430395	1.19282	1.16459	0.171052	0.181459	0.86283	1.19888	0.907661	0.888478	0.899447	0.896162	0.939253	0.982462	0.744692	0.899447
s000011335	25406.1	0.989913	0.998838	0.980784	0.980784	0.99763	0.995426	0.555572	0.980784	0.828956	0.828459	0.230721	0.826273	0.942836	1.18869	1.27648	1.07318	1.2054	1.18869	0.934836	0.0926505	1.1562	1.13337	0.252391	0.265322	0.716299	1.18869	0.982169	0.938067	0.880243	0.88024	0.996369	0.971498	0.72988	0.880243
s000011338	7018.59	0.985567	0.985994	0.984071	0.983857	1.0016	1.00095	0.455855	0.984071	0.75423	0.774695	0.537818	0.776449	1.05432	1.14777	1.25523	1.1077	1.17655	1.14777	0.847587	0.100256	1.16227	1.14194	0.0856199	0.0867411	0.641018	1.14777	0.984785	0.977839	0.846511	0.845465	0.998282	0.923924	0.699709	0.846511
s000011350	25798.9	0.873367	0.87516	0.874424	0.873842	0.997956	0.985653	0.562607	0.874424	0.779003	0.773938	0.432879	0.773798	0.924931	1.11505	1.20675	1.03767	1.13022	1.11505	0.852385	0.07098	1.16266	1.11929	0.15425	0.151285	0.735295	1.11505	0.967986	0.951698	0.937402	0.937393	0.995411	0.974338	0.793954	0.937402
s000011352	10782.1	0.97766	0.977567	0.978371	0.978047	1.00091	0.992735	0.534502	0.978371	0.784657	0.794199	0.47303	0.794849	0.994802	1.19577	1.29255	1.13619	1.18633	1.19577	0.907562	0.0698226	1.17096	1.1449	0.185727	0.19242	0.687793	1.19577	0.942318	0.883062	0.896232	0.894898	0.967873	0.967057	0.729885	0.896232
s000011355	9625.13	0.99627	1.00058	0.994729	0.994729	1.00152	0.995629	0.624258	0.994729	0.881037	0.869482	0.268843	0.867425	1.03746	1.22856	1.33537	1.15003	1.23768	1.22856	0.927428	0.102831	1.1507	1.13809	0.281	0.296519	0.793014	1.22856	0.941753	0.895568	0.912166	0.912149	0.967969	0.97013	0.711112	0.912166
s000011357	11482.3	0.975774	0.97978	0.971202	0.968981	0.995994	0.995733	0.585085	0.971202	0.878434	0.86824	0.155468	0.864955	0.99541	1.18215	1.28242	1.1275	1.20757	1.18215	0.972764	0.182153	1.15771	1.136	0.201987	0.20886	0.727534	1.18215	0.966296	0.940852	0.917838	0.917564	0.985598	0.968461	0.695162	0.917838
s000011358	11316.7	0.972697	0.981202	0.980966	0.974751	0.989891	0.989219	0.510305	0.980966	0.825827	0.806334	0.135367	0.801919	0.967066	1.1542	1.25757	1.08358	1.14761	1.1542	0.950708	0.257632	1.15331	1.13314	0.37807	0.41005	0.611117	1.1542	0.918405	0.88341	0.871735	0.871096	0.955866	0.959069	0.52099	0.871735
s000011378	29012.5	0.989946	0.988094	0.994407	0.99393	0.998474	0.994437	0.652911	0.994407	0.774273	0.78485	0.38871	0.784712	1.03735	1.23682	1.3178	1.17092	1.14964	1.23682	0.895033	0.178459	1.17688	1.15692	0.317497	0.309876	0.796889	1.23682	0.975478	0.951614	0.982777	0.982773	0.995226	0.991856	0.700814	0.982777
s000011388	21820	1.00395	1.00806	1.00472	1.00426	1.00678	1.00209	0.680736	1.00472	0.729415	0.736016	0.596726	0.738298	0.955886	1.206	1.30612	1.12418	1.21411	1.206	0.768054	0.0324992	1.19079	1.15345	0.3082	0.331447	0.793643	1.206	0.914745	0.928288	0.925116	0.924576	0.959605	0.986416	0.685526	0.925116
s000011390	11470.5	0.989585	0.996297	0.991038	0.990631	0.99252	0.99252	0.552202	0.991038	1.00803	0.973872	0.0103026	0.970056	1.05709	1.40461	1.45569	1.28022	1.38182	1.40461	1.15733	0.707377	1.21816	1.22238	0.24421	0.255027	0.646301	1.40461	0.823043	0.962993	0.807695	0.806326	0.842447	0.985452	0.631589	0.807695
s000011409	27746.5	0.996196	0.98942	0.998737	0.998737	1.00027	0.997364	0.781715	0.998737	0.766275	0.782359	0.588164	0.784907	1.10393	1.21631	1.31976	1.16572	1.19384	1.21631	0.737188	0.0501229	1.15905	1.14051	0.146279	0.149998	0.898049	1.21631	0.982578	0.921808	0.985207	0.9852	0.995099	0.990188	0.827069	0.985207
s000011416	19014.7	0.996059	0.998426	0.993552	0.993552	1.00665	1.00665	0.571562	0.993552	0.748192	0.762206	0.279796	0.760989	1.00244	1.21683	1.32004	1.14711	1.21673	1.21683	0.908415	0.0702127	1.18951	1.17196	0.247061	0.217263	0.637636	1.21683	0.976874	0.869834	0.960813	0.960774	0.99365	0.988156	0.65431	0.960813
s000011417	28087.4	0.996072	0.998609	0.9854	0.985365	0.999452	0.996378	0.599411	0.9854	0.631916	0.660612	0.53843	0.663626	1.06969	1.2313	1.30844	1.16156	1.19198	1.2313	0.801624	0.191896	1.19883	1.18612	0.239956	0.250788	0.723719	1.2313	0.887339	0.861706	0.88412	0.884114	0.924618	0.966348	0.649586	0.88412
s000011934	24992.7	0.993985	0.997236	0.997143	0.997143	0.997143	0.99403	0.401199	0.997143	0.865579	0.858751	0.276392	0.856727	1.05691	1.20571	1.31225	1.14287	1.19177	1.20571	0.954478	0.0424852	1.15723	1.12472	0.232758	0.242649	0.722284	1.20571	0.988439	0.958296	0.958349	0.958346	0.996386	0.97835	0.670564	0.958349
s000011935	23844.1	0.993926	0.998309	0.990941	0.990899	0.998868	0.996147	0.651667	0.990941	0.746684	0.766125	0.573731	0.768517	1.04203	1.23295	1.33732	1.16552	1.22146	1.23295	0.80079	0.047972	1.16795	1.14575	0.155257	0.159416	0.832704	1.23295	0.934063	0.917719	0.898824	0.898824	0.945258	0.985784	0.700092	0.898824
s000011940	28020.5	0.996228	0.993069	0.984528	0.984528	0.997281	0.992034	0.755686	0.984528	0.728168	0.738332	0.690597	0.741627	1.04899	1.21386	1.28069	1.125	1.16068	1.21386	0.781752	0.0650771	1.20938	1.17644	0.279752	0.100447	0.875542	1.21386	0.972274	0.942249	0.95107	0.951066	0.983918	0.98367	0.795658	0.95107
s000011956	8128.02	0.981002	0.987292	0.93808	0.937711	0.99877	0.99352	0.6552	0.93808	0.818959	0.825533	0.309364	0.824651	0.981379	1.19504	1.28974	1.10763	1.17074	1.19504	0.88597	0.165044	1.14275	1.12956	0.222284	0.231365	0.771337	1.19504	0.798638	0.778105	0.782929	0.78291	0.972172	0.892619	0.630813	0.782929
s000011959	30410	0.985168	0.988859	0.985231	0.985231	0.993024	0.985494	0.804032	0.985231	0.708239	0.744816	0.718119	0.74946	1.03393	1.23603	1.35079	1.17481	1.25554	1.23603	0.903783	0.264307	1.27383	1.25112	0.42372	0.457184	1.00678	1.23603	0.967695	0.967291	0.963878	0.963596	0.995393	0.978999	0.809067	0.963878
s000011997	10423.3	0.975847	0.990214	0.997058	0.996722	0.99741	0.99741	0.683642	0.997058	0.979501	0.955961	0.129471	0.952684	1.00492	1.28197	1.38139	1.19174	1.25471	1.28197	1.01997	0.0809288	1.17049	1.16543	0.290947	0.208253	0.883808	1.28197	0.939731	0.939334	0.949926	0.949849	0.97366	0.984144	0.733735	0.949926
s000012012	7711.63	1.00289	1.00635	0.985476	0.985476	1.00402	1.00125	0.694412	0.985476	0.883512	0.839511	0.50013	0.838454	0.991064	1.20494	1.30847	1.14646	1.23189	1.20494	0.701474	0.169195	1.14291	1.11724	0.10303	0.579344	0.864416	1.20494	0.948744	0.961037	0.898673	0.898645	0.988142	0.940188	0.782735	0.898673
s000012014	10533.3	0.993924	0.990316	0.994209	0.994209	0.997342	0.98193	0.602705	0.994209	0.70963	0.727059	0.530097	0.728718	1.03858	1.25548	1.35118	1.18427	1.23663	1.25548	0.856322	0.0666607	1.19784	1.19246	0.121884	0.158422	0.722237	1.25548	0.929522	0.918747	0.923523	0.923523	0.941811	0.965879	0.635714	0.923523
s000012028	17127.6	0.987973	0.98844	0.988946	0.988498	0.994317	0.990114	0.826012	0.988946	0.97656	0.957079	0.836959	0.956599	0.888416	1.48291	1.56348	1.18189	0.884587	1.48291	1.06691	0.0251731	1.19887	1.17463	0.526669	0.861574	0.816751	1.48291	0.990923	0.978164	0.969056	0.968981	0.997516	0.983761	0.890454	0.969056
s000012059	19259	1.00116	0.999083	0.998287	0.998287	1.00182	1.00066	0.856491	0.998287	0.68884	0.76957	0.763495	0.77308	1.12102	1.18628	1.29599	1.12993	1.1903	1.18628	0.655171	0.0531718	1.16798	1.14659	0.189775	0.222119	0.978872	1.18628	0.967565	0.948847	0.9467	0.943326	0.983402	0.985803	0.840329	0.9467
s000012066	18268.5	0.80095	0.807067	0.793382	0.792944	0.996135	0.996172	0.47622	0.793382	0.663751	0.668353	0.495525	0.669747	0.85899	1.15004	1.22828	1.08428	1.18352	1.15004	0.772541	0.114393	1.15308	1.12612	0.279391	0.293411	0.73191	1.15004	0.959793	0.963087	0.835566	0.835561	0.976021	0.930464	0.719368	0.835566
s000012070	17029.4	0.991899	0.993764	0.98887	0.988752	0.996171	0.992864	0.552492	0.98887	0.814165	0.828593	0.431679	0.827824	1.01388	1.20844	1.31483	1.14965	1.21801	1.20844	0.914758	0.178305	1.17973	1.1613	0.315046	0.332571	0.687702	1.20844	0.942148	0.911788	0.889665	0.889301	0.969344	0.957241	0.679008	0.889665
s000012072	30476.8	0.988629	0.991115	0.991377	0.991377	0.999482	0.973866	0.645748	0.991377	0.676215	0.705032	0.651857	0.708766	1.046	1.2108	1.32155	1.16055	1.19478	1.2108	0.755459	0.0341871	1.20168	1.19509	0.319914	0.340374	0.72193	1.2108	0.929677	0.906957	0.922781	0.922776	0.934202	0.972607	0.681356	0.922781
s000012086	14466	0.995002	0.996627	0.995935	0.995935	0.997041	0.993313	0.490953	0.995935	0.572654	0.597128	0.499707	0.600052	1.03753	1.22079	1.32205	1.16247	1.21165	1.22079	0.755065	0.0545474	1.20821	1.16842	0.171989	0.177118	0.601193	1.22079	0.95326	0.905114	0.939495	0.939487	0.96055	0.985486	0.564293	0.939495
s000012092	20064.2	0.986892	0.988113	0.968767	0.968767	0.997109	0.992817	0.638298	0.968767	0.873426	0.873829	0.464313	0.873504	0.998508	1.2047	1.31011	1.13793	1.21132	1.2047	0.920637	0.151905	1.15412	1.08505	0.279392	0.293783	0.706433	1.2047	0.977072	0.966149	0.888683	0.887555	0.992053	0.962176	0.696719	0.888683
s000012112	9270.3	0.978979	0.979613	0.97645	0.97564	1.00203	0.979375	0.79946	0.97645	0.735311	0.762178	0.590803	0.765551	1.04802	1.30145	1.41592	1.22364	1.24273	1.30145	0.945726	0.0827449	1.26797	1.27056	0.370569	0.396991	0.874633	1.30145	0.971172	0.960932	0.971454	0.971441	0.988815	0.989242	0.822757	0.971454
s000012113	11700.8	0.998477	0.98273	0.998257	0.998257	0.999282	0.999282	0.740689	0.998257	0.783356	0.775666	0.592604	0.777354	1.06108	1.21887	1.26025	1.11352	1.159	1.21887	0.852764	0.0432577	1.19733	1.1821	0.298623	0.135325	0.867423	1.21887	0.992967	0.98431	0.987248	0.987245	0.999372	0.99276	0.918388	0.987248
s000012120	6998.86	0.881606	0.952225	0.95744	0.95744	0.95744	0.957154	0.819525	0.95744	0.923046	0.917248	0.17308	0.91637	0.943092	1.2526	1.32703	1.14733	1.13516	1.2526	0.892034	0.239752	1.16601	1.12497	0.883286	1.09467	0.85788	1.2526	0.760937	0.762433	0.770459	0.770448	0.78363	0.782645	0.722445	0.770459
s000012135	23252.9	0.99753	0.999164	0.996914	0.996914	0.998756	0.995466	0.720053	0.996914	0.922776	0.877275	0.386897	0.875034	1.02461	1.20217	1.23871	1.09569	1.12699	1.20217	0.863725	0.0164263	1.16033	1.14787	0.321103	0.305721	0.868544	1.20217	0.972305	0.95302	0.952635	0.952631	0.979647	0.986117	0.826178	0.952635
s000012136	21202.5	0.99039	0.997264	0.981512	0.981512	0.99783	0.996038	0.649333	0.981512	0.821757	0.805068	0.385288	0.805195	1.04206	1.22215	1.33783	1.16856	1.22498	1.22215	0.978383	0.203657	1.20868	1.19838	0.434799	0.470849	0.815354	1.22215	0.958392	0.937373	0.923039	0.922871	0.970126	0.996054	0.704344	0.923039
s000012152	10279.9	0.87559	0.988674	0.975396	0.975396	1.0122	0.976498	0.783322	0.975396	1.00686	0.983215	0.040058	0.97948	0.839756	1.44327	1.38808	1.28116	1.06804	1.44327	0.977716	0.525566	1.26704	1.22038	0.82428	0.934208	0.806079	1.44327	0.810771	0.853894	0.876233	0.87613	0.899429	0.877658	0.845829	0.876233
s000012156	26537.3	0.987004	0.981907	0.981844	0.981606	0.995486	0.984582	0.500808	0.981844	0.827986	0.828464	0.282036	0.826301	1.01249	1.22359	1.3285	1.16381	1.21721	1.22359	0.931906	0.0672662	1.18412	1.15962	0.375314	0.403492	0.708347	1.22359	0.944596	0.913269	0.845483	0.845404	0.979567	0.938952	0.614192	0.845483
s000012159	25782.5	0.907027	0.810906	0.894276	0.890882	0.997169	0.979191	0.650341	0.894276	0.787425	0.803479	0.508391	0.805372	0.878491	1.16433	1.25591	1.07767	1.1688	1.16433	0.976293	0.49032	1.20351	1.19766	0.475815	0.518615	0.840098	1.16433	0.867481	0.870289	0.919135	0.918194	0.975786	0.934964	0.754946	0.919135
s000012176	21752.1	0.982147	1.00051	0.957414	0.957299	0.991633	0.991602	0.65134	0.957414	0.955884	0.917642	0.0858111	0.913479	0.970343	1.36242	1.47186	1.25359	1.36506	1.36242	1.0191	0.036202	1.20632	1.18882	0.3093	0.339003	0.799182	1.36242	0.929502	0.922457	0.934008	0.933722	0.9828	0.941787	0.661652	0.934008
s000012196	11306	0.971294	0.977065	0.972289	0.972289	0.99763	0.994224	0.647527	0.972289	0.693743	0.716711	0.456221	0.717867	0.918735	1.07573	1.16653	1.02848	1.08099	1.07573	0.769206	0.101427	1.15286	1.1226	0.171555	0.177248	0.65549	1.07573	0.93733	0.919047	0.815425	0.813219	0.964448	0.965394	0.704189	0.815425
s000012226	13875.9	0.998824	0.997256	0.991972	0.991972	0.999178	0.997209	0.752738	0.991972	0.697467	0.773335	0.765897	0.777325	1.02922	1.2398	1.34026	1.18067	1.22377	1.2398	0.74105	0.183037	1.23338	1.19914	0.287034	0.379905	0.936858	1.2398	0.891471	0.892916	0.844988	0.844981	0.909467	0.970121	0.620231	0.844988
s000012230	14897.6	0.962244	0.9656	0.967861	0.965399	0.993167	0.954749	0.553548	0.967861	0.660535	0.691715	0.561784	0.693953	1.02987	1.22576	1.33379	1.16272	1.22261	1.22576	0.780622	0.143187	1.21295	1.17998	0.299004	0.316738	0.67717	1.22576	0.921001	0.923129	0.922459	0.922198	0.94638	0.943423	0.679854	0.922459
s000012231	9982.93	0.375387	0.398626	0.661208	0.379444	0.802282	0.793568	0.246417	0.661208	0.445064	0.490846	0.238075	0.491001	0.397428	0.605765	0.628325	0.55727	0.681178	0.605765	0.357465	0.0669452	0.679758	0.541555	0.485705	0.535766	0.374362	0.605765	0.455491	0.475379	0.470917	0.453161	0.536196	0.570581	0.342592	0.470917
s000012262	15617.1	0.422734	0.421582	0.42203	0.42203	1.00095	0.998835	0.289355	0.42203	0.338711	0.333324	0.212656	0.333213	0.471115	1.16853	1.0446	1.11062	1.12829	1.16853	0.489729	0.0156166	1.14226	1.12382	0.143921	0.0997694	0.427222	1.16853	0.730689	0.715266	0.721622	0.72144	0.991424	0.922157	0.49202	0.721622
s000012267	6699.41	0.913373	0.914306	0.972893	0.971251	0.992746	0.983043	0.724774	0.972893	0.788824	0.79518	0.402008	0.795031	0.970213	1.23698	1.33803	1.16489	1.22371	1.23698	0.902883	0.109804	1.18174	1.16338	0.337725	0.360479	0.861343	1.23698	0.894236	0.863437	0.950816	0.949813	0.985666	0.970337	0.742835	0.950816
s000012280	10042.4	0.996017	0.995519	0.998008	0.996863	0.999203	0.99449	0.676341	0.998008	0.644236	0.702096	0.681422	0.706065	1.04363	1.24854	1.35362	1.1891	1.21255	1.24854	0.749812	0.0419026	1.20294	1.18925	0.218193	0.227368	0.849618	1.24854	0.927553	0.908711	0.873379	0.873369	0.94202	0.983473	0.706652	0.873379
s000012285	10638.4	0.991488	0.992828	0.993094	0.992843	0.995225	0.975516	0.613698	0.993094	0.751598	0.783367	0.562632	0.785638	1.02058	1.19965	1.30374	1.13111	1.20001	1.19965	0.810353	0.0226077	1.17995	1.15495	0.180079	0.191918	0.74553	1.19965	0.934952	0.899664	0.914832	0.914816	0.949652	0.955207	0.69169	0.914832
s000012286	24793.4	0.999583	0.991577	1.00089	1.00089	1.00149	1.00123	0.786294	1.00089	0.50727	0.579166	0.609752	0.583258	1.04708	1.215	1.31912	1.16377	1.18692	1.215	0.63578	0.00682816	1.22422	1.21009	0.0992661	0.100922	0.930935	1.215	0.950003	0.88011	0.953507	0.953494	0.971803	0.996751	0.791108	0.953507
s000012298	31592.9	0.994418	0.997275	0.996468	0.996388	0.999221	0.994463	0.581459	0.996468	0.817266	0.824082	0.552671	0.825465	1.02092	1.19212	1.29518	1.13983	1.17355	1.19212	0.892797	0.334271	1.15438	1.13268	0.336068	0.359837	0.804297	1.19212	0.912811	0.894027	0.893155	0.893152	0.921083	0.978322	0.671202	0.893155
s000012299	37963.4	0.992413	0.996839	0.994564	0.994529	0.999538	0.981611	0.649284	0.994564	0.648586	0.706151	0.705506	0.709506	1.04171	1.21694	1.32657	1.15732	1.2179	1.21694	0.758239	0.119426	1.21353	1.18309	0.182288	0.16431	0.781564	1.21694	0.926427	0.905963	0.908916	0.908858	0.945869	0.959887	0.712584	0.908916
s000012310	20589.2	0.988815	0.980449	0.988933	0.9889	0.998776	0.983639	0.585108	0.988933	0.866059	0.848545	0.345507	0.846761	1.02792	1.20899	1.26801	1.11937	1.15955	1.20899	0.926118	0.0129072	1.15769	1.1236	0.278589	0.267521	0.786813	1.20899	0.953451	0.910641	0.814761	0.814755	0.979782	0.980731	0.7223	0.814761
s000012321	11117.6	0.999692	0.997781	0.986778	0.986717	1.00315	0.991815	0.795242	0.986778	0.596384	0.674176	0.679679	0.678157	1.03446	1.19339	1.29982	1.13212	1.19587	1.19339	0.707914	0.0211344	1.2348	1.20106	0.147363	0.151397	0.895271	1.19339	0.984026	0.938191	0.959841	0.959812	0.994273	0.984535	0.790884	0.959841
s000012326	22061.9	1.0031	1.00352	1.00033	0.999533	1.00504	1.00373	0.710891	1.00033	0.814335	0.825066	0.534327	0.826054	1.04229	1.28226	1.38742	1.19789	1.29496	1.28226	0.897408	0.101244	1.20295	1.1698	0.293655	0.310565	0.861487	1.28226	0.959725	0.941031	0.927144	0.927112	0.978916	0.967317	0.744255	0.927144
s000012335	32067.4	0.998106	0.989827	0.991755	0.991542	0.9998	0.958013	0.69303	0.991755	0.825113	0.82689	0.672913	0.828613	1.05966	1.22075	1.31102	1.14761	1.22297	1.22075	0.875622	0.0580229	1.20644	1.18938	0.19794	0.18545	0.811737	1.22075	0.978612	0.958522	0.955629	0.955567	0.986327	0.966282	0.813501	0.955629
s000012336	61335.9	0.99674	0.997189	0.992436	0.992151	0.998914	0.960133	0.583737	0.992436	0.833253	0.846725	0.58853	0.847968	0.975104	1.14078	1.24897	1.09299	1.18417	1.14078	0.875535	0.081432	1.14322	1.12529	0.309769	0.331951	0.723931	1.14078	0.899247	0.884541	0.82175	0.821646	0.909532	0.953458	0.724743	0.82175
s000012339	11053.9	0.972566	0.972498	0.950063	0.948615	0.998553	0.990549	0.587981	0.950063	0.800275	0.798343	0.25905	0.796504	0.980003	1.23336	1.32851	1.12367	1.22112	1.23336	0.983376	0.0834021	1.17979	1.1782	0.239615	0.250889	0.712834	1.23336	0.978829	0.896732	0.938688	0.938361	0.985682	0.974262	0.680805	0.938688
s000012355	14033.2	0.991597	0.989477	0.989454	0.989454	0.994014	0.986541	0.467021	0.989454	0.595712	0.623749	0.382512	0.624666	1.03478	1.19151	1.28985	1.1377	1.1776	1.19151	0.798925	0.0411144	1.19728	1.17789	0.131932	0.134876	0.58252	1.19151	0.976426	0.907893	0.971122	0.971122	0.994282	0.984995	0.565547	0.971122
s000012393	24610.5	0.986142	0.986173	0.989362	0.984954	0.998505	0.989468	0.604506	0.989362	0.792708	0.803144	0.464057	0.803623	0.959413	1.13799	1.23864	1.07285	1.15857	1.13799	0.898928	0.107293	1.15052	1.13046	0.150996	0.155302	0.723387	1.13799	0.815509	0.774622	0.749151	0.749087	0.987265	0.965056	0.560097	0.749151
s000012399	32461.6	0.99663	0.994535	0.995675	0.99455	0.997862	0.995623	0.518845	0.995675	0.724582	0.738989	0.314515	0.738053	1.00289	1.20024	1.31056	1.14192	1.2154	1.20024	0.879265	0.0746336	1.20255	1.18447	0.28373	0.298911	0.642159	1.20024	0.979592	0.950961	0.928116	0.928104	0.994826	0.968209	0.538725	0.928116
s000012418	12964.8	0.994871	0.993791	0.995372	0.995372	0.995603	0.922791	0.660388	0.995372	0.729327	0.828038	0.797154	0.831133	1.08044	1.27332	1.30496	1.14356	1.22435	1.27332	0.797787	0.24143	1.23425	1.20101	0.1825	0.188508	0.768579	1.27332	0.98234	0.954092	0.961312	0.961312	0.993916	0.924694	0.630421	0.961312
s000012448	23069.9	0.976022	0.992645	0.977532	0.977532	0.98899	0.927351	0.60247	0.977532	0.843652	0.851308	0.592645	0.851569	1.05066	1.23209	1.34902	1.13992	1.27284	1.23209	0.903515	0.119094	1.20935	1.18847	0.335171	0.358164	0.745948	1.23209	0.944003	0.93681	0.927033	0.926733	0.993974	0.917725	0.649484	0.927033
s000012593	28366.5	1.00657	1.00684	0.994536	0.994536	1.00917	0.994935	0.588144	0.994536	0.754509	0.783323	0.596199	0.786013	1.01876	1.19209	1.29281	1.11867	1.16754	1.19209	0.806703	0.0653142	1.15902	1.13434	0.139996	0.162487	0.745614	1.19209	0.905983	0.855724	0.867901	0.867695	0.910836	0.979425	0.640769	0.867901
s000012663	42068.4	0.643822	0.643358	0.764982	0.764958	0.965651	0.964958	0.427695	0.764982	0.537641	0.579168	0.162548	0.58146	0.684084	1.01029	1.07888	0.934787	1.01481	1.01029	0.734092	0.188505	1.09621	0.97638	0.505373	0.411139	0.665382	1.01029	0.5749	0.542077	0.679136	0.657445	0.938366	0.938228	0.562432	0.679136
s000012699	27527.5	0.995753	0.996216	0.992044	0.991215	0.998329	0.951709	0.670832	0.992044	0.78512	0.803544	0.699712	0.806676	1.01303	1.20547	1.31624	1.14185	1.18752	1.20547	0.827884	0.037885	1.18264	1.1581	0.196183	0.204804	0.803651	1.20547	0.895279	0.872391	0.837378	0.836941	0.920613	0.93416	0.657697	0.837378
s000012813	23238.5	0.909582	0.906463	0.923059	0.904261	0.976906	0.880887	0.579713	0.923059	0.829702	0.83923	0.525884	0.839094	0.986143	1.17507	1.28507	1.11395	1.20851	1.17507	0.925152	0.130862	1.17474	1.1634	0.321386	0.343797	0.705851	1.17507	0.915294	0.893972	0.90715	0.906128	0.958567	0.899813	0.642404	0.90715
s000012871	27002.7	0.804528	0.807472	0.796147	0.796147	0.999089	0.991176	0.524714	0.796147	0.684316	0.697514	0.463323	0.698713	0.864442	1.12459	1.20109	1.01889	1.1429	1.12459	0.811879	0.166329	1.17693	1.15105	0.229721	0.23862	0.728002	1.12459	0.912114	0.869146	0.854774	0.849781	0.95783	0.955978	0.712649	0.854774
s000012879	10580.1	0.981418	0.998715	0.961664	0.960939	0.98375	0.981576	0.564596	0.961664	0.857183	0.844378	0.568188	0.844944	0.962656	1.20697	1.31	1.13828	1.20476	1.20697	0.861008	0.0227283	1.1723	1.14906	0.24608	0.396779	0.860737	1.20697	0.864962	0.858025	0.864629	0.86461	0.914131	0.944804	0.704465	0.864629
s000012903	36166.7	0.991924	0.988896	0.98756	0.987523	0.998251	0.985761	0.646293	0.98756	0.765541	0.78407	0.530203	0.785794	1.0004	1.19705	1.2992	1.13807	1.1953	1.19705	0.897816	0.105202	1.167	1.14875	0.331856	0.353522	0.82948	1.19705	0.955683	0.896828	0.878422	0.878415	0.966056	0.979694	0.775703	0.878422
s000012911	7857	0.99289	0.989009	1.00008	1.00008	1.00201	0.998384	0.608371	1.00008	0.667492	0.697341	0.530723	0.69979	1.02927	1.2118	1.31584	1.15506	1.22773	1.2118	0.819996	0.0356237	1.2363	1.20833	0.188512	0.19493	0.737403	1.2118	0.960517	0.890782	0.960065	0.960038	0.994636	0.971426	0.671283	0.960065
s000012918	43025.3	0.992309	0.994819	0.992584	0.992282	0.994366	0.98552	0.557472	0.992584	0.795111	0.812877	0.503867	0.814236	1.00805	1.19111	1.29517	1.12009	1.22703	1.19111	0.892648	0.0433093	1.1748	1.15308	0.173916	0.179394	0.682693	1.19111	0.938242	0.914548	0.856161	0.856091	0.958503	0.954268	0.545714	0.856161
s000012946	19532.7	0.990853	0.987986	0.97418	0.972405	0.998848	0.975067	0.680731	0.97418	0.624039	0.680655	0.675266	0.684468	1.01242	1.17314	1.27446	1.1138	1.15235	1.17314	0.675833	0.0490404	1.20568	1.17185	0.188354	0.228548	0.8314	1.17314	0.961043	0.926153	0.915103	0.914853	0.991044	0.933062	0.609824	0.915103
s000012950	16532.6	0.998693	1.00039	0.9983	0.998058	1.00051	0.980703	0.596997	0.9983	0.69771	0.72722	0.681041	0.730983	1.02064	1.20205	1.30985	1.15048	1.19258	1.20205	0.785246	0.021603	1.21279	1.1726	0.0977092	0.211026	0.715761	1.20205	0.93512	0.904054	0.924645	0.924633	0.944435	0.978471	0.710373	0.924645
s000012951	11154.3	0.991839	0.997084	0.992272	0.991555	0.992182	0.977419	0.543505	0.992272	0.709695	0.724903	0.496711	0.72611	1.05896	1.18226	1.28944	1.13236	1.17879	1.18226	0.846376	0.0339815	1.19753	1.17392	0.193517	0.200455	0.673237	1.18226	0.977334	0.960418	0.948045	0.94803	0.990314	0.966559	0.644954	0.948045
s000012971	45312.4	0.959035	0.965601	0.965001	0.96378	0.999201	0.996907	0.462131	0.965001	0.839483	0.830048	0.191662	0.827173	0.992428	1.22144	1.31916	1.14822	1.23921	1.22144	0.956486	0.0378897	1.15597	1.13359	0.255862	0.160614	0.674305	1.22144	0.959287	0.940455	0.933958	0.933949	0.989366	0.974754	0.622177	0.933958
s000012976	75894.6	0.986325	0.99957	0.987422	0.987224	0.987686	0.953414	0.649969	0.987422	0.948436	0.923397	0.45935	0.921541	1.025	1.20892	1.32514	1.15256	1.22113	1.20892	0.908907	0.07213	1.18167	1.15543	0.178351	0.277279	0.773387	1.20892	0.877889	0.884706	0.872265	0.872258	0.919619	0.950884	0.594542	0.872265
s000012983	13625.5	0.994379	0.991682	0.994691	0.994421	0.995547	0.979377	0.735318	0.994691	0.621088	0.692586	0.674743	0.696396	1.01903	1.21464	1.32148	1.15905	1.20192	1.21464	0.708873	0.0371868	1.23066	1.19487	0.203025	0.211115	0.881713	1.21464	0.96152	0.917787	0.897695	0.897695	0.994895	0.940407	0.695027	0.897695
s000012984	20648.2	0.97932	0.980676	0.975736	0.975688	0.996561	0.991573	0.505103	0.975736	0.769812	0.770728	0.154847	0.768017	0.937838	1.16401	1.25744	1.12509	1.15558	1.16401	0.878648	0.186059	1.17919	1.15212	0.404572	0.435854	0.621173	1.16401	0.982013	0.896363	0.899852	0.899743	0.993644	0.984336	0.736023	0.899852
s000012985	33103.4	0.992152	0.997462	0.995402	0.994884	0.999511	0.993979	0.630913	0.995402	0.751008	0.77175	0.608159	0.774496	1.03482	1.23762	1.34168	1.1669	1.20101	1.23762	0.871282	0.0695602	1.20121	1.17866	0.196771	0.204596	0.832576	1.23762	0.91257	0.882957	0.874226	0.874074	0.923578	0.967304	0.6996	0.874226
s000012988	18292.2	0.995654	0.989586	0.98442	0.98442	0.999344	0.998451	0.787787	0.98442	0.388264	0.480368	0.500014	0.484338	1.01992	1.17604	1.28264	1.12398	1.15419	1.17604	0.533027	0.0578039	1.22498	1.19079	0.136155	0.139368	0.864601	1.17604	0.987888	0.898777	0.958362	0.958362	0.999375	0.996142	0.793676	0.958362
s000012992	12387.1	0.732542	0.731735	0.718643	0.715898	0.997481	0.988256	0.413089	0.718643	0.568885	0.574792	0.240919	0.573927	0.755096	1.02798	1.09129	0.928357	1.04021	1.02798	0.768018	0.0990665	1.16354	1.11279	0.250533	0.165364	0.53509	1.02798	0.905356	0.871091	0.868988	0.861736	0.977511	0.966008	0.614027	0.868988
s000013001	34924.3	0.980837	0.985519	0.989985	0.986936	0.999148	0.982512	0.744512	0.989985	0.733131	0.756317	0.631788	0.759523	1.02674	1.24264	1.3466	1.17423	1.23998	1.24264	0.861353	0.0617281	1.21039	1.18376	0.217236	0.226317	0.887316	1.24264	0.965805	0.955507	0.943974	0.943564	0.991483	0.971628	0.737419	0.943974
s000013005	18532.3	1.00517	1.00521	1.0055	1.0055	1.00716	1.00468	0.552332	1.0055	0.561555	0.609286	0.565069	0.612884	1.03916	1.35423	1.44913	1.25558	1.30085	1.35423	0.74083	0.0364939	1.23504	1.21674	0.224204	0.233143	0.739196	1.35423	0.987745	0.961297	0.953009	0.952946	0.998576	0.989586	0.588906	0.953009
s000013008	29518	0.991416	0.986504	0.98074	0.97917	0.998977	0.993986	0.652064	0.98074	0.889964	0.884735	0.296013	0.882903	0.972199	1.19203	1.29388	1.13189	1.19637	1.19203	0.949887	0.0999301	1.17106	1.14919	0.234931	0.260887	0.821058	1.19203	0.853819	0.858366	0.819091	0.81872	0.951841	0.914376	0.594292	0.819091
s000013009	50141.8	0.936365	0.935533	0.926126	0.925847	0.999495	0.995388	0.718538	0.926126	0.699383	0.721581	0.595682	0.724383	0.978501	1.18466	1.28055	1.13006	1.21421	1.18466	0.807738	0.0604292	1.21137	1.17269	0.159601	0.164012	0.880602	1.18466	0.933248	0.924256	0.918968	0.913095	0.983757	0.974229	0.755757	0.918968
s000013017	20638.9	0.989233	0.993207	0.991059	0.990929	0.997002	0.992593	0.656282	0.991059	0.796076	0.808322	0.48009	0.809008	0.980244	1.17323	1.27445	1.12021	1.1751	1.17323	0.835873	0.0558846	1.14752	1.12658	0.222461	0.201044	0.74832	1.17323	0.971167	0.956755	0.929382	0.929065	0.978195	0.977202	0.803701	0.929382
s000013018	15568.1	0.103531	0.135552	0.489084	0.103992	0.773447	0.536424	0.0789459	0.489084	0.156094	0.197384	0.0421374	0.197358	0.0711082	0.121747	0.123723	0.148273	0.148265	0.121747	0.145813	0.00407323	0.266129	0.406438	0.193081	0.235027	0.0639094	0.121747	0.182501	0.227969	0.289752	0.201298	0.357817	0.416228	0.132918	0.289752
s000013019	25279.5	0.977958	0.983279	0.975427	0.972381	0.99245	0.993412	0.62484	0.975427	0.872102	0.866978	0.349904	0.865625	0.966778	1.14325	1.24335	1.08714	1.17433	1.14325	0.94964	0.0583475	1.17151	1.154	0.200503	0.208427	0.759191	1.14325	0.948569	0.930158	0.827663	0.82719	0.966532	0.961996	0.709753	0.827663
s000013026	22576.9	0.995933	0.994947	0.998653	0.998653	0.998653	0.997133	0.671922	0.998653	0.762244	0.782145	0.648766	0.784987	1.04745	1.25434	1.36972	1.19304	1.30613	1.25434	0.825994	0.145543	1.21347	1.18533	0.343667	0.369195	0.850148	1.25434	0.945744	0.918366	0.8912	0.891071	0.951483	0.963905	0.758804	0.8912
s000013028	7769.42	0.995881	0.992857	0.99704	0.99704	0.998198	0.976704	0.682312	0.99704	0.859425	0.866923	0.483037	0.867317	0.976969	1.16273	1.26405	1.11053	1.16376	1.16273	0.889307	0.0173068	1.14782	1.12505	0.324596	0.347741	0.848633	1.16273	0.941102	0.920991	0.787834	0.787714	0.956969	0.981149	0.783044	0.787834
s000013031	18520.8	0.996252	0.992567	0.998218	0.998218	0.999676	0.985818	0.607994	0.998218	0.769497	0.774851	0.432726	0.774595	1.05288	1.18449	1.26753	1.1157	1.1813	1.18449	0.856472	0.0397827	1.17404	1.14652	0.256189	0.234379	0.741781	1.18449	0.963126	0.911036	0.90099	0.900908	0.97428	0.977006	0.683756	0.90099
s000013055	25106.5	0.98888	0.991867	0.989637	0.98888	0.993859	0.937967	0.49726	0.989637	0.804446	0.807194	0.434005	0.805235	1.02128	1.19391	1.28253	1.12632	1.18891	1.19391	0.883236	0.047054	1.18772	1.16882	0.176325	0.182348	0.593366	1.19391	0.960718	0.950976	0.944902	0.944853	0.975642	0.953296	0.527918	0.944902
s000013062	15437.1	0.997562	0.999667	0.999041	0.998998	0.999819	0.978204	0.694639	0.999041	0.802469	0.804605	0.484092	0.804777	1.06619	1.25164	1.32719	1.16591	1.21105	1.25164	0.925981	0.0328445	1.21023	1.20454	0.220643	0.229288	0.834183	1.25164	0.961798	0.828398	0.968297	0.968286	0.998026	0.973852	0.704998	0.968297
s000013065	13188.8	1.00026	0.994038	0.997892	0.997892	1.00039	0.986216	0.65057	0.997892	0.739224	0.737017	0.582484	0.739269	0.999558	1.19808	1.30457	1.11965	1.20097	1.19808	0.86217	0.0711817	1.19174	1.17758	0.263822	0.322471	0.726038	1.19808	0.986109	0.964166	0.982192	0.982185	0.999801	0.987649	0.550091	0.982192
s000013076	18352.6	0.768839	0.77046	0.748701	0.744733	0.98507	0.972883	0.474554	0.748701	0.55978	0.581376	0.466765	0.583453	0.793624	1.15871	1.2138	1.06684	1.16773	1.15871	0.681655	0.123556	1.13678	1.04027	0.258411	0.27005	0.690645	1.15871	0.716651	0.700694	0.663971	0.663574	0.73745	0.745686	0.516565	0.663971
s000013077	20641	0.994809	0.998067	0.971074	0.971025	0.998818	0.997074	0.581472	0.971074	0.73768	0.750814	0.360555	0.750675	1.01796	1.2069	1.3111	1.15473	1.20838	1.2069	0.863666	0.057442	1.18786	1.18121	0.23301	0.242819	0.663232	1.2069	0.932295	0.909037	0.917584	0.917574	0.994917	0.939238	0.676558	0.917584
s000013079	18808.8	1.00763	1.00056	1.0054	1.0054	1.0087	0.939422	0.661746	1.0054	0.770582	0.79524	0.74601	0.79807	1.00512	1.1763	1.29007	1.12253	1.17511	1.1763	0.808998	0.0265577	1.17718	1.16081	0.161623	0.118951	0.748554	1.1763	0.930587	0.905188	0.926963	0.926894	0.944675	0.954191	0.70823	0.926963
s000013108	11830.8	0.990347	0.99694	0.99077	0.990629	0.99077	0.98536	0.566229	0.99077	0.851688	0.839325	0.415201	0.838312	1.09129	1.31786	1.40903	1.23161	1.29461	1.31786	0.937312	0.329913	1.20983	1.18187	0.355706	0.383092	0.741929	1.31786	0.920706	0.917336	0.887753	0.887748	0.92982	0.982233	0.629083	0.887753
s000013118	13980.3	0.983296	0.998532	0.981508	0.981508	0.988183	0.984035	0.618354	0.981508	0.807127	0.81697	0.549062	0.817809	1.04959	1.18858	1.29515	1.13476	1.19726	1.18858	0.860144	0.0871426	1.17961	1.16051	0.330248	0.351443	0.812725	1.18858	0.948193	0.931421	0.903118	0.902644	0.973391	0.961683	0.680996	0.903118
s000013120	7250.93	0.985326	0.994221	0.973603	0.973603	0.999255	0.989739	0.727773	0.973603	0.722884	0.759337	0.699709	0.763813	1.08112	1.21894	1.33162	1.15626	1.25869	1.21894	0.790363	0.166757	1.21392	1.20406	0.300062	0.316941	0.859581	1.21894	0.966509	0.961866	0.928103	0.928097	0.977985	0.974302	0.823138	0.928103
s000013133	22067.9	0.996581	0.997737	0.996861	0.996861	0.996861	0.995048	0.742295	0.996861	0.903274	0.88013	0.358371	0.878458	1.01744	1.19391	1.27313	1.12074	1.17734	1.19391	0.947538	0.0364881	1.18716	1.1672	0.352076	0.229874	0.880059	1.19391	0.959243	0.892964	0.933633	0.933393	0.969132	0.979891	0.744783	0.933633
s000013138	16177.6	0.867132	0.869558	0.867292	0.867292	1.00381	1.00249	0.677765	0.867292	0.675505	0.684232	0.578282	0.686431	0.888656	1.13197	1.2178	1.04823	1.14122	1.13197	0.76063	0.114411	1.15734	1.13854	0.232291	0.241417	0.820926	1.13197	0.956808	0.952099	0.948907	0.947255	0.979784	0.984979	0.867364	0.948907
s000013146	11060.8	0.964008	0.970879	0.994883	0.988735	0.994883	0.986656	0.712693	0.994883	0.746714	0.773626	0.513309	0.775819	0.993094	1.24354	1.35498	1.17997	1.25648	1.24354	0.918744	0.125188	1.22217	1.19967	0.476206	0.521105	0.84372	1.24354	0.870613	0.850246	0.912404	0.912376	0.932868	0.950795	0.699419	0.912404
s000013147	12316.6	0.996624	0.999283	0.99935	0.99797	0.998539	0.989126	0.557583	0.99935	0.770606	0.786347	0.4463	0.787326	0.98571	1.21774	1.31327	1.12381	1.23329	1.21774	0.895701	0.102352	1.20262	1.17505	0.271561	0.2865	0.741574	1.21774	0.952046	0.879794	0.868731	0.868662	0.963251	0.970237	0.698085	0.868731
s000013151	17679.3	0.882353	0.881829	0.894471	0.88395	0.941655	0.864399	0.536731	0.894471	0.794019	0.793189	0.587266	0.793708	0.917303	1.0993	1.20234	1.04356	1.12024	1.0993	0.841657	0.0610667	1.10889	1.08373	0.259752	0.275183	0.706145	1.0993	0.852859	0.820767	0.831795	0.83046	0.893878	0.86636	0.590805	0.831795
s000013154	18792.8	0.983248	1.0025	0.95278	0.952061	1.00152	1.00062	0.500564	0.95278	0.696027	0.712458	0.247444	0.710269	0.962469	1.32568	1.40937	1.25993	1.2138	1.32568	0.688625	0.1349	1.21162	1.17449	0.460225	0.499141	0.478634	1.32568	0.875738	0.846395	0.873857	0.873827	0.97899	0.885203	0.614187	0.873857
s000013156	27432	0.976211	0.980987	0.952899	0.951909	0.996285	0.978196	0.564236	0.952899	0.815522	0.828585	0.540138	0.829271	1.0189	1.15964	1.26319	1.10085	1.18151	1.15964	0.847929	0.156851	1.16213	1.13808	0.353375	0.37885	0.778536	1.15964	0.911084	0.873203	0.839906	0.839901	0.924865	0.949152	0.667234	0.839906
s000013159	20665.2	0.993222	0.996053	0.999061	0.997755	0.998432	0.980237	0.681147	0.999061	0.750375	0.774757	0.623643	0.7777	0.999665	1.17726	1.28209	1.1136	1.19047	1.17726	0.797044	0.0359148	1.15458	1.13664	0.290264	0.307313	0.853872	1.17726	0.903064	0.887983	0.799888	0.799495	0.914537	0.937844	0.729375	0.799888
s000013167	10599.5	0.992099	0.992169	0.992641	0.99132	0.99849	0.989497	0.646674	0.992641	0.614808	0.671254	0.652257	0.675316	1.01148	1.21516	1.31597	1.14016	1.19014	1.21516	0.756224	0.0278093	1.19742	1.16068	0.200838	0.208793	0.781533	1.21516	0.906886	0.884273	0.848383	0.847965	0.926603	0.956721	0.678672	0.848383
s000013170	20079.3	0.970232	0.998569	0.963973	0.963823	0.971692	0.963375	0.543358	0.963973	0.509263	0.572689	0.570479	0.575512	1.02646	1.19994	1.30761	1.13304	1.22432	1.19994	0.567623	0.0950714	1.21769	1.17636	0.229071	0.238928	0.627795	1.19994	0.912699	0.936456	0.911222	0.911066	0.951152	0.971692	0.605534	0.911222
s000013171	29301.6	0.952159	0.949906	0.9475	0.946687	1.00109	0.993413	0.704152	0.9475	0.755515	0.7625	0.494439	0.763222	1.00925	1.24228	1.30491	1.16069	1.2113	1.24228	0.821758	0.0809785	1.19033	1.17595	0.190947	0.142043	0.843623	1.24228	0.942302	0.923178	0.934685	0.931016	0.982701	0.981117	0.756527	0.934685
s000013174	17584.9	0.883845	0.883774	0.88456	0.88456	1.00182	1.00179	0.724437	0.88456	0.65863	0.684324	0.658748	0.686521	0.908205	1.08846	1.18288	1.02168	1.10925	1.08846	0.685814	0.0556491	1.12477	1.10009	0.396416	0.42249	0.816802	1.08846	0.940405	0.936005	0.920176	0.918929	0.988473	0.981446	0.880785	0.920176
s000013190	8059.86	0.997643	0.996898	0.997891	0.997767	0.999256	0.998676	0.66818	0.997891	0.610403	0.654246	0.632716	0.658187	1.03995	1.25198	1.32904	1.18174	1.19682	1.25198	0.790749	0.237029	1.22446	1.2046	0.341786	0.362962	0.812366	1.25198	0.95523	0.923452	0.945009	0.945009	0.964695	0.985667	0.739678	0.945009
s000013195	11369.3	0.985267	0.998373	0.991204	0.991072	0.999032	0.992289	0.623664	0.991204	0.727494	0.751221	0.670129	0.755204	1.05813	1.23456	1.3383	1.17304	1.24156	1.23456	0.787601	0.0597775	1.20255	1.16488	0.329328	0.354124	0.860815	1.23456	0.936473	0.926408	0.85442	0.85442	0.946704	0.978037	0.648259	0.85442
s000013197	46774.8	0.995719	0.997215	0.995227	0.993901	0.997885	0.993609	0.553953	0.995227	0.879505	0.884971	0.313354	0.883104	1.0287	1.25955	1.36037	1.19038	1.22985	1.25955	1.02001	0.0355757	1.22977	1.21604	0.301337	0.321238	0.745387	1.25955	0.968078	0.915685	0.827107	0.82705	0.9881	0.967449	0.687657	0.827107
s000013208	34674.7	0.997801	0.995847	0.997289	0.997289	0.999221	0.982023	0.698207	0.997289	0.766431	0.784266	0.545938	0.786182	1.04014	1.20623	1.30768	1.12695	1.22259	1.20623	0.842164	0.063878	1.17677	1.15717	0.190827	0.19834	0.821558	1.20623	0.981534	0.920875	0.912371	0.91225	0.997333	0.971261	0.635848	0.912371
s000013216	14296.7	0.988506	0.987666	0.962019	0.961647	0.993075	0.988879	0.721942	0.962019	0.643351	0.71317	0.683293	0.716967	1.05639	1.2082	1.29576	1.13452	1.19891	1.2082	0.758781	0.169295	1.19216	1.18466	0.280937	0.294626	0.849169	1.2082	0.988657	0.961801	0.957431	0.957431	0.993892	0.98902	0.787884	0.957431
s000013218	15721.2	0.984036	0.977357	0.987906	0.984036	0.993652	0.962039	0.736001	0.987906	0.86695	0.878362	0.551129	0.879684	1.02221	1.26163	1.36384	1.17747	1.25227	1.26163	0.905219	0.0898043	1.18982	1.16343	0.268298	0.282596	0.941326	1.26163	0.920462	0.893821	0.877745	0.875067	0.948669	0.878835	0.621788	0.877745
s000013227	17204.4	0.991847	0.999723	0.982373	0.982111	0.993474	0.930661	0.462146	0.982373	0.947191	0.943782	0.378696	0.942833	1.00529	1.21474	1.31836	1.13427	1.26114	1.21474	0.974214	0.145337	1.12118	1.10748	0.377358	0.408697	0.786575	1.21474	0.958734	0.946583	0.894652	0.894478	0.974631	0.813296	0.523627	0.894652
s000013241	20124.9	0.974175	0.981206	0.977165	0.974929	0.98924	0.957836	0.664245	0.977165	0.846843	0.8346	0.619785	0.834971	1.06824	1.25336	1.35973	1.17371	1.28398	1.25336	0.736372	0.115731	1.17652	1.13762	0.270544	0.397128	0.846502	1.25336	0.940015	0.973416	0.940553	0.940312	0.984908	0.950342	0.726206	0.940553
s000013251	28772.7	0.999791	0.999861	0.997602	0.997602	1	0.999166	0.894605	0.997602	0.588365	0.683417	0.715136	0.687387	1.05051	1.21633	1.30461	1.14646	1.18507	1.21633	0.552785	0.0476931	1.24925	1.22359	0.344052	0.304937	0.953121	1.21633	0.926409	0.920009	0.912276	0.912271	0.928389	0.974618	0.78201	0.912276
s000013257	16131	0.99784	0.994136	0.999653	0.999653	1.0004	1.00017	0.683404	0.999653	0.597956	0.617211	0.469928	0.619992	0.973143	1.12411	1.2189	1.07515	1.11866	1.12411	0.765437	0.0237035	1.20279	1.18705	0.24719	0.259147	0.698899	1.12411	0.971977	0.766547	0.906569	0.906566	0.985401	0.991139	0.718467	0.906569
s000013259	19703.5	0.961679	0.989251	0.960068	0.960068	0.962809	0.917453	0.585112	0.960068	0.870401	0.869262	0.709463	0.870658	1.01759	1.19525	1.28825	1.12168	1.20777	1.19525	0.876029	0.0712284	1.18356	1.15591	0.149287	0.204186	0.873192	1.19525	0.952087	0.967655	0.962366	0.96235	0.985216	0.941729	0.625713	0.962366
s000013265	52042.9	0.932035	0.932366	0.94052	0.936043	0.97974	0.95187	0.582733	0.94052	0.781645	0.780811	0.225477	0.778688	0.899957	1.09322	1.18241	1.01527	1.12784	1.09322	0.918859	0.106053	1.1715	1.11219	0.350994	0.376254	0.659128	1.09322	0.865133	0.775378	0.864544	0.863709	0.924702	0.91809	0.661218	0.864544
s000013274	38746.9	0.971342	0.972123	0.972729	0.970548	0.998391	0.995174	0.589707	0.972729	0.797098	0.802934	0.402795	0.803031	1.01763	1.19548	1.29571	1.13957	1.18969	1.19548	0.878708	0.0999495	1.1628	1.13358	0.214399	0.222625	0.762732	1.19548	0.93193	0.879664	0.869439	0.867386	0.961976	0.962709	0.696883	0.869439
s000013306	26099	0.971796	0.96964	0.980682	0.974149	0.989954	0.986467	0.632406	0.980682	0.610337	0.643227	0.538318	0.64636	1.00774	1.22139	1.32273	1.16408	1.19926	1.22139	0.805664	0.0768377	1.21836	1.19033	0.270436	0.283593	0.736182	1.22139	0.933992	0.912451	0.910309	0.90931	0.963753	0.956938	0.616483	0.910309
s000013312	10960.1	0.890576	0.885558	0.891534	0.888478	0.998467	0.985146	0.572605	0.891534	0.458799	0.520054	0.528797	0.523279	0.920783	1.11752	1.20594	1.04009	1.10987	1.11752	0.59604	0.0299091	1.20254	1.17423	0.0718791	0.156425	0.677075	1.11752	0.912675	0.888268	0.888918	0.888901	0.933366	0.960044	0.61425	0.888918
s000013327	14693.7	0.764377	0.767014	0.765506	0.765506	0.999006	0.998031	0.587006	0.765506	0.569427	0.615209	0.552352	0.618381	0.809073	1.17226	1.229	1.12599	1.15398	1.17226	0.639129	0.16467	1.17601	1.13252	0.217007	0.322193	0.748247	1.17226	0.628991	0.623174	0.585605	0.5856	0.897335	0.792999	0.440532	0.585605
s000013331	19162.8	0.968032	0.97025	0.95382	0.95382	1.00049	0.997325	0.438377	0.95382	0.730852	0.743006	0.351328	0.742499	1.00812	1.20702	1.30553	1.13825	1.20827	1.20702	0.860312	0.0378757	1.17742	1.12275	0.20631	0.213888	0.589885	1.20702	0.905649	0.839405	0.828752	0.825569	0.996497	0.892603	0.494871	0.828752
s000013332	11504.1	0.929766	0.935742	0.947086	0.934467	0.978234	0.963137	0.56278	0.947086	0.843106	0.833544	0.218136	0.830877	0.967293	1.20157	1.29786	1.12286	1.2084	1.20157	0.946027	0.0724143	1.15648	1.13207	0.360347	0.386663	0.721658	1.20157	0.913849	0.865985	0.892163	0.887592	0.945787	0.926052	0.662111	0.892163
s000013334	18780.7	0.994429	0.99833	0.967243	0.967048	0.997252	0.989911	0.52375	0.967243	0.781702	0.789535	0.471152	0.789633	1.02467	1.21939	1.32305	1.14529	1.22562	1.21939	0.880144	0.135115	1.16261	1.14292	0.205717	0.303768	0.626318	1.21939	0.950228	0.910416	0.911388	0.911379	0.9667	0.971035	0.513754	0.911388
s000013355	31026.2	0.996665	1.00088	0.98473	0.98423	0.998569	0.994484	0.501867	0.98473	0.908182	0.898442	0.34663	0.896744	1.00675	1.18845	1.29247	1.13165	1.21552	1.18845	0.954246	0.0731755	1.15226	1.1307	0.185493	0.202994	0.702498	1.18845	0.921136	0.915916	0.798442	0.798312	0.940932	0.954813	0.644653	0.798442
s000013357	14165.8	0.991143	0.990437	0.992178	0.99139	0.99952	0.975683	0.585735	0.992178	0.759307	0.772213	0.568761	0.773993	1.04742	1.19814	1.30008	1.13917	1.21167	1.19814	0.842256	0.0657661	1.18423	1.15638	0.192496	0.19982	0.736204	1.19814	0.920013	0.904506	0.893644	0.893637	0.925981	0.967786	0.696159	0.893644
s000013372	10701.1	1.00029	1.00017	1.00161	1.00105	1.0031	0.996281	0.631296	1.00161	0.526498	0.584508	0.566567	0.588121	1.05011	1.22474	1.3254	1.16905	1.19758	1.22474	0.68325	0.044366	1.21908	1.18852	0.19878	0.205668	0.723348	1.22474	0.988646	0.923702	0.982503	0.982462	0.992528	0.981574	0.688038	0.982503
s000013378	17027.2	0.995007	0.997341	0.997576	0.996372	1.00319	0.981183	0.654288	0.997576	0.874634	0.884451	0.554287	0.884674	1.04715	1.23694	1.34257	1.16955	1.23715	1.23694	0.893353	0.0926982	1.18332	1.13337	0.250519	0.262002	0.828112	1.23694	0.922402	0.896789	0.861562	0.861519	0.988331	0.915848	0.628387	0.861562
s000013392	20623.3	0.95559	0.955057	0.957909	0.957909	1	0.986793	0.62187	0.957909	0.63642	0.685704	0.636858	0.689409	0.95283	1.1581	1.24933	1.07824	1.13362	1.1581	0.729797	0.0914149	1.15367	1.10545	0.146844	0.18015	0.7207	1.1581	0.912485	0.895424	0.866406	0.861583	0.957938	0.937257	0.652768	0.866406
s000013393	11572.1	0.996265	0.996416	0.994832	0.994602	0.99777	0.997166	0.595387	0.994832	0.514381	0.570324	0.56031	0.573932	1.05403	1.26112	1.36088	1.18952	1.23656	1.26112	0.727847	0.0463685	1.23353	1.20893	0.157466	0.161967	0.682243	1.26112	0.942319	0.920152	0.918701	0.918695	0.949697	0.982544	0.604174	0.918701
s000013397	33084.7	0.994581	0.995926	0.990994	0.989155	1.00313	0.997532	0.754449	0.990994	0.619496	0.683003	0.689232	0.687246	1.12146	1.19811	1.30479	1.14368	1.1969	1.19811	0.696176	0.0707207	1.16661	1.139	0.199008	0.205748	0.941098	1.19811	0.950318	0.922718	0.899885	0.89836	0.981538	0.942128	0.710346	0.899885
s000013411	29167.8	0.938019	0.947207	0.932036	0.916991	0.967783	0.957461	0.56973	0.932036	0.830514	0.83184	0.298646	0.829562	0.963639	1.18308	1.28983	1.10009	1.20039	1.18308	0.952151	0.124784	1.16099	1.14263	0.344665	0.36947	0.730439	1.18308	0.900474	0.895652	0.864508	0.858008	0.924306	0.922627	0.597311	0.864508
s000013419	21534.5	0.992915	0.993646	0.993344	0.992717	1.00005	0.998793	0.46533	0.993344	0.887408	0.876773	0.274394	0.874363	0.999939	1.17288	1.27515	1.12929	1.17409	1.17288	0.932458	0.053225	1.13416	1.11221	0.380977	0.409716	0.712394	1.17288	0.951333	0.939893	0.868032	0.867936	0.975631	0.973989	0.672543	0.868032
s000013425	38861.1	0.97385	0.981982	0.952415	0.9497	0.994848	0.981313	0.545505	0.952415	0.928977	0.913698	0.359166	0.9123	1.0355	1.23703	1.33627	1.13661	1.30844	1.23703	0.971822	0.0545833	1.16438	1.10189	0.317803	0.337931	0.927948	1.23703	0.957944	0.913531	0.859235	0.859031	0.981558	0.948848	0.731891	0.859235
s000013427	20557.6	0.991144	1.00256	0.983649	0.983649	0.994416	0.994416	0.538019	0.983649	0.893376	0.864623	0.0779058	0.860543	1.02191	1.24676	1.35416	1.17206	1.26779	1.24676	0.965949	0.0577043	1.1571	1.13882	0.263294	0.276872	0.711663	1.24676	0.926845	0.857673	0.876992	0.87626	0.991804	0.951876	0.613688	0.876992
s000013429	33098.2	0.976176	0.98311	0.982531	0.978306	0.991927	0.984686	0.599798	0.982531	0.922278	0.904731	0.201042	0.902132	1.00333	1.23886	1.34343	1.16687	1.23949	1.23886	1.03544	0.135983	1.1738	1.1662	0.154025	0.158497	0.783553	1.23886	0.930449	0.898593	0.902244	0.901755	0.95189	0.967591	0.644949	0.902244
s000013430	14271.8	0.990611	0.98956	0.989747	0.989747	0.997688	0.981339	0.695932	0.989747	0.724746	0.739301	0.709084	0.741482	1.06605	1.26674	1.37654	1.19021	1.22172	1.26674	0.776223	0.099036	1.20433	1.17731	0.26288	0.193768	0.805487	1.26674	0.924608	0.882028	0.908394	0.908389	0.941983	0.970779	0.680424	0.908394
s000013431	24921.5	0.918618	0.92253	0.939356	0.914224	0.97765	0.967057	0.549125	0.939356	0.777702	0.775332	0.426407	0.774841	0.954655	1.17759	1.27253	1.08846	1.20515	1.17759	0.852986	0.0480464	1.15549	1.12201	0.289068	0.310117	0.709096	1.17759	0.915302	0.875769	0.893112	0.886009	0.949754	0.902392	0.491374	0.893112
s000013433	13193.5	1.00461	1.00626	1.0055	1.00501	1.00588	1.00338	0.777492	1.0055	0.747771	0.768015	0.736253	0.771511	1.11138	1.2027	1.31373	1.15066	1.22714	1.2027	0.701258	0.0736885	1.17361	1.15005	0.230135	0.24099	0.964969	1.2027	0.968843	0.966138	0.954521	0.954196	0.995237	0.965793	0.847614	0.954521
s000013440	30379.4	0.989604	0.998418	0.98456	0.984439	0.990638	0.987775	0.686619	0.98456	0.942765	0.924516	0.297196	0.921892	0.999633	1.21111	1.3096	1.13227	1.21662	1.21111	0.943174	0.192408	1.11217	1.07428	0.586569	0.223201	0.822763	1.21111	0.946012	0.939215	0.883198	0.883192	0.991056	0.952574	0.708693	0.883198
s000013441	14115.4	0.986258	1.00018	0.969503	0.969503	0.986908	0.984617	0.413314	0.969503	1.01287	0.983411	0.127153	0.980048	1.00512	1.22512	1.32961	1.14621	1.23511	1.22512	1.03105	0.0508064	1.1366	1.11592	0.454097	0.492238	0.714197	1.22512	0.922987	0.925915	0.78093	0.780917	0.970754	0.947161	0.575546	0.78093
s000013447	7057.57	0.977518	0.977376	0.92913	0.92913	0.997733	0.996717	0.763599	0.92913	0.557322	0.61785	0.593643	0.621609	0.937523	1.16177	1.26114	1.11097	1.14555	1.16177	0.704404	0.0413999	1.18337	1.16372	0.184919	0.191337	0.807292	1.16177	0.922785	0.910175	0.932043	0.932043	0.998068	0.937467	0.861662	0.932043
s000013457	24865.8	1.00161	0.987534	0.973667	0.97364	1.00206	1.00003	0.755315	0.973667	0.788696	0.809237	0.630237	0.811596	1.0348	1.21056	1.31772	1.13544	1.23424	1.21056	0.867385	0.127974	1.21584	1.18922	0.327218	0.346858	0.89711	1.21056	0.954784	0.889447	0.890151	0.890131	0.999142	0.948636	0.756587	0.890151
s000013464	6773.14	0.997676	0.99428	0.998169	0.99807	1.00083	0.98242	0.762482	0.998169	0.755746	0.772311	0.682564	0.775583	1.02951	1.20586	1.29337	1.14176	1.1905	1.20586	0.758508	0.093711	1.16592	1.14856	0.137373	0.16379	0.885017	1.20586	0.924853	0.911795	0.908182	0.908169	0.944765	0.965736	0.817171	0.908182
s000013465	8976.53	0.995859	1.00093	0.984849	0.984849	0.996881	0.993873	0.575226	0.984849	0.700696	0.727611	0.61443	0.730918	1.05898	1.21981	1.32765	1.15305	1.23521	1.21981	0.80059	0.126606	1.20242	1.16725	0.268243	0.282535	0.778973	1.21981	0.940795	0.93574	0.904313	0.904266	0.954837	0.976145	0.640399	0.904313
s000013472	30166.2	0.989542	0.994448	0.99094	0.989343	0.99467	0.987853	0.462295	0.99094	0.756827	0.765651	0.218428	0.76342	1.03192	1.25382	1.34052	1.17143	1.25617	1.25382	0.948304	0.111457	1.19283	1.17102	0.320092	0.338345	0.57258	1.25382	0.96076	0.75855	0.923642	0.923485	0.990679	0.960779	0.549321	0.923642
s000013523	13035	0.986063	0.987137	0.980961	0.980693	0.988646	0.935878	0.592456	0.980961	0.924436	0.931221	0.692012	0.932122	1.0935	1.2588	1.30312	1.14349	1.26728	1.2588	0.944875	0.346631	1.21198	1.19654	0.328372	0.347045	0.756606	1.2588	0.960351	0.957535	0.902721	0.902288	0.997928	0.90345	0.683252	0.902721
s000013526	24557.4	0.989351	0.994115	0.99077	0.99077	0.99719	0.974457	0.618411	0.99077	0.828803	0.827737	0.474104	0.828065	1.02209	1.175	1.27974	1.11646	1.1523	1.175	0.904134	0.160577	1.15804	1.14196	0.300772	0.320552	0.786505	1.175	0.932298	0.916813	0.899537	0.899156	0.952926	0.963994	0.737535	0.899537
s000013527	24349.4	0.991036	0.990009	0.985738	0.98506	0.998374	0.994185	0.517595	0.985738	0.798301	0.799414	0.214178	0.796986	0.993026	1.19266	1.29727	1.13926	1.20076	1.19266	0.924821	0.0408	1.16414	1.14688	0.147598	0.152096	0.642915	1.19266	0.971275	0.902591	0.905381	0.905061	0.982258	0.968049	0.576026	0.905381
s000013530	24517.4	1.00315	1.00595	1.00493	1.0037	1.00656	1.00285	0.57924	1.00493	0.857734	0.861583	0.394725	0.861106	0.972773	1.19403	1.28648	1.09122	1.20779	1.19403	0.88199	0.0462586	1.12553	1.11106	0.173845	0.179354	0.874757	1.19403	0.981375	0.971271	0.917824	0.917787	0.991492	0.985964	0.844539	0.917824
s000013532	12610.5	0.9975	0.999186	0.99908	0.999001	1.00527	0.987185	0.579827	0.99908	0.884034	0.872684	0.459637	0.871893	1.04523	1.19532	1.27342	1.12035	1.19027	1.19532	0.917083	0.0782454	1.16942	1.13761	0.20885	0.12077	0.65981	1.19532	0.991188	0.976072	0.958455	0.958407	1	0.980642	0.701047	0.958455
s000013533	18560	0.969111	0.971293	0.979231	0.970404	0.985086	0.977328	0.688858	0.979231	0.658131	0.689041	0.63968	0.692733	0.953122	1.19187	1.30004	1.13614	1.17992	1.19187	0.756041	0.0576142	1.22566	1.20172	0.414783	0.449497	0.81419	1.19187	0.952274	0.897634	0.946423	0.944821	0.960914	0.956008	0.611115	0.946423
s000013539	18484.6	0.995457	1	0.995521	0.995331	0.997955	0.996386	0.364846	0.995521	0.749471	0.753315	0.14354	0.750303	1.0267	1.21245	1.30679	1.15027	1.21316	1.21245	0.920157	0.121098	1.16299	1.13675	0.270916	0.283348	0.503445	1.21245	0.974393	0.894777	0.917002	0.916994	0.987251	0.973043	0.505326	0.917002
s000013541	14201.1	0.997511	0.99862	0.989747	0.989747	0.999465	0.964984	0.683298	0.989747	0.752525	0.798898	0.763327	0.803253	1.07766	1.20192	1.31487	1.14952	1.24152	1.20192	0.806724	0.083117	1.20686	1.18155	0.196416	0.204055	0.836277	1.20192	0.941494	0.936452	0.88907	0.889064	0.948563	0.957341	0.757345	0.88907
s000013543	23099.9	0.979124	0.98012	0.981808	0.980055	1.00241	0.99833	0.751356	0.981808	0.880544	0.873109	0.440607	0.872795	0.990181	1.32212	1.41791	1.23892	1.23934	1.32212	0.930888	0.0262459	1.24594	1.20448	0.383163	0.41027	0.840909	1.32212	0.968937	0.940919	0.917478	0.915647	0.996092	0.968505	0.807317	0.917478
s000013551	8766.53	0.98786	0.987802	0.949322	0.949056	1.00347	0.991833	0.675022	0.949322	0.660543	0.653797	0.511929	0.655909	0.981007	1.24102	1.26418	1.14266	1.1974	1.24102	0.715192	0.181546	1.14526	1.12303	0.290184	0.304	0.765785	1.24102	0.985257	0.972004	0.974036	0.974023	0.997746	0.988668	0.862239	0.974036
s000013562	8426.75	0.989682	0.985781	0.988827	0.988827	1.00069	0.979526	0.501836	0.988827	0.584973	0.626959	0.537539	0.630548	1.00519	1.18676	1.29271	1.13301	1.16972	1.18676	0.762504	0.0723172	1.21918	1.19913	0.188509	0.194995	0.601492	1.18676	0.923473	0.857845	0.897883	0.897869	0.940731	0.962475	0.591598	0.897883
s000013571	10614.1	0.991081	0.993295	0.989024	0.989024	0.999812	0.993276	0.718189	0.989024	0.978104	0.936349	0.286946	0.933233	1.01065	1.18414	1.22518	1.08275	1.10481	1.18414	0.942016	0.0250299	1.15108	1.14261	0.476332	0.189012	0.938468	1.18414	0.973429	0.937125	0.951806	0.951739	0.990994	0.981523	0.805601	0.951806
s000013572	15165.7	0.996125	0.996323	0.997916	0.997916	0.997916	0.997916	0.727042	0.997916	0.513673	0.612533	0.604325	0.616362	1.01427	1.22966	1.31992	1.15893	1.20435	1.22966	0.612411	0.0395163	1.22343	1.18861	0.189601	0.194067	0.884733	1.22966	0.991906	0.993075	0.985964	0.985958	0.998446	0.989767	0.743969	0.985964
s000013575	25541.9	0.996954	0.999303	0.999107	0.997855	0.997855	0.975335	0.655182	0.999107	0.763406	0.804213	0.671328	0.808469	1.00186	1.23317	1.32827	1.14231	1.27721	1.23317	0.813394	0.0653736	1.19203	1.14461	0.105596	0.328011	0.726672	1.23317	0.835137	0.814274	0.771387	0.771381	0.997307	0.817094	0.462903	0.771387
s000013595	12853.5	0.994784	0.993889	0.962354	0.962276	1.00097	0.999905	0.67688	0.962354	0.717559	0.735142	0.595112	0.738228	1.05048	1.20485	1.31489	1.12842	1.24771	1.20485	0.824331	0.149253	1.19386	1.16629	0.211101	0.219474	0.866359	1.20485	0.941923	0.909004	0.909927	0.90984	0.992187	0.95167	0.722884	0.909927
s000013608	12836.3	0.922291	0.920499	0.947518	0.924173	0.991639	0.951882	0.764535	0.947518	0.827548	0.804485	0.481907	0.804481	0.98991	1.16034	1.18797	1.04645	1.1002	1.16034	0.868508	0.0668269	1.15228	1.14327	0.435091	0.297046	0.859171	1.16034	0.951481	0.928394	0.944889	0.944428	0.986242	0.960921	0.805706	0.944889
s000013613	45270.6	0.996766	0.995258	0.998196	0.998167	0.999028	0.99006	0.836964	0.998196	0.344611	0.441503	0.49107	0.446099	1.09157	1.25518	1.36247	1.19511	1.23107	1.25518	0.441618	0.08051	1.27214	1.21926	0.132029	0.135061	0.9664	1.25518	0.993124	0.977346	0.967237	0.967051	0.996989	0.976709	0.825446	0.967237
s000013619	18527.2	0.995423	0.995342	0.985447	0.985447	0.998553	0.994397	0.66986	0.985447	0.839929	0.850598	0.505439	0.85113	1.04608	1.26859	1.37066	1.19651	1.24812	1.26859	0.942368	0.14797	1.20193	1.16791	0.21267	0.220455	0.848288	1.26859	0.970146	0.957768	0.933393	0.933383	0.985137	0.977226	0.738254	0.933393
s000013620	10120.7	1.00118	0.999496	1.00182	1.00142	1.00261	0.996621	0.760093	1.00182	0.744313	0.7381	0.661535	0.7409	1.0607	1.20812	1.31128	1.15139	1.17634	1.20812	0.779171	0.0344122	1.17689	1.15797	0.177333	0.183317	0.883135	1.20812	0.907215	0.883371	0.901046	0.90084	0.918287	0.982604	0.753514	0.901046
s000013626	36306.5	0.951113	0.950411	0.995632	0.994916	1.00153	0.96915	0.691509	0.995632	0.602065	0.682973	0.681062	0.686464	1.0165	1.19121	1.30236	1.14173	1.22519	1.19121	0.723766	0.198164	1.22404	1.19752	0.207289	0.21571	0.798792	1.19121	0.922051	0.891815	0.929021	0.92899	0.96555	0.936948	0.753953	0.929021
s000013636	17915	0.993793	0.993514	0.993811	0.993365	0.999096	0.991653	0.574773	0.993811	0.747626	0.767017	0.556434	0.769001	1.03482	1.1975	1.30144	1.13321	1.19931	1.1975	0.84693	0.0493414	1.19429	1.16918	0.180107	0.230922	0.732877	1.1975	0.933742	0.879959	0.852059	0.852054	0.954901	0.932086	0.627669	0.852059
s000013639	19495	0.992215	0.985547	0.970954	0.970954	0.99643	0.982871	0.626071	0.970954	0.891063	0.861576	0.332074	0.859367	1.02273	1.22712	1.32282	1.15237	1.23537	1.22712	0.988036	0.184038	1.19215	1.17593	0.493777	0.541209	0.773918	1.22712	0.94214	0.879229	0.919392	0.919385	0.954861	0.984161	0.652174	0.919392
s000013667	32487.8	0.991125	0.993749	0.970945	0.970489	0.995395	0.98375	0.413213	0.970945	0.807871	0.820404	0.545485	0.821945	1.01912	1.14786	1.25782	1.10272	1.16606	1.14786	0.874717	0.13661	1.14586	1.12632	0.303711	0.381946	0.570864	1.14786	0.89809	0.8639	0.799137	0.798746	0.915468	0.900223	0.497436	0.799137
s000013689	14363.6	0.97663	0.980808	0.972964	0.972024	0.986911	0.981202	0.592256	0.972964	0.785836	0.791879	0.487986	0.793051	1.04446	1.27447	1.36132	1.18978	1.26464	1.27447	0.911426	0.240077	1.20745	1.17664	0.415846	0.454307	0.720538	1.27447	0.897629	0.88078	0.889071	0.888918	0.929454	0.966828	0.463627	0.889071
s000013697	6898.86	0.957805	0.938526	0.899365	0.890595	0.972952	0.967202	0.802102	0.899365	0.817039	0.800823	0.577721	0.802889	1.01588	1.24469	1.35255	1.16183	1.23963	1.24469	0.852802	0.374422	1.22025	1.20359	0.446148	0.490914	0.917137	1.24469	0.867817	0.85764	0.822449	0.821607	0.898415	0.93957	0.697776	0.822449
s000013702	19156.7	0.999033	0.994922	0.99501	0.994975	1.00138	0.927618	0.707699	0.99501	0.862995	0.862503	0.729645	0.864454	1.08469	1.20182	1.30886	1.14295	1.21574	1.20182	0.871651	0.0369353	1.2111	1.1827	0.23841	0.249264	0.895422	1.20182	0.9901	0.961313	0.93516	0.935151	0.998296	0.947704	0.768088	0.93516
s000013711	18976	0.92488	0.929689	0.934809	0.922452	0.98359	0.966516	0.767392	0.934809	0.755706	0.757042	0.643249	0.758791	0.977219	1.21392	1.30335	1.12069	1.20658	1.21392	0.745777	0.0389363	1.1837	1.13994	0.286345	0.35374	0.897104	1.21392	0.875821	0.910165	0.882706	0.88059	0.948315	0.938059	0.735551	0.882706
s000013719	26497.2	0.987729	0.976718	0.985398	0.985398	1.00191	0.987965	0.30243	0.985398	1.0089	0.975314	0.014573	0.970851	1.06213	1.22323	1.32256	1.15232	1.25974	1.22323	1.1273	0.750521	1.20671	1.17872	0.619295	0.700485	0.815622	1.22323	0.950621	0.907044	0.912182	0.912147	0.997824	0.954563	0.470958	0.912182
s000013720	16297.2	0.994603	0.994419	0.966673	0.966673	0.996188	0.985204	0.559502	0.966673	0.707894	0.69127	0.434501	0.691455	1.04501	1.17517	1.26483	1.1073	1.17097	1.17517	0.811461	0.115434	1.19077	1.16382	0.234907	0.227426	0.668088	1.17517	0.977456	0.936825	0.955256	0.955185	0.984412	0.989431	0.75394	0.955256
s000013730	7663	0.999911	0.99629	1.00134	1.00068	1.00345	1.00273	0.695722	1.00134	0.748316	0.752064	0.475972	0.753544	1.02075	1.28481	1.39531	1.21668	1.26625	1.28481	0.937347	0.109677	1.24109	1.25446	0.34224	0.363759	0.80746	1.28481	0.978454	0.951844	0.972806	0.972781	0.991291	0.990177	0.757097	0.972806
s000013733	10721.9	0.957147	0.96139	0.935602	0.934374	0.997407	0.98923	0.764628	0.935602	0.559007	0.62128	0.632287	0.625302	1.01213	1.1601	1.26218	1.09096	1.15736	1.1601	0.636205	0.137532	1.16018	1.17063	0.229089	0.238515	0.887678	1.1601	0.963622	0.943354	0.938716	0.938702	0.973791	0.975319	0.789067	0.938716
s000013743	20708.8	0.915221	0.915921	0.92145	0.92005	0.998551	0.953562	0.544331	0.92145	0.849097	0.846224	0.456165	0.84497	0.9367	1.19297	1.29233	1.14132	1.21919	1.19297	0.899296	0.0630037	1.16623	1.13337	0.22924	0.239228	0.702994	1.19297	0.908353	0.896099	0.871042	0.864521	0.99658	0.921078	0.720299	0.871042
s000013750	13308.7	0.969774	0.966543	0.960357	0.960231	0.9971	0.993713	0.570419	0.960357	0.785126	0.788949	0.429911	0.788507	1.00239	1.21499	1.32362	1.15162	1.22485	1.21499	0.901547	0.0948461	1.19337	1.17858	0.225851	0.234677	0.711872	1.21499	0.95022	0.87778	0.895904	0.895898	0.978964	0.977059	0.615381	0.895904
s000013755	19655.9	0.999182	1.00008	1	0.999389	0.999542	0.995676	0.5038	1	0.670874	0.697269	0.587018	0.700086	1.0807	1.19858	1.30186	1.14626	1.18775	1.19858	0.782505	0.0320896	1.192	1.13749	0.173305	0.178981	0.619014	1.19858	0.968108	0.951316	0.954151	0.954142	0.973484	0.988578	0.697759	0.954151
s000013756	52389.2	0.962518	0.970564	0.943135	0.935054	0.978492	0.966785	0.618933	0.943135	0.867809	0.866172	0.402287	0.865609	0.995274	1.15368	1.26274	1.0865	1.19962	1.15368	0.929674	0.165172	1.14883	1.11935	0.294923	0.313584	0.788811	1.15368	0.920824	0.912006	0.87965	0.878286	0.938569	0.949783	0.718896	0.87965
s000013765	8543.74	0.993783	0.993636	0.889057	0.889057	1.00103	0.999743	0.775046	0.889057	0.761789	0.712509	0.604644	0.716354	1.08725	1.17307	1.3005	1.10591	1.2238	1.17307	0.836523	0.375316	1.20668	1.17997	0.427292	0.466471	0.910309	1.17307	0.937112	0.924288	0.885954	0.885948	0.954555	0.988076	0.771545	0.885954
s000013772	24724.9	0.990074	0.994068	0.97545	0.975423	0.995591	0.993124	0.659526	0.97545	0.774805	0.797968	0.630864	0.800942	1.03857	1.26732	1.37209	1.20289	1.23407	1.26732	0.864169	0.0582992	1.19925	1.16557	0.277859	0.333415	0.786058	1.26732	0.775878	0.769749	0.773414	0.772798	0.832336	0.948071	0.526409	0.773414
s000013783	16008.4	0.992915	0.990775	0.983071	0.983071	0.995003	0.992296	0.556653	0.983071	0.682207	0.710811	0.494271	0.713172	1.02589	1.22678	1.30443	1.15384	1.19884	1.22678	0.851936	0.155355	1.19602	1.17466	0.336272	0.358188	0.679391	1.22678	0.86989	0.837908	0.860708	0.860573	0.906063	0.960203	0.542335	0.860708
s000013786	17689.2	0.989321	0.993433	0.990898	0.990738	0.993782	0.987389	0.547233	0.990898	0.766633	0.776278	0.368908	0.775294	0.96668	1.17946	1.27653	1.11099	1.18104	1.17946	0.851855	0.0514755	1.16779	1.1224	0.220044	0.231259	0.677548	1.17946	0.9324	0.888841	0.903421	0.903318	0.948532	0.967904	0.598349	0.903421
s000013807	18722.8	0.96141	0.918	0.926742	0.918988	0.977268	0.97004	0.699865	0.926742	1.02563	0.988547	0.109403	0.985079	0.978671	1.26415	1.3746	1.17713	1.31268	1.26415	1.14996	0.20024	1.19518	1.19991	0.45247	0.491094	0.886149	1.26415	0.8988	0.841581	0.879497	0.879122	0.978576	0.965611	0.481678	0.879497
s000013808	11578.2	0.821388	0.821734	0.816983	0.816983	0.997582	0.990845	0.505816	0.816983	0.695819	0.696737	0.305693	0.695664	0.850482	1.1176	1.19343	1.00098	1.12166	1.1176	0.847996	0.0383796	1.1691	1.07625	0.206015	0.213115	0.637381	1.1176	0.883544	0.838899	0.871194	0.870926	0.998339	0.984064	0.678527	0.871194
s000013822	12974.5	0.994219	0.995838	0.998613	0.998304	1.00015	0.986882	0.526091	0.998613	0.827182	0.82748	0.253719	0.82507	1.03719	1.20406	1.31262	1.14907	1.19989	1.20406	0.92633	0.134814	1.16062	1.13474	0.188112	0.194831	0.646578	1.20406	0.956061	0.892398	0.922244	0.922235	0.968154	0.972025	0.590315	0.922244
s000013827	25121.5	0.986701	0.990792	0.984475	0.982047	0.996497	0.992954	0.485848	0.984475	0.650749	0.682906	0.545037	0.685781	1.0457	1.20159	1.30591	1.13805	1.19038	1.20159	0.795152	0.0634114	1.18659	1.15786	0.26297	0.276619	0.671024	1.20159	0.945638	0.912984	0.846418	0.846125	0.96584	0.947532	0.588767	0.846418
s000013829	9447.37	0.964319	0.981229	0.974949	0.974843	0.999153	0.959206	0.645801	0.974949	0.665364	0.680808	0.410726	0.680035	0.800018	0.924465	1.00636	0.866281	0.951069	0.924465	0.706594	0.0874441	1.14727	1.13034	0.177536	0.18661	0.567847	0.924465	0.91077	0.919206	0.726982	0.726977	0.937012	0.943015	0.73876	0.726982
s000013832	12221.9	0.887714	0.89608	0.927049	0.887612	0.968205	0.932531	0.48614	0.927049	0.768105	0.780481	0.279582	0.778751	0.917319	1.18122	1.27324	1.10288	1.17338	1.18122	0.831131	0.0413537	1.12841	1.10596	0.348573	0.373536	0.63275	1.18122	0.879925	0.848979	0.864857	0.859583	0.916274	0.897779	0.61767	0.864857
s000013852	21192.1	0.993953	0.988533	0.959056	0.9586	0.998971	0.997792	0.470131	0.959056	0.833048	0.828049	0.174249	0.824742	1.00279	1.18807	1.29223	1.11973	1.2189	1.18807	0.956884	0.0795153	1.16806	1.14485	0.266598	0.280027	0.727313	1.18807	0.905827	0.838575	0.798908	0.798885	0.996779	0.922104	0.638986	0.798908
s000013861	14336.1	0.938369	0.941909	0.946466	0.938421	0.98697	0.948768	0.587949	0.946466	0.744452	0.754753	0.691652	0.75666	0.948642	1.24165	1.33712	1.14678	1.2273	1.24165	0.868706	0.123168	1.1912	1.15906	0.298038	0.326442	0.704835	1.24165	0.877477	0.872333	0.87347	0.872433	0.898722	0.927249	0.52203	0.87347
s000013902	18763.2	0.990833	0.996296	0.969888	0.969808	0.994031	0.989803	0.48288	0.969888	0.765536	0.762164	0.384795	0.761808	1.0237	1.17721	1.27919	1.11791	1.20151	1.17721	0.879398	0.172754	1.15815	1.13864	0.255499	0.26717	0.589914	1.17721	0.951881	0.909636	0.923444	0.922765	0.967604	0.980123	0.638243	0.923444
s000013908	11436.3	1.00229	0.99951	0.975755	0.975755	1.00266	1.00027	0.599463	0.975755	0.716285	0.741707	0.554486	0.744029	1.00433	1.17411	1.27849	1.12873	1.18297	1.17411	0.811538	0.0708709	1.16766	1.13841	0.176373	0.182221	0.756923	1.17411	0.892675	0.866175	0.855151	0.855128	0.954378	0.925032	0.669084	0.855151
s000013927	72447.8	0.985145	0.984976	0.987352	0.987221	0.998816	0.990605	0.773654	0.987352	0.859169	0.854697	0.513068	0.855653	1.05739	1.2423	1.34525	1.17704	1.22875	1.2423	0.86888	0.10278	1.1727	1.15492	0.221675	0.230575	0.960538	1.2423	0.951707	0.940221	0.946339	0.945863	0.965707	0.988806	0.781214	0.946339
s000013937	16059.7	0.989799	0.991652	0.957156	0.956429	1.00051	0.98733	0.607949	0.957156	0.68048	0.733362	0.719684	0.735779	1.03241	1.28089	1.38262	1.16148	1.25359	1.28089	0.841743	0.111692	1.21291	1.18274	0.258806	0.224626	0.762218	1.28089	0.89904	0.868806	0.82716	0.826944	0.940182	0.930027	0.624535	0.82716
s000013960	19514.5	0.998032	0.999672	0.998903	0.998903	0.999211	0.989765	0.715136	0.998903	0.685886	0.716198	0.64164	0.719948	1.0266	1.20648	1.31128	1.15246	1.19273	1.20648	0.779498	0.0204642	1.21525	1.1899	0.136882	0.140205	0.83869	1.20648	0.952641	0.918055	0.93145	0.931442	0.963205	0.975184	0.752135	0.93145
s000013965	18394.6	1.00825	1.00883	1.00738	1.00738	1.00842	0.982865	0.7586	1.00738	0.769279	0.755474	0.711257	0.75844	1.0587	1.19069	1.24764	1.0979	1.14156	1.19069	0.801854	0.030929	1.20273	1.17869	0.338377	0.216151	0.932301	1.19069	0.988083	0.965452	0.970226	0.970158	0.998798	0.974183	0.828479	0.970226
s000013972	13171.8	0.989423	0.990125	0.957049	0.955455	0.997464	0.988506	0.64877	0.957049	0.550185	0.614905	0.63038	0.618662	1.05028	1.21611	1.32409	1.13619	1.18708	1.21611	0.721906	0.146525	1.20215	1.16892	0.238893	0.250346	0.822164	1.21611	0.934416	0.913347	0.880664	0.880366	0.946269	0.973055	0.656181	0.880664
s000013976	14797.4	0.992527	0.981697	0.977124	0.977124	0.994053	0.992735	0.684172	0.977124	1.04055	0.979703	0.334939	0.975073	1.00258	1.28477	1.39328	1.20341	1.29995	1.28477	1.02037	0.0615106	1.19861	1.19846	0.250429	0.444001	0.988465	1.28477	0.982112	0.975657	0.892669	0.892594	0.999144	0.97858	0.87964	0.892669
s000013982	15215.5	0.976389	0.977424	0.976208	0.976208	1.00125	0.997445	0.819071	0.976208	0.929928	0.897764	0.55137	0.896682	0.975228	1.23429	1.33546	1.15341	1.26499	1.23429	0.81081	0.03316	1.12058	1.12291	0.371699	0.415252	0.959645	1.23429	0.954715	0.951312	0.930865	0.929669	0.99565	0.984217	0.841145	0.930865
s000013986	31813.8	0.884274	0.884839	0.879155	0.878888	0.999176	0.989642	0.600437	0.879155	0.583177	0.632164	0.593729	0.635556	0.935259	1.10537	1.19573	1.03685	1.11705	1.10537	0.699322	0.0379157	1.18119	1.1511	0.218718	0.227146	0.751492	1.10537	0.935413	0.897131	0.84923	0.849227	0.996761	0.917863	0.691461	0.84923
s000014009	9665.95	0.999276	0.974653	0.989034	0.989034	1.00062	1.00062	0.741283	0.989034	1.00866	0.974665	0.199168	0.972491	1.05292	1.26236	1.37199	1.17835	1.3122	1.26236	1.11686	0.140483	1.20853	1.2047	0.266293	0.278295	0.918545	1.26236	0.925807	0.874172	0.931583	0.931573	0.996597	0.988273	0.67892	0.931583
s000014012	26488.9	0.915536	0.915716	0.884998	0.883469	1.0002	0.97861	0.666809	0.884998	0.724843	0.732798	0.522262	0.734341	0.943325	1.1915	1.28288	1.13534	1.19957	1.1915	0.770207	0.0420714	1.15565	1.11327	0.198715	0.205917	0.798988	1.1915	0.832069	0.817908	0.834422	0.827394	0.972197	0.886511	0.653541	0.834422
s000014085	24901.7	0.99358	0.992737	0.987463	0.985783	1.00043	0.999952	0.651391	0.987463	0.73401	0.760696	0.584858	0.763878	1.01026	1.20918	1.32566	1.15233	1.21016	1.20918	0.931195	0.0403536	1.21511	1.19945	0.291016	0.308211	0.766954	1.20918	0.875403	0.823071	0.833569	0.833524	0.89357	0.974585	0.651713	0.833569
s000014102	54649.9	0.978286	0.977938	0.980015	0.979549	0.998634	0.987938	0.756383	0.980015	0.988724	0.951425	0.0662245	0.949768	1.03998	1.40778	1.49628	1.27578	1.44451	1.40778	1.19156	0.338536	1.22449	1.21804	0.933087	1.09498	0.945761	1.40778	0.961222	0.924582	0.959087	0.958893	0.991204	0.969299	0.678134	0.959087
s000014122	20645.5	0.994639	0.996394	0.986473	0.986255	0.998679	0.995337	0.492117	0.986473	0.768745	0.761008	0.303446	0.75853	1.02978	1.20112	1.30667	1.14968	1.20429	1.20112	0.820165	0.0794519	1.16825	1.14597	0.236314	0.24662	0.645624	1.20112	0.959997	0.905199	0.895216	0.895212	0.976111	0.967658	0.645552	0.895216
s000014142	9195.26	1.00326	1.00522	0.994962	0.994962	1.00381	1.00326	0.526985	0.994962	0.783276	0.795594	0.409515	0.795293	1.03262	1.20365	1.3087	1.14165	1.20139	1.20365	0.90588	0.202001	1.17528	1.14803	0.274232	0.288801	0.64561	1.20365	0.930045	0.892136	0.893884	0.893843	0.946668	0.966737	0.641362	0.893884
s000014150	26614.6	0.54159	0.542361	0.535203	0.535109	1.00006	0.997881	0.379293	0.535203	0.37309	0.378864	0.347676	0.38033	0.589621	1.17685	1.15733	1.12547	1.16897	1.17685	0.48377	0.0661064	1.15585	1.13352	0.129664	0.0905512	0.51987	1.17685	0.758688	0.715191	0.740208	0.740196	0.969453	0.92508	0.473864	0.740208
s000014151	24835.5	0.99746	0.997128	0.998108	0.998108	1.00225	0.999122	0.763575	0.998108	0.907291	0.889375	0.520665	0.889346	1.05186	1.20414	1.28605	1.13466	1.18014	1.20414	0.89714	0.111757	1.19472	1.17632	0.269421	0.235208	0.958898	1.20414	0.964176	0.962538	0.942509	0.942484	0.972657	0.971313	0.849212	0.942509
s000014153	13799.3	0.99443	1.00117	0.998198	0.997474	0.998246	0.989874	0.669383	0.998198	0.83196	0.836469	0.471128	0.8368	1.05157	1.21928	1.32593	1.16409	1.2305	1.21928	0.897764	0.069631	1.17765	1.15936	0.298411	0.315069	0.844732	1.21928	0.982432	0.974361	0.910517	0.910507	0.996469	0.968743	0.766596	0.910517
s000014162	10375.3	0.991475	0.998535	0.986198	0.986198	0.995258	0.992945	0.435153	0.986198	1.00317	0.973082	0.114293	0.969126	1.04385	1.21975	1.33077	1.15631	1.25606	1.21975	1.02371	0.121822	1.1453	1.08113	0.205357	0.212833	0.650117	1.21975	0.968827	0.961515	0.900499	0.900493	0.983373	0.956835	0.609133	0.900499
s000014164	36888.8	0.96189	0.96	0.964188	0.964093	0.999881	0.996086	0.646497	0.964188	0.758743	0.77187	0.475485	0.772642	1.00426	1.24188	1.34012	1.18605	1.20733	1.24188	0.856541	0.0561768	1.15811	1.16236	0.189888	0.196285	0.824905	1.24188	0.937122	0.906787	0.935538	0.93548	0.974466	0.98399	0.704345	0.935538
s000014175	26435.8	0.997795	1.00027	0.996717	0.996717	0.998532	0.998078	0.638661	0.996717	0.929966	0.911533	0.126924	0.90753	0.982483	1.20154	1.30182	1.13744	1.19049	1.20154	0.99729	0.0972113	1.15182	1.12251	0.375886	0.288106	0.822319	1.20154	0.962407	0.945028	0.853654	0.853534	0.986983	0.953937	0.66594	0.853654
s000014188	12515	0.966718	0.986754	0.994012	0.994012	1.00339	0.984451	0.413983	0.994012	0.788855	0.788048	0.0666305	0.783099	0.980803	1.24864	1.34978	1.16953	1.21072	1.24864	0.927777	0.115379	1.18108	1.13837	0.292662	0.183194	0.489863	1.24864	0.882334	0.878848	0.944398	0.944052	0.982804	0.940236	0.406632	0.944398
s000014199	19072.4	0.991648	0.993372	0.99345	0.993293	0.998402	0.990013	0.57792	0.99345	0.689334	0.717268	0.650282	0.720816	1.02558	1.17915	1.2892	1.12834	1.16933	1.17915	0.799207	0.0584182	1.15652	1.15038	0.292795	0.310356	0.773166	1.17915	0.908225	0.892652	0.844554	0.844535	0.917774	0.963429	0.655633	0.844554
s000014208	23092.7	0.990716	0.990283	0.993711	0.991365	0.997991	0.979897	0.553153	0.993711	0.770959	0.792122	0.49312	0.793166	1.01191	1.2062	1.31251	1.15543	1.23968	1.2062	0.881002	0.131581	1.20193	1.17805	0.159744	0.164236	0.662451	1.2062	0.943158	0.88243	0.88728	0.887169	0.955177	0.949985	0.665274	0.88728
s000014222	16998.7	0.899172	0.900039	0.897568	0.897451	0.998635	0.982477	0.532162	0.897568	0.619911	0.629744	0.589168	0.632098	0.9726	1.20521	1.30069	1.15085	1.25713	1.20521	0.683542	0.152708	1.20211	1.17224	0.244642	0.25523	0.619662	1.20521	0.909906	0.841029	0.853146	0.853139	0.979119	0.89736	0.491231	0.853146
s000014232	15265.4	0.985963	0.999539	0.99562	0.99562	0.999266	0.997414	0.522917	0.99562	0.839424	0.83581	0.209108	0.833422	1.03153	1.23683	1.33692	1.16813	1.19535	1.23683	0.926176	0.0572902	1.15059	1.10964	0.247213	0.179245	0.651072	1.23683	0.930691	0.8703	0.908782	0.908778	0.95121	0.984673	0.545965	0.908782
s000014233	12964.2	1.00118	1.00405	1.00441	1.00441	1.00441	0.975214	0.596088	1.00441	0.889556	0.902049	0.551688	0.902231	1.00996	1.18686	1.29489	1.13099	1.1882	1.18686	0.907193	0.154128	1.16166	1.12738	0.306789	0.329658	0.7586	1.18686	0.925652	0.922809	0.850738	0.850706	0.937822	0.92638	0.639834	0.850738
s000014234	17450.6	0.972222	0.948282	0.957203	0.95281	0.992245	0.980583	0.780494	0.957203	0.772851	0.788591	0.603153	0.790705	0.912674	1.1826	1.28795	1.07613	1.27338	1.1826	0.884044	0.268926	1.24109	1.23491	0.347621	0.374943	0.868905	1.1826	0.960113	0.94761	0.895867	0.894753	0.986032	0.936662	0.816048	0.895867
s000014237	25592.4	0.990999	0.989778	0.988293	0.988176	0.999	0.986301	0.559328	0.988293	0.831971	0.822367	0.504718	0.823514	1.05374	1.21967	1.3247	1.16413	1.20352	1.21967	0.900029	0.0961779	1.17511	1.14807	0.307293	0.325368	0.676845	1.21967	0.960687	0.942245	0.94301	0.943007	0.973789	0.980931	0.753521	0.94301
s000014240	12173.7	0.99694	0.993018	0.998275	0.998275	0.998275	0.978451	0.686121	0.998275	0.591469	0.701831	0.689039	0.704649	1.05581	1.18743	1.24681	1.10245	1.13549	1.18743	0.694126	0.00882407	1.21396	1.22087	0.285607	0.118163	0.802845	1.18743	0.948341	0.926405	0.941451	0.941451	0.954386	0.983186	0.778709	0.941451
s000014254	19599.3	0.997384	0.99783	0.983952	0.983901	1.00065	0.914154	0.542096	0.983952	0.771199	0.859678	0.827302	0.862898	1.02536	1.20073	1.3215	1.14826	1.24469	1.20073	0.821004	0.0394105	1.18908	1.16307	0.155547	0.275393	0.654149	1.20073	0.840672	0.830435	0.808943	0.808859	0.880993	0.912884	0.60764	0.808943
s000014270	11140	0.989716	0.991714	0.951484	0.94882	0.9993	0.992687	0.705178	0.951484	0.807009	0.836959	0.762453	0.839814	1.04882	1.29776	1.39693	1.16673	1.27152	1.29776	0.905204	0.184698	1.21049	1.186	0.352911	0.375711	0.910172	1.29776	0.925483	0.905984	0.866344	0.866071	0.936689	0.966406	0.766011	0.866344
s000014271	8919.74	0.996454	0.999089	0.96695	0.96695	0.996995	0.987802	0.682468	0.96695	0.868201	0.875046	0.449383	0.875036	1.02413	1.20878	1.31713	1.14714	1.25479	1.20878	0.938021	0.130383	1.20319	1.21105	0.411943	0.445566	0.88632	1.20878	0.927959	0.890932	0.837026	0.837018	0.989206	0.915442	0.734122	0.837026
s000014279	31161.5	0.993771	0.997935	0.995383	0.994405	0.999566	0.990839	0.492773	0.995383	0.768776	0.783194	0.403293	0.782901	1.03916	1.24006	1.33836	1.1763	1.23942	1.24006	0.913237	0.0564714	1.19213	1.16878	0.329524	0.350879	0.699563	1.24006	0.952084	0.901696	0.865676	0.86558	0.966311	0.973957	0.585166	0.865676
s000014297	29690.1	0.986735	0.984058	0.97475	0.973802	1.00101	0.99616	0.75777	0.97475	0.492153	0.564475	0.59533	0.568436	1.06959	1.17481	1.28058	1.12277	1.17275	1.17481	0.636638	0.0208814	1.20001	1.1871	0.249367	0.261617	0.846961	1.17481	0.879972	0.813465	0.893207	0.893053	0.948161	0.944506	0.740503	0.893207
s000014330	24040	0.959768	0.956773	0.955317	0.953473	0.992575	0.993074	0.592263	0.955317	0.874964	0.866245	0.251618	0.864061	1.00334	1.2322	1.32976	1.14742	1.23148	1.2322	0.940667	0.0864886	1.14671	1.12801	0.268301	0.282041	0.816223	1.2322	0.949917	0.89027	0.833059	0.833059	0.980029	0.985065	0.748849	0.833059
s000014331	15439.3	0.745659	0.763827	0.834556	0.76781	0.909257	0.898329	0.493703	0.834556	0.790672	0.790338	0.20928	0.787802	0.785017	1.04194	1.11752	0.96602	1.1056	1.04194	0.786236	0.131694	1.0429	0.937233	0.432583	0.481143	0.718468	1.04194	0.749038	0.756066	0.754195	0.746328	0.823805	0.799078	0.569903	0.754195
s000014334	25221	0.988264	0.989602	0.989245	0.987686	0.998246	0.986337	0.634541	0.989245	0.843759	0.844982	0.339564	0.843668	0.971735	1.17603	1.27619	1.11831	1.15035	1.17603	0.914172	0.0272467	1.14874	1.12685	0.370779	0.30949	0.770236	1.17603	0.918013	0.85375	0.831568	0.830779	0.937118	0.947419	0.662374	0.831568
s000014340	14442.9	0.842053	0.833069	0.779605	0.779605	1.00027	1.00027	0.585236	0.779605	0.60372	0.576439	0.386604	0.578374	0.899078	1.17815	1.27702	1.12013	1.1879	1.17815	0.795715	0.263548	1.22239	1.21576	0.37017	0.394106	0.682469	1.17815	0.920288	0.875166	0.892006	0.892001	0.999609	0.981422	0.683381	0.892006
s000014348	22140.9	0.999817	1.00596	0.966665	0.966665	1.005	0.976908	0.57803	0.966665	0.677366	0.711651	0.672306	0.71499	0.976864	1.15581	1.26208	1.10443	1.16972	1.15581	0.754155	0.058013	1.20852	1.18212	0.243859	0.268997	0.721771	1.15581	0.855492	0.83455	0.835152	0.834939	0.9394	0.88028	0.608885	0.835152
s000014356	13867.6	0.994471	0.99813	0.998202	0.99813	0.998202	0.969093	0.514201	0.998202	0.83471	0.840088	0.376868	0.838103	1.00498	1.20964	1.31948	1.15398	1.22401	1.20964	0.927087	0.0898927	1.17914	1.15695	0.22643	0.236081	0.61864	1.20964	0.884438	0.880037	0.829031	0.829022	0.991522	0.887765	0.542615	0.829031
s000014358	17369.8	0.986183	0.994876	0.993015	0.992881	0.995659	0.971691	0.628945	0.993015	0.85679	0.835707	0.679241	0.836742	1.0314	1.20981	1.33169	1.14933	1.1935	1.20981	0.682467	0.0658129	1.16122	1.13197	0.255626	0.318189	0.809417	1.20981	0.849697	0.841196	0.837528	0.837398	0.874946	0.966918	0.55312	0.837528
s000014379	20279.8	0.995773	0.995329	0.996331	0.995961	0.996874	0.993813	0.437145	0.996331	0.788685	0.802052	0.341817	0.80129	1.01989	1.2053	1.30064	1.14778	1.19233	1.2053	0.915591	0.107252	1.16664	1.15115	0.198326	0.205632	0.603423	1.2053	0.911523	0.844986	0.854349	0.854038	0.925203	0.967365	0.606752	0.854349
s000014392	24684.1	0.84203	0.842587	0.844126	0.842891	1.00119	0.984811	0.610997	0.844126	0.653585	0.65321	0.537286	0.655483	0.90482	1.20816	1.2831	1.15295	1.18562	1.20816	0.715368	0.00577116	1.16548	1.09314	0.196372	0.203042	0.801626	1.20816	0.867683	0.855892	0.855743	0.842345	0.967517	0.967547	0.705142	0.855743
s000014397	44464	0.984603	0.995376	0.990979	0.990964	0.99803	0.997108	0.364117	0.990979	0.867629	0.852642	0.110744	0.848867	1.01394	1.24673	1.33965	1.15003	1.23338	1.24673	0.972502	0.328604	1.15074	1.1126	0.161227	0.165935	0.63537	1.24673	0.927282	0.925745	0.893	0.892669	0.951524	0.98146	0.590203	0.893
s000014399	20543.3	0.992253	0.997449	0.980217	0.980217	0.99336	0.992776	0.545026	0.980217	0.595073	0.636413	0.598839	0.640228	1.0788	1.20837	1.29796	1.14779	1.19693	1.20837	0.73541	0.131132	1.20362	1.17501	0.179398	0.185271	0.673578	1.20837	0.95342	0.939249	0.927203	0.927196	0.961919	0.977894	0.554748	0.927203
s000014424	16574.2	0.98294	0.98567	0.948052	0.942632	0.993986	0.983657	0.708176	0.948052	0.825416	0.845455	0.49965	0.846375	0.973096	1.18183	1.28352	1.10257	1.18299	1.18183	0.902994	0.122655	1.16166	1.14136	0.306699	0.316434	0.834107	1.18183	0.937211	0.907684	0.911521	0.910662	0.976231	0.953199	0.812269	0.911521
s000014425	18946.2	0.76942	0.76884	0.751334	0.751176	0.997435	0.992843	0.471616	0.751334	0.648474	0.651151	0.383989	0.651516	0.795973	1.1707	1.22699	1.11631	1.15269	1.1707	0.810078	0.0306009	1.16588	1.14617	0.389851	0.417379	0.742873	1.1707	0.808761	0.771032	0.685602	0.685314	0.958041	0.908595	0.599773	0.685602
s000014426	16689.6	0.740608	0.739694	0.740773	0.740773	1.00105	0.980563	0.548228	0.740773	0.669186	0.657839	0.433884	0.657401	0.789341	1.22728	1.28595	1.16852	1.20135	1.22728	0.744607	0.0219815	1.18141	1.16163	0.174885	0.17616	0.710387	1.22728	0.842486	0.789753	0.8219	0.821892	0.976699	0.941669	0.607513	0.8219
s000014430	17935.2	0.985476	0.984528	0.974306	0.971574	0.989722	0.977763	0.817492	0.974306	0.659587	0.751135	0.745745	0.754816	1.09347	1.2524	1.37029	1.17611	1.24673	1.2524	0.787425	0.0584782	1.23118	1.21371	0.197078	0.205401	0.927823	1.2524	0.972037	0.965095	0.971532	0.970176	0.982087	0.969764	0.724325	0.971532
s000014433	9092.7	0.999335	1.00673	1.00013	0.999582	1.00013	0.992507	0.71209	1.00013	0.539868	0.606903	0.626518	0.610728	0.973771	1.14414	1.24098	1.07408	1.14932	1.14414	0.597984	0.08181	1.19463	1.16571	0.177816	0.282797	0.728951	1.14414	0.917791	0.904751	0.890303	0.890265	0.923848	0.945862	0.591953	0.890303
s000014436	11042.9	0.992029	0.993139	0.997682	0.997682	0.998678	0.987087	0.613295	0.997682	0.7151	0.735858	0.596746	0.736747	1.06445	1.30671	1.40923	1.22075	1.22799	1.30671	0.905781	0.113874	1.20104	1.18434	0.24357	0.198778	0.717014	1.30671	0.976118	0.859197	0.974813	0.974803	0.992752	0.982969	0.659223	0.974813
s000014458	43281.2	0.996043	0.985235	0.999895	0.999895	1.0005	0.97927	0.747675	0.999895	0.610457	0.638582	0.570212	0.642215	0.894959	1.16979	1.26936	1.07549	1.14985	1.16979	0.80729	0.0853605	1.17189	1.18266	0.264161	0.27865	0.741899	1.16979	0.97432	0.905763	0.963025	0.962968	0.998702	0.976975	0.78206	0.963025
s000014468	18234.4	0.991067	0.983937	0.869886	0.869849	1.00002	0.991045	0.854023	0.869886	0.55533	0.692468	0.614433	0.695507	0.917564	1.11023	1.20183	0.963128	1.13049	1.11023	0.625616	0.377045	1.16132	1.14506	0.340498	0.361172	0.861968	1.11023	0.929251	0.900582	0.820316	0.819907	0.957262	0.965124	0.724979	0.820316
s000014488	37890	0.98568	0.986834	0.974795	0.972015	0.995935	0.983117	0.554308	0.974795	0.78899	0.811328	0.599935	0.813236	1.03564	1.24247	1.34681	1.15058	1.18708	1.24247	0.939716	0.0941579	1.18903	1.17721	0.414467	0.455562	0.811665	1.24247	0.927761	0.916683	0.847358	0.847128	0.9414	0.969732	0.604289	0.847358
s000014490	22157.7	0.981904	0.982762	0.987899	0.984883	0.990216	0.963618	0.672644	0.987899	0.792966	0.808464	0.538602	0.809839	0.968982	1.23252	1.33677	1.1606	1.22452	1.23252	0.88144	0.173813	1.19649	1.17414	0.35463	0.3841	0.712442	1.23252	0.861478	0.836343	0.810801	0.809539	0.870481	0.960565	0.693905	0.810801
s000014493	27098.1	0.992199	0.996526	0.968843	0.968135	1.00165	0.993819	0.583112	0.968843	0.81326	0.83903	0.571039	0.841044	0.996916	1.21118	1.31084	1.11964	1.25022	1.21118	0.847601	0.151914	1.19413	1.14891	0.272938	0.250599	0.766895	1.21118	0.929223	0.934253	0.811125	0.810686	0.963227	0.917029	0.500134	0.811125
s000014498	23378.1	0.983313	0.994766	0.992691	0.992328	0.997425	0.980443	0.544894	0.992691	0.794201	0.815937	0.578992	0.8179	1.03899	1.20494	1.31284	1.15025	1.21817	1.20494	0.871159	0.0461771	1.17771	1.15545	0.26371	0.279198	0.743451	1.20494	0.886981	0.878407	0.849681	0.849602	0.910233	0.947392	0.61788	0.849681
s000014523	25303.4	0.983361	0.997094	0.973889	0.97379	0.996198	0.989558	0.632311	0.973889	0.80603	0.828073	0.58992	0.829911	0.978229	1.17838	1.28497	1.1047	1.19799	1.17838	0.868545	0.0383821	1.15037	1.13079	0.237975	0.249292	0.787231	1.17838	0.963786	0.960675	0.88006	0.880041	0.987369	0.949402	0.751894	0.88006
s000014528	15472.7	0.997467	1.00013	0.999659	0.999659	1.00199	0.997677	0.714243	0.999659	0.651792	0.717356	0.715298	0.721365	1.03489	1.17685	1.28366	1.13422	1.15662	1.17685	0.694912	0.037584	1.16619	1.13464	0.296609	0.313632	0.929769	1.17685	0.974535	0.969083	0.913133	0.913119	0.979561	0.986304	0.860772	0.913133
s000014538	19188.7	0.99901	0.997446	0.997603	0.997603	0.99901	0.99901	0.799153	0.997603	0.569717	0.655773	0.688831	0.659953	1.07511	1.18208	1.27171	1.12613	1.14632	1.18208	0.610962	0.0568983	1.19462	1.1681	0.184845	0.191166	0.981101	1.18208	0.945802	0.928545	0.880997	0.880994	0.952848	0.978873	0.739305	0.880997
s000014540	14736.1	0.911639	0.909858	0.899589	0.895246	0.995318	0.986654	0.574983	0.899589	0.682361	0.691574	0.472711	0.693543	0.980178	1.18085	1.29669	1.11345	1.24463	1.18085	0.850791	0.305349	1.17694	1.14896	0.494133	0.552075	0.693287	1.18085	0.892343	0.890973	0.852371	0.848403	0.938884	0.950257	0.638977	0.852371
s000014558	23598.4	0.981519	0.983002	0.976109	0.976109	0.999712	0.989448	0.447354	0.976109	0.610523	0.644905	0.490818	0.647042	0.991086	1.17311	1.27432	1.1076	1.19011	1.17311	0.768059	0.0560834	1.18406	1.15798	0.116501	0.169404	0.56373	1.17311	0.895969	0.841016	0.840621	0.84061	0.927314	0.953648	0.494758	0.840621
s000014561	29148.8	1.00038	0.998491	1.00319	1.00199	1.0032	0.985786	0.753344	1.00319	0.586441	0.652716	0.653351	0.656454	1.02811	1.1771	1.27897	1.1241	1.16001	1.1771	0.722903	0.0500526	1.22184	1.18916	0.213885	0.222257	0.828241	1.1771	0.98026	0.950982	0.95813	0.958072	0.993928	0.970939	0.717789	0.95813
s000014565	16887.1	0.991491	0.994215	0.995902	0.995547	0.996909	0.926322	0.644716	0.995902	0.799752	0.840838	0.796734	0.8442	1.07855	1.26855	1.38434	1.20377	1.29762	1.26855	0.857397	0.193636	1.23668	1.2059	0.290973	0.307185	0.788262	1.26855	0.969651	0.9737	0.959696	0.959471	0.986042	0.949337	0.749439	0.959696
s000014568	25455.6	0.995865	0.99778	0.996609	0.996072	0.997564	0.993471	0.629836	0.996609	0.829688	0.827486	0.370718	0.826631	1.02822	1.2154	1.31154	1.15685	1.17506	1.2154	0.939254	0.0402113	1.19573	1.17707	0.319748	0.341776	0.770156	1.2154	0.961088	0.895188	0.95052	0.950372	0.974167	0.98546	0.696824	0.95052
s000014571	20111.9	0.911872	0.913277	0.879441	0.876176	0.99637	0.98984	0.555119	0.879441	0.672864	0.685354	0.411833	0.686453	0.95874	1.15663	1.25134	1.10203	1.15441	1.15663	0.798655	0.21583	1.17739	1.1214	0.30132	0.318938	0.70577	1.15663	0.839343	0.821547	0.806596	0.799318	0.938625	0.924657	0.583271	0.806596
s000014579	11007.8	0.910525	0.925537	0.924174	0.913182	0.975926	0.945917	0.555132	0.924174	0.766943	0.781623	0.457638	0.782149	0.939708	1.14624	1.24932	1.08199	1.18041	1.14624	0.857411	0.0771897	1.15104	1.11302	0.386817	0.422842	0.707082	1.14624	0.76322	0.729484	0.751385	0.749712	0.803741	0.904404	0.568178	0.751385
s000014601	17473	0.988777	0.996389	0.98789	0.987289	0.990694	0.923009	0.65963	0.98789	0.671722	0.785653	0.788477	0.788631	1.06468	1.20308	1.31707	1.14406	1.22679	1.20308	0.683616	0.0886458	1.18729	1.16408	0.235834	0.255661	0.78635	1.20308	0.886961	0.862621	0.879092	0.878986	0.899669	0.951197	0.680921	0.879092
s000014629	16335.5	0.981376	0.990551	0.987714	0.986776	0.994527	0.985576	0.588156	0.987714	0.575593	0.627315	0.619472	0.631189	1.03028	1.17813	1.28462	1.12522	1.20772	1.17813	0.713761	0.032744	1.20487	1.15982	0.156032	0.222285	0.763635	1.17813	0.863779	0.843543	0.847426	0.846997	0.885245	0.965341	0.583373	0.847426
s000014638	12481.3	0.84227	0.84227	0.846971	0.846971	1.00545	0.846971	0.833711	0.846971	0.92498	0.899302	0.0267897	0.895943	0.441914	1.72294	1.24382	1.23842	0.445426	1.72294	1.08273	0.45917	1.24438	1.19592	0.86776	0.100808	0.0833886	1.72294	0.881772	0.87808	0.887367	0.886371	0.998845	0.886514	0.872374	0.887367
s000014639	54445.7	0.999161	0.998674	0.991046	0.991046	1.00018	0.974723	0.454544	0.991046	0.539649	0.569203	0.472379	0.571227	1.03895	1.19057	1.30137	1.14289	1.18974	1.19057	0.742842	0.0331299	1.22491	1.21691	0.130139	0.133248	0.533588	1.19057	0.97083	0.959687	0.958728	0.958718	0.99825	0.962079	0.558276	0.958728
s000014650	25248.8	0.888553	0.88988	0.889009	0.889009	1.00074	0.993161	0.553313	0.889009	0.791951	0.786557	0.385218	0.785639	0.932065	1.19265	1.27703	1.13685	1.17957	1.19265	0.855048	0.0614597	1.14645	1.09031	0.205896	0.173729	0.770276	1.19265	0.894244	0.876535	0.874839	0.865408	0.978769	0.962474	0.716179	0.874839
s000014666	20203.6	0.9969	0.999746	0.9912	0.991002	0.997535	0.996308	0.437485	0.9912	0.902725	0.891092	0.325948	0.889082	1.04539	1.20495	1.30433	1.13487	1.20123	1.20495	0.978213	0.17029	1.1495	1.12671	0.267388	0.282256	0.860971	1.20495	0.979713	0.960402	0.933203	0.933189	0.990703	0.962978	0.528644	0.933203
s000014677	27281.2	0.997003	0.998167	0.998607	0.997068	0.99846	0.995162	0.546198	0.998607	0.776113	0.788773	0.38884	0.788278	1.02963	1.18741	1.29026	1.1377	1.19558	1.18741	0.876038	0.0369581	1.17989	1.15486	0.211465	0.185652	0.677009	1.18741	0.940603	0.886215	0.870726	0.870452	0.998027	0.91494	0.604436	0.870726
s000014682	24413.8	0.95823	0.960053	0.941716	0.939552	1.00002	0.981243	0.670777	0.941716	0.849843	0.834318	0.367507	0.83329	1.02317	1.17813	1.28191	1.10845	1.18997	1.17813	0.907198	0.140986	1.18081	1.15729	0.188648	0.193096	0.81674	1.17813	0.957104	0.895921	0.922215	0.922141	0.974296	0.980871	0.762354	0.922215
s000014791	15193.5	0.843227	0.843334	0.829139	0.829139	0.997854	0.995299	0.611788	0.829139	0.685923	0.698432	0.447407	0.699511	0.890022	1.18848	1.26962	1.10749	1.19676	1.18848	0.80919	0.128169	1.18477	1.16343	0.311276	0.327111	0.769469	1.18848	0.905535	0.879526	0.865787	0.865784	0.969089	0.971301	0.687613	0.865787
s000014883	21445.7	0.994292	0.99484	0.985529	0.985079	0.997529	0.986431	0.543839	0.985529	0.659401	0.68843	0.459226	0.690106	1.02508	1.18033	1.2869	1.13442	1.167	1.18033	0.821326	0.0396552	1.192	1.16855	0.268917	0.282597	0.625401	1.18033	0.954848	0.891124	0.916406	0.915752	0.966342	0.974698	0.619103	0.916406
s000014893	11803.6	0.993748	0.975448	0.985304	0.985304	1.00103	0.99996	0.818385	0.985304	0.733001	0.819481	0.788962	0.823587	1.03708	1.26931	1.38673	1.19607	1.3118	1.26931	0.749841	0.119092	1.23002	1.20626	0.356416	0.379908	0.923562	1.26931	0.936573	0.920885	0.925578	0.925558	0.952878	0.982917	0.763241	0.925578
s000014902	24905.3	0.993146	0.992614	0.994715	0.993858	0.995832	0.994447	0.547859	0.994715	0.758913	0.769706	0.261943	0.768311	1.02373	1.22211	1.33048	1.1609	1.24054	1.22211	0.917264	0.0599599	1.17933	1.16443	0.171693	0.177073	0.660673	1.22211	0.967548	0.915336	0.965922	0.965778	0.99169	0.98169	0.565097	0.965922
s000014908	59949.6	0.991727	1.003	0.985347	0.985238	0.99446	0.993264	0.507059	0.985347	1.01383	0.985416	0.227417	0.982071	1.06678	1.27586	1.35974	1.17791	1.31059	1.27586	1.14982	0.432536	1.23546	1.21636	0.63535	0.703579	0.750176	1.27586	0.947052	0.937006	0.890688	0.890503	0.984395	0.938162	0.525783	0.890688
s000014937	18904.4	0.829965	0.830151	0.819509	0.819112	0.998568	0.993014	0.56564	0.819509	0.739511	0.757744	0.533093	0.759542	0.965773	1.18294	1.27671	1.12218	1.18535	1.18294	0.784948	0.0701818	1.16457	1.07095	0.135337	0.138222	0.746022	1.18294	0.83195	0.798816	0.805012	0.787977	0.987872	0.929324	0.622286	0.805012
s000014939	18224.1	0.988286	0.991003	0.986293	0.98557	0.993993	0.962076	0.596069	0.986293	0.906738	0.914803	0.50465	0.914277	1.05548	1.22285	1.33171	1.1608	1.21036	1.22285	0.947452	0.11319	1.16924	1.14354	0.266229	0.280178	0.8377	1.22285	0.943788	0.94075	0.889944	0.889708	0.96969	0.947256	0.75834	0.889944
s000014949	7380.02	0.996016	0.998252	0.996423	0.99622	0.997778	0.99543	0.627036	0.996423	0.775698	0.782203	0.493573	0.782823	1.03208	1.2068	1.31283	1.15715	1.18605	1.2068	0.852481	0.0329017	1.16611	1.15082	0.139593	0.143166	0.778599	1.2068	0.974647	0.960497	0.968546	0.96854	0.997024	0.969541	0.786726	0.968546
s000014967	29114.1	0.990157	0.988413	0.995077	0.995077	0.999714	0.979827	0.734541	0.995077	0.699649	0.72544	0.662837	0.729181	1.03839	1.21758	1.32518	1.15111	1.22248	1.21758	0.805575	0.0613371	1.19655	1.17963	0.207656	0.216382	0.853304	1.21758	0.962039	0.932373	0.922837	0.922825	0.976385	0.963429	0.764337	0.922837
s000014979	20684.8	0.996286	1.00044	0.998018	0.997873	0.999178	0.987666	0.544094	0.998018	0.817858	0.814743	0.332274	0.812823	0.957828	1.14365	1.24313	1.08971	1.18981	1.14365	0.895737	0.056077	1.1468	1.12534	0.166383	0.171718	0.630699	1.14365	0.957293	0.944272	0.858283	0.858267	0.991771	0.950612	0.682997	0.858283
s000014981	16441	0.978499	0.970865	0.999554	0.999341	1.00065	0.956004	0.577499	0.999554	1.06057	1.06858	0.30705	1.06764	1.05423	1.3343	1.44184	1.25518	1.29614	1.3343	1.15328	0.688918	1.19489	1.18611	0.577035	0.639128	0.689762	1.3343	0.84062	0.936401	0.849527	0.849511	0.869372	0.971608	0.74979	0.849527
s000014986	36785.9	0.995347	0.993124	0.987982	0.987982	0.998081	0.992204	0.537893	0.987982	0.820863	0.8258	0.375788	0.824201	1.02259	1.23656	1.31848	1.15833	1.21624	1.23656	0.92002	0.128458	1.1689	1.14966	0.279746	0.293808	0.657912	1.23656	0.937526	0.891353	0.884517	0.884314	0.951454	0.957093	0.594127	0.884517
s000014987	22058.3	0.977727	0.985921	0.985974	0.985913	0.991142	0.985974	0.662917	0.985974	0.72592	0.754653	0.489715	0.756767	0.982991	1.22048	1.32236	1.13515	1.22066	1.22048	0.890604	0.0874087	1.20766	1.22548	0.3334	0.354147	0.792076	1.22048	0.950387	0.833533	0.963957	0.963953	0.993715	0.977396	0.751235	0.963957
s000015158	15607.9	0.984692	0.988456	0.960618	0.960618	1.00038	0.981719	0.598772	0.960618	0.735586	0.76454	0.671637	0.768204	0.99746	1.18231	1.28845	1.11239	1.17182	1.18231	0.746031	0.112295	1.15476	1.12436	0.280677	0.443718	0.734596	1.18231	0.843081	0.826452	0.823208	0.823106	0.875899	0.916743	0.45648	0.823208
s000015161	19199.7	0.998641	0.988706	0.998107	0.997221	0.99924	0.955194	0.816793	0.998107	0.839012	0.848785	0.738049	0.851713	1.05302	1.21843	1.31091	1.14883	1.1952	1.21843	0.86763	0.0384067	1.2112	1.19529	0.261552	0.172321	0.947866	1.21843	0.972926	0.956067	0.970107	0.970089	0.982187	0.964898	0.869686	0.970107
s000015172	15039.5	0.986609	0.990598	0.968412	0.965819	0.998311	0.986697	0.617537	0.968412	0.952623	0.910384	0.495845	0.909766	1.05667	1.41486	1.5257	1.26381	1.46887	1.41486	0.965178	0.198112	1.21492	1.19286	0.336715	0.362559	0.930207	1.41486	0.954251	0.960139	0.932468	0.93237	0.981763	0.962869	0.851638	0.932468
s000015256	11363.5	0.940568	0.94499	0.933359	0.92563	0.987099	0.973165	0.671357	0.933359	0.630566	0.668529	0.585895	0.672133	0.955029	1.16874	1.26365	1.08854	1.18447	1.16874	0.740542	0.144806	1.19293	1.16063	0.27028	0.283888	0.766151	1.16874	0.914512	0.902804	0.882877	0.880762	0.946021	0.941847	0.676194	0.882877
s000015284	51440.6	0.683242	0.68315	0.674146	0.673887	0.999518	0.997755	0.550442	0.674146	0.627376	0.621957	0.222454	0.620928	0.743737	1.2167	1.25065	1.16457	1.20423	1.2167	0.651735	0.0727201	1.142	1.1211	0.207522	0.213646	0.715773	1.2167	0.824542	0.793285	0.809732	0.809238	0.994592	0.934079	0.668961	0.809732
s000015295	16537.5	0.989299	0.989148	0.992524	0.991738	0.998379	0.952502	0.694535	0.992524	0.764945	0.780128	0.647665	0.782826	0.979986	1.1435	1.26102	1.08831	1.18694	1.1435	0.876041	0.0441967	1.17682	1.16975	0.286229	0.303935	0.774199	1.1435	0.987806	0.972302	0.943769	0.943767	0.995541	0.962419	0.866477	0.943769
s000015329	36169.8	0.996543	0.997898	0.996953	0.996953	0.997672	0.987009	0.606582	0.996953	0.813781	0.824323	0.425396	0.82416	1.01829	1.18939	1.29734	1.1345	1.16739	1.18939	0.889155	0.0587994	1.18452	1.16555	0.245372	0.206033	0.736847	1.18939	0.949178	0.891621	0.88035	0.880163	0.997377	0.91082	0.607153	0.88035
s000015343	16213.9	1.00199	1.00387	1.00171	1.00159	1.00449	1.00295	0.541769	1.00171	0.864678	0.851931	0.339956	0.850108	0.946934	1.08973	1.18951	1.04278	1.12038	1.08973	0.920734	0.186101	1.14169	1.12233	0.26265	0.317331	0.628027	1.08973	0.934706	0.924259	0.7689	0.768769	0.949823	0.938166	0.656264	0.7689
s000015346	21833.9	0.997569	0.992348	0.989967	0.989967	1.00021	0.996092	0.836635	0.989967	0.630569	0.710106	0.718902	0.714426	1.06045	1.20937	1.32719	1.15725	1.22085	1.20937	0.714994	0.0267442	1.207	1.19205	0.263522	0.277213	0.972947	1.20937	0.949631	0.933171	0.92889	0.928846	0.967229	0.97614	0.821008	0.92889
s000015355	27727.7	0.978268	0.976618	0.947249	0.943865	0.98799	0.982785	0.71096	0.947249	0.733072	0.760849	0.546569	0.762815	1.00289	1.22505	1.33154	1.15453	1.22534	1.22505	0.852417	0.205292	1.22308	1.21008	0.370533	0.396281	0.845799	1.22505	0.942289	0.892941	0.918458	0.917797	0.953979	0.972033	0.725241	0.918458
s000015364	27362	0.992406	0.993264	0.981794	0.981106	0.999313	0.997376	0.606086	0.981794	0.757485	0.781487	0.55084	0.783861	1.03109	1.22336	1.32887	1.16113	1.24126	1.22336	0.880614	0.120283	1.18718	1.16584	0.267501	0.281773	0.776036	1.22336	0.858034	0.838402	0.759879	0.759859	0.882332	0.943778	0.651489	0.759879
s000015404	26490	0.992958	0.998772	0.994531	0.994531	0.996217	0.975253	0.567996	0.994531	0.71271	0.742378	0.587809	0.745089	1.04622	1.19156	1.2998	1.138	1.18484	1.19156	0.807383	0.0284742	1.17821	1.16319	0.17252	0.265819	0.711106	1.19156	0.910141	0.883116	0.895602	0.895395	0.923955	0.957591	0.656324	0.895602
s000015541	18242.9	0.98638	0.992629	0.987513	0.98702	0.993433	0.972457	0.739489	0.987513	0.699842	0.769021	0.754828	0.772448	1.12404	1.23311	1.3372	1.17778	1.23774	1.23311	0.704811	0.0653679	1.22015	1.19674	0.348411	0.374978	0.884942	1.23311	0.850195	0.836404	0.821978	0.821859	0.972116	0.95965	0.716913	0.821978
s000015575	34066	0.996389	0.99865	0.996624	0.996448	0.996624	0.972307	0.567487	0.996624	0.848454	0.861685	0.46785	0.861634	1.00198	1.19802	1.29936	1.11052	1.20672	1.19802	0.868161	0.0503043	1.14778	1.12152	0.198049	0.262553	0.696395	1.19802	0.924721	0.882218	0.880029	0.880029	0.94228	0.955144	0.583095	0.880029
s000015589	19431	0.947249	0.946117	0.96521	0.963872	0.997684	0.995588	0.677689	0.96521	0.65737	0.684788	0.647117	0.688868	1.02435	1.18417	1.28587	1.12751	1.21452	1.18417	0.777338	0.344732	1.18879	1.16675	0.360916	0.390581	0.834289	1.18417	0.92178	0.911975	0.871216	0.871216	0.953349	0.959866	0.73838	0.871216
s000015624	39181.4	0.989405	0.995773	0.988052	0.987886	0.989864	0.989473	0.526346	0.988052	0.853474	0.840954	0.112151	0.83673	1.01191	1.22021	1.33554	1.15376	1.22893	1.22021	0.927757	0.0619384	1.16017	1.13872	0.557198	0.621233	0.698137	1.22021	0.955863	0.957907	0.926298	0.926293	0.98302	0.981228	0.564347	0.926298
s000015636	23380	0.997893	0.997434	0.998118	0.997947	0.998631	0.964072	0.595412	0.998118	0.921116	0.914654	0.577842	0.913695	1.0462	1.24274	1.34472	1.17718	1.25089	1.24274	0.982968	0.12322	1.21605	1.18703	0.358825	0.3851	0.780601	1.24274	0.914268	0.914029	0.864467	0.86446	0.963289	0.94236	0.686357	0.864467
s000015638	27993.7	0.991579	0.99817	0.989096	0.989096	0.993508	0.98319	0.581778	0.989096	0.702604	0.735344	0.613749	0.73865	1.05409	1.17808	1.28328	1.11634	1.20201	1.17808	0.77907	0.075306	1.17236	1.14099	0.2296	0.239179	0.74846	1.17808	0.937416	0.927787	0.877959	0.877955	0.953723	0.951793	0.677385	0.877959
s000015641	29000.8	0.988029	0.987063	0.989724	0.989483	0.999448	0.988977	0.65696	0.989724	0.913824	0.894198	0.130819	0.891142	1.03191	1.24428	1.34875	1.18186	1.19882	1.24428	1.05034	0.175401	1.19697	1.1681	0.510307	0.347341	0.823216	1.24428	0.971467	0.889386	0.945776	0.945747	0.99463	0.978766	0.652163	0.945776
s000015705	20122.4	0.977711	0.975724	0.980022	0.975674	0.994981	0.965014	0.611701	0.980022	0.585056	0.661488	0.65353	0.665045	1.06628	1.22757	1.33855	1.16629	1.22072	1.22757	0.738042	0.0315867	1.21756	1.19661	0.171715	0.177435	0.766236	1.22757	0.934076	0.893201	0.922834	0.922506	0.942167	0.97178	0.732481	0.922834
s000015707	28695.5	0.9954	0.997421	0.997108	0.997108	0.998711	0.998571	0.504609	0.997108	0.90498	0.855637	0.24303	0.85183	1.03171	1.30191	1.37783	1.21729	1.33427	1.30191	0.82697	0.193256	1.19277	1.17028	0.188544	0.514791	0.876517	1.30191	0.99265	0.935733	0.982683	0.982526	0.995812	0.993763	0.844365	0.982683
s000015771	21922.1	0.921902	0.92189	0.918864	0.893867	0.967521	0.904358	0.655906	0.918864	0.834116	0.847222	0.489198	0.846874	0.96959	1.14682	1.25703	1.09343	1.18478	1.14682	0.911042	0.110536	1.16107	1.15269	0.365706	0.394388	0.747756	1.14682	0.868004	0.849181	0.860354	0.85666	0.945132	0.857182	0.656474	0.860354
s000015830	22799.2	0.988975	0.99096	0.963964	0.963547	1.00144	0.986669	0.628532	0.963964	0.86146	0.851056	0.430415	0.850473	1.02689	1.20119	1.31286	1.14111	1.22411	1.20119	0.930522	0.235284	1.17672	1.15158	0.421162	0.455799	0.752784	1.20119	0.964034	0.937365	0.870736	0.870608	0.979992	0.956012	0.610992	0.870736
s000015907	14054.2	0.994991	0.997623	0.995845	0.995845	0.997197	0.995484	0.58592	0.995845	0.769398	0.784413	0.544288	0.786373	1.02564	1.19792	1.31144	1.126	1.1814	1.19792	0.905829	0.0248185	1.17324	1.15598	0.417323	0.45498	0.777622	1.19792	0.93319	0.903479	0.813131	0.81312	0.942184	0.978564	0.696183	0.813131
s000015908	17979.1	0.988388	0.989904	0.995633	0.991813	0.997784	0.992388	0.735655	0.995633	0.65267	0.736052	0.726746	0.740361	1.07808	1.28042	1.3815	1.20614	1.26396	1.28042	0.712051	0.0442807	1.22615	1.1997	0.210177	0.218686	0.874409	1.28042	0.933131	0.911741	0.931825	0.931794	0.950519	0.985038	0.686467	0.931825
s000015923	14538.7	0.999054	0.993878	0.95144	0.95144	1	0.987041	0.586419	0.95144	0.85642	0.8553	0.329274	0.853819	0.997783	1.20537	1.30706	1.14138	1.18252	1.20537	0.953082	0.0549454	1.1525	1.14217	0.188035	0.195393	0.78547	1.20537	0.840001	0.802933	0.828309	0.828098	0.958443	0.884191	0.624515	0.828309
s000015931	62332.9	0.995444	0.997674	0.989208	0.989184	0.999037	0.988556	0.503704	0.989208	0.710062	0.722733	0.42229	0.722962	1.03483	1.19748	1.29687	1.14248	1.21149	1.19748	0.85737	0.134805	1.19639	1.1677	0.206632	0.213912	0.65199	1.19748	0.975061	0.920522	0.953747	0.95366	0.98305	0.98678	0.794939	0.953747
s000015977	22524.3	0.966662	0.974353	0.969803	0.965874	0.987258	0.967154	0.412423	0.969803	0.867879	0.873368	0.470941	0.873627	0.979709	1.1479	1.2448	1.08405	1.18106	1.1479	0.88939	0.101868	1.13786	1.08506	0.233255	0.266117	0.580496	1.1479	0.839438	0.847981	0.773535	0.772641	0.883126	0.898032	0.628729	0.773535
s000016009	14234.8	0.932761	0.938416	0.929553	0.929553	0.994254	0.978246	0.612641	0.929553	0.732774	0.756203	0.576467	0.758506	0.970671	1.20549	1.30089	1.13466	1.22461	1.20549	0.843457	0.115177	1.20905	1.17879	0.227628	0.236996	0.848206	1.20549	0.908491	0.880467	0.880799	0.879115	0.966436	0.954591	0.689725	0.880799
s000016166	33143.6	0.990795	0.999175	0.987086	0.986911	0.993423	0.970257	0.496069	0.987086	0.795984	0.804588	0.608744	0.806361	1.0556	1.20784	1.31873	1.14946	1.23458	1.20784	0.861506	0.074328	1.17064	1.1483	0.267365	0.351119	0.668806	1.20784	0.976636	0.976017	0.935755	0.935749	0.992373	0.95151	0.569961	0.935755
s000016171	20492.9	0.987863	0.986192	0.956255	0.956181	0.99539	0.992179	0.640266	0.956255	0.775176	0.776215	0.359962	0.775692	0.973313	1.17191	1.27853	1.11121	1.20881	1.17191	0.893354	0.0575837	1.15016	1.12775	0.344156	0.369765	0.695203	1.17191	0.978894	0.955075	0.88981	0.889572	0.990313	0.983523	0.764837	0.88981
s000016174	19355.2	0.997897	0.981119	0.994836	0.994759	0.99875	0.96143	0.610969	0.994836	0.846205	0.836404	0.452907	0.835358	1.02914	1.27461	1.36186	1.18886	1.25705	1.27461	0.950144	0.0996034	1.21337	1.20254	0.240475	0.251278	0.710664	1.27461	0.937306	0.871281	0.919535	0.919524	0.956331	0.961931	0.616618	0.919535
s000016202	11235.4	0.967334	0.960503	0.904979	0.901241	0.986952	0.979031	0.780262	0.904979	0.80881	0.816663	0.60586	0.818163	0.967463	1.1317	1.22741	1.04585	1.13457	1.1317	0.70801	0.307446	1.12202	1.11006	0.410386	0.445639	0.858234	1.1317	0.895565	0.888069	0.850229	0.849421	0.904329	0.979991	0.827387	0.850229
s000016233	9330.2	0.957558	0.972938	0.961559	0.957183	0.99089	0.985238	0.592159	0.961559	0.829074	0.83274	0.29195	0.831554	1.00337	1.2144	1.32056	1.13279	1.23074	1.2144	0.952275	0.114435	1.1884	1.16529	0.354061	0.37879	0.761751	1.2144	0.901482	0.884342	0.875249	0.874082	0.969688	0.916494	0.62381	0.875249
s000016248	7553.53	0.994384	0.996072	0.998014	0.997882	0.99947	0.997749	0.548324	0.998014	0.75773	0.769759	0.467836	0.770231	0.984665	1.17872	1.2814	1.12646	1.17532	1.17872	0.858624	0.0392414	1.1721	1.14954	0.275521	0.291375	0.661037	1.17872	0.872206	0.834611	0.819242	0.819235	0.884825	0.96965	0.621739	0.819242
s000016291	10395.3	0.994928	0.988411	0.934317	0.934252	0.998095	0.988348	0.722875	0.934317	0.771385	0.814957	0.774246	0.818917	1.07833	1.24384	1.35169	1.15578	1.32427	1.24384	0.762533	0.247415	1.21214	1.15159	0.397944	0.425294	0.955498	1.24384	0.974813	0.969593	0.913657	0.913647	0.995458	0.94792	0.732984	0.913657
s000016313	15431.4	0.909777	0.988286	0.90375	0.903588	0.918331	0.89889	0.642173	0.90375	0.785264	0.811977	0.719088	0.8137	0.991801	1.21441	1.30734	1.1331	1.26054	1.21441	0.924458	0.145797	1.24031	1.23013	0.358323	0.386032	0.730867	1.21441	0.835304	0.895462	0.871351	0.871099	0.960181	0.893226	0.587857	0.871351
s000016314	38750.7	0.993408	0.996137	0.996735	0.995853	0.996709	0.980356	0.648468	0.996735	0.977138	0.972299	0.433425	0.970626	1.06608	1.30018	1.40806	1.21919	1.30308	1.30018	0.943398	0.27412	1.17147	1.18146	0.619939	0.702567	0.778449	1.30018	0.903719	0.945352	0.901166	0.900545	0.936583	0.965047	0.650122	0.901166
s000016316	23829.3	0.965388	0.974274	0.96151	0.960356	0.968182	0.966839	0.732971	0.96151	0.855847	0.856756	0.352111	0.85561	1.01287	1.04154	1.1517	0.925296	1.08409	1.04154	0.977355	0.0567928	1.16163	1.16332	0.567859	0.634856	0.825367	1.04154	0.936508	0.856125	0.964831	0.964493	0.996918	0.978422	0.738424	0.964831
s000016334	38750	0.952719	0.958086	0.964018	0.952839	0.989949	0.97785	0.612599	0.964018	0.813933	0.817895	0.42557	0.817644	0.990387	1.18189	1.2815	1.1238	1.16024	1.18189	0.894035	0.094673	1.15493	1.1316	0.292369	0.239956	0.771718	1.18189	0.89888	0.873654	0.88371	0.882802	0.917867	0.943418	0.676537	0.88371
s000016340	13991.5	0.98074	0.969358	0.987047	0.987047	0.995445	0.995445	0.624309	0.987047	0.709343	0.73787	0.579233	0.740446	1.04111	1.21817	1.30147	1.14353	1.22831	1.21817	0.851715	0.186049	1.22544	1.18958	0.280905	0.294032	0.755739	1.21817	0.939645	0.833193	0.946613	0.946606	0.997457	0.981447	0.625492	0.946613
s000016347	53280.5	0.933007	0.933119	0.964995	0.961698	0.993654	0.988025	0.531694	0.964995	0.706139	0.72051	0.503033	0.721578	0.97737	1.26668	1.36984	1.18339	1.31899	1.26668	0.834279	0.254294	1.19404	1.15512	0.164864	0.170617	0.694823	1.26668	0.902473	0.926163	0.907391	0.907373	0.972969	0.92828	0.605857	0.907391
s000016354	9197.36	0.992679	0.993821	0.98467	0.984362	0.998695	0.992433	0.67324	0.98467	0.800275	0.819564	0.604519	0.821196	0.993917	1.28768	1.38184	1.15851	1.24891	1.28768	0.92363	0.142388	1.19376	1.16348	0.290615	0.308244	0.839622	1.28768	0.927941	0.908472	0.881525	0.881525	0.94034	0.974967	0.652639	0.881525
s000016355	135176	0.996979	0.997273	0.997712	0.997608	0.9978	0.96945	0.698984	0.997712	0.738968	0.773329	0.672116	0.776892	0.960749	1.23292	1.33027	1.11422	1.23216	1.23292	0.788869	0.0885692	1.18346	1.1632	0.21581	0.231123	0.772555	1.23292	0.933604	0.927199	0.895215	0.895141	0.945736	0.959217	0.648932	0.895215
s000016358	11332.6	1.00174	1.00703	1.00372	1.00359	1.00584	1.00381	0.711601	1.00372	0.726899	0.744407	0.418469	0.745185	1.01116	1.25184	1.35635	1.2024	1.14191	1.25184	0.76258	0.0527529	1.20303	1.17635	0.40388	0.43388	0.71077	1.25184	0.982187	0.956565	0.975303	0.975051	0.996756	0.98862	0.738366	0.975303
s000016370	21162.4	0.812309	0.814388	0.785327	0.784571	0.998913	0.982044	0.646142	0.785327	0.48745	0.552271	0.568033	0.55552	0.847934	1.07869	1.15612	0.952758	1.08863	1.07869	0.632895	0.0360146	1.17116	1.16256	0.237012	0.247029	0.742389	1.07869	0.880552	0.873153	0.870798	0.870794	0.949432	0.917319	0.771153	0.870798
s000016381	30169.8	1.00151	0.996983	1.00165	1.00165	1.00218	1.00218	0.843463	1.00165	0.491228	0.612185	0.652548	0.616218	1.02376	1.2369	1.34241	1.18266	1.22179	1.2369	0.52066	0.040373	1.25954	1.22772	0.232178	0.242746	0.985854	1.2369	0.995404	0.990744	0.989086	0.989068	0.999993	0.993858	0.813531	0.989086
s000016408	66713.2	0.972939	0.97274	0.921289	0.912185	0.989806	0.98443	0.67087	0.921289	0.802762	0.791972	0.405095	0.791854	1.03522	1.20205	1.29823	1.12705	1.20802	1.20205	0.935491	0.351871	1.19922	1.1805	0.444648	0.481887	0.791971	1.20205	0.937743	0.903539	0.883678	0.883093	0.957463	0.952617	0.620619	0.883678
s000016409	55929.4	0.989226	0.996342	0.992483	0.991697	0.998491	0.995523	0.714996	0.992483	0.842623	0.850088	0.467166	0.850714	1.04932	1.22628	1.33176	1.16452	1.22875	1.22628	0.852777	0.0599345	1.16397	1.14762	0.167401	0.172839	0.900508	1.22628	0.929165	0.912287	0.914037	0.913863	0.948247	0.967635	0.718884	0.914037
s000016449	11167.8	0.997963	0.999373	0.996597	0.996597	1.00143	0.998806	0.757823	0.996597	0.862621	0.860723	0.30406	0.859269	1.04975	1.22495	1.32804	1.17132	1.17709	1.22495	0.708483	0.0243449	1.1132	1.09772	0.130776	0.133758	0.847466	1.22495	0.976756	0.902798	0.970135	0.970124	0.980615	0.991829	0.790272	0.970135
s000016481	27420.6	0.976626	0.99002	0.978884	0.977207	0.979286	0.973047	0.649646	0.978884	0.920302	0.907041	0.38224	0.905535	1.03315	1.18409	1.29016	1.1274	1.25342	1.18409	0.971666	0.0504777	1.15625	1.13027	0.174393	0.183172	0.85702	1.18409	0.921483	0.949623	0.867438	0.867386	0.973822	0.911252	0.683293	0.867438
s000016485	23714.7	1.00075	1.0018	1.00291	1.00218	1.00603	0.996891	0.77918	1.00291	0.845896	0.808542	0.662564	0.809645	1.01904	1.19573	1.30621	1.14141	1.21218	1.19573	0.637973	0.071772	1.17227	1.14325	0.210893	0.4846	0.9823	1.19573	0.967194	0.969393	0.930192	0.929978	0.982531	0.957816	0.872947	0.930192
s000016491	17535	0.577323	0.599907	0.70888	0.572685	0.81022	0.775527	0.384186	0.70888	0.636981	0.632604	0.0823351	0.628389	0.585509	0.884825	0.930842	0.783693	0.969613	0.884825	0.6833	0.0398883	0.919679	0.824762	0.542124	0.623408	0.511975	0.884825	0.442201	0.439619	0.451879	0.436396	0.486936	0.513491	0.337516	0.451879
s000016493	15948.3	0.533574	0.532744	0.658965	0.534918	0.830645	0.748964	0.436291	0.658965	0.483435	0.530069	0.216301	0.529841	0.487882	0.722588	0.758854	0.648817	0.77842	0.722588	0.50381	0.0985197	0.870978	0.802118	0.435523	0.478552	0.478159	0.722588	0.504906	0.49307	0.54259	0.516515	0.658971	0.656684	0.412362	0.54259
s000016498	7720.85	0.940939	0.946185	0.943141	0.940097	0.991711	0.982126	0.81128	0.943141	0.544484	0.632002	0.652866	0.635675	0.966182	1.16917	1.2669	1.09193	1.13833	1.16917	0.632969	0.0462423	1.15582	1.13632	0.199666	0.207261	0.936171	1.16917	0.984533	0.978076	0.978673	0.978497	0.994546	0.984974	0.935454	0.978673
s000016711	11874	0.919732	0.916574	0.920027	0.919732	0.999107	0.96601	0.703629	0.920027	0.693004	0.720069	0.682764	0.723793	0.968874	1.19054	1.29225	1.11064	1.18938	1.19054	0.797931	0.0947368	1.21812	1.18899	0.315301	0.334307	0.834347	1.19054	0.919479	0.900463	0.909924	0.90992	0.929961	0.966622	0.754501	0.909924
s000016716	10685	0.987905	0.978663	0.959758	0.95954	0.999307	0.993848	0.642405	0.959758	0.684526	0.714665	0.551376	0.716966	0.994483	1.2178	1.32442	1.13501	1.23121	1.2178	0.801697	0.184763	1.2092	1.18286	0.378424	0.408333	0.742772	1.2178	0.917695	0.844024	0.867558	0.867524	0.935921	0.954823	0.604929	0.867558
s000016763	12291	0.996864	0.994524	0.991229	0.991229	0.999528	0.974632	0.56614	0.991229	0.822601	0.834501	0.467846	0.834722	1.04202	1.24498	1.35169	1.18408	1.25655	1.24498	0.938768	0.0547208	1.20233	1.18214	0.239624	0.251215	0.736725	1.24498	0.909742	0.844191	0.879551	0.879546	0.942946	0.944981	0.643732	0.879551
s000017071	13486.5	0.970663	0.970608	0.912475	0.912401	1.00813	1.00746	0.833544	0.912475	0.756729	0.719983	0.557218	0.721161	0.901821	1.06139	1.16234	1.01591	1.08961	1.06139	0.76113	0.260684	1.14851	1.13007	0.366027	0.391635	0.848705	1.06139	0.894517	0.886228	0.814829	0.812922	0.992751	0.994264	0.808088	0.814829
s000017075	21984.2	0.987226	0.991069	0.8572	0.855176	0.995087	0.993859	0.694781	0.8572	0.871755	0.84872	0.0411413	0.846031	0.906265	1.19577	1.25018	1.08471	1.19075	1.19577	1.10677	0.255969	1.22443	1.22263	0.47037	0.518185	0.788442	1.19577	0.656831	0.646469	0.659961	0.659537	0.989967	0.671477	0.424071	0.659961
s000017076	14820.4	0.988718	0.990742	0.986064	0.986064	0.992429	0.989933	0.715547	0.986064	0.960317	0.913141	0.184377	0.909017	0.978763	1.41752	1.40347	1.25429	1.36326	1.41752	0.945451	0.0568513	1.15095	1.12937	0.417551	0.452795	0.896883	1.41752	0.980318	0.974771	0.978005	0.97791	0.996488	0.989843	0.771619	0.978005
s000017077	9420.91	0.996763	0.998036	0.988112	0.988112	0.998408	0.992973	0.734527	0.988112	0.786624	0.796315	0.557512	0.798216	1.06496	1.22151	1.33131	1.15498	1.22251	1.22151	0.862093	0.122931	1.20819	1.19092	0.393539	0.424329	0.890618	1.22151	0.989782	0.970732	0.951068	0.950843	0.996811	0.991218	0.839485	0.951068
s000017079	21701.5	1.00039	0.99933	1.00053	1.00048	1.00136	0.958043	0.793735	1.00053	0.556525	0.685761	0.726979	0.689628	1.09528	1.23595	1.34785	1.17713	1.24288	1.23595	0.606997	0.0418869	1.23187	1.19236	0.140076	0.14365	0.927239	1.23595	0.98086	0.984066	0.979792	0.979763	0.997058	0.963025	0.737147	0.979792
s000017080	29949	0.888272	0.886753	0.892897	0.892897	1.00024	0.998554	0.536924	0.892897	0.694359	0.705071	0.462337	0.706162	0.942597	1.24193	1.32967	1.18649	1.22255	1.24193	0.818576	0.0314186	1.17479	1.15679	0.211966	0.220224	0.738738	1.24193	0.8925	0.841589	0.881848	0.881843	0.949047	0.946011	0.68059	0.881848
s000017081	16953.2	1.13819	1.13461	1.06984	1.06977	1.13852	1.13835	1.06773	1.06984	0.386893	0.54996	0.514435	0.555234	1.18506	1.32135	1.44793	1.25143	1.33484	1.32135	0.439349	0.311911	1.3198	1.35122	0.327537	0.342944	1.18795	1.32135	0.990211	0.978551	0.944388	0.944364	0.992581	0.999276	0.942174	0.944388
s000017082	21717.4	1.00101	0.998959	0.99856	0.99856	1.00186	0.987156	0.70075	0.99856	0.775855	0.77453	0.613216	0.776937	1.03797	1.24895	1.3423	1.17259	1.23279	1.24895	0.908017	0.190958	1.21775	1.20646	0.258088	0.270526	0.810769	1.24895	0.914717	0.884231	0.900031	0.899993	0.933825	0.978056	0.728782	0.900031
s000017083	24297.1	0.995886	0.996041	0.981018	0.980545	1.00039	0.968109	0.575469	0.981018	0.675104	0.699856	0.547353	0.701923	1.04533	1.22683	1.33585	1.16226	1.2264	1.22683	0.818144	0.0352671	1.20593	1.17707	0.218923	0.228201	0.682933	1.22683	0.920331	0.846279	0.88449	0.884382	0.95699	0.939807	0.604167	0.88449
s000017084	17119.6	0.992894	0.995683	0.995537	0.99545	1.00015	0.997387	0.757472	0.995537	0.757871	0.786287	0.651629	0.790046	1.07291	1.27687	1.39462	1.20827	1.3488	1.27687	0.932275	0.127799	1.24792	1.22022	0.27439	0.288034	0.934984	1.27687	0.968541	0.95122	0.915824	0.915811	0.990582	0.941076	0.744591	0.915824
s000017085	19755.7	0.993971	1.00372	1.00159	1.00159	1.00285	0.97709	0.669027	1.00159	0.857933	0.879098	0.644054	0.881289	1.09766	1.28856	1.39781	1.21382	1.32885	1.28856	0.926629	0.154687	1.19295	1.19596	0.228956	0.239262	0.782877	1.28856	0.908139	0.896014	0.871313	0.87127	0.939847	0.966655	0.694255	0.871313
s000017088	19514.3	0.899887	0.908676	0.831091	0.831091	1.00717	1.00681	0.667673	0.831091	0.773855	0.766974	0.182465	0.764686	0.866274	1.20537	1.25399	1.1265	1.2193	1.20537	0.834362	0.0482471	1.16986	1.11589	0.313105	0.329942	0.804549	1.20537	0.757218	0.736106	0.757477	0.749672	0.98485	0.80987	0.625715	0.757477
s000017089	20573.7	0.986674	0.978703	0.989777	0.989655	0.992742	0.990376	0.717455	0.989777	0.740793	0.757225	0.502129	0.758827	1.04876	1.26595	1.34524	1.18451	1.22318	1.26595	0.943292	0.131304	1.2385	1.22483	0.305241	0.321629	0.847594	1.26595	0.965879	0.762803	0.956034	0.956034	0.99356	0.987868	0.687449	0.956034
s000017090	24589.6	0.996514	0.998517	0.993759	0.993189	0.99689	0.984351	0.519307	0.993759	0.761436	0.765778	0.35578	0.764904	1.04342	1.2504	1.36058	1.19097	1.22304	1.2504	0.90168	0.0156244	1.18323	1.16328	0.221328	0.212982	0.693812	1.2504	0.966116	0.92772	0.921996	0.921893	0.98054	0.982187	0.660641	0.921996
s000017091	26081.8	0.958055	0.967036	0.982033	0.97595	0.995881	0.953176	0.663856	0.982033	0.835992	0.847504	0.475949	0.847377	1.03134	1.24907	1.34819	1.18216	1.23094	1.24907	0.958327	0.138178	1.21147	1.19675	0.432099	0.470313	0.799749	1.24907	0.913128	0.882331	0.937564	0.937261	0.959829	0.945092	0.724065	0.937564
s000017093	17184.4	0.99947	0.997259	1.0009	1.0009	1.0009	0.946319	0.843097	1.0009	0.674293	0.776302	0.779572	0.779853	1.04833	1.22862	1.33329	1.16777	1.20719	1.22862	0.744364	0.0356446	1.23188	1.20076	0.0819421	0.0831643	0.950026	1.22862	0.977105	0.964715	0.97212	0.972107	0.98934	0.962588	0.834857	0.97212
s000017094	22618	0.993205	0.994553	0.972867	0.972823	0.994111	0.99347	0.796392	0.972867	0.820289	0.825816	0.562932	0.82759	1.02503	1.19263	1.30434	1.13867	1.17934	1.19263	0.897927	0.121116	1.20028	1.17533	0.309079	0.259141	0.928406	1.19263	0.942465	0.911135	0.916606	0.916408	0.951882	0.988453	0.735327	0.916606
s000017096	20011.3	0.549999	0.546426	0.998571	0.998571	1.00272	1.00219	0.539121	0.998571	0.339284	0.403806	0.42542	0.406887	0.632211	1.20512	1.3112	1.15344	1.24794	1.20512	0.556736	0.860825	1.19978	1.18963	0.0368146	0.0373695	0.596627	1.20512	0.719074	0.686824	0.967929	0.96791	0.999701	0.719858	0.676524	0.967929
s000017099	14952.2	0.985778	0.918848	1.00078	1.00064	1.00506	1.00412	0.754307	1.00078	0.997935	0.97452	0.15707	0.972103	0.989705	1.28822	1.40293	1.20929	1.32105	1.28822	1.10029	0.0789061	1.20925	1.21741	0.13902	0.142484	0.956302	1.28822	0.86794	0.866482	0.919342	0.919289	0.983378	0.968382	0.705158	0.919342
s000017101	24578.8	0.99341	0.990135	0.995031	0.99499	0.995302	0.986148	0.681149	0.995031	0.849359	0.85372	0.525962	0.85445	1.05587	1.23918	1.34818	1.17842	1.22266	1.23918	0.909244	0.0213561	1.20082	1.16903	0.290827	0.307176	0.83594	1.23918	0.97639	0.956714	0.949321	0.949315	0.996855	0.963228	0.733071	0.949321
s000017102	12396.5	0.980384	0.986716	0.97787	0.97787	0.999597	0.994085	0.675043	0.97787	0.697456	0.73369	0.595083	0.737016	1.05344	1.20403	1.30837	1.13629	1.19047	1.20403	0.79271	0.168603	1.2016	1.18202	0.253268	0.264971	0.813927	1.20403	0.919034	0.899772	0.91827	0.91827	0.942061	0.983052	0.745412	0.91827
s000017103	13512.7	0.989287	0.993135	0.963965	0.963719	0.995071	0.981973	0.581153	0.963965	0.714012	0.775212	0.728241	0.778473	1.10847	1.32224	1.42789	1.22185	1.37979	1.32224	0.860158	0.175987	1.28142	1.24281	0.286553	0.43076	0.671898	1.32224	0.953666	0.974999	0.936288	0.936082	0.996545	0.956901	0.440664	0.936288
s000017105	10734.4	0.98942	0.988395	0.952483	0.952483	1.00211	0.997168	0.963801	0.952483	0.736704	0.77842	0.703954	0.782258	0.843083	1.21295	1.2363	1.13875	1.1827	1.21295	0.662073	0.195201	1.16104	1.1452	0.524869	0.5709	0.892295	1.21295	0.95383	0.946825	0.897803	0.897763	0.999773	0.995949	0.9372	0.897803
s000017106	39827.9	0.979452	0.979728	0.969492	0.969078	0.999789	0.997995	0.642406	0.969492	0.944015	0.926258	0.391763	0.924677	1.06731	1.35067	1.42707	1.26077	1.34238	1.35067	1.04285	0.188787	1.25177	1.22898	0.519824	0.584255	0.907388	1.35067	0.935365	0.926223	0.882037	0.879771	0.967773	0.971989	0.717207	0.882037
s000017107	14935.9	0.988328	0.99355	0.986297	0.986297	0.995112	0.994979	0.523163	0.986297	0.742688	0.751625	0.180126	0.749061	0.896416	1.15094	1.23796	1.05724	1.17046	1.15094	0.875942	0.207835	1.12688	1.11326	0.210665	0.219619	0.506479	1.15094	0.942481	0.922888	0.909026	0.90836	0.976807	0.983273	0.584533	0.909026
s000017108	18505.5	1.00682	1.00863	0.996568	0.996568	1.00982	0.928263	0.757693	0.996568	0.830986	0.845946	0.710483	0.848325	1.07208	1.32554	1.40831	1.24995	1.29466	1.32554	0.835217	0.091649	1.21171	1.18559	0.493307	0.545615	0.798484	1.32554	0.96986	0.963738	0.965533	0.965475	0.995742	0.929067	0.817938	0.965533
s000017109	24796.2	0.99398	0.99884	0.999505	0.999344	0.999344	0.981075	0.621786	0.999505	0.721971	0.737651	0.58451	0.739856	1.0284	1.21472	1.32445	1.16296	1.22133	1.21472	0.823954	0.0338762	1.20683	1.1758	0.22577	0.235327	0.75707	1.21472	0.98074	0.963391	0.950024	0.95002	0.991184	0.968869	0.690868	0.950024
s000017110	28494.5	0.936268	0.934952	0.916563	0.916563	0.998298	0.976645	0.605274	0.916563	0.71946	0.748717	0.702779	0.752618	1.03019	1.20211	1.31126	1.14221	1.22225	1.20211	0.805225	0.186918	1.20266	1.17492	0.20167	0.208805	0.783359	1.20211	0.877166	0.868475	0.835773	0.832666	0.926162	0.96129	0.693708	0.835773
s000017113	16458.2	0.988977	0.996253	0.991088	0.991088	0.996253	0.994673	0.530786	0.991088	0.740205	0.746875	0.157529	0.744128	0.867985	1.0089	1.09726	0.94889	1.04422	1.0089	0.870318	0.129945	1.13925	1.12026	0.171476	0.177968	0.556388	1.0089	0.932291	0.894551	0.733618	0.733573	0.944968	0.968717	0.610901	0.733618
s000017115	15338.9	0.815317	0.818903	0.813351	0.813351	0.996045	0.996045	0.562197	0.813351	0.722752	0.710528	0.466902	0.710449	0.895133	1.11528	1.19897	1.03816	1.12587	1.11528	0.837304	0.191719	1.16242	1.12788	0.331407	0.349027	0.756424	1.11528	0.89539	0.886996	0.896189	0.892845	0.989526	0.97436	0.781929	0.896189
s000017116	29667.7	0.988921	0.990471	0.996387	0.99583	0.997701	0.996297	0.695043	0.996387	0.8642	0.858911	0.308032	0.858321	1.061	1.42448	1.54141	1.3171	1.44213	1.42448	1.05585	0.058517	1.23776	1.2171	0.378993	0.406003	0.848758	1.42448	0.958459	0.938431	0.951291	0.951284	0.97099	0.98128	0.679025	0.951291
s000017118	18444.7	0.993845	0.986486	0.967546	0.967546	1.00208	1.00083	0.833456	0.967546	0.957837	0.937678	0.0249469	0.934286	0.979514	1.4093	1.51009	1.32219	1.3681	1.4093	1.03862	0.0430895	1.21851	1.20079	0.524203	0.578744	0.815843	1.4093	0.896032	0.881123	0.902294	0.902141	0.996486	0.915733	0.745467	0.902294
s000017119	17663.6	0.999151	0.990432	0.994565	0.994565	1.00136	0.99649	0.893849	0.994565	0.509787	0.601316	0.643448	0.605598	1.05167	1.21463	1.32477	1.15392	1.2123	1.21463	0.653465	0.0518872	1.23815	1.2123	0.261328	0.273479	0.990371	1.21463	0.968755	0.963181	0.94687	0.94686	0.981557	0.988973	0.870119	0.94687
s000017146	9310.8	0.958516	0.956287	0.95661	0.954784	0.996635	0.995668	0.61934	0.95661	0.669054	0.670657	0.459368	0.672289	0.995231	1.23434	1.33515	1.17606	1.21563	1.23434	0.8151	0.0689601	1.18363	1.14459	0.165909	0.170733	0.728982	1.23434	0.942977	0.92402	0.929048	0.926637	0.971763	0.978823	0.723559	0.929048
s000017153	31434	0.915412	0.987631	0.989863	0.987525	1.00062	0.993841	0.482264	0.989863	0.77071	0.777399	0.0296173	0.773209	1.01453	1.53818	1.62089	1.37995	1.52757	1.53818	0.945834	0.262382	1.26797	1.24018	0.455644	0.493404	0.561262	1.53818	0.914671	0.943812	0.945314	0.944668	0.979533	0.974781	0.534032	0.945314
s000017155	29698.8	0.958147	0.97324	0.972601	0.969711	0.990127	0.983283	0.622702	0.972601	0.856594	0.848232	0.1818	0.845755	0.970127	1.26067	1.37133	1.163	1.2805	1.26067	1.03515	0.0832067	1.20349	1.20539	0.436741	0.472982	0.764315	1.26067	0.927763	0.853132	0.913523	0.911665	0.964082	0.948258	0.699994	0.913523
s000017171	26985.2	0.995596	0.996291	0.996902	0.996649	0.998051	0.993661	0.526255	0.996902	0.792477	0.800359	0.376617	0.800044	1.03088	1.19566	1.29997	1.14381	1.15891	1.19566	0.912177	0.048759	1.16793	1.14712	0.239126	0.225696	0.714769	1.19566	0.966611	0.935979	0.936631	0.936547	0.975279	0.979857	0.618328	0.936631
s000017173	10108.2	0.985967	0.987179	0.990641	0.990377	0.999446	0.985628	0.741774	0.990641	0.715744	0.728131	0.547525	0.730513	1.00593	1.16135	1.25567	1.10994	1.15526	1.16135	0.803852	0.110241	1.18316	1.15352	0.317955	0.337447	0.832072	1.16135	0.970488	0.948297	0.895371	0.895364	0.99154	0.972093	0.798995	0.895371
s000017177	13576.1	0.994074	0.990778	0.993282	0.992988	1.00227	0.964482	0.811418	0.993282	0.663456	0.753996	0.757758	0.757673	1.09729	1.2018	1.30341	1.14404	1.19495	1.2018	0.664887	0.0598068	1.17698	1.15051	0.266606	0.280138	0.913666	1.2018	0.937891	0.922983	0.932098	0.932065	0.993463	0.919836	0.763012	0.932098
s000017202	20315.3	0.917681	0.922038	0.906786	0.895817	0.963525	0.929167	0.575813	0.906786	0.822555	0.825589	0.428699	0.825023	0.946178	1.13727	1.22701	1.0486	1.20616	1.13727	0.856993	0.0813259	1.12922	1.06462	0.267086	0.282088	0.804053	1.13727	0.888562	0.880373	0.856039	0.853163	0.921146	0.917137	0.711681	0.856039
s000017203	14084.2	0.997053	0.995456	0.997657	0.997657	0.997657	0.978558	0.510036	0.997657	0.645061	0.672901	0.532691	0.675216	1.03349	1.22346	1.33616	1.16569	1.22316	1.22346	0.804292	0.0805782	1.22101	1.19626	0.316272	0.335658	0.62365	1.22346	0.940795	0.91067	0.917367	0.917367	0.958619	0.972956	0.546758	0.917367
s000017205	24839.2	0.927285	0.928865	0.928959	0.92857	0.998285	0.986175	0.593455	0.928959	0.78766	0.804033	0.509004	0.805318	0.957249	1.21359	1.30538	1.11434	1.20939	1.21359	0.90727	0.0392932	1.21459	1.18952	0.269572	0.285887	0.738445	1.21359	0.898589	0.867593	0.842711	0.842005	0.916485	0.971354	0.660611	0.842711
s000017214	20910.8	0.995728	1.00051	0.996796	0.996684	0.997131	0.994453	0.697282	0.996796	0.893401	0.880496	0.537836	0.880995	1.01609	1.23886	1.29597	1.15142	1.22513	1.23886	0.905732	0.205019	1.21336	1.19602	0.404896	0.445275	0.932672	1.23886	0.902431	0.877964	0.878331	0.878319	0.909681	0.980817	0.72719	0.878331
s000017274	10404.7	0.989849	0.995447	0.993445	0.992372	0.999212	0.996905	0.440099	0.993445	0.787768	0.788084	0.179669	0.785457	1.04879	1.2791	1.38112	1.19986	1.25487	1.2791	0.935716	0.0655288	1.1778	1.15734	0.16855	0.173496	0.579743	1.2791	0.962008	0.874944	0.932877	0.93208	0.983743	0.981219	0.512807	0.932877
s000017349	11084.6	0.830464	0.847041	0.853325	0.82205	0.941586	0.922514	0.501352	0.853325	0.771955	0.772344	0.35544	0.771518	0.849245	1.07572	1.15908	1.01859	1.10526	1.07572	0.823311	0.103926	1.08255	1.0148	0.369501	0.401392	0.700088	1.07572	0.815346	0.817402	0.786749	0.783139	0.854752	0.852292	0.646198	0.786749
s000017362	22109.8	1.00918	1.0109	0.9981	0.9981	1.01113	1.00069	0.62457	0.9981	0.727395	0.734205	0.697322	0.737238	1.04856	1.16322	1.26133	1.10947	1.14857	1.16322	0.693206	0.0591179	1.17303	1.15251	0.14851	0.444919	0.795595	1.16322	0.944695	0.938045	0.882936	0.88288	0.949338	0.956219	0.679732	0.882936
s000017364	12665.4	1.00174	1	1.00174	1.00174	1.00174	1.00145	0.989742	1.00174	1.05774	0.514249	0.437715	0.518209	1.06252	1.30828	1.40546	1.23152	0.363226	1.30828	1.01618	0.00519169	1.04806	1.04159	0.271651	1.10175	1.10917	1.30828	0.997989	0.998167	0.999196	0.999179	0.900927	0.999062	0.981043	0.999196
s000017374	15952.3	0.842292	0.845364	0.842543	0.842292	1.00145	0.986828	0.631785	0.842543	0.630094	0.64887	0.522746	0.651289	0.869391	1.07703	1.16035	0.972574	1.08669	1.07703	0.77096	0.149779	1.14266	1.12633	0.189085	0.19515	0.706665	1.07703	0.956762	0.962382	0.920561	0.920542	0.990937	0.976206	0.872119	0.920561
s000017396	23185.1	0.967913	0.975924	0.887958	0.885996	1.00236	0.978462	0.640205	0.887958	0.782232	0.793926	0.55437	0.795118	0.898233	1.0641	1.16009	1.01975	1.09454	1.0641	0.79667	0.0565357	1.13162	1.10378	0.159052	0.164759	0.721013	1.0641	0.72036	0.720116	0.675482	0.673955	0.97411	0.748032	0.534542	0.675482
s000017405	18238.7	0.975435	0.982357	0.989189	0.989189	1.00226	0.999844	0.686481	0.989189	0.700919	0.727328	0.459343	0.728844	0.962111	1.21872	1.32173	1.1586	1.18265	1.21872	0.828647	0.0537459	1.2145	1.2045	0.431386	0.466598	0.813877	1.21872	0.888474	0.880734	0.933694	0.933675	0.967325	0.97838	0.708312	0.933694
s000017621	8680.57	0.998326	1.00028	0.993564	0.993411	1.00182	1.00175	0.600829	0.993564	0.701137	0.727889	0.656229	0.731561	1.04643	1.21447	1.31892	1.15462	1.22917	1.21447	0.79723	0.0609213	1.19275	1.15169	0.208821	0.21767	0.77472	1.21447	0.896472	0.889165	0.872579	0.872562	0.921432	0.946702	0.615259	0.872579
s000017634	41292.5	0.992844	0.995968	0.988279	0.988222	0.997045	0.993251	0.725882	0.988279	0.695452	0.691429	0.651048	0.694889	1.04355	1.20495	1.3125	1.14951	1.21513	1.20495	0.797276	0.110666	1.21791	1.19183	0.358551	0.385357	0.84125	1.20495	0.922227	0.873816	0.905936	0.905925	0.954759	0.972738	0.666925	0.905936
s000017641	23287.9	0.995262	0.998741	0.995821	0.995821	1.0002	0.998783	0.53762	0.995821	0.784989	0.787143	0.318323	0.786087	1.01869	1.19663	1.30236	1.1414	1.16893	1.19663	0.903196	0.0417879	1.16025	1.14049	0.204004	0.211262	0.720655	1.19663	0.984712	0.94582	0.970493	0.970334	0.991544	0.993655	0.740364	0.970493
s000017649	7138.77	1.00406	1.00462	0.988187	0.988187	1.00911	1.00672	0.626511	0.988187	0.872515	0.874846	0.391311	0.874634	0.960979	1.21467	1.31184	1.13641	1.21215	1.21467	0.898474	0.0269688	1.13918	1.1181	0.271301	0.288778	0.820897	1.21467	0.882864	0.858457	0.846582	0.846528	0.998226	0.884245	0.629281	0.846582
s000017651	55002.6	0.968152	0.966747	0.994873	0.994737	0.998744	0.99429	0.694368	0.994873	0.729615	0.740459	0.443693	0.740671	1.0091	1.24044	1.32827	1.1726	1.17801	1.24044	0.813471	0.108097	1.1751	1.15798	0.298495	0.314331	0.81231	1.24044	0.941845	0.913082	0.97762	0.977392	0.994791	0.984865	0.72573	0.97762
s000017652	12711.7	0.990764	0.991433	0.987146	0.984668	0.997766	0.984319	0.46522	0.987146	0.864134	0.858926	0.381777	0.858059	0.968831	1.15107	1.25403	1.10005	1.15209	1.15107	0.936879	0.0897134	1.14163	1.11483	0.204662	0.295536	0.625635	1.15107	0.809659	0.783753	0.695433	0.695351	0.840402	0.910097	0.469178	0.695433
s000017653	14388.3	0.998212	0.996474	0.998582	0.998582	0.998582	0.963906	0.591701	0.998582	0.771193	0.78759	0.672393	0.790249	1.04499	1.2181	1.3186	1.15773	1.21277	1.2181	0.833288	0.0744042	1.20493	1.15482	0.342309	0.364582	0.758895	1.2181	0.939718	0.864822	0.911507	0.911498	0.953258	0.956586	0.634743	0.911507
s000017661	18315.9	1.00563	1.01084	0.981306	0.981306	1.00587	1.00336	0.585694	0.981306	0.808909	0.817215	0.540631	0.817902	1.03212	1.2303	1.34148	1.15171	1.24021	1.2303	0.846268	0.160714	1.16725	1.14663	0.276229	0.292891	0.686258	1.2303	0.917132	0.888939	0.854776	0.854704	0.997221	0.901439	0.627872	0.854776
s000017664	24442.1	0.99457	0.993608	0.986605	0.986305	0.999984	0.986523	0.597355	0.986605	0.738069	0.745425	0.539774	0.746101	1.03042	1.29233	1.39697	1.19918	1.25091	1.29233	0.912736	0.0701448	1.2034	1.18016	0.263824	0.277539	0.696852	1.29233	0.911341	0.860846	0.893993	0.893805	0.937395	0.963118	0.583828	0.893993
s000017667	17492.6	0.988012	0.990399	0.97302	0.97302	1.0005	0.988269	0.602734	0.97302	0.933184	0.919202	0.285401	0.917414	1.03374	1.18687	1.29032	1.11509	1.2012	1.18687	1.00342	0.124526	1.14723	1.12684	0.289004	0.309345	0.723647	1.18687	0.89288	0.8822	0.849137	0.849105	0.961382	0.922093	0.713458	0.849137
s000017687	22105.2	0.97365	0.963958	0.971339	0.967803	0.990882	0.984051	0.547882	0.971339	0.598608	0.620305	0.371647	0.621603	1.01908	1.21603	1.323	1.15808	1.19371	1.21603	0.865258	0.0708458	1.20975	1.19991	0.308965	0.326589	0.614299	1.21603	0.92869	0.739967	0.929067	0.926787	0.975445	0.956944	0.576463	0.929067
s000017701	24383.6	0.902874	0.902946	0.827089	0.827089	1.00237	1.00077	0.691014	0.827089	0.57308	0.62869	0.631154	0.631989	0.939967	1.14014	1.24397	0.996306	1.14789	1.14014	0.744058	0.276564	1.17557	1.16149	0.327909	0.349385	0.736289	1.14014	0.950336	0.93497	0.903279	0.90325	0.956378	0.989655	0.671372	0.903279
s000017709	18715.4	0.981168	0.995367	0.98599	0.98233	0.98249	0.981007	0.529418	0.98599	0.840604	0.84331	0.328954	0.842178	1.01312	1.20838	1.31477	1.15415	1.22398	1.20838	0.965069	0.0929363	1.18008	1.15485	0.339921	0.246785	0.698094	1.20838	0.936269	0.847915	0.940595	0.940268	0.961436	0.979666	0.426209	0.940595
s000017712	9236.55	0.99502	0.998863	0.99686	0.99686	0.99686	0.99686	0.735128	0.99686	0.806541	0.812888	0.547723	0.814512	1.01797	1.23258	1.33621	1.17827	1.21357	1.23258	0.81168	0.0380493	1.1998	1.16728	0.24009	0.251583	0.893555	1.23258	0.92053	0.892821	0.896856	0.896853	0.931231	0.985867	0.726362	0.896856
s000017736	14004.9	0.732727	0.734619	0.781138	0.732286	0.953031	0.917924	0.40865	0.781138	0.658808	0.675687	0.37398	0.676144	0.739562	0.954401	1.02774	0.872184	0.980454	0.954401	0.700053	0.039464	0.987801	0.945361	0.305286	0.331115	0.536813	0.954401	0.717393	0.699911	0.694337	0.680157	0.810946	0.767786	0.417625	0.694337
s000018027	36149.1	0.985362	0.998066	0.986766	0.986254	0.989947	0.988832	0.610461	0.986766	0.932882	0.887567	0.155816	0.883117	1.00859	1.20731	1.23635	1.08756	1.14424	1.20731	1.02024	0.106011	1.17826	1.16565	0.319187	0.209458	0.740933	1.20731	0.933968	0.856244	0.868974	0.868793	0.981984	0.960807	0.571777	0.868974
s000018029	12720.7	0.990423	0.991033	0.974813	0.973712	0.99913	0.987023	0.559511	0.974813	0.803377	0.814818	0.479967	0.815464	0.976928	1.18551	1.28319	1.12442	1.20034	1.18551	0.883337	0.110357	1.14872	1.11943	0.260183	0.27919	0.710978	1.18551	0.951975	0.933505	0.882505	0.882398	0.96522	0.97035	0.667224	0.882505
s000018051	7358.61	1.00061	0.998505	1.00068	1.00068	1.0072	1.00068	0.534899	1.00068	0.631254	0.653049	0.519562	0.655579	1.02191	1.21101	1.31791	1.15268	1.21099	1.21101	0.778388	0.0654358	1.19051	1.16889	0.188346	0.194678	0.649757	1.21101	0.948019	0.94196	0.893626	0.893578	0.958832	0.982681	0.708284	0.893626
s000018317	11375.9	0.994442	0.985695	0.992376	0.992244	1.00023	0.995218	0.604743	0.992376	0.767884	0.769828	0.19843	0.768217	1.04545	1.25827	1.34908	1.18863	1.22526	1.25827	0.943027	0.138121	1.17849	1.17214	0.399394	0.427892	0.711468	1.25827	0.974506	0.826913	0.983904	0.983599	0.997577	0.990074	0.674245	0.983904
s000018358	31714.1	0.996393	0.989369	0.846131	0.845758	1.00268	1.00252	0.812505	0.846131	0.788152	0.859656	0.633059	0.864071	1.02605	1.22744	1.33681	1.09977	1.25974	1.22744	0.803298	0.444929	1.19992	1.19073	0.554294	0.601541	0.867883	1.22744	0.947136	0.902533	0.873544	0.873508	0.985888	0.972208	0.82177	0.873544
s000018362	9050.63	0.966154	0.969082	0.969615	0.965491	0.991106	0.986918	0.490828	0.969615	0.797479	0.799904	0.281231	0.798245	1.01477	1.20585	1.3031	1.13603	1.21421	1.20585	0.937194	0.309566	1.1873	1.14882	0.284822	0.300131	0.681677	1.20585	0.915556	0.905453	0.869286	0.866751	0.937552	0.962383	0.596705	0.869286
s000018380	46975.2	0.970718	0.979632	0.983539	0.976056	0.994516	0.979955	0.665184	0.983539	0.843045	0.847876	0.40425	0.847254	0.993842	1.25567	1.35582	1.17289	1.25355	1.25567	0.918565	0.0373038	1.18719	1.15686	0.285095	0.30094	0.802303	1.25567	0.917592	0.883204	0.913134	0.911786	0.942495	0.953508	0.669935	0.913134
s000018404	6889.47	0.99774	0.996071	0.999434	0.999434	1.00139	0.991886	0.689396	0.999434	0.707005	0.728235	0.470799	0.729697	0.961561	1.15757	1.25636	1.10405	1.15856	1.15757	0.839394	0.0759419	1.16754	1.1441	0.242225	0.253846	0.760504	1.15757	0.966634	0.936162	0.915048	0.915041	0.979893	0.990778	0.820977	0.915048
s000018441	17650.9	0.976759	0.979153	0.938768	0.934916	0.994119	0.985451	0.672125	0.938768	0.749043	0.785804	0.579159	0.788738	1.02182	1.24992	1.35667	1.1526	1.25321	1.24992	0.886	0.207588	1.20677	1.18575	0.451329	0.493036	0.805439	1.24992	0.904048	0.873215	0.823725	0.823575	0.928239	0.956544	0.704527	0.823725
s000020034	25379.4	0.938934	0.939682	0.931138	0.930331	0.995232	0.992529	0.610193	0.931138	0.763801	0.765993	0.401501	0.76587	0.933294	1.14167	1.24039	1.07881	1.08406	1.14167	0.755291	0.0432105	1.16204	1.13871	0.390411	0.419827	0.676873	1.14167	0.952745	0.938846	0.916122	0.915461	0.968795	0.969648	0.78265	0.916122
s000020052	20753.4	0.998426	0.996161	0.998683	0.99849	1.00082	0.999229	0.557438	0.998683	0.763474	0.7692	0.225214	0.767107	1.04116	1.2468	1.3429	1.18184	1.22466	1.2468	0.952218	0.0599933	1.20351	1.19798	0.178839	0.184241	0.672864	1.2468	0.929696	0.886518	0.966672	0.966645	0.998779	0.98486	0.561786	0.966672
s000020085	7438.31	0.978781	0.970379	0.973471	0.971141	1.00551	0.981447	0.859702	0.973471	0.52724	0.600258	0.638859	0.60454	1.06815	1.19147	1.29604	1.12003	1.18568	1.19147	0.647638	0.0169289	1.22279	1.21803	0.234481	0.24496	0.974231	1.19147	0.935162	0.914415	0.915275	0.915243	0.963259	0.972283	0.815337	0.915275
s000020093	22053.6	0.977834	0.978469	0.981636	0.979459	0.986714	0.982588	0.530984	0.981636	0.775796	0.775757	0.191407	0.773194	1.00877	1.21119	1.31031	1.14013	1.18069	1.21119	0.873374	0.0104474	1.14445	1.11062	0.167465	0.172572	0.651886	1.21119	0.929868	0.910884	0.886932	0.886861	0.936232	0.945203	0.60676	0.886932
s000020094	33836.7	1.00347	0.991816	1.00398	1.00372	1.00421	1.00421	0.508644	1.00398	0.777681	0.774745	0.0416862	0.770911	1.03641	1.35843	1.41324	1.25972	1.25923	1.35843	0.962475	0.23179	1.20642	1.18921	0.402156	0.43001	0.622968	1.35843	0.980962	0.863069	0.987265	0.987228	0.999425	0.998816	0.559388	0.987265
s000020103	26505.3	0.991893	0.995637	0.996235	0.995141	0.996989	0.986954	0.570886	0.996235	0.797347	0.80442	0.443385	0.804487	1.02496	1.22866	1.3391	1.17354	1.18965	1.22866	0.887424	0.0633396	1.18965	1.16701	0.223178	0.23321	0.74233	1.22866	0.958672	0.934137	0.947873	0.947705	0.973208	0.981895	0.665045	0.947873
s000020332	8283.28	1.00507	1.00592	0.985392	0.985392	1.00628	0.996427	0.693539	0.985392	0.756216	0.772401	0.546746	0.774092	1.00101	1.18047	1.28518	1.12888	1.17406	1.18047	0.810815	0.0293805	1.17661	1.15005	0.196625	0.204293	0.800898	1.18047	0.912952	0.883291	0.88192	0.881876	0.957457	0.939327	0.71512	0.88192
s000020341	10669.9	1.00873	1.00641	1.00051	1.00051	1.00894	1.00894	0.801817	1.00051	0.833108	0.827988	0.422109	0.828508	1.06514	1.28781	1.383	1.21183	1.24697	1.28781	0.873798	0.0848879	1.19375	1.17795	0.16236	0.166965	0.890548	1.28781	0.973263	0.948902	0.961558	0.961493	0.999868	0.967055	0.743738	0.961558
s000020403	9453.63	0.988824	0.968488	0.920694	0.918984	0.995621	0.994457	0.588272	0.920694	0.79618	0.777385	0.0438033	0.773304	0.932445	1.24383	1.34485	1.1657	1.23561	1.24383	1.02192	0.0935865	1.20515	1.19561	0.298047	0.315843	0.651021	1.24383	0.783348	0.757377	0.789421	0.789204	0.988673	0.809284	0.365016	0.789421
s000020426	10895.9	0.999057	0.996763	0.998385	0.99814	1.00022	1.00035	0.574587	0.998385	0.888296	0.887089	0.344293	0.885625	1.0283	1.2613	1.36365	1.19438	1.23276	1.2613	0.988837	0.0435834	1.20592	1.18226	0.236477	0.248437	0.74865	1.2613	0.978805	0.929737	0.931568	0.931427	0.988536	0.989252	0.630552	0.931568
s000020449	8444.08	0.981151	0.98423	0.954091	0.954091	0.992618	0.977223	0.620731	0.954091	0.733069	0.757385	0.542006	0.75964	1.00321	1.14118	1.24716	1.09063	1.14313	1.14118	0.865588	0.136689	1.19288	1.17551	0.366448	0.400914	0.740429	1.14118	0.886711	0.85798	0.841941	0.841838	0.959225	0.909925	0.616248	0.841941
s000020479	12872.9	0.997938	0.999006	0.966923	0.966923	0.998307	0.998198	0.663921	0.966923	0.804209	0.838955	0.58093	0.841553	0.987076	1.23514	1.33332	1.14853	1.21374	1.23514	0.930923	0.0872426	1.24396	1.2239	0.403931	0.438112	0.842571	1.23514	0.943659	0.920837	0.840893	0.840778	0.959777	0.968005	0.715145	0.840893
s000020482	12113.1	0.996553	0.998679	0.994551	0.994551	0.99678	0.99678	0.639378	0.994551	0.695352	0.7233	0.617254	0.726649	1.06416	1.27404	1.37072	1.20375	1.2408	1.27404	0.823348	0.0770905	1.22381	1.19662	0.209841	0.217871	0.850377	1.27404	0.937348	0.921267	0.920864	0.920864	0.943672	0.982374	0.680704	0.920864
s000020483	25427.6	0.922556	0.923215	0.9229	0.922861	1.00026	0.998823	0.549707	0.9229	0.915578	0.906738	0.324343	0.905467	1.00337	1.20165	1.30117	1.12646	1.20179	1.20165	0.942662	0.317971	1.11899	1.06757	0.142879	0.146658	0.717215	1.20165	0.81262	0.853803	0.721045	0.713217	0.931401	0.938922	0.599177	0.721045
s000020487	13466.4	0.999048	1.00226	1.00066	0.999883	1.00264	0.985985	0.587424	1.00066	0.815782	0.826924	0.480864	0.827197	1.04133	1.20758	1.3156	1.14618	1.23069	1.20758	0.904811	0.0499271	1.19724	1.16624	0.173724	0.179261	0.72864	1.20758	0.946364	0.903191	0.906395	0.906344	0.9652	0.953618	0.638357	0.906395
s000020507	9317.56	0.991132	0.994566	0.979129	0.976338	1.00002	0.999592	0.501447	0.979129	0.763928	0.76355	0.173768	0.760567	1.00211	1.24475	1.34471	1.17162	1.20584	1.24475	0.874557	0.0560564	1.1586	1.13017	0.287951	0.30297	0.622837	1.24475	0.921752	0.878079	0.876178	0.875963	0.978503	0.935428	0.569702	0.876178
s000020509	14615.7	0.98846	0.98887	0.990581	0.988334	0.997332	0.993801	0.513645	0.990581	0.823501	0.814813	0.222023	0.811925	0.99393	1.19612	1.29879	1.13752	1.1924	1.19612	0.944401	0.106946	1.16712	1.14274	0.210935	0.207784	0.682477	1.19612	0.966059	0.917567	0.937071	0.936397	0.978009	0.974234	0.673045	0.937071
s000020516	15949.1	0.996316	0.998621	0.975422	0.975422	0.997367	0.985913	0.576407	0.975422	0.792449	0.810914	0.652056	0.81297	1.05578	1.22113	1.32138	1.14401	1.20708	1.22113	0.839457	0.0727176	1.17404	1.15012	0.274133	0.289854	0.751467	1.22113	0.932816	0.912014	0.802871	0.802871	0.955839	0.928195	0.619675	0.802871
s000020524	34052.1	1.00079	1.00279	1.00366	1.00366	1.00774	0.995763	0.581017	1.00366	0.714538	0.725206	0.477117	0.72601	1.03014	1.20553	1.29853	1.15058	1.19118	1.20553	0.809953	0.0996265	1.18267	1.13922	0.325004	0.345756	0.700044	1.20553	0.922702	0.806519	0.938848	0.938794	0.954663	0.981309	0.607117	0.938848
s000020533	11190.6	0.980135	0.980761	0.948963	0.948814	1.00106	0.997218	0.814169	0.948963	0.731156	0.767231	0.73834	0.77081	1.02317	1.17818	1.28376	1.10821	1.18877	1.17818	0.781025	0.154758	1.21551	1.18333	0.270627	0.2852	0.957482	1.17818	0.936714	0.931434	0.886979	0.885827	0.966027	0.957651	0.760371	0.886979
s000020555	51107.4	0.985395	0.989225	0.990385	0.990248	0.99348	0.988559	0.654077	0.990385	0.707414	0.715178	0.636543	0.717969	1.03149	1.1729	1.25511	1.1113	1.15864	1.1729	0.750588	0.0528345	1.17287	1.13455	0.282512	0.343546	0.795	1.1729	0.917744	0.900493	0.909649	0.909578	0.934835	0.972255	0.594847	0.909649
s000020573	22008.8	0.992269	1.00003	0.975976	0.972932	0.9988	0.963715	0.54864	0.975976	0.890458	0.888853	0.41842	0.887323	0.965042	1.15129	1.25909	1.09439	1.18759	1.15129	0.935541	0.0643599	1.14881	1.13405	0.216257	0.22705	0.649692	1.15129	0.860044	0.84379	0.823636	0.823597	0.944178	0.899593	0.63773	0.823636
s000020579	46811.5	0.993225	0.994245	0.99208	0.991874	0.999244	0.98909	0.756706	0.99208	0.576535	0.646954	0.663589	0.651001	1.05271	1.24521	1.35474	1.18088	1.22625	1.24521	0.678458	0.0586057	1.21572	1.17818	0.243527	0.255255	0.92239	1.24521	0.954848	0.932248	0.913706	0.913527	0.994362	0.932975	0.740259	0.913706
s000020580	45425.8	0.989543	0.986868	0.996309	0.991015	0.998415	0.99016	0.75311	0.996309	0.840791	0.830562	0.514461	0.830557	1.02617	1.20989	1.27563	1.12692	1.14448	1.20989	0.888448	0.0773457	1.18465	1.16667	0.377103	0.165395	0.858049	1.20989	0.954486	0.932525	0.952984	0.95248	0.970999	0.97784	0.745025	0.952984
s000020599	13757.3	0.958533	0.964203	0.910002	0.909784	0.970285	0.969432	0.546014	0.910002	0.777083	0.78405	0.295119	0.782611	0.932497	1.12817	1.22283	1.07003	1.15892	1.12817	0.880957	0.0799742	1.12926	1.10348	0.196831	0.204514	0.707522	1.12817	0.848492	0.809025	0.836639	0.836596	0.955964	0.884418	0.657037	0.836639
s000020616	25377.1	0.784636	0.976246	0.834911	0.834911	1.00144	0.835683	0.62552	0.834911	0.80071	0.803564	0.0435482	0.800049	0.907625	1.23352	1.30608	1.05832	1.01619	1.23352	0.88366	0.574053	1.25003	1.216	0.660746	0.730581	0.694508	1.23352	0.733703	0.898734	0.742362	0.742348	0.949827	0.791289	0.656517	0.742362
s000020627	17095.1	0.986978	0.986203	0.981036	0.980685	0.999462	0.997617	0.562345	0.981036	0.94478	0.923009	0.122134	0.919325	0.988341	1.24547	1.34416	1.17718	1.20335	1.24547	1.02561	0.039788	1.16523	1.14967	0.397187	0.431862	0.793588	1.24547	0.956267	0.880998	0.859402	0.859282	0.974754	0.983424	0.697578	0.859402
s000020634	10475.5	0.98381	0.986674	0.95533	0.955108	0.997461	0.974397	0.534808	0.95533	0.830868	0.825849	0.503631	0.825869	0.988372	1.19359	1.28812	1.10777	1.20211	1.19359	0.861934	0.0544978	1.14982	1.11986	0.189968	0.294431	0.65123	1.19359	0.914685	0.896127	0.838831	0.838794	0.960519	0.916639	0.528421	0.838831
s000020647	10868.6	0.979077	0.979629	0.975305	0.975305	1.0053	1.00241	0.617945	0.975305	0.817401	0.809571	0.436534	0.809755	0.998027	1.23649	1.3362	1.15566	1.21345	1.23649	0.947077	0.294521	1.18451	1.15153	0.315367	0.333918	0.776804	1.23649	0.914149	0.878631	0.898059	0.895952	0.957783	0.978015	0.723884	0.898059
s000020675	9121.74	0.831282	0.838737	0.83775	0.83775	0.997807	0.994014	0.685148	0.83775	0.862174	0.806183	0.722271	0.803695	0.896413	1.07487	1.15857	1.00909	1.08387	1.07487	0.851208	0.0970092	1.10887	1.06525	0.546302	0.599277	0.817608	1.07487	0.891123	0.897606	0.845171	0.839221	0.993829	0.982719	0.845536	0.845171
s000020680	26486.1	1.00599	1.00605	1.00259	1.00259	1.00725	0.991056	0.67062	1.00259	0.662708	0.692645	0.588505	0.695802	1.01492	1.22526	1.32832	1.15444	1.19974	1.22526	0.819011	0.0392068	1.2111	1.18595	0.179846	0.18623	0.759838	1.22526	0.925017	0.891987	0.916415	0.916353	0.940448	0.981133	0.64859	0.916415
s000020681	8885.13	0.991558	0.993837	0.993593	0.98714	1.00106	1.00124	0.729913	0.993593	0.863472	0.856391	0.481477	0.856527	1.01403	1.22535	1.33033	1.15551	1.23541	1.22535	0.935824	0.0614471	1.18598	1.17322	0.253699	0.265992	0.889628	1.22535	0.962728	0.933378	0.918264	0.91808	0.979514	0.980208	0.790709	0.918264
s000020690	9232.5	0.995077	0.99857	0.980699	0.980699	0.997162	0.992635	0.627517	0.980699	0.773955	0.787618	0.609265	0.790065	1.00562	1.18429	1.29453	1.12383	1.18989	1.18429	0.87772	0.130903	1.15843	1.13652	0.284254	0.301438	0.794207	1.18429	0.901129	0.848914	0.849115	0.848927	0.929731	0.968289	0.695876	0.849115
s000020691	8506.68	0.991908	0.991672	0.918043	0.916809	0.99873	0.997863	0.514674	0.918043	0.58939	0.617651	0.345096	0.618412	0.957769	1.11278	1.21404	1.0605	1.10191	1.11278	0.750862	0.0890215	1.14864	1.12479	0.298595	0.316614	0.568162	1.11278	0.879733	0.817529	0.844691	0.844534	0.981258	0.899335	0.652183	0.844691
s000020730	12359.6	0.987968	0.999498	0.998183	0.998183	1.00421	0.998533	0.407713	0.998183	0.729581	0.751632	0.353291	0.752052	1.02026	1.30913	1.40568	1.23911	1.34872	1.30913	0.868122	0.0679607	1.21482	1.16628	0.447467	0.479047	0.740275	1.30913	0.966176	0.96826	0.966851	0.966765	0.975348	0.969325	0.744887	0.966851
s000020731	12059.3	0.98293	0.986682	0.980159	0.979302	0.990331	0.9798	0.664919	0.980159	0.85975	0.852141	0.217887	0.849569	1.01395	1.20076	1.30226	1.13166	1.1808	1.20076	0.969112	0.0664382	1.18177	1.16419	0.218707	0.139169	0.748912	1.20076	0.946696	0.909856	0.933209	0.932815	0.990507	0.962026	0.631947	0.933209
s000020752	10515.1	0.99943	0.999074	1.0005	1.0005	1.00129	0.998859	0.678288	1.0005	0.715162	0.744064	0.655197	0.747815	1.03175	1.22936	1.33511	1.16437	1.19752	1.22936	0.852208	0.0193603	1.19758	1.20823	0.378245	0.408181	0.891364	1.22936	0.962287	0.949473	0.911366	0.91136	0.96982	0.987531	0.826626	0.911366
s000020764	11318.7	0.994255	0.995359	0.996242	0.995977	0.997214	0.996419	0.520238	0.996242	0.788957	0.795966	0.358913	0.795226	1.04163	1.19856	1.30725	1.14473	1.22474	1.19856	0.878671	0.034207	1.15158	1.1274	0.235701	0.245903	0.665007	1.19856	0.932928	0.854921	0.867678	0.867672	0.948288	0.98638	0.656973	0.867678
s000020785	11039.8	0.988368	0.989999	0.97753	0.976095	0.997156	0.991811	0.764995	0.97753	0.914259	0.895096	0.321636	0.893692	0.992338	1.17239	1.27682	1.11804	1.1624	1.17239	0.701009	0.174534	1.119	1.13003	0.246973	0.268084	0.925738	1.17239	0.950582	0.927881	0.905794	0.905137	0.956436	0.981446	0.772791	0.905794
s000020788	15074.2	0.906649	0.909999	0.896267	0.896267	1.00125	0.994801	0.67087	0.896267	0.713665	0.723337	0.485508	0.724679	0.925291	1.11832	1.21279	1.04948	1.11269	1.11832	0.698571	0.11956	1.18707	1.16557	0.179778	0.43229	0.79166	1.11832	0.873671	0.835371	0.851531	0.849612	0.93973	0.982356	0.696295	0.851531
s000020792	7127.06	0.997072	1.00044	0.982247	0.981475	1.00222	0.998849	0.737381	0.982247	0.760821	0.780656	0.610503	0.7832	1.02576	1.22244	1.32866	1.16436	1.20492	1.22244	0.730781	0.0425866	1.16449	1.14604	0.201099	0.281191	0.817713	1.22244	0.827954	0.80348	0.825401	0.825382	0.908902	0.914588	0.687033	0.825401
s000020802	26060.8	0.985499	0.986881	0.97237	0.971506	1.00123	0.997682	0.718157	0.97237	0.932886	0.886404	0.426459	0.883947	0.965749	1.21827	1.31972	1.15173	1.23021	1.21827	0.763775	0.0926204	1.15208	1.13144	0.244916	0.563364	0.90636	1.21827	0.969795	0.955046	0.949655	0.949147	0.984102	0.985486	0.876466	0.949655
s000021151	42401.9	0.981138	0.983378	0.996703	0.996239	0.99833	0.993959	0.787373	0.996703	0.955516	0.935395	0.124204	0.932139	1.04629	1.25873	1.36033	1.19289	1.20735	1.25873	0.801801	0.090155	1.11082	1.09883	0.295226	0.310618	0.910167	1.25873	0.960598	0.912047	0.979884	0.979446	0.988445	0.989743	0.780346	0.979884
s000021162	14886	0.485278	0.48548	0.912871	0.911483	0.997125	0.990864	0.891813	0.912871	0.185247	0.490099	0.169357	0.49348	0.542527	1.17884	1.26598	1.08991	0.816894	1.17884	0.715936	0.391715	0.994998	0.915387	0.660882	0.656533	1.01461	1.17884	0.397402	0.388997	0.892955	0.880477	0.954683	0.985706	0.883214	0.892955
s000021168	12174.2	0.92119	0.927043	0.937885	0.928069	0.978271	0.961761	0.58776	0.937885	0.671655	0.704482	0.577465	0.707369	0.945877	1.16547	1.26007	1.08085	1.17972	1.16547	0.769266	0.148179	1.17087	1.13484	0.266815	0.280891	0.734255	1.16547	0.870117	0.868905	0.856428	0.856013	0.895636	0.898207	0.618931	0.856428
s000021178	27123.5	0.999385	0.995505	0.999916	0.999843	1.00016	0.999993	0.567982	0.999916	0.744868	0.76654	0.488911	0.768013	1.0279	1.24032	1.34372	1.18415	1.22236	1.24032	0.888512	0.0302839	1.22082	1.1946	0.189412	0.196744	0.750409	1.24032	0.9883	0.96738	0.971158	0.971149	0.999096	0.991703	0.605337	0.971158
s000021184	20261	0.978802	0.98196	0.95317	0.948398	0.991289	0.98586	0.604955	0.95317	0.664481	0.721498	0.706233	0.725505	1.02826	1.18922	1.30371	1.12761	1.20825	1.18922	0.780044	0.188722	1.17326	1.14686	0.321023	0.398341	0.72713	1.18922	0.954191	0.926236	0.920281	0.920118	0.963665	0.965827	0.638413	0.920281
s000021252	10022.3	0.991459	0.984026	0.991459	0.988516	0.998044	0.982978	0.730991	0.991459	0.859379	0.860807	0.609344	0.862504	1.05639	1.32333	1.42712	1.23625	1.33744	1.32333	0.923623	0.0305392	1.20782	1.17357	0.272178	0.286839	0.897679	1.32333	0.948013	0.925376	0.928565	0.928553	0.966019	0.977047	0.721589	0.928565
s000021257	15762.8	0.993393	0.999879	0.994984	0.993112	0.997818	0.995851	0.551191	0.994984	0.665264	0.698534	0.598562	0.70174	1.03855	1.27728	1.3764	1.20406	1.26381	1.27728	0.782644	0.0665343	1.22064	1.18475	0.185792	0.198737	0.689097	1.27728	0.903576	0.897628	0.873903	0.873791	0.928948	0.971194	0.561747	0.873903
s000021285	90021.4	0.99373	0.995669	0.9831	0.982494	0.999662	0.991055	0.523271	0.9831	0.835809	0.830237	0.287583	0.827398	1.01404	1.23197	1.33441	1.15737	1.20647	1.23197	0.924631	0.111694	1.17471	1.13903	0.273648	0.252456	0.663581	1.23197	0.97529	0.944554	0.923538	0.923503	0.991483	0.963947	0.607198	0.923538
s000021342	12497.1	0.995801	0.997442	0.997162	0.996482	1.00346	1.00138	0.650721	0.997162	0.864569	0.854098	0.0789621	0.850552	0.96865	1.50172	1.54092	1.42489	1.14408	1.50172	0.817418	0.0202281	1.21629	1.17113	0.573905	0.634545	0.537952	1.50172	0.988949	0.947504	0.975825	0.975756	0.993123	0.993798	0.78345	0.975825
s000021343	18864.9	0.99706	0.999525	0.998579	0.998173	0.999109	0.998579	0.595096	0.998579	0.651242	0.649058	0.526537	0.652127	1.03598	1.24965	1.33141	1.17903	1.18694	1.24965	0.818787	0.137949	1.18513	1.20228	0.22737	0.236677	0.715222	1.24965	0.929558	0.891666	0.920845	0.920826	0.935649	0.993488	0.611179	0.920845
s000021344	27230	0.999472	0.997361	0.973257	0.973092	1.00198	1.00161	0.59957	0.973257	0.629861	0.63426	0.461901	0.636397	1.02791	1.17473	1.28395	1.11141	1.17765	1.17473	0.78939	0.140372	1.20103	1.17663	0.32736	0.34922	0.653131	1.17473	0.954356	0.920128	0.914874	0.914807	0.969207	0.996937	0.621906	0.914874
s000021533	6260.3	1.00244	1.00228	1.00984	1.00696	1.01256	1.00984	0.641527	1.00984	0.832767	0.836644	0.38401	0.836365	1.0386	1.27203	1.33765	1.19732	1.16298	1.27203	0.957241	0.562262	1.24138	1.21242	0.637082	0.720185	0.828828	1.27203	0.992806	0.970834	0.97839	0.97817	0.99881	0.996493	0.86057	0.97839
s000021542	24418.3	0.987774	0.99191	0.991596	0.991364	0.998026	0.995528	0.498681	0.991596	0.575536	0.605925	0.373242	0.607126	1.04058	1.22751	1.33796	1.17003	1.21669	1.22751	0.812813	0.0649941	1.22883	1.21356	0.191657	0.198297	0.599638	1.22751	0.974815	0.833998	0.972959	0.972295	0.995135	0.987652	0.628827	0.972959
s000021550	8837.78	0.969478	0.983819	0.964471	0.964471	0.995927	0.995927	0.654749	0.964471	0.900198	0.881899	0.429463	0.880724	0.987191	1.2739	1.37032	1.1766	1.26885	1.2739	0.894502	0.0719673	1.17026	1.13183	0.233639	0.310388	0.862919	1.2739	0.900059	0.951383	0.886939	0.886939	0.967579	0.943604	0.69112	0.886939
s000021557	23306.1	0.995629	1.00228	1.00128	1.00128	1.00136	1.00099	0.752249	1.00128	0.869351	0.869266	0.540232	0.87035	1.11053	1.29635	1.38656	1.21785	1.34822	1.29635	0.933172	0.136728	1.22798	1.19219	0.379221	0.407428	0.99725	1.29635	0.979226	0.974002	0.980857	0.980842	0.984801	0.986811	0.845549	0.980857
s000021570	13915.3	0.948776	0.952944	0.954525	0.953267	0.964298	0.960777	0.652178	0.954525	0.919446	0.824652	0.650854	0.82501	0.960552	1.24641	1.33378	1.17593	1.11018	1.24641	0.87125	0.153888	1.19342	1.15359	0.686748	0.834117	0.816696	1.24641	0.812719	0.88487	0.875107	0.87493	0.893635	0.929155	0.676929	0.875107
s000021581	14646.7	0.994845	0.991363	0.99472	0.993753	0.996905	0.97731	0.637324	0.99472	0.923114	0.909306	0.669741	0.909237	1.04301	1.2994	1.40218	1.20177	1.29223	1.2994	0.922187	0.13396	1.19095	1.16708	0.254085	0.490016	0.889357	1.2994	0.911731	0.917804	0.916125	0.916014	0.943463	0.978343	0.666314	0.916125
s000021590	10835	0.999333	0.994476	0.99926	0.999137	1.00006	0.999132	0.6319	0.99926	0.715638	0.740295	0.593693	0.7431	1.04894	1.24797	1.34913	1.1843	1.20858	1.24797	0.838909	0.0585701	1.20762	1.19245	0.144666	0.148345	0.81011	1.24797	0.980473	0.93196	0.981499	0.98142	0.995686	0.993971	0.766799	0.981499
s000021591	32500.6	0.991841	0.993318	0.980421	0.978621	0.998554	0.991055	0.562806	0.980421	0.561708	0.612196	0.604476	0.615031	1.04286	1.25824	1.35993	1.17116	1.22988	1.25824	0.760104	0.0751699	1.2308	1.2104	0.210215	0.218025	0.66158	1.25824	0.952734	0.899677	0.925662	0.925535	0.969667	0.970521	0.647741	0.925662
s000021594	47919.9	0.99889	1.00056	0.998977	0.998977	1.00048	0.984857	0.816315	0.998977	0.761229	0.786107	0.657146	0.789514	1.04369	1.21754	1.32666	1.1648	1.19179	1.21754	0.681377	0.0238466	1.19164	1.16783	0.196687	0.20391	0.939089	1.21754	0.928194	0.909359	0.924679	0.924663	0.933282	0.980349	0.786718	0.924679
s000021604	17762.2	1.00199	1.00127	0.99628	0.99628	1.0024	1.00212	0.53966	0.99628	0.831936	0.833505	0.302065	0.832306	1.03466	1.20813	1.30925	1.15829	1.1475	1.20813	0.97937	0.0548133	1.18834	1.17051	0.387654	0.424423	0.796146	1.20813	0.94114	0.909737	0.796502	0.79648	0.960617	0.982573	0.73158	0.796502
s000021625	30867.7	0.991492	0.993128	0.977847	0.977815	0.999218	0.998398	0.597268	0.977847	0.839554	0.829891	0.0777688	0.826531	0.988101	1.33193	1.44046	1.23458	1.24756	1.33193	1.01077	0.10084	1.21865	1.19398	0.375514	0.385852	0.660475	1.33193	0.976742	0.942603	0.945624	0.945555	0.996892	0.98017	0.595876	0.945624
s000021635	20211.8	0.992999	1.00037	0.994228	0.994055	0.999588	0.996322	0.463625	0.994228	0.646701	0.682578	0.628035	0.686761	1.08131	1.2241	1.32834	1.17434	1.26548	1.2241	0.78616	0.101452	1.20632	1.15274	0.294951	0.31267	0.74095	1.2241	0.902081	0.896329	0.842622	0.842547	0.915295	0.97535	0.655931	0.842622
s000021639	33602.8	0.994468	0.995086	0.995542	0.995056	0.996494	0.983341	0.447208	0.995542	0.725752	0.733056	0.208089	0.730895	1.01407	1.23636	1.31818	1.1739	1.20186	1.23636	0.869071	0.0377278	1.17041	1.14709	0.343439	0.366514	0.557549	1.23636	0.961794	0.932588	0.896627	0.896614	0.976374	0.982612	0.600674	0.896627
s000021674	14014.6	1.00003	0.998944	0.999872	0.999872	1.00144	0.99892	0.508432	0.999872	0.690472	0.709275	0.346477	0.70909	1.04671	1.20982	1.31782	1.16254	1.18382	1.20982	0.839605	0.0251424	1.17719	1.16469	0.191725	0.198387	0.610183	1.20982	0.962051	0.907579	0.94437	0.944355	0.975164	0.986473	0.583325	0.94437
s000021693	27362.4	0.994461	0.996562	0.984465	0.983387	0.999876	0.997781	0.70501	0.984465	0.945561	0.926818	0.084549	0.923469	1.03672	1.24377	1.34738	1.18368	1.25186	1.24377	0.858536	0.0434955	1.12434	1.0904	0.288613	0.303652	0.857606	1.24377	0.940299	0.923082	0.928499	0.92849	0.986923	0.953664	0.760648	0.928499
s000021697	34714.5	0.975431	0.997115	0.999145	0.99601	1.00268	1.00052	0.407622	0.999145	0.700519	0.715604	0.306906	0.714137	1.03837	1.37924	1.47092	1.2487	1.37262	1.37924	0.853495	0.150846	1.20069	1.17132	0.188427	0.194582	0.548591	1.37924	0.943904	0.89441	0.932666	0.932182	0.964369	0.974819	0.43427	0.932666
s000021728	57884.1	0.935006	0.936858	0.916879	0.909891	0.982176	0.957126	0.414057	0.916879	0.737866	0.738456	0.0677332	0.734369	0.92025	1.15505	1.25045	1.09127	1.18385	1.15505	0.83793	0.0518027	1.13008	1.11209	0.340834	0.363386	0.487845	1.15505	0.867671	0.620577	0.803725	0.797174	0.959803	0.882557	0.554657	0.803725
s000021737	10586.4	0.998122	0.995926	1.00065	0.999232	1.00153	0.997475	0.562468	1.00065	0.814295	0.812655	0.289266	0.811108	1.0281	1.2306	1.33022	1.17165	1.19338	1.2306	0.903238	0.0366398	1.15412	1.13152	0.331302	0.352759	0.76007	1.2306	0.971298	0.943177	0.886727	0.886709	0.979935	0.985878	0.736991	0.886727
s000021781	21445.7	1.00215	1.00295	1.00113	1.00016	1.00643	1.00356	0.481609	1.00113	0.787549	0.792888	0.322878	0.791168	1.02526	1.24307	1.34579	1.17141	1.26546	1.24307	0.945758	0.0902439	1.19159	1.15816	0.254648	0.21558	0.65924	1.24307	0.947533	0.928202	0.862826	0.862775	0.958983	0.99035	0.62554	0.862826
s000021817	40601.9	0.964433	0.995515	0.962893	0.962893	0.966489	0.959347	0.814033	0.962893	1.00524	0.922674	0.445979	0.919252	1.07086	1.2337	1.37366	1.16148	1.15918	1.2337	0.538013	0.12786	1.12768	1.10012	0.059594	0.133267	0.927095	1.2337	0.948023	0.983825	0.961159	0.961154	0.989627	0.965655	0.708996	0.961159
s000021945	12259.3	0.859547	0.863157	0.863918	0.861117	0.996851	0.978775	0.522659	0.863918	0.742232	0.739383	0.24392	0.73701	0.876896	1.18538	1.26253	1.11426	1.19752	1.18538	0.853483	0.0223476	1.15553	1.12849	0.200227	0.207451	0.650118	1.18538	0.827906	0.79527	0.854164	0.795879	0.969738	0.878705	0.568379	0.854164
s000021959	8506.03	0.275153	0.272449	0.912192	0.279091	0.94652	0.939388	0.223052	0.912192	0.29564	0.345052	0.155389	0.347239	0.295508	0.526279	0.536016	0.398914	0.635579	0.526279	0.312893	0.0388213	0.477647	0.438711	0.365474	0.544164	0.272929	0.526279	0.120608	0.118903	0.128916	0.127786	0.142577	0.153466	0.097304	0.128916
s000021973	8705.61	0.966912	0.962116	0.953195	0.953195	0.998645	0.993246	0.668111	0.953195	0.726191	0.745357	0.59709	0.747603	0.996459	1.19621	1.29595	1.10564	1.17305	1.19621	0.855152	0.0678187	1.20479	1.1861	0.241444	0.252334	0.801455	1.19621	0.92499	0.871009	0.873005	0.872997	0.963858	0.967362	0.706883	0.873005
s000021974	23287	0.994847	0.99592	0.996393	0.996393	0.997381	0.980075	0.387952	0.996393	0.817414	0.796751	0.097486	0.791661	1.00592	1.22776	1.33268	1.16986	1.21929	1.22776	0.924403	0.0344315	1.15781	1.13977	0.208997	0.212234	0.526001	1.22776	0.972168	0.918879	0.93799	0.937816	0.991909	0.972829	0.527895	0.93799
s000021982	28895.7	0.999629	0.997829	0.997702	0.997702	1.00037	0.999721	0.653959	0.997702	0.770669	0.779139	0.425824	0.779442	1.03836	1.23339	1.33392	1.17451	1.18756	1.23339	0.901738	0.0635889	1.19132	1.16851	0.341644	0.152833	0.768611	1.23339	0.967477	0.914049	0.938526	0.938513	0.973797	0.99546	0.707804	0.938526
s000022011	9561.03	0.987217	1.00173	1.00094	1.00094	1.00494	0.999825	0.52189	1.00094	0.690653	0.71373	0.51839	0.715896	1.04574	1.25502	1.35862	1.17424	1.24568	1.25502	0.841447	0.0679034	1.20474	1.17713	0.25572	0.26791	0.75547	1.25502	0.928174	0.907917	0.85257	0.852393	0.942941	0.97893	0.69441	0.85257
s000022015	19733.3	0.894547	0.895003	0.895594	0.893466	0.995206	0.991861	0.585585	0.895594	0.737697	0.762516	0.524029	0.764566	1.01988	1.20121	1.30257	1.14972	1.19758	1.20121	0.821515	0.075058	1.18397	1.11214	0.186428	0.192288	0.8201	1.20121	0.865379	0.853298	0.829224	0.820869	0.982345	0.919321	0.650369	0.829224
s000022018	32569.7	0.989854	0.996831	0.991996	0.991996	0.997967	0.991624	0.50775	0.991996	0.975974	0.960556	0.273052	0.958187	1.02052	1.2398	1.33934	1.16697	1.23117	1.2398	1.04718	0.124854	1.17521	1.16551	0.206566	0.214733	0.835834	1.2398	0.961502	0.855842	0.912336	0.912314	0.98661	0.962397	0.633303	0.912336
s000022036	8851.6	0.994718	0.975372	0.955658	0.955658	0.999322	0.991395	0.663093	0.955658	0.825118	0.834611	0.468095	0.835384	1.04034	1.25741	1.36285	1.17839	1.26492	1.25741	0.938187	0.149222	1.20529	1.20176	0.333424	0.353921	0.860177	1.25741	0.936739	0.896502	0.88108	0.88108	0.999353	0.942656	0.691604	0.88108
s000022050	15987.4	0.97995	0.999606	0.988514	0.988514	0.990755	0.990161	0.507985	0.988514	1.00207	0.957219	0.0842621	0.952761	0.991889	1.2612	1.35854	1.1754	1.26791	1.2612	0.976799	0.142943	1.13788	1.10626	0.201919	0.322029	0.831589	1.2612	0.95548	0.959984	0.933617	0.933609	0.97431	0.970721	0.707024	0.933617
s000022081	20109.4	0.988797	0.995821	0.992464	0.99234	0.99389	0.938775	0.650357	0.992464	0.886505	0.90555	0.732325	0.90738	1.07843	1.211	1.32919	1.15862	1.2842	1.211	0.848195	0.148151	1.17831	1.15919	0.187749	0.34508	0.752895	1.211	0.902221	0.897151	0.859557	0.85899	0.994465	0.860482	0.664012	0.859557
s000022090	11122.9	1.00372	0.995471	0.996865	0.996865	1.00466	1.00196	0.592331	0.996865	0.602371	0.62073	0.578945	0.624088	1.04517	1.2717	1.37206	1.19977	1.24782	1.2717	0.758533	0.0771894	1.23186	1.22403	0.310652	0.329478	0.669334	1.2717	0.936234	0.919462	0.930834	0.930803	0.948862	0.986747	0.695868	0.930834
s000022092	24130.8	0.992771	0.99971	0.991759	0.991496	1.00112	0.999097	0.571542	0.991759	0.921566	0.904835	0.0930543	0.901043	0.997618	1.21932	1.31906	1.15074	1.23235	1.21932	0.992986	0.0480266	1.12346	1.09032	0.519577	0.115403	0.716113	1.21932	0.934074	0.92194	0.873777	0.873361	0.98196	0.938354	0.605027	0.873777
s000022093	20443.5	0.455862	0.463811	0.462315	0.462315	1.00111	0.464239	0.242163	0.462315	0.464078	0.484679	0.0392012	0.482246	0.440071	0.712437	0.734654	0.656651	0.665068	0.712437	0.554796	0.906358	1.15294	1.12125	0.250115	0.245555	0.307145	0.712437	0.488815	0.484827	0.485849	0.485825	0.987766	0.501257	0.359621	0.485849
s000022098	23704.2	0.991067	0.990962	0.972843	0.971936	0.996664	0.993978	0.485221	0.972843	0.774031	0.77817	0.191542	0.775268	0.990485	1.25775	1.35856	1.18017	1.24556	1.25775	0.896699	0.105159	1.16801	1.1331	0.255491	0.267269	0.606282	1.25775	0.931406	0.810631	0.90819	0.907878	0.969099	0.96032	0.529147	0.90819
s000022142	24721	0.973654	0.978447	0.957979	0.957979	0.997864	0.99595	0.69587	0.957979	0.649266	0.700024	0.683299	0.704066	1.01172	1.23381	1.33794	1.17185	1.26036	1.23381	0.74889	0.115738	1.18969	1.19227	0.228122	0.237238	0.888017	1.23381	0.958001	0.94787	0.922032	0.919893	0.978297	0.972669	0.728061	0.922032
s000022143	26638.9	0.989727	0.991407	0.983368	0.983368	0.997783	0.994412	0.700257	0.983368	0.914088	0.895435	0.340286	0.893386	0.995215	1.20638	1.3138	1.14886	1.15998	1.20638	0.946973	0.0481955	1.16956	1.16106	0.264163	0.275257	0.863264	1.20638	0.974212	0.952398	0.925809	0.92528	0.990362	0.969017	0.758205	0.925809
s000022186	27702	0.986867	0.994448	0.987337	0.986976	0.995278	0.993509	0.449145	0.987337	0.822018	0.817907	0.0850744	0.814218	1.00003	1.22476	1.31362	1.15757	1.2486	1.22476	0.96868	0.0688551	1.16754	1.15802	0.122097	0.124672	0.655335	1.22476	0.938162	0.923182	0.936616	0.936607	0.977654	0.979963	0.556765	0.936616
s000022220	8917.17	0.986787	0.99175	0.975096	0.973395	0.998161	0.993369	0.620042	0.975096	0.769155	0.781464	0.497649	0.782103	1.02199	1.20492	1.30657	1.13298	1.18459	1.20492	0.868763	0.133682	1.20047	1.17332	0.393326	0.425553	0.806137	1.20492	0.924403	0.8915	0.879548	0.879305	0.950477	0.940513	0.640744	0.879548
s000022222	14823.9	0.995699	0.999494	0.998133	0.998133	1.00067	0.998583	0.78145	0.998133	0.465631	0.563214	0.610789	0.56733	1.08931	1.19725	1.3042	1.15138	1.14393	1.19725	0.500686	0.0199987	1.19966	1.16906	0.137705	0.173955	0.915462	1.19725	0.972127	0.961295	0.973306	0.973301	0.977199	0.971206	0.782141	0.973306
s000022252	18057.8	0.990544	0.997743	0.979912	0.977863	0.994296	0.995631	0.444589	0.979912	0.774586	0.775246	0.0573702	0.771741	1.04277	1.21048	1.31073	1.15594	1.21529	1.21048	0.992772	0.180923	1.18277	1.16782	0.306428	0.325752	0.584908	1.21048	0.971784	0.947248	0.949286	0.948977	0.977516	0.98266	0.458578	0.949286
s000022257	13680.4	0.999952	1.00322	0.996828	0.996828	1.00187	1.00073	0.468869	0.996828	0.669451	0.681892	0.232684	0.680015	0.957954	1.17249	1.2693	1.11911	1.15469	1.17249	0.806347	0.0704848	1.16701	1.13997	0.29047	0.307026	0.502416	1.17249	0.947149	0.914055	0.849993	0.849966	0.959033	0.972047	0.535689	0.849993
s000022266	15196	0.963092	0.990665	0.974476	0.974476	0.999439	0.97667	0.47474	0.974476	0.771999	0.773746	0.0356248	0.770296	1.03738	1.27826	1.39097	1.21357	1.2761	1.27826	0.998498	0.276314	1.20405	1.18525	0.508692	0.553586	0.658056	1.27826	0.923052	0.924865	0.90898	0.908971	0.98457	0.948315	0.587442	0.90898
s000022272	18809.8	0.976603	1.00111	0.982327	0.982079	1.00215	0.982504	0.516271	0.982327	0.95025	0.929448	0.0956083	0.926269	1.03804	1.30562	1.4098	1.21026	1.34286	1.30562	1.08838	0.259748	1.2226	1.18608	0.443619	0.484057	0.850812	1.30562	0.934404	0.924332	0.842886	0.842859	0.96175	0.95022	0.65038	0.842886
s000022288	12386.8	0.999863	0.998692	1.00031	1.00031	1.00031	0.993019	0.501255	1.00031	0.708458	0.727599	0.567343	0.73	1.04869	1.23242	1.33766	1.16856	1.22338	1.23242	0.812224	0.0521625	1.18819	1.16244	0.173588	0.325424	0.659931	1.23242	0.963582	0.957842	0.941123	0.94112	0.975428	0.976834	0.689509	0.941123
s000022297	9376.56	1.00174	1.00078	0.997617	0.997617	1.00206	0.999893	0.732205	0.997617	0.824374	0.818107	0.570561	0.819042	1.02105	1.22025	1.27774	1.13437	1.15009	1.22025	0.784815	0.0934889	1.13804	1.11837	0.367646	0.25927	0.864667	1.22025	0.974593	0.970087	0.956151	0.956141	0.978739	0.98452	0.864038	0.956151
s000022311	12282.2	0.95297	0.998565	0.958981	0.958981	1.00547	0.959551	0.925355	0.958981	0.836697	0.851688	0.56235	0.85472	0.983663	1.47234	1.40058	1.26031	0.998279	1.47234	1.05168	0.233875	1.2965	1.29744	0.728059	0.840755	0.899188	1.47234	0.954077	0.98534	0.966697	0.964601	0.999588	0.968488	0.957361	0.966697
s000022342	11300.4	0.993828	1	0.996106	0.996106	0.996637	0.99531	0.572381	0.996106	0.970421	0.943842	0.0962605	0.940426	1.02187	1.36474	1.46639	1.28684	1.34655	1.36474	1.01295	0.0833636	1.17701	1.14594	0.479379	0.526847	0.820238	1.36474	0.97699	0.972422	0.916393	0.916253	0.993045	0.973841	0.714718	0.916393
s000022343	7840.5	0.991008	0.997959	0.996429	0.996429	0.996429	0.996021	0.561125	0.996429	0.8477	0.815738	0.363728	0.814306	1.02775	1.24751	1.35225	1.17779	1.23995	1.24751	0.850721	0.0470162	1.17493	1.14946	0.259352	0.42307	0.774599	1.24751	0.978052	0.912918	0.95001	0.95001	0.994905	0.983538	0.724634	0.95001
s000022380	15650.2	0.981199	0.986151	0.98875	0.984724	0.996588	0.990986	0.49039	0.98875	0.828832	0.827794	0.512327	0.827924	1.02721	1.28056	1.38831	1.21059	1.3143	1.28056	0.937601	0.0765635	1.21357	1.16962	0.408813	0.440231	0.741671	1.28056	0.9332	0.930364	0.923407	0.923013	0.958061	0.974956	0.638715	0.923407
s000022385	12279.6	0.992284	0.996905	0.960382	0.960382	0.999593	0.9883	0.671332	0.960382	0.738994	0.766456	0.647844	0.769841	1.06005	1.20555	1.31034	1.12803	1.19302	1.20555	0.760069	0.0831306	1.17631	1.14576	0.293649	0.310854	0.888977	1.20555	0.911713	0.894948	0.840894	0.840894	0.959753	0.948857	0.777415	0.840894
s000022395	15030.8	0.965812	0.971749	0.951391	0.951103	0.99662	0.995099	0.632053	0.951391	0.819822	0.850792	0.642133	0.854177	1.06787	1.28009	1.39111	1.18407	1.30289	1.28009	0.926894	0.140905	1.22244	1.16491	0.232466	0.243085	0.814451	1.28009	0.917784	0.916472	0.906227	0.90622	0.985747	0.916609	0.659404	0.906227
s000022412	27616.7	1.00096	0.996864	0.998107	0.998107	1.00117	0.999363	0.340468	0.998107	0.600972	0.615509	0.392549	0.616891	1.09778	1.22827	1.33344	1.17355	1.18721	1.22827	0.806057	0.0020252	1.19473	1.17371	0.102761	0.104581	0.620987	1.22827	0.979258	0.808445	0.97238	0.972369	0.999645	0.989212	0.347921	0.97238
s000022413	19066.6	0.998573	1.00109	0.999168	0.999168	1.00051	0.99808	0.606736	0.999168	0.77135	0.786548	0.45848	0.787623	1.06235	1.21412	1.32555	1.15545	1.22937	1.21412	0.911497	0.0400012	1.20506	1.17854	0.238494	0.249391	0.813315	1.21412	0.939411	0.887409	0.82402	0.823892	0.95779	0.991086	0.671723	0.82402
s000022433	19203.6	0.996758	0.997605	0.991477	0.991477	0.998854	0.992762	0.738786	0.991477	0.738801	0.762638	0.682105	0.766496	1.04071	1.20022	1.30663	1.1405	1.18059	1.20022	0.819025	0.0479895	1.20216	1.16886	0.152237	0.156851	0.911035	1.20022	0.935578	0.921901	0.894365	0.894365	0.953054	0.963856	0.702452	0.894365
s000022448	47282	0.876677	0.880299	0.879443	0.878819	1.00025	0.998109	0.384344	0.879443	0.567435	0.587316	0.351677	0.587664	0.915377	1.18317	1.26466	1.13507	1.16179	1.18317	0.732162	0.129483	1.18076	1.15235	0.0881349	0.130419	0.522237	1.18317	0.867579	0.847037	0.852355	0.852343	0.931566	0.971114	0.49132	0.852355
s000022457	15441.3	0.98069	0.994938	0.991451	0.987749	0.992229	0.989444	0.630654	0.991451	0.943472	0.925516	0.15939	0.922512	1.00121	1.33015	1.43171	1.26424	1.25031	1.33015	0.990454	0.0474556	1.19037	1.13864	0.466246	0.451511	0.745065	1.33015	0.961996	0.95965	0.927194	0.926786	0.97354	0.96518	0.682102	0.927194
s000022479	9487.67	0.991194	0.995173	0.9801	0.9801	0.99707	0.993845	0.65539	0.9801	0.860455	0.869478	0.341878	0.868587	0.989921	1.18893	1.29075	1.11497	1.19373	1.18893	0.925506	0.179594	1.16072	1.14081	0.304919	0.324462	0.799468	1.18893	0.956267	0.927701	0.916604	0.916476	0.967609	0.98323	0.736368	0.916604
s000022480	43701.9	0.983927	0.981484	0.971145	0.969075	0.996476	0.980931	0.724589	0.971145	0.750302	0.776566	0.565435	0.778987	0.994207	1.17082	1.27425	1.1056	1.17305	1.17082	0.825068	0.102329	1.17195	1.1475	0.305039	0.324006	0.844926	1.17082	0.948018	0.920146	0.922589	0.92229	0.989238	0.943852	0.788973	0.922589
s000022482	21266	0.993005	1.00292	0.986081	0.985164	0.997367	0.987727	0.73641	0.986081	1.00835	0.932207	0.433791	0.929033	1.09075	1.27379	1.41116	1.20562	1.22087	1.27379	0.630571	0.0538454	1.15718	1.10266	0.164706	0.220016	0.885165	1.27379	0.917923	0.955027	0.944674	0.94441	0.970608	0.984837	0.68437	0.944674
s000022483	21803.2	0.888575	0.888266	0.890957	0.890635	1.00032	0.997133	0.528831	0.890957	0.548698	0.572131	0.431849	0.574116	0.911483	1.17149	1.25659	1.10883	1.15005	1.17149	0.721265	0.0287255	1.17378	1.15682	0.177591	0.183251	0.637255	1.17149	0.920957	0.820131	0.89287	0.89286	0.988107	0.979476	0.586319	0.89287
s000022523	36589.3	0.98516	0.995027	0.981448	0.980888	1.00211	0.999559	0.652449	0.981448	0.79207	0.804103	0.374273	0.80356	1.024	1.22588	1.32831	1.14421	1.20751	1.22588	0.875819	0.101258	1.17578	1.15684	0.153155	0.157209	0.765893	1.22588	0.9443	0.872774	0.916745	0.916711	0.964851	0.971685	0.683349	0.916745
s000022524	19926.4	0.891129	0.891581	0.893036	0.891782	1.00144	0.998444	0.555518	0.893036	0.780663	0.771366	0.34805	0.770433	0.910514	1.20261	1.28994	1.13443	1.17972	1.20261	0.924672	0.167859	1.1629	1.14676	0.331367	0.351186	0.764244	1.20261	0.887017	0.869061	0.838154	0.837384	0.964507	0.929067	0.714518	0.838154
s000022564	30656.7	0.997508	0.996228	0.99881	0.998549	1.00121	0.955112	0.712867	0.99881	0.900298	0.905248	0.603225	0.905407	1.0282	1.29246	1.40255	1.19797	1.26603	1.29246	0.957175	0.0255581	1.20668	1.18561	0.185192	0.191179	0.888211	1.29246	0.954621	0.937309	0.931073	0.93103	0.997956	0.932404	0.707674	0.931073
s000022599	21776.1	0.968766	0.970959	0.962257	0.961522	0.99989	0.972566	0.454176	0.962257	0.796971	0.809234	0.370163	0.808427	0.99295	1.22028	1.32478	1.14292	1.23425	1.22028	0.888409	0.217885	1.16476	1.13891	0.283256	0.299294	0.532191	1.22028	0.843034	0.841581	0.791313	0.791301	0.986155	0.856205	0.557255	0.791313
s000022603	15742.7	0.996962	0.996565	0.99826	0.998217	0.998768	0.968468	0.446785	0.99826	0.736932	0.759897	0.647629	0.76282	1.02551	1.22282	1.33528	1.16232	1.24905	1.22282	0.845913	0.0609126	1.20527	1.18873	0.256256	0.465937	0.546945	1.22282	0.951329	0.898769	0.919878	0.919796	0.961732	0.978916	0.441552	0.919878
s000022606	13484.9	0.854504	0.853614	0.855987	0.855987	0.997924	0.997864	0.489762	0.855987	0.536515	0.553952	0.439332	0.555843	0.892859	1.10065	1.18738	1.03565	1.10044	1.10065	0.70838	0.148413	1.16447	1.14121	0.162375	0.16649	0.594975	1.10065	0.937778	0.918859	0.935253	0.934666	0.985664	0.985085	0.78205	0.935253
s000022607	25207.7	0.982592	0.991746	0.985491	0.983138	0.988004	0.987567	0.462474	0.985491	0.878599	0.867979	0.203292	0.865319	1.02244	1.20618	1.31583	1.1513	1.2099	1.20618	0.973774	0.131917	1.14579	1.1259	0.243251	0.254191	0.73269	1.20618	0.922981	0.896348	0.884511	0.884464	0.973637	0.966804	0.641255	0.884511
s000022609	13286.2	0.992217	0.979046	0.980476	0.980476	0.996432	0.992242	0.7261	0.980476	0.712591	0.759199	0.736013	0.76313	1.05193	1.23541	1.33799	1.16934	1.27354	1.23541	0.787673	0.0672007	1.23018	1.20565	0.109291	0.243374	0.930614	1.23541	0.929776	0.900905	0.91209	0.91201	0.938732	0.991792	0.789911	0.91209
s000022613	18062.7	1.00144	0.997687	0.998583	0.998546	1.00218	0.987344	0.638978	0.998583	0.75693	0.771036	0.497774	0.772226	1.02448	1.29206	1.39033	1.21964	1.27406	1.29206	0.888108	0.167802	1.2346	1.22377	0.311448	0.330084	0.771128	1.29206	0.955184	0.910319	0.940432	0.940385	0.966718	0.978777	0.649433	0.940432
s000022622	33339.8	0.852437	0.85072	0.860173	0.844721	0.955825	0.935639	0.678838	0.860173	0.653093	0.665361	0.549356	0.667709	0.856362	1.11797	1.20212	1.05731	1.14894	1.11797	0.745731	0.110215	1.17446	1.11923	0.415345	0.451402	0.821486	1.11797	0.812365	0.809619	0.802803	0.79634	0.857241	0.844719	0.610486	0.802803
s000022624	14761.3	0.973913	0.972016	0.973902	0.970876	0.991718	0.972366	0.704435	0.973902	0.643901	0.680526	0.634663	0.684613	1.01455	1.1994	1.30184	1.14459	1.17928	1.1994	0.764823	0.0469794	1.21303	1.18652	0.173692	0.179126	0.825241	1.1994	0.946442	0.91135	0.931159	0.929551	0.976477	0.946071	0.689496	0.931159
s000022626	23551.1	0.998064	0.996196	0.998297	0.998064	0.99989	0.999444	0.824951	0.998297	0.659881	0.731224	0.719977	0.735061	1.03076	1.20846	1.30929	1.15046	1.16728	1.20846	0.739931	0.00979193	1.22047	1.19356	0.303176	0.321216	0.964272	1.20846	0.981255	0.96051	0.949279	0.949263	0.9881	0.981504	0.758183	0.949279
s000022629	27370.3	0.996779	0.997107	0.99726	0.99726	0.99726	0.988131	0.744635	0.99726	0.700117	0.747002	0.728175	0.751165	1.04262	1.20252	1.30749	1.1449	1.23453	1.20252	0.776711	0.175956	1.20413	1.17802	0.307788	0.327149	0.948408	1.20252	0.923479	0.930876	0.870991	0.87058	0.954702	0.958332	0.713057	0.870991
s000022655	15360.1	0.987435	0.981283	0.987988	0.987988	0.992318	0.987988	0.640789	0.987988	0.716046	0.743295	0.654217	0.746505	1.07302	1.25802	1.34388	1.1831	1.29428	1.25802	0.87733	0.111771	1.2636	1.23199	0.262594	0.274875	0.849863	1.25802	0.975179	0.942158	0.981254	0.981244	0.99653	0.992257	0.810974	0.981254
s000022656	14753.2	0.997445	0.964706	0.990971	0.990463	0.999783	0.998156	0.841343	0.990971	0.929475	0.918432	0.344683	0.917288	1.04219	1.25037	1.35308	1.19269	1.22533	1.25037	0.73699	0.0425741	1.13885	1.12803	0.201688	0.208796	0.96777	1.25037	0.947269	0.936101	0.968696	0.968529	0.976813	0.993226	0.821624	0.968696
s000022662	34516	0.982899	1.00174	0.999876	0.999746	1.00178	1.00028	0.474163	0.999876	0.838944	0.827744	0.0326309	0.823894	1.05888	1.46822	1.53138	1.33382	1.36971	1.46822	1.01248	0.400082	1.22806	1.22207	0.322656	0.341395	0.604624	1.46822	0.937578	0.961172	0.891945	0.891782	0.951116	0.975481	0.431999	0.891945
s000022663	21219.5	0.996371	0.993968	0.997031	0.996513	0.998775	0.98475	0.587184	0.997031	0.811203	0.822149	0.49835	0.823195	1.0655	1.27372	1.38846	1.19364	1.28914	1.27372	0.971721	0.165752	1.20562	1.1788	0.357794	0.382494	0.764247	1.27372	0.769896	0.730476	0.759581	0.759375	0.969822	0.982477	0.553471	0.759581
s000022668	27140.8	0.985356	0.99021	0.990487	0.985789	0.995092	0.992624	0.574443	0.990487	0.969434	0.921937	0.246971	0.918136	1.03263	1.20484	1.31992	1.1563	1.17142	1.20484	0.859223	0.170777	1.15961	1.14281	0.321043	0.34826	0.783559	1.20484	0.926763	0.915789	0.858456	0.857935	0.99142	0.935141	0.697594	0.858456
s000022673	17105.4	0.996166	0.998636	0.989282	0.989282	0.997525	0.996941	0.60892	0.989282	0.840234	0.83242	0.438113	0.831848	1.04595	1.19842	1.30628	1.14324	1.18359	1.19842	0.907459	0.043672	1.18749	1.16661	0.190947	0.197567	0.75674	1.19842	0.928638	0.918407	0.88045	0.880441	0.993891	0.930465	0.672973	0.88045
s000022899	10666.1	0.979714	0.982621	1.00129	1.00129	1.00195	0.991768	0.632133	1.00129	0.790016	0.801238	0.352457	0.800163	0.981204	1.17127	1.27303	1.11413	1.15881	1.17127	0.881266	0.0583352	1.16848	1.14144	0.160707	0.165618	0.699431	1.17127	0.927274	0.905399	0.926758	0.926738	0.979812	0.986685	0.724139	0.926758
s000022900	20028	0.994652	0.996625	0.995576	0.995526	0.996375	0.992231	0.66223	0.995576	0.832527	0.832011	0.234845	0.829901	1.01654	1.17766	1.27574	1.124	1.17332	1.17766	0.861899	0.066111	1.14204	1.12178	0.206627	0.214674	0.791313	1.17766	0.963297	0.943248	0.869548	0.869394	0.981836	0.987858	0.722858	0.869548
s000022904	10053.7	0.979452	0.987982	0.979428	0.979428	0.991413	0.989523	0.680782	0.979428	0.860801	0.828089	0.632495	0.828179	1.04052	1.17872	1.1247	1.00946	1.03384	1.17872	0.729662	0.128994	1.15302	1.12376	0.502504	0.286077	0.777024	1.17872	0.972555	0.976639	0.963786	0.963786	0.984611	0.950422	0.765823	0.963786
s000022908	26213.5	0.997513	0.997866	0.997898	0.997898	0.998375	0.992005	0.733247	0.997898	0.972788	0.864493	0.838797	0.863767	1.03312	1.22553	1.32205	1.16955	1.06376	1.22553	0.980538	0.0939677	1.1292	1.10399	0.669107	0.905334	0.960458	1.22553	0.958793	0.884165	0.942172	0.94217	0.973932	0.979327	0.745987	0.942172
s000022916	24764.9	1.00068	0.994075	1.0012	1.0011	1.00293	1.00293	0.70645	1.0012	0.85664	0.858727	0.522025	0.859951	1.06023	1.28991	1.39901	1.21504	1.30162	1.28991	0.956261	0.0418132	1.20255	1.1765	0.257609	0.271021	0.883166	1.28991	0.927141	0.909144	0.918767	0.918717	0.971625	0.984846	0.638585	0.918767
s000022947	27414.5	0.997154	0.996552	0.998607	0.997427	0.999336	0.988218	0.798864	0.998607	0.716205	0.747505	0.658149	0.751399	1.0777	1.23205	1.3412	1.17385	1.20577	1.23205	0.798625	0.0593332	1.1723	1.1902	0.236735	0.246954	0.939987	1.23205	0.990005	0.955171	0.95582	0.955491	0.994489	0.983112	0.833984	0.95582
s000022950	30847.8	0.99139	1.0009	1.00066	1.00049	1.00069	1.00062	0.508028	1.00066	0.57214	0.61123	0.557016	0.615092	1.0268	1.37733	1.47237	1.25561	1.37464	1.37733	0.775003	0.058587	1.2324	1.20778	0.125612	0.128446	0.690202	1.37733	0.91366	0.899097	0.913858	0.913298	0.929266	0.982024	0.515785	0.913858
s000022952	8418.29	0.970995	0.972243	0.975767	0.973035	0.997268	0.984162	0.583784	0.975767	0.811117	0.804738	0.433847	0.804719	0.985789	1.23426	1.33866	1.16812	1.21708	1.23426	0.970585	0.0493119	1.19786	1.19554	0.260791	0.273359	0.71124	1.23426	0.936884	0.897847	0.934199	0.934188	0.953158	0.985984	0.72434	0.934199
s000022954	30254.2	0.966343	0.970227	0.968811	0.968277	0.999451	0.996582	0.370236	0.968811	0.694768	0.711202	0.461614	0.712311	1.0078	1.23021	1.33171	1.14725	1.20755	1.23021	0.819754	0.0355786	1.14938	1.12422	0.152995	0.408251	0.547735	1.23021	0.982205	0.965782	0.93549	0.935315	0.991573	0.978237	0.478219	0.93549
s000022964	16815.4	0.989644	0.990893	0.972299	0.967323	1.00299	0.975154	0.668004	0.972299	0.699568	0.701135	0.606552	0.703356	1.03009	1.20877	1.31534	1.13756	1.20443	1.20877	0.758434	0.0337772	1.20466	1.18419	0.221571	0.23161	0.759219	1.20877	0.944173	0.8996	0.928583	0.928414	0.99546	0.941459	0.740546	0.928583
s000022969	22249.7	0.999875	0.997773	1.0009	1.00019	1.00053	0.981303	0.518821	1.0009	0.793795	0.809296	0.584432	0.810089	1.02334	1.28383	1.38518	1.19178	1.23905	1.28383	0.924881	0.0570382	1.19321	1.16665	0.208422	0.287923	0.670459	1.28383	0.929109	0.889684	0.91462	0.914541	0.940579	0.963731	0.506724	0.91462
s000022973	40497	0.981358	0.994143	0.997958	0.986253	0.996019	0.997864	0.389098	0.997958	0.993898	0.965251	0.0883058	0.961619	0.988911	1.14342	1.25164	1.09979	1.16985	1.14342	1.01522	0.0210988	1.09527	1.07373	0.229369	0.236942	0.572752	1.14342	0.973905	0.966478	0.752125	0.75195	0.985037	0.871656	0.562165	0.752125
s000022974	28946.2	0.999571	0.999208	0.998298	0.998252	1.00077	0.990562	0.794327	0.998298	0.666276	0.682233	0.614974	0.686013	0.939961	1.15348	1.24782	1.07024	1.13796	1.15348	0.761334	0.0649052	1.19262	1.16891	0.261037	0.279661	0.832657	1.15348	0.929817	0.870483	0.903015	0.902992	0.945305	0.953996	0.635008	0.903015
s000022980	21436.9	0.98487	0.986421	0.987284	0.986584	0.995727	0.986211	0.660359	0.987284	0.917203	0.891005	0.258967	0.888362	1.03397	1.2447	1.34744	1.18133	1.23948	1.2447	0.966294	0.104714	1.1734	1.14561	0.34699	0.369168	0.831765	1.2447	0.912127	0.852817	0.790538	0.790535	0.99635	0.99073	0.745049	0.790538
s000022988	29931.3	0.994486	0.99695	0.988063	0.988063	1.00144	0.997504	0.692177	0.988063	0.872728	0.865356	0.183994	0.862818	1.03759	1.22997	1.32959	1.16679	1.20658	1.22997	0.793787	0.0479343	1.12361	1.11125	0.119568	0.122046	0.811521	1.22997	0.957856	0.923297	0.95	0.949977	0.988276	0.96865	0.750109	0.95
s000022993	13475.4	0.919105	0.919772	0.917546	0.917546	1.00099	1.00051	0.413331	0.917546	0.826557	0.814304	0.249229	0.81253	0.952547	1.20174	1.29647	1.15459	1.19225	1.20174	0.941385	0.0382152	1.14583	1.13758	0.141521	0.144909	0.623471	1.20174	0.922422	0.907047	0.873825	0.873803	0.974059	0.973394	0.655829	0.873825
s000022999	57225.2	0.992229	0.992151	0.993371	0.993083	0.99855	0.957979	0.705632	0.993371	0.672303	0.757914	0.751102	0.761445	1.06558	1.19264	1.30729	1.14016	1.1941	1.19264	0.748228	0.0448461	1.20363	1.17135	0.185386	0.205903	0.836747	1.19264	0.932868	0.916717	0.9198	0.919698	0.944881	0.960911	0.663189	0.9198
s000023006	31996.2	1.00208	1.00293	1.00237	1.00237	1.00237	0.985742	0.535713	1.00237	0.801422	0.806518	0.422543	0.806287	0.990093	1.20566	1.3101	1.16226	1.22149	1.20566	0.887076	0.0914887	1.20171	1.17098	0.354296	0.379293	0.683975	1.20566	0.93912	0.892777	0.823527	0.823506	0.947122	0.975164	0.691879	0.823527
s000023013	23836.6	0.865682	0.868042	0.822936	0.820118	0.98304	0.97065	0.460626	0.822936	0.735096	0.715648	0.339769	0.714474	0.917657	1.16734	1.25726	1.09266	1.17833	1.16734	0.82584	0.236591	1.15218	1.08071	0.409431	0.442603	0.609275	1.16734	0.888569	0.8583	0.83209	0.827578	0.949399	0.933221	0.544295	0.83209
s000023026	29629.9	0.980753	0.999256	0.980694	0.98066	0.983706	0.979902	0.507799	0.980694	0.814557	0.812394	0.363434	0.811844	1.03731	1.26204	1.36603	1.19249	1.24623	1.26204	0.929706	0.0951873	1.16811	1.14978	0.38956	0.419295	0.677877	1.26204	0.908966	0.892498	0.837744	0.837525	0.947542	0.979566	0.640695	0.837744
s000023030	17515	0.996332	0.997003	0.966943	0.966372	0.998116	0.970254	0.633857	0.966943	0.833658	0.854088	0.584308	0.854799	1.03776	1.2287	1.33934	1.14997	1.23336	1.2287	0.875655	0.187838	1.19357	1.17778	0.248301	0.260474	0.777769	1.2287	0.926112	0.921846	0.883767	0.883767	0.939881	0.970011	0.730343	0.883767
s000023046	19346.5	0.994902	0.997396	0.978435	0.978358	0.997095	0.996578	0.470373	0.978435	0.731691	0.73417	0.322835	0.732392	1.07404	1.3144	1.33723	1.20626	1.20286	1.3144	0.906048	0.446642	1.22346	1.20115	0.490233	0.531019	0.67231	1.3144	0.98949	0.894287	0.971335	0.971317	0.993335	0.993363	0.645855	0.971335
s000023047	9873.58	0.998683	0.997671	0.998683	0.998683	0.998683	0.998683	0.351046	0.998683	0.512821	0.536929	0.249697	0.536412	1.02186	1.22635	1.32897	1.16973	1.18085	1.22635	0.708985	0.0643196	1.18639	1.15524	0.2515	0.26307	0.430023	1.22635	0.975451	0.822526	0.97259	0.97259	0.979694	0.998266	0.431961	0.97259
s000023074	31967.8	0.987397	0.984371	0.995079	0.994954	1.00213	0.992139	0.636461	0.995079	0.762822	0.765814	0.407072	0.765122	1.01423	1.22716	1.32195	1.15995	1.19254	1.22716	0.866681	0.073248	1.16881	1.14901	0.262979	0.218818	0.728211	1.22716	0.955936	0.873176	0.952876	0.952855	0.979409	0.983063	0.716953	0.952876
s000023086	7826.54	0.86134	0.954229	0.939599	0.938641	1.0011	0.965664	0.35901	0.939599	0.929409	0.910574	0.0206289	0.906407	0.945663	1.34402	1.41941	1.16391	1.36111	1.34402	0.991451	0.395036	1.16401	1.1225	0.364877	0.38402	0.65868	1.34402	0.71365	0.713524	0.739772	0.739663	0.857399	0.758399	0.504835	0.739772
s000023088	28225.4	1.00306	1.00312	1.00416	1.00416	1.00423	1.00361	0.521438	1.00416	0.67217	0.691944	0.412597	0.692723	1.00421	1.20561	1.31225	1.15695	1.18734	1.20561	0.815279	0.0279817	1.17901	1.16743	0.335978	0.359595	0.688818	1.20561	0.945914	0.829395	0.888867	0.888827	0.958115	0.992913	0.587892	0.888867
s000023094	31449.8	0.983783	0.997472	0.982251	0.982251	0.998696	0.994811	0.453853	0.982251	0.800189	0.804368	0.238125	0.802143	1.01236	1.40361	1.47902	1.22964	1.41281	1.40361	0.926608	0.0496003	1.20413	1.17275	0.108233	0.110318	0.667066	1.40361	0.944616	0.932545	0.897112	0.897099	0.983231	0.973828	0.486968	0.897112
s000023095	23482.4	1.00124	0.999174	0.992304	0.992218	1.0042	0.996142	0.762188	0.992304	0.436557	0.528437	0.573281	0.532397	1.05759	1.22502	1.33384	1.16073	1.21551	1.22502	0.56095	0.0738521	1.23803	1.20256	0.10463	0.10659	0.863571	1.22502	0.985764	0.980908	0.958453	0.958409	0.996245	0.970737	0.698848	0.958453
s000023102	29972.6	1.00022	1.00449	0.996917	0.996917	1.00069	1.00025	0.623384	0.996917	0.905704	0.884634	0.368894	0.883249	1.03021	1.20201	1.30983	1.14121	1.20556	1.20201	0.961497	0.127536	1.17104	1.1449	0.293311	0.317294	0.83731	1.20201	0.946905	0.940362	0.904026	0.903707	0.957323	0.971768	0.729033	0.904026
s000023103	27827.3	0.822436	0.83929	0.869991	0.807852	0.962059	0.938298	0.541875	0.869991	0.692315	0.711903	0.410854	0.71268	0.863561	1.07605	1.16056	0.988891	1.09072	1.07605	0.768641	0.0561979	1.09968	1.02532	0.306039	0.325086	0.737924	1.07605	0.787469	0.771463	0.801149	0.795985	0.890003	0.860636	0.581286	0.801149
s000023144	45904.9	0.993796	1.00027	0.993801	0.993801	1.00085	0.995216	0.54385	0.993801	0.781796	0.774016	0.0871566	0.770572	1.02375	1.26182	1.36397	1.19668	1.21217	1.26182	0.949332	0.0673978	1.17771	1.17428	0.248602	0.206322	0.647162	1.26182	0.968929	0.901812	0.943264	0.943239	0.989213	0.974548	0.500903	0.943264
s000023154	24344	0.920182	0.919617	0.923116	0.921561	0.994126	0.993715	0.635063	0.923116	0.902768	0.846231	0.562015	0.843387	0.97456	1.16515	1.25766	1.0862	1.16253	1.16515	0.95988	0.20895	1.15922	1.13716	0.539097	0.597868	0.851724	1.16515	0.954961	0.941824	0.94516	0.945116	0.983015	0.980116	0.786919	0.94516
s000023163	10638.2	0.990105	0.98947	0.988922	0.988248	0.994593	0.990614	0.649586	0.988922	0.451824	0.525442	0.54199	0.529013	1.10479	1.22224	1.33916	1.17391	1.21683	1.22224	0.653452	0.0489665	1.22637	1.20024	0.313727	0.332156	0.739505	1.22224	0.979826	0.831358	0.976335	0.976324	0.994425	0.977121	0.720672	0.976335
s000023176	44120.3	1.00043	1.00236	1.00082	1.00082	1.00104	0.987286	0.641539	1.00082	0.831151	0.809831	0.605637	0.810468	1.03467	1.2342	1.34331	1.17594	1.24465	1.2342	0.786963	0.0742549	1.20997	1.18224	0.287121	0.375604	0.857711	1.2342	0.982641	0.944944	0.975576	0.975548	0.999374	0.984688	0.747099	0.975576
s000023210	16858.4	0.996119	1.00094	0.995986	0.995897	0.998893	0.995808	0.461432	0.995986	0.630982	0.65431	0.472936	0.656378	1.06462	1.24971	1.3106	1.17356	1.18294	1.24971	0.856805	0.303782	1.24077	1.21752	0.292039	0.306988	0.665335	1.24971	0.944165	0.933987	0.941545	0.941512	0.958521	0.985507	0.640502	0.941545
s000023213	33581.8	0.996183	0.996746	0.997823	0.997823	0.999672	0.99869	0.52267	0.997823	0.709853	0.720549	0.418162	0.721126	1.01862	1.26234	1.35159	1.18783	1.22837	1.26234	0.87256	0.108491	1.19433	1.17996	0.14377	0.268131	0.641363	1.26234	0.885763	0.722522	0.884894	0.884881	0.901922	0.988472	0.585317	0.884894
s000023224	19834.1	0.899414	0.901179	0.884028	0.883776	1.00009	1.00009	0.559323	0.884028	0.745958	0.75246	0.38929	0.752408	0.930189	1.21653	1.30202	1.13785	1.2085	1.21653	0.892252	0.0930399	1.16753	1.14534	0.158293	0.162662	0.739767	1.21653	0.885896	0.857368	0.87323	0.865062	0.9733	0.970853	0.638361	0.87323
s000023230	11789.2	0.976334	0.974341	0.98541	0.977564	0.991857	0.983714	0.601544	0.98541	0.710199	0.735142	0.497802	0.736807	1.0385	1.21994	1.32125	1.15999	1.20341	1.21994	0.821672	0.0237265	1.1788	1.149	0.226371	0.23604	0.725837	1.21994	0.904034	0.87555	0.901104	0.900123	0.920514	0.979987	0.617894	0.901104
s000023251	20471.3	0.990012	0.993969	0.995418	0.995141	0.999912	0.997421	0.469723	0.995418	0.797988	0.793406	0.0655472	0.78957	1.02495	1.2698	1.36157	1.19774	1.26502	1.2698	0.963378	0.138309	1.19064	1.169	0.398548	0.427311	0.619744	1.2698	0.958579	0.921841	0.965484	0.965469	0.982806	0.981104	0.517797	0.965484
s000023255	27810.5	0.950819	0.961597	0.980115	0.980115	0.990903	0.980295	0.331664	0.980115	0.638041	0.645307	0.0609027	0.640974	0.985611	1.23099	1.33919	1.16139	1.19496	1.23099	0.84487	0.226846	1.17577	1.149	0.28481	0.298994	0.436811	1.23099	0.913628	0.813476	0.939359	0.938003	0.968999	0.980851	0.417737	0.939359
s000023256	9184.84	0.982863	0.986837	0.985912	0.985912	1.0017	0.985912	0.74606	0.985912	0.901257	0.881056	0.327744	0.878768	0.949258	1.26441	1.31939	1.18293	1.18171	1.26441	0.860409	0.135233	1.19309	1.16336	0.413461	0.452436	0.834498	1.26441	0.982199	0.92979	0.9699	0.96981	0.987578	0.992989	0.901538	0.9699
s000023262	15170.7	0.999133	0.997634	1.00103	1.00103	1.00241	1.00193	0.72925	1.00103	0.894489	0.883562	0.155931	0.880935	1.01517	1.25305	1.35381	1.17605	1.22522	1.25305	0.896678	0.0128115	1.14772	1.13829	0.28742	0.303118	0.829986	1.25305	0.971878	0.909471	0.955994	0.954756	0.986672	0.991245	0.751329	0.955994
s000023286	27483.4	0.893074	0.928204	0.919817	0.912813	0.98271	0.95065	0.624493	0.919817	0.88897	0.877807	0.168664	0.874821	0.884959	1.18058	1.27029	1.09376	1.20574	1.18058	0.88687	0.299549	1.119	1.08207	0.428207	0.500925	0.744681	1.18058	0.784406	0.831101	0.778358	0.7771	0.912881	0.859197	0.574676	0.778358
s000023295	12481.2	0.900867	0.897141	0.900747	0.900747	0.999375	0.99883	0.539603	0.900747	0.807241	0.80098	0.233289	0.798677	0.920051	1.17937	1.26576	1.10651	1.18057	1.17937	0.930159	0.14007	1.16222	1.13561	0.244795	0.224953	0.705557	1.17937	0.880298	0.853081	0.876022	0.861155	0.996441	0.968538	0.672013	0.876022
s000023322	12806.5	0.941764	0.944809	0.938146	0.937444	0.944419	0.922477	0.613566	0.938146	0.832909	0.833893	0.599513	0.835095	0.989663	1.24034	1.34327	1.15763	1.26087	1.24034	0.866716	0.0361698	1.20299	1.17155	0.457362	0.503389	0.885703	1.24034	0.859026	0.862097	0.849792	0.849771	0.883804	0.912673	0.62491	0.849792
s000023348	9374.34	0.994186	0.998933	0.988159	0.988159	0.99808	0.99808	0.734061	0.988159	0.935373	0.898176	0.176355	0.896585	1.03399	1.27434	1.39495	1.1918	1.36118	1.27434	1.0175	0.0917877	1.18854	1.19612	0.728084	0.822719	0.840759	1.27434	0.987004	0.9338	0.987025	0.987025	0.993622	0.993831	0.767894	0.987025
s000023358	23242.2	0.995213	0.998439	0.99494	0.994438	1.00083	1.00072	0.545181	0.99494	0.739393	0.755653	0.441986	0.75658	1.03956	1.27629	1.37793	1.19325	1.23433	1.27629	0.894225	0.0454633	1.18886	1.14979	0.290139	0.198681	0.710919	1.27629	0.911302	0.842983	0.893593	0.89358	0.933611	0.976237	0.486512	0.893593
s000023378	15215.2	0.996655	0.994946	0.983411	0.983247	1.00004	0.998133	0.73376	0.983411	0.757097	0.737267	0.692722	0.740227	1.06453	1.25725	1.37379	1.17029	1.26159	1.25725	0.801294	0.078899	1.22256	1.20869	0.38988	0.422006	0.845017	1.25725	0.901115	0.894338	0.862805	0.862799	0.915752	0.979316	0.7221	0.862805
s000023379	22549.9	0.996098	0.989446	0.992949	0.992949	0.996098	0.971752	0.889866	0.992949	0.514148	0.632657	0.687753	0.63703	1.06131	1.21227	1.32672	1.15973	1.22058	1.21227	0.612366	0.0661336	1.25127	1.22149	0.15414	0.158523	1.00258	1.21227	0.980506	0.962444	0.962789	0.962789	0.994362	0.967206	0.76426	0.962789
s000023381	15769.5	0.992709	0.99802	0.980359	0.980359	1.00067	1.0001	0.757307	0.980359	0.867345	0.848683	0.385392	0.849219	1.05014	1.29876	1.39198	1.21789	1.29285	1.29876	1.04106	0.302032	1.26169	1.26366	0.603546	0.669045	0.911259	1.29876	0.97703	0.936899	0.947499	0.947491	0.989228	0.984035	0.809895	0.947499
s000023382	18846	0.97951	0.986222	0.980615	0.980482	1.00295	1.00099	0.638023	0.980615	0.84205	0.835613	0.231059	0.833764	0.995758	1.38641	1.46552	1.29959	1.38348	1.38641	0.98983	0.160901	1.19466	1.18089	0.276395	0.288376	0.822642	1.38641	0.948279	0.945998	0.966971	0.966949	0.994112	0.987694	0.774245	0.966971
s000023383	9887.35	0.997054	1.00105	0.988086	0.988086	0.997795	0.996413	0.590894	0.988086	0.618146	0.632457	0.510517	0.634743	0.969589	1.13591	1.2274	1.08634	1.12254	1.13591	0.723249	0.050493	1.15932	1.13902	0.172298	0.17827	0.691601	1.13591	0.955962	0.904737	0.91381	0.913805	0.960106	0.993872	0.758055	0.91381
s000023384	19772.9	0.989075	0.992388	0.987785	0.987381	0.994748	0.988982	0.694379	0.987785	0.85099	0.803159	0.476533	0.804292	1.06768	1.28149	1.39408	1.21167	1.27548	1.28149	0.932657	0.106717	1.18173	1.15988	0.28031	0.294292	0.833886	1.28149	0.954081	0.930117	0.915234	0.915231	0.992369	0.948341	0.699329	0.915234
s000023385	16328.1	0.992758	0.99608	0.987874	0.987874	1.00024	0.997979	0.748517	0.987874	0.662926	0.686546	0.62776	0.690099	0.947546	1.12471	1.2346	1.07328	1.15564	1.12471	0.673184	0.0551109	1.18686	1.16575	0.34463	0.374579	0.795022	1.12471	0.962715	0.956345	0.872467	0.87246	0.977184	0.981896	0.757653	0.872467
s000023386	17624	0.995686	1.00008	0.993955	0.993501	0.997719	0.983742	0.639435	0.993955	0.978891	0.952873	0.364634	0.950351	1.02643	1.19751	1.30246	1.14375	1.24346	1.19751	0.981091	0.276213	1.18368	1.16006	0.347215	0.373526	0.94685	1.19751	0.956621	0.967921	0.935887	0.935778	0.979412	0.948388	0.726473	0.935887
s000023387	18916.6	0.997614	0.987147	0.999535	0.999482	1.00144	1.00144	0.954918	0.999535	0.969456	0.944886	0.38195	0.944431	1.01595	1.50347	1.41618	1.29105	1.37483	1.50347	0.886227	0.114705	1.18461	1.19037	0.271073	0.268395	1.11191	1.50347	0.972316	0.962932	0.974571	0.974559	0.98859	0.99861	0.925089	0.974571
s000023388	14933	0.994761	0.992752	1.00091	1.00081	1.00104	0.986379	0.717077	1.00091	0.833423	0.842631	0.401865	0.842537	1.03497	1.27714	1.36537	1.19938	1.25418	1.27714	0.867027	0.0665358	1.1963	1.18176	0.346108	0.368096	0.851459	1.27714	0.979512	0.924507	0.97595	0.975925	0.999247	0.982774	0.766437	0.97595
s000023390	10591.4	0.998088	0.993296	0.962076	0.962076	1	0.999717	0.656821	0.962076	0.686861	0.704308	0.492898	0.706472	1.00256	1.16453	1.27208	1.1079	1.17698	1.16453	0.843855	0.0830789	1.19862	1.18828	0.249027	0.260711	0.779921	1.16453	0.777905	0.747716	0.695698	0.695698	0.990908	0.994099	0.554305	0.695698
s000023391	16542.6	0.985963	0.991011	0.930893	0.930893	0.999867	0.999021	0.680932	0.930893	0.903183	0.889586	0.239495	0.888004	0.980239	1.26283	1.36578	1.18062	1.24959	1.26283	1.06894	0.463738	1.20442	1.21001	0.306376	0.32495	0.703446	1.26283	0.734612	0.775404	0.741605	0.741597	0.929857	0.825137	0.516617	0.741605
s000023392	17446	0.996743	0.984906	0.884329	0.884329	0.998777	0.998663	0.817661	0.884329	0.615169	0.675088	0.681923	0.679264	1.01951	1.16653	1.28138	1.09153	1.20548	1.16653	0.753266	0.288463	1.24357	1.23105	0.270667	0.287065	0.871463	1.16653	0.82359	0.803861	0.773374	0.773369	0.924615	0.894552	0.621321	0.773374
s000023393	27334.2	0.997205	0.99892	0.999853	0.999542	1.00134	0.999876	0.54674	0.999853	1.01032	0.975757	0.0801294	0.972397	1.04351	1.42855	1.49728	1.30167	1.42102	1.42855	1.13506	0.272303	1.20739	1.20751	0.401119	0.431793	0.730977	1.42855	0.976614	0.958997	0.972947	0.972029	0.998064	0.983207	0.705798	0.972947
s000023394	14248.2	1.00211	1.00383	1.00355	1.00355	1.00474	1.00325	0.617585	1.00355	0.848779	0.839962	0.632319	0.84139	1.05974	1.19577	1.2954	1.143	1.22739	1.19577	0.842176	0.0217611	1.18282	1.15273	0.151099	0.268569	0.940486	1.19577	0.994845	0.979757	0.949071	0.949046	0.998861	0.98498	0.867097	0.949071
s000023412	32194.6	0.949852	0.959233	0.969767	0.955174	0.983072	0.965232	0.539172	0.969767	0.86883	0.87527	0.398995	0.874792	0.993849	1.2839	1.37923	1.17765	1.3317	1.2839	0.943417	0.0262613	1.19168	1.15139	0.190592	0.21949	0.795274	1.2839	0.9036	0.887734	0.896526	0.895066	0.931577	0.944614	0.635243	0.896526
s000023414	10093.2	0.994774	0.998861	0.961856	0.959775	0.997523	0.996235	0.555817	0.961856	0.737541	0.755367	0.363523	0.755133	1.02808	1.18554	1.28563	1.12426	1.16665	1.18554	0.875848	0.0245808	1.18492	1.15952	0.201638	0.11856	0.66518	1.18554	0.897182	0.869703	0.86702	0.866657	0.960713	0.936522	0.588744	0.86702
s000023440	7653.29	1.00204	1.00661	0.981786	0.981786	1.00204	1.00091	0.696875	0.981786	0.880582	0.850505	0.534164	0.850948	1.05627	1.20833	1.32344	1.14133	1.26695	1.20833	0.819015	0.16262	1.17887	1.15069	0.23048	0.349202	0.884915	1.20833	0.983615	0.98457	0.903674	0.903639	0.999778	0.960037	0.775505	0.903674
s000023470	29722.2	0.995686	1.00032	0.994825	0.994825	1.00105	1.00044	0.545894	0.994825	0.637885	0.660993	0.473879	0.662995	1.04148	1.22428	1.32885	1.16905	1.21731	1.22428	0.809206	0.0477636	1.21358	1.19598	0.157652	0.162181	0.661771	1.22428	0.904138	0.857484	0.879377	0.879267	0.928218	0.982544	0.562651	0.879377
s000023474	30741.8	0.990939	0.989695	0.975458	0.975225	0.999551	0.997502	0.481131	0.975458	0.505542	0.546204	0.441804	0.548892	1.00473	1.21111	1.31443	1.15567	1.19503	1.21111	0.696811	0.0413939	1.20902	1.17565	0.173038	0.17851	0.532788	1.21111	0.887474	0.871235	0.881876	0.881172	0.997689	0.889652	0.432545	0.881876
s000023521	15649.6	0.995687	0.993163	0.996933	0.996933	0.999744	0.996933	0.474188	0.996933	0.580562	0.605231	0.350332	0.606056	1.0474	1.26647	1.35544	1.20099	1.22333	1.26647	0.787825	0.132518	1.21528	1.19169	0.327952	0.346938	0.56319	1.26647	0.987427	0.96727	0.985134	0.985129	0.998801	0.992162	0.574908	0.985134
s000023522	20466.7	0.966034	0.966474	0.958342	0.958342	0.999365	0.993049	0.708054	0.958342	0.747485	0.771876	0.641279	0.775089	0.986163	1.19225	1.29452	1.13038	1.17979	1.19225	0.789443	0.0730751	1.15112	1.15003	0.273691	0.290092	0.899411	1.19225	0.953667	0.9285	0.890988	0.89098	0.973014	0.979736	0.820648	0.890988
s000023525	29957	0.186901	0.192442	0.215202	0.186912	0.841233	0.831986	0.150081	0.215202	0.222409	0.237811	0.0656736	0.237053	0.202146	0.951251	0.595479	0.904477	0.986642	0.951251	0.29717	0.0106016	0.986567	0.502762	0.198655	0.20105	0.273862	0.951251	0.149319	0.152062	0.185686	0.171927	0.194217	0.242091	0.10463	0.185686
s000023540	13100.1	0.993782	1.00006	0.980061	0.97968	0.997924	0.99286	0.692977	0.980061	0.934461	0.91145	0.340613	0.909443	1.01805	1.19044	1.2975	1.1289	1.19621	1.19044	0.91535	0.175235	1.14647	1.11417	0.259454	0.306031	0.844143	1.19044	0.975715	0.968523	0.948517	0.948429	0.993524	0.955983	0.768007	0.948517
s000023548	13823.4	0.988611	0.991794	0.993108	0.992578	0.998582	0.988358	0.654341	0.993108	0.768902	0.790607	0.519237	0.79206	0.953731	1.22298	1.31938	1.10549	1.23569	1.22298	0.899489	0.0463636	1.19699	1.16807	0.3035	0.324984	0.767058	1.22298	0.945827	0.929361	0.945658	0.945578	0.960405	0.98031	0.711977	0.945658
s000023591	18629.8	0.975613	0.979021	0.97589	0.97555	1.00016	0.968313	0.586528	0.97589	0.910278	0.878251	0.401224	0.87664	1.03368	1.16994	1.28117	1.10317	1.14399	1.16994	0.880223	0.0374801	1.14293	1.10488	0.233199	0.195414	0.744191	1.16994	0.907367	0.880396	0.851538	0.851444	0.948051	0.884987	0.69859	0.851538
s000023663	14224	0.755552	0.775518	0.832944	0.758352	0.946344	0.940711	0.45757	0.832944	0.750464	0.746613	0.165713	0.744041	0.769089	1.04057	1.1077	0.976303	1.09488	1.04057	0.814306	0.0912694	1.03537	0.952703	0.487606	0.538511	0.646478	1.04057	0.741491	0.748431	0.700079	0.6986	0.809345	0.788708	0.512418	0.700079
s000023678	12034.5	0.995544	0.992303	0.99679	0.996624	1.00093	0.992414	0.671684	0.99679	0.846951	0.845422	0.464155	0.845939	1.01423	1.25504	1.35931	1.19019	1.24897	1.25504	0.963466	0.0565781	1.18074	1.17397	0.23961	0.250109	0.881012	1.25504	0.967641	0.928642	0.954055	0.954045	0.978798	0.987857	0.785569	0.954055
s000023680	17569.6	0.989146	0.995208	0.991451	0.991451	0.996403	0.991223	0.595825	0.991451	0.880501	0.872834	0.0916914	0.870278	1.03198	1.41328	1.53816	1.27998	1.44535	1.41328	1.08013	0.0764998	1.23324	1.20679	0.544246	0.605247	0.624426	1.41328	0.958689	0.953696	0.939281	0.939267	0.975318	0.97988	0.523528	0.939281
s000023681	10537.9	0.950317	0.993566	0.988916	0.987588	0.988916	0.988537	0.756492	0.988916	0.930547	0.92009	0.228211	0.918123	0.861137	1.22713	1.32222	1.13491	1.31599	1.22713	0.723895	0.137427	1.09905	1.08215	0.191343	0.303424	0.901173	1.22713	0.90228	0.90587	0.905035	0.905014	0.927427	0.924046	0.798686	0.905035
s000023713	16185.7	1.00168	1.00242	0.99612	0.99612	1.00193	0.998262	0.568283	0.99612	0.815621	0.815561	0.190243	0.812571	1.03197	1.2078	1.31536	1.15152	1.21457	1.2078	0.935332	0.0431516	1.17321	1.15685	0.129778	0.132754	0.69909	1.2078	0.985376	0.932314	0.954689	0.954662	0.994134	0.984905	0.670581	0.954689
s000023714	9511.32	0.97028	0.993331	0.990054	0.990054	0.998886	0.963804	0.604601	0.990054	0.772201	0.809314	0.664571	0.812537	1.03604	1.24248	1.34728	1.15305	1.24038	1.24248	0.819211	0.0832679	1.18265	1.15541	0.257242	0.424785	0.746732	1.24248	0.856903	0.851505	0.849862	0.849353	0.882648	0.945927	0.584126	0.849862
s000023731	14509.8	1.0256	1.02578	1.02578	1.02578	1.02619	1.02578	0.985045	1.02578	0.975224	0.965904	0.997617	0.963891	1.00435	1.26036	1.35948	1.19653	1.20484	1.26036	1.07237	0.00768315	1.24185	1.20104	0.923647	0.492115	1.06739	1.26036	0.987009	0.982236	0.984337	0.984058	0.988162	0.996445	0.930894	0.984337
s000023732	16037.5	0.996377	1.00121	0.995099	0.995099	1.00127	0.997551	0.440575	0.995099	0.776853	0.779542	0.200195	0.777165	1.03064	1.2317	1.33442	1.16834	1.2002	1.2317	0.914897	0.0370216	1.17344	1.15307	0.179142	0.142535	0.661018	1.2317	0.986473	0.907116	0.971066	0.971053	0.996802	0.9856	0.715164	0.971066
s000023741	23332.7	1.01199	1.01199	1.01218	1.01199	1.01274	1.01205	0.995426	1.01218	1.084	0.299238	0.238201	0.303271	1.08518	1.41629	1.49311	1.24739	1.16492	1.41629	1.0771	0.0093547	1.15922	1.13327	0.138717	1.39141	0.66199	1.41629	0.995451	0.996308	0.989608	0.989491	0.993231	0.99723	0.987163	0.989608
s000023779	25862.6	0.961568	0.963569	0.947639	0.947639	0.999258	0.9956	0.411138	0.947639	0.724297	0.728081	0.148725	0.725143	0.976255	1.17175	1.27048	1.09807	1.16034	1.17175	0.887428	0.0838926	1.16627	1.13988	0.287211	0.303282	0.58492	1.17175	0.948791	0.902312	0.902568	0.901168	0.983594	0.968939	0.580416	0.902568
s000023789	19850.6	0.979081	0.981826	0.998744	0.997821	0.999819	0.973421	0.600604	0.998744	0.760422	0.77102	0.462416	0.771836	0.977369	1.22972	1.33588	1.12975	1.23759	1.22972	0.923956	0.189779	1.19026	1.17401	0.330772	0.354206	0.691606	1.22972	0.895256	0.878282	0.896544	0.894227	0.920168	0.966995	0.636975	0.896544
s000023792	19126.3	0.983624	0.986525	0.97897	0.97884	1.0017	0.985249	0.579158	0.97897	0.645592	0.677885	0.643392	0.681457	1.01874	1.18832	1.29147	1.13655	1.19854	1.18832	0.734543	0.0608343	1.16958	1.15314	0.20013	0.207543	0.728031	1.18832	0.913447	0.901473	0.879678	0.879579	0.930605	0.967479	0.624345	0.879678
s000023793	4788.84	0.847944	0.841262	0.932134	0.932134	1	0.999374	0.802457	0.932134	0.324777	0.482768	0.540337	0.486673	0.890861	1.12121	1.23141	1.06669	1.15853	1.12121	0.419786	0.462078	1.13699	1.11991	0.189231	0.196067	0.91335	1.12121	0.967976	0.966647	0.988887	0.987445	0.997986	0.975172	0.95123	0.988887
s000023826	19713.9	0.992003	0.999396	0.994586	0.994155	0.999168	0.994877	0.641964	0.994586	0.846935	0.837673	0.215707	0.835853	0.967198	1.13076	1.23098	1.07386	1.08362	1.13076	0.965244	0.0534024	1.16245	1.14438	0.421616	0.326268	0.757684	1.13076	0.939661	0.917395	0.838341	0.838322	0.955244	0.975617	0.64434	0.838341
s000023841	59480.5	0.98824	0.986845	0.992214	0.989697	0.994506	0.980338	0.469454	0.992214	0.816569	0.819101	0.358983	0.817522	1.01598	1.21026	1.32111	1.13699	1.23319	1.21026	0.932081	0.03109	1.18692	1.16313	0.199855	0.207682	0.618797	1.21026	0.947296	0.938151	0.90149	0.900011	0.964804	0.958561	0.611716	0.90149
s000023855	8377.28	0.99248	0.989376	0.992599	0.99248	0.993196	0.988063	0.695844	0.992599	0.739497	0.765675	0.681647	0.769861	1.06935	1.28252	1.37135	1.19005	1.25196	1.28252	0.957128	0.0997527	1.21821	1.20786	0.313081	0.333835	0.83202	1.28252	0.8834	0.875144	0.886792	0.886792	0.905032	0.98868	0.663195	0.886792
s000023856	10123.6	0.99195	0.99516	0.993481	0.993481	0.997531	0.99676	0.525886	0.993481	0.705671	0.722329	0.317444	0.721638	1.03814	1.25135	1.35719	1.18308	1.22167	1.25135	0.850445	0.032468	1.17772	1.16273	0.171145	0.176494	0.662007	1.25135	0.93421	0.901496	0.923337	0.923337	0.956323	0.981395	0.617696	0.923337
s000023863	12547.3	0.201095	0.200777	0.815159	0.815159	0.999143	0.934946	0.803204	0.815159	0.156289	0.278191	0.153588	0.275059	0.281513	1.15303	1.22445	1.03043	0.533972	1.15303	0.841243	0.595491	1.01123	0.884672	0.664436	0.671854	0.929916	1.15303	0.198976	0.192278	0.865878	0.842682	0.947333	0.960075	0.848053	0.865878
s000023867	42162.2	0.995143	0.989907	0.996888	0.99622	0.997956	0.976576	0.582546	0.996888	0.847083	0.84023	0.28755	0.837372	1.04228	1.24044	1.34156	1.17565	1.23663	1.24044	0.923874	0.0722825	1.15932	1.14016	0.300839	0.317077	0.726402	1.24044	0.973486	0.936168	0.923908	0.923712	0.986725	0.973849	0.670738	0.923908
s000023879	9777.24	0.947157	0.946006	0.951443	0.938881	0.966512	0.933272	0.712053	0.951443	0.797039	0.812842	0.58266	0.814791	1.02935	1.22319	1.33979	1.15608	1.24633	1.22319	0.947864	0.127934	1.19302	1.16124	0.425747	0.462839	0.881206	1.22319	0.912518	0.875638	0.895038	0.892685	0.94676	0.910199	0.734563	0.895038
s000023886	12371.5	0.921907	0.930636	0.923469	0.923362	0.995409	0.99355	0.441042	0.923469	0.898336	0.887401	0.356645	0.886031	0.984317	1.1118	1.20981	1.04132	1.20173	1.1118	0.921237	0.0791637	1.13964	1.09147	0.295449	0.312056	0.763127	1.1118	0.950857	0.952647	0.80895	0.808931	0.971864	0.891155	0.627928	0.80895
s000023893	20778.4	0.974364	0.973726	0.95802	0.957475	0.999939	0.999255	0.578078	0.95802	0.855839	0.847447	0.198662	0.84436	0.987402	1.23122	1.33068	1.15371	1.23551	1.23122	0.96535	0.0477781	1.16449	1.14584	0.247435	0.258544	0.728719	1.23122	0.97203	0.944723	0.907645	0.90763	0.996688	0.977949	0.69162	0.907645
s000023894	27377.1	0.986805	0.98833	0.970194	0.969305	0.99877	0.997528	0.783374	0.970194	0.833914	0.85073	0.484293	0.851888	1.03535	1.23815	1.34797	1.18047	1.23251	1.23815	0.870224	0.203749	1.18609	1.19454	0.35902	0.381332	0.932427	1.23815	0.964256	0.933725	0.95055	0.950544	0.978879	0.984146	0.806358	0.95055
s000023895	11954.6	0.990963	0.987868	0.990531	0.990531	1.00015	0.987631	0.606042	0.990531	0.545759	0.653449	0.641848	0.656021	1.05179	1.26283	1.35818	1.19133	1.23382	1.26283	0.666947	0.0966062	1.24031	1.20612	0.26275	0.274563	0.715981	1.26283	0.976196	0.975308	0.978915	0.978906	0.991823	0.976573	0.678092	0.978915
s000023969	27207.8	0.824624	0.823678	0.886589	0.864438	0.979859	0.955307	0.706551	0.886589	0.594507	0.62534	0.598835	0.628419	0.84289	1.11299	1.18968	1.03146	1.10029	1.11299	0.664538	0.128125	1.13298	1.09084	0.342143	0.36711	0.77429	1.11299	0.825897	0.812484	0.866923	0.860531	0.9249	0.879457	0.646519	0.866923
s000025993	60065.6	0.993964	0.997934	0.977895	0.977895	0.997712	0.971591	0.402933	0.977895	0.591691	0.614044	0.45973	0.615466	1.00174	1.17235	1.27902	1.11938	1.18795	1.17235	0.743285	0.0249054	1.17735	1.15107	0.144183	0.162832	0.507292	1.17235	0.888224	0.805635	0.86988	0.869819	0.936444	0.932343	0.581433	0.86988
s000026000	20634.9	0.940619	0.933604	0.913864	0.913574	0.996879	0.992792	0.564416	0.913864	0.793233	0.784506	0.385429	0.78367	0.957105	1.20652	1.3053	1.09757	1.21349	1.20652	0.924489	0.169222	1.17401	1.15575	0.348397	0.372058	0.673875	1.20652	0.941179	0.917805	0.905868	0.905756	0.980132	0.96059	0.650604	0.905868
s000026011	29555.1	0.998667	0.997449	0.974086	0.97355	0.9998	0.999462	0.732774	0.974086	0.683885	0.732951	0.705778	0.737018	1.04321	1.23879	1.34653	1.16899	1.22043	1.23879	0.793791	0.181288	1.21124	1.18301	0.283712	0.299095	0.864226	1.23879	0.914568	0.896589	0.878854	0.878841	0.922314	0.98678	0.698363	0.878854
s000026027	40832.2	0.872099	0.871211	0.870673	0.870583	0.999451	0.987818	0.549533	0.870673	0.594605	0.620381	0.502235	0.622482	0.938447	1.22458	1.30627	1.1659	1.19188	1.22458	0.75815	0.0410491	1.19508	1.17229	0.139748	0.143241	0.713973	1.22458	0.902167	0.883167	0.888096	0.888093	0.976408	0.962517	0.605424	0.888096
s000026028	38975.6	0.999033	0.99716	0.999418	0.999332	1.00084	0.99834	0.597851	0.999418	0.729963	0.734425	0.466965	0.735571	1.05184	1.21116	1.31167	1.15771	1.1958	1.21116	0.842517	0.0574132	1.18856	1.16441	0.239633	0.250226	0.755302	1.21116	0.957029	0.910966	0.891079	0.890836	0.969036	0.981609	0.714301	0.891079
s000026033	12781.3	0.996432	0.996119	0.996745	0.996745	0.996745	0.971187	0.638141	0.996745	0.718651	0.74082	0.609569	0.743402	1.03171	1.2185	1.33162	1.15913	1.22467	1.2185	0.816064	0.0237457	1.21503	1.18222	0.298657	0.315496	0.779165	1.2185	0.96754	0.940661	0.943531	0.943526	0.974622	0.97207	0.700479	0.943531
s000026037	20955	0.964285	0.966122	0.957493	0.946143	0.990437	0.980638	0.588942	0.957493	0.826912	0.817832	0.142102	0.814287	1.00668	1.1955	1.29645	1.12715	1.17116	1.1955	0.894211	0.08586	1.12764	1.1011	0.36413	0.392526	0.70144	1.1955	0.931943	0.877721	0.903348	0.901787	0.966676	0.951027	0.675466	0.903348
s000026038	22135.7	0.972119	0.972345	0.976945	0.971878	0.983917	0.97674	0.658853	0.976945	0.821858	0.826518	0.34647	0.825601	1.01266	1.21807	1.32194	1.15661	1.2147	1.21807	0.885452	0.0801643	1.15413	1.12991	0.274131	0.289048	0.790221	1.21807	0.944109	0.920487	0.917358	0.914862	0.969049	0.957168	0.690011	0.917358
s000026044	19714.9	0.906673	0.925846	0.922321	0.922245	0.995928	0.976442	0.495994	0.922321	0.801538	0.798248	0.184768	0.795723	0.931766	1.24316	1.33377	1.19755	1.25017	1.24316	0.914622	0.188571	1.19553	1.169	0.409404	0.441155	0.603882	1.24316	0.891748	0.875499	0.869322	0.869154	0.954798	0.931501	0.604907	0.869322
s000026047	14454.6	0.995607	0.993843	0.998132	0.996057	0.998708	0.991882	0.733879	0.998132	0.753568	0.771123	0.682234	0.774203	1.03693	1.22585	1.33486	1.15384	1.23483	1.22585	0.824226	0.129675	1.21508	1.1868	0.357374	0.384356	0.889349	1.22585	0.919397	0.893895	0.891897	0.891686	0.923479	0.98647	0.703079	0.891897
s000026056	28688.7	0.887506	0.888351	0.9027	0.888752	0.905001	0.904164	0.738457	0.9027	0.917281	0.910105	0.0348725	0.908159	0.901402	1.23235	1.36135	1.16508	1.28896	1.23235	1.12797	0.104065	1.1484	1.15666	0.594935	0.672196	0.791724	1.23235	0.83115	0.831991	0.855655	0.846148	0.848687	0.888065	0.690281	0.855655
s000026081	20256.5	1.00153	0.999605	0.996199	0.996199	1.00262	1.00239	0.672562	0.996199	0.662903	0.706479	0.676696	0.710743	1.08711	1.21664	1.32108	1.16508	1.17987	1.21664	0.763794	0.0303237	1.20166	1.1763	0.134943	0.186631	0.907706	1.21664	0.941334	0.923628	0.899366	0.899073	0.949732	0.987958	0.714869	0.899366
s000026083	28106.1	0.917274	0.919747	0.885602	0.882549	0.989198	0.950587	0.511748	0.885602	0.719873	0.729768	0.435113	0.730654	0.933666	1.14497	1.24416	1.07781	1.1528	1.14497	0.853804	0.155554	1.14815	1.11229	0.332756	0.353445	0.669961	1.14497	0.904435	0.889392	0.844891	0.844101	0.948497	0.92477	0.719541	0.844891
s000026085	11414.8	0.998081	1.00116	0.994559	0.994559	0.998125	0.998125	0.230271	0.994559	0.584719	0.63152	0.0070335	0.629064	1.04408	1.39963	1.44551	1.2754	1.37504	1.39963	0.856929	0.325605	1.24237	1.22468	0.415803	0.45006	0.364552	1.39963	0.978075	0.840463	0.975319	0.975307	0.997455	0.983662	0.19895	0.975319
s000026094	27044	0.997901	0.999861	1.00432	1.00391	1.00471	0.981058	0.694953	1.00432	0.720009	0.738888	0.692278	0.742516	1.03455	1.19995	1.30683	1.14754	1.20009	1.19995	0.814203	0.0285653	1.20876	1.17784	0.220655	0.230627	0.840055	1.19995	0.919732	0.889632	0.898933	0.898896	0.941223	0.960005	0.73015	0.898933
s000026095	23086.8	0.837788	0.830977	0.826602	0.826602	1.00029	0.99875	0.57133	0.826602	0.533978	0.564116	0.44077	0.566638	0.817797	1.05237	1.13034	0.94821	1.06502	1.05237	0.736331	0.113683	1.16818	1.15478	0.164511	0.168992	0.621756	1.05237	0.964144	0.918335	0.914649	0.914564	0.989544	0.990374	0.816121	0.914649
s000026096	23741.1	0.996601	0.997654	0.998391	0.998391	0.998391	0.95964	0.626978	0.998391	0.819504	0.836417	0.657477	0.838743	1.03353	1.25634	1.36659	1.18805	1.26598	1.25634	0.881099	0.0491798	1.20165	1.18239	0.230242	0.241406	0.774207	1.25634	0.926848	0.895819	0.910726	0.910511	0.936128	0.951475	0.605015	0.910726
s000026098	23011.4	0.934196	0.936379	0.918185	0.918185	0.997958	0.997581	0.533018	0.918185	0.811106	0.837309	0.467696	0.839129	1.0513	1.19032	1.23173	1.09017	1.16154	1.19032	0.908535	0.394588	1.16845	1.13449	0.414319	0.441759	0.833677	1.19032	0.856075	0.842156	0.846779	0.84187	0.994643	0.982693	0.67723	0.846779
s000026099	22967.5	0.980006	0.977426	0.993753	0.992991	1.00079	0.9967	0.69768	0.993753	0.928674	0.910767	0.105791	0.90818	0.99319	1.38275	1.50904	1.28033	1.40724	1.38275	1.11004	0.140674	1.24096	1.2328	0.644979	0.720449	0.819383	1.38275	0.943283	0.93104	0.967798	0.96774	0.977557	0.973745	0.696628	0.967798
s000026100	13318.1	0.979984	0.981617	0.945388	0.945275	1.00601	1.00456	0.481157	0.945388	0.907894	0.89044	0.273418	0.887851	0.99062	1.21256	1.30745	1.129	1.23333	1.21256	0.971116	0.0644582	1.15225	1.12904	0.302131	0.219959	0.698964	1.21256	0.959911	0.940724	0.848587	0.847533	0.973976	0.95454	0.689883	0.848587
s000026101	13857.9	0.970174	0.969038	1.00127	1.00127	1.00127	0.987415	0.828498	1.00127	0.905685	0.92567	0.0878627	0.926722	0.961478	1.31252	1.32386	1.15363	1.21286	1.31252	1.13954	0.334525	1.22691	1.22847	0.860987	1.00267	0.89216	1.31252	0.911488	0.871322	0.999524	0.998885	0.999267	0.993026	0.853447	0.999524
s000026102	19797.3	0.992187	0.963951	0.971882	0.971831	0.995066	0.994258	0.80595	0.971882	1.06471	1.00455	0.0542398	1.00127	1.02815	1.2538	1.35599	1.18045	1.29687	1.2538	0.919091	0.163234	1.13569	1.13084	0.291173	0.308298	0.996517	1.2538	0.955465	0.921154	0.950693	0.950439	0.991075	0.996367	0.806222	0.950693
s000026105	21940	0.995909	0.971878	0.934624	0.934564	0.99842	0.979185	0.89167	0.934624	0.73625	0.796453	0.736575	0.800445	1.02505	1.31399	1.40355	1.24313	1.30178	1.31399	0.837246	0.113927	1.25935	1.24396	0.468308	0.514054	0.886418	1.31399	0.839481	0.852741	0.852875	0.852833	0.999221	0.84773	0.75966	0.852875
s000026107	24363.2	0.996034	0.996927	0.980741	0.980003	1.00061	0.998128	0.658626	0.980741	0.879778	0.873599	0.332666	0.871684	0.923114	1.08562	1.17929	1.0317	1.10649	1.08562	0.933876	0.148796	1.16477	1.14083	0.230861	0.241737	0.761656	1.08562	0.938089	0.926859	0.751244	0.750975	0.958465	0.937698	0.647902	0.751244
s000026108	26929.3	0.983369	0.998418	0.943719	0.943627	0.985681	0.982648	0.611222	0.943719	0.724285	0.696376	0.377761	0.696042	1.01586	1.24098	1.34325	1.14617	1.2267	1.24098	0.886812	0.107408	1.2467	1.24592	0.116238	0.140879	0.681929	1.24098	0.929195	0.89977	0.915809	0.91554	0.981848	0.949975	0.611569	0.915809
s000026109	23250.4	0.998206	0.995636	0.999507	0.999184	0.999811	0.963768	0.619546	0.999507	0.767943	0.788279	0.626319	0.790515	1.08336	1.23404	1.33992	1.17152	1.23189	1.23404	0.845431	0.048367	1.18183	1.1562	0.163248	0.168225	0.750801	1.23404	0.893243	0.854753	0.846881	0.846677	0.922268	0.953154	0.585934	0.846881
s000026110	23502.7	1.00672	0.922222	1.00312	1.00312	1.00757	1.00716	0.912865	1.00312	0.877575	0.880658	0.536346	0.881775	0.996984	1.28255	1.39903	1.21671	1.29262	1.28255	1.02652	0.0721838	1.22194	1.22693	0.46798	0.506708	1.0132	1.28255	0.926843	0.891703	0.983876	0.983812	0.994074	0.993054	0.836767	0.983876
s000026111	9674.78	0.903352	0.902964	0.836089	0.836089	1.00043	0.99878	0.727792	0.836089	0.688617	0.708356	0.496137	0.710254	0.864544	1.12435	1.15756	1.04727	1.13007	1.12435	0.674843	0.0620194	1.12166	1.10142	0.145013	0.14827	0.846714	1.12435	0.979381	0.975406	0.906838	0.906313	0.99559	0.993507	0.922353	0.906838
s000026112	24159.2	0.997647	0.998837	0.99625	0.995815	1.00457	0.977085	0.57698	0.99625	0.626736	0.654464	0.558491	0.657115	1.00939	1.20539	1.31526	1.15257	1.19756	1.20539	0.769029	0.0289319	1.19928	1.16987	0.214883	0.223635	0.677736	1.20539	0.917013	0.885054	0.9163	0.916172	0.948864	0.953763	0.577823	0.9163
s000026113	12843.6	0.993928	0.988147	0.978999	0.978999	1.00269	1.00269	0.67901	0.978999	0.685512	0.720592	0.591383	0.723796	1.05089	1.1937	1.30134	1.14071	1.2104	1.1937	0.825644	0.0608653	1.20307	1.1864	0.276391	0.289834	0.799139	1.1937	0.950061	0.93569	0.923546	0.923436	0.999265	0.950795	0.799739	0.923546
s000026115	17018	0.992756	0.99136	0.994945	0.994945	0.995229	0.995082	0.686687	0.994945	0.779134	0.764924	0.459988	0.764758	1.04153	1.22582	1.28674	1.13925	1.14886	1.22582	0.849854	0.164548	1.16442	1.145	0.296697	0.215529	0.774484	1.22582	0.945763	0.938364	0.942832	0.942829	0.987137	0.997703	0.821486	0.942832
s000026116	22496.7	0.996873	0.997151	0.995439	0.99515	0.997795	0.94681	0.617928	0.995439	0.865283	0.861455	0.623309	0.862395	1.04668	1.24109	1.34866	1.17351	1.23344	1.24109	0.875413	0.052562	1.18953	1.18174	0.130013	0.458751	0.791241	1.24109	0.881284	0.877973	0.868188	0.868047	0.888544	0.97024	0.722292	0.868188
s000026119	23638.7	0.934945	0.935251	0.925529	0.925423	1.00074	0.991142	0.567609	0.925529	0.749834	0.76321	0.512794	0.764674	0.945435	1.18317	1.27963	1.11929	1.18034	1.18317	0.853662	0.0878966	1.15788	1.14092	0.283412	0.298758	0.771526	1.18317	0.888451	0.875325	0.821606	0.821589	0.921296	0.961548	0.639617	0.821606
s000026122	15697.5	1.00304	1.00304	0.983994	0.983994	1.00618	0.98841	0.802394	0.983994	0.639384	0.73541	0.717386	0.739125	1.06009	1.2486	1.36669	1.17317	1.25637	1.2486	0.754921	0.0649206	1.23054	1.21643	0.282696	0.297598	0.877555	1.2486	0.948293	0.933402	0.933985	0.933947	0.998827	0.932309	0.79187	0.933985
s000026123	14039.7	1.00558	1.00467	0.982503	0.982503	1.00695	1.0053	0.820658	0.982503	0.667702	0.686328	0.394756	0.687023	0.771838	0.986451	0.997176	0.9024	0.991348	0.986451	0.648673	0.10202	1.0985	1.08516	0.132784	0.136461	0.739973	0.986451	0.994879	0.977006	0.84334	0.843311	0.998836	0.99525	0.923726	0.84334
s000026124	17885	0.998141	0.998798	0.987643	0.987559	1.00039	0.999161	0.670633	0.987643	0.859445	0.852779	0.475721	0.853278	1.01417	1.20266	1.30755	1.14765	1.17955	1.20266	0.912422	0.0845872	1.1734	1.15897	0.347613	0.37262	0.85912	1.20266	0.928562	0.875637	0.868621	0.868536	0.941468	0.977655	0.736037	0.868621
s000026125	15370.7	0.994641	0.998317	0.880729	0.880729	1.00083	1.00061	0.610902	0.880729	0.668971	0.686433	0.238035	0.685365	0.910017	1.13652	1.22325	1.07059	1.12406	1.13652	0.915355	0.0309032	1.20524	1.21344	0.182214	0.189222	0.575879	1.13652	0.728246	0.695268	0.706012	0.706006	0.988826	0.743881	0.462578	0.706012
s000026128	19863.1	0.996124	0.99659	0.992714	0.992714	0.999174	0.972472	0.621146	0.992714	0.899241	0.90033	0.478126	0.89966	1.01696	1.19911	1.30842	1.14351	1.22214	1.19911	0.931501	0.0584568	1.18072	1.14752	0.233974	0.245695	0.780326	1.19911	0.914415	0.899411	0.852583	0.852563	0.956848	0.922121	0.594816	0.852583
s000026129	18348.2	0.978413	0.980416	0.973149	0.973112	0.998147	0.99782	0.530966	0.973149	0.717998	0.713538	0.207713	0.710201	0.784106	0.863266	0.93584	0.828985	0.920163	0.863266	0.852096	0.366508	1.13173	1.11349	0.315611	0.339231	0.489121	0.863266	0.964585	0.950664	0.686754	0.686066	0.98813	0.990907	0.758265	0.686754
s000026130	19060	1.00081	0.996196	0.978734	0.978734	1.001	1.00045	0.732826	0.978734	0.736239	0.747767	0.525955	0.749918	1.06263	1.3196	1.42269	1.23278	1.29606	1.3196	0.887571	0.060779	1.21347	1.18913	0.350042	0.373388	0.831241	1.3196	0.960661	0.956758	0.946505	0.946498	0.999765	0.952413	0.721524	0.946505
s000026132	13688.7	0.997706	0.99851	0.989451	0.989451	0.99851	0.997511	0.650747	0.989451	0.716034	0.732889	0.528254	0.734887	1.04055	1.29017	1.36924	1.22462	1.21652	1.29017	0.780669	0.17468	1.22517	1.19457	0.301464	0.317402	0.7514	1.29017	0.973874	0.883625	0.937334	0.93733	0.982463	0.989784	0.690492	0.937334
s000026134	9597.86	0.999479	0.992915	0.99875	0.99875	0.999479	0.98708	0.650703	0.99875	0.705415	0.721649	0.456524	0.723761	1.03996	1.2982	1.42491	1.23411	1.31003	1.2982	0.948073	0.100414	1.24533	1.23085	0.444848	0.480575	0.719735	1.2982	0.985892	0.839749	0.956178	0.95606	0.993082	0.992433	0.736166	0.956178
s000026135	18327.6	0.976337	0.996048	0.992929	0.992747	0.999094	0.998407	0.515503	0.992929	0.650292	0.678607	0.42749	0.679801	1.05952	1.2227	1.32752	1.15986	1.21148	1.2227	0.807193	0.0870444	1.19761	1.17179	0.162299	0.167057	0.642745	1.2227	0.954522	0.892566	0.939596	0.939581	0.978449	0.979626	0.617825	0.939596
s000026136	16729.7	0.998277	0.998396	0.990078	0.990078	0.999103	0.998107	0.530136	0.990078	0.817282	0.814773	0.268056	0.813064	1.01086	1.18578	1.28987	1.13524	1.13926	1.18578	0.95246	0.10377	1.16966	1.15496	0.321873	0.178061	0.642176	1.18578	0.894957	0.866661	0.885741	0.885741	0.923855	0.973946	0.527219	0.885741
s000026137	11744.1	0.996424	0.997446	0.986348	0.986348	0.997786	0.996339	0.586986	0.986348	0.936574	0.907791	0.316584	0.905633	1.06675	1.25019	1.35612	1.19031	1.22621	1.25019	0.898461	0.0726701	1.13561	1.12394	0.180232	0.226771	0.892369	1.25019	0.968827	0.939418	0.942642	0.942642	0.976842	0.986874	0.79022	0.942642
s000026138	17346.6	0.998748	0.998157	1.00096	1.00096	1.00263	0.995044	0.751509	1.00096	0.59068	0.614739	0.408745	0.615819	0.728637	0.854878	0.932731	0.815908	0.902495	0.854878	0.68648	0.0576829	1.1337	1.11932	0.253434	0.27216	0.581814	0.854878	0.940759	0.918088	0.739449	0.73943	0.949103	0.984818	0.762824	0.739449
s000026139	24821.3	0.995805	0.999038	0.992082	0.99184	0.997669	0.997669	0.584869	0.992082	0.735387	0.753299	0.382644	0.754035	1.06281	1.25815	1.37418	1.19352	1.26163	1.25815	0.97221	0.191941	1.23214	1.21608	0.262044	0.274871	0.713329	1.25815	0.970135	0.944455	0.948566	0.948268	0.998328	0.967011	0.580629	0.948566
s000026140	17442.7	0.980723	0.978788	0.991228	0.991056	1.00178	1.00132	0.575482	0.991228	0.982712	0.957138	0.228279	0.954452	1.04689	1.32682	1.34394	1.16939	1.31948	1.32682	1.11063	0.431438	1.25659	1.23094	0.38772	0.413193	0.738524	1.32682	0.889904	0.90228	0.866539	0.866507	0.985638	0.953821	0.603218	0.866539
s000026141	21774	0.997033	1.00029	0.978203	0.978157	0.99887	0.993528	0.64722	0.978203	0.8438	0.838113	0.564731	0.838721	1.0551	1.1952	1.30119	1.13691	1.17808	1.1952	0.877192	0.257042	1.18758	1.17052	0.277034	0.292398	0.787518	1.1952	0.917597	0.908472	0.863116	0.862862	0.929393	0.970139	0.664916	0.863116
s000026143	7144.8	0.983261	0.989769	0.989699	0.989699	1.00006	1.00006	0.675134	0.989699	0.452692	0.527155	0.538734	0.531015	0.997864	1.33046	1.4421	1.24188	1.26921	1.33046	0.69451	0.0644996	1.20329	1.19052	0.327823	0.347343	0.767524	1.33046	0.980371	0.972079	0.993302	0.992228	0.995777	0.9957	0.909694	0.993302
s000026183	23517.5	0.977493	0.989728	0.978311	0.978035	0.978935	0.962635	0.687875	0.978311	0.7125	0.740354	0.63448	0.743328	1.05695	1.21136	1.3094	1.14986	1.2148	1.21136	0.841341	0.0631341	1.21365	1.19429	0.234389	0.244546	0.861784	1.21136	0.94859	0.905967	0.93947	0.939286	0.966983	0.964862	0.71971	0.93947
s000026184	30779.1	0.984917	0.99728	0.984154	0.984154	1.00122	0.985908	0.670921	0.984154	0.831945	0.830588	0.184393	0.828287	1.04108	1.2675	1.3661	1.20293	1.21292	1.2675	0.838297	0.0851925	1.14812	1.13107	0.302379	0.318978	0.775994	1.2675	0.953836	0.874168	0.942675	0.942667	0.974495	0.976377	0.728308	0.942675
s000026189	23263	0.935285	0.943356	0.935532	0.931491	0.997086	0.989237	0.586655	0.935532	0.67531	0.693123	0.51846	0.6952	1.00483	1.22819	1.32171	1.15906	1.22188	1.22819	0.804182	0.127848	1.20721	1.14472	0.30233	0.319641	0.763302	1.22819	0.900626	0.859938	0.866989	0.861412	0.96139	0.970935	0.553905	0.866989
s000026190	14443.7	0.925465	0.977045	0.984245	0.948935	0.995832	0.984753	0.518102	0.984245	0.940727	0.928325	0.216243	0.926098	1.02942	1.38151	1.3965	1.24526	1.32293	1.38151	1.10318	0.569703	1.23111	1.17246	0.659179	0.739954	0.893317	1.38151	0.798664	0.793322	0.80587	0.80542	0.900126	0.892633	0.600139	0.80587
s000026195	15159	0.99482	0.993236	0.972984	0.97294	1.00071	1.00051	0.642311	0.972984	0.765489	0.75611	0.372071	0.756135	1.0368	1.23957	1.31831	1.16029	1.20406	1.23957	0.907222	0.192949	1.19913	1.18837	0.260179	0.271953	0.777507	1.23957	0.977274	0.852202	0.969801	0.96962	0.997467	0.994255	0.70089	0.969801
s000026423	26807	0.953698	0.957652	0.945286	0.938316	0.988906	0.919633	0.667345	0.945286	0.679587	0.766779	0.76466	0.770204	0.99527	1.156	1.26204	1.08743	1.17412	1.156	0.686128	0.0340807	1.18846	1.12731	0.252386	0.266087	0.767881	1.156	0.892879	0.891627	0.846014	0.845658	0.939918	0.896232	0.658904	0.846014
s000026427	33027.4	0.973499	0.998705	0.969189	0.969189	0.979696	0.97695	0.654717	0.969189	0.788567	0.791118	0.347904	0.789865	1.00431	1.18037	1.28487	1.11599	1.20709	1.18037	0.850532	0.0772764	1.17007	1.15119	0.17004	0.175691	0.749486	1.18037	0.949694	0.950236	0.929709	0.929638	0.978032	0.96417	0.685363	0.929709
s000026474	81790.8	0.995936	0.994634	0.989313	0.989002	0.998772	0.99497	0.531291	0.989313	0.66474	0.6876	0.424568	0.688461	1.0175	1.19292	1.29715	1.13447	1.1957	1.19292	0.823479	0.0619565	1.21599	1.18717	0.198604	0.206366	0.653014	1.19292	0.944832	0.925	0.906528	0.906136	0.956519	0.982327	0.617908	0.906528
s000026498	10928.5	0.992794	0.990667	0.995486	0.994205	0.997163	0.995882	0.625404	0.995486	0.845629	0.834765	0.119132	0.83122	1.00542	1.22638	1.30709	1.15559	1.21301	1.22638	0.938035	0.130977	1.15909	1.14608	0.409298	0.439836	0.721707	1.22638	0.978107	0.951244	0.936657	0.936145	0.988908	0.987128	0.662788	0.936657
s000026500	31620.5	0.958353	0.954131	0.930518	0.920872	0.974298	0.971799	0.847824	0.930518	0.752313	0.787188	0.601336	0.790796	0.974694	1.23331	1.33731	1.13143	1.23324	1.23331	0.912535	0.211967	1.21545	1.19262	0.460819	0.501983	0.939829	1.23331	0.894899	0.885978	0.882246	0.878202	0.932424	0.929523	0.762953	0.882246
s000026504	29574.5	0.977306	0.978346	0.969972	0.969972	1.00144	1.00144	0.53396	0.969972	0.683541	0.695923	0.350742	0.695887	0.987125	1.22385	1.32557	1.17443	1.20427	1.22385	0.821518	0.0542464	1.1871	1.15677	0.30715	0.325788	0.637366	1.22385	0.938819	0.874768	0.901968	0.90028	0.981935	0.955289	0.585639	0.901968
s000026518	19203.6	0.93465	0.934754	0.93754	0.934685	0.997615	0.976681	0.51452	0.93754	0.891504	0.879857	0.365711	0.878258	1.00639	1.22458	1.32453	1.16656	1.23579	1.22458	0.924486	0.0746274	1.14733	1.13078	0.193902	0.200778	0.817303	1.22458	0.924684	0.907692	0.873377	0.873122	0.965047	0.956909	0.67962	0.873377
s000026519	31175.2	0.992653	0.984875	0.994658	0.99383	0.995567	0.992081	0.629071	0.994658	0.716544	0.733897	0.442401	0.734862	1.04704	1.24726	1.33557	1.17625	1.19688	1.24726	0.902337	0.122741	1.21429	1.19674	0.294214	0.311047	0.754043	1.24726	0.939644	0.928374	0.939852	0.939768	0.952895	0.987062	0.6898	0.939852
s000026526	48951.3	0.900562	0.903044	0.90682	0.894638	0.977864	0.929189	0.550674	0.90682	0.780829	0.790989	0.48763	0.791122	0.967515	1.17794	1.27355	1.09844	1.22412	1.17794	0.86965	0.0957651	1.17604	1.10357	0.303598	0.32312	0.754378	1.17794	0.884899	0.881428	0.884443	0.88218	0.907202	0.891885	0.722683	0.884443
s000026529	33414.6	0.998005	0.992027	0.996726	0.996726	0.998432	0.971767	0.558535	0.996726	0.780568	0.792099	0.549608	0.793454	1.00306	1.20552	1.30904	1.13422	1.18778	1.20552	0.836036	0.0228871	1.16859	1.15489	0.216851	0.340298	0.707282	1.20552	0.913837	0.875722	0.894646	0.894645	0.92814	0.94724	0.640965	0.894646
s000026548	12806.1	0.968329	0.972097	0.961789	0.950662	0.992738	0.981624	0.590405	0.961789	0.905866	0.900829	0.212092	0.897428	0.891986	1.1409	1.22581	1.09077	1.16523	1.1409	0.920824	0.175316	1.12482	1.07259	0.22681	0.264385	0.736639	1.1409	0.8491	0.818864	0.834389	0.833355	0.945177	0.914321	0.493139	0.834389
s000026555	45505.7	0.940025	0.938262	0.913726	0.908342	0.981711	0.968917	0.698495	0.913726	0.723958	0.745955	0.521071	0.748185	0.995833	1.17458	1.27918	1.09947	1.20538	1.17458	0.841895	0.136832	1.1971	1.16059	0.29177	0.308564	0.818462	1.17458	0.900047	0.874945	0.879326	0.874236	0.96512	0.923109	0.689789	0.879326
s000026583	15493.5	0.979085	0.990428	0.990751	0.989847	0.998916	0.990751	0.868393	0.990751	0.981765	0.967846	0.438147	0.966889	1.04945	1.2993	1.42475	1.20862	1.36915	1.2993	0.993467	0.273578	1.22575	1.20432	0.768386	0.880104	1.01217	1.2993	0.972747	0.960971	0.97118	0.971162	0.993308	0.978593	0.846483	0.97118
s000026598	20750.5	1.00675	1.00067	1.00744	1.00695	1.00818	0.985992	0.616595	1.00744	0.667888	0.688532	0.60785	0.691333	1.06268	1.24131	1.31435	1.16074	1.19705	1.24131	0.834019	0.112588	1.23325	1.21495	0.17237	0.177522	0.746602	1.24131	0.979785	0.960263	0.961407	0.960989	0.995642	0.976104	0.702555	0.961407
s000026607	31254.6	1.00374	1.00456	1.0011	1.00062	1.0066	1.0066	0.737999	1.0011	0.676235	0.636368	0.590909	0.639872	1.05468	1.3312	1.43297	1.23558	1.28174	1.3312	0.844871	0.110428	1.23935	1.20996	0.198907	0.206188	0.766836	1.3312	0.959905	0.837521	0.954196	0.954136	0.96311	0.994132	0.722822	0.954196
s000026608	16858	0.916713	0.890035	0.995959	0.99234	1.00304	0.931677	0.72102	0.995959	0.91896	0.897547	0.477581	0.896304	0.928367	1.25754	1.36884	1.18753	1.30368	1.25754	1.02736	0.318864	1.2059	1.2125	0.366782	0.397948	0.795468	1.25754	0.909786	0.829914	0.901512	0.900142	0.980955	0.908748	0.708888	0.901512
s000026612	22403.3	0.987199	0.992031	0.987456	0.987255	1.00066	0.985304	0.580626	0.987456	0.8973	0.885477	0.216077	0.883085	1.04331	1.38278	1.35943	1.23397	1.25011	1.38278	1.01203	0.52945	1.20579	1.15927	0.547612	0.600434	0.852781	1.38278	0.964605	0.956565	0.926728	0.926699	0.986892	0.982007	0.673758	0.926728
s000026618	19254.7	0.988176	0.99903	0.959975	0.959923	0.989405	0.986185	0.644856	0.959975	0.704969	0.713667	0.626172	0.715839	1.0289	1.17574	1.28489	1.121	1.16786	1.17574	0.713106	0.122288	1.2095	1.19236	0.213532	0.317165	0.817848	1.17574	0.938267	0.891315	0.919118	0.919104	0.950903	0.978017	0.747713	0.919118
s000026630	18190.5	0.975476	0.977675	0.957967	0.954916	0.998318	0.993388	0.591874	0.957967	0.839982	0.832721	0.386288	0.832026	1.01079	1.20267	1.30301	1.14008	1.21987	1.20267	0.939596	0.213958	1.20129	1.17848	0.332157	0.353169	0.732606	1.20267	0.914262	0.891675	0.880449	0.880007	0.92793	0.964775	0.63409	0.880449
s000026635	24166.3	0.998454	0.996127	0.998692	0.998568	0.998858	0.970803	0.64238	0.998692	0.66846	0.723906	0.690984	0.727883	1.07127	1.21235	1.32134	1.15996	1.22178	1.21235	0.819061	0.0555489	1.22993	1.22148	0.236143	0.247298	0.791687	1.21235	0.932801	0.891492	0.917199	0.917014	0.939225	0.975466	0.756144	0.917199
s000026649	27108.3	0.98373	0.986036	0.983515	0.983405	0.999083	0.999083	0.381798	0.983515	0.709423	0.719898	0.170615	0.717344	1.01069	1.32418	1.4225	1.23497	1.31828	1.32418	0.878995	0.108696	1.20078	1.14861	0.418266	0.45055	0.603008	1.32418	0.904402	0.844226	0.884623	0.883695	0.989725	0.962169	0.565661	0.884623
s000026652	65679.9	0.961897	0.959244	0.967699	0.962961	0.983761	0.969475	0.655252	0.967699	0.646938	0.685705	0.540721	0.689126	0.992843	1.19512	1.30101	1.14212	1.19506	1.19512	0.777664	0.0813875	1.17423	1.17431	0.446291	0.48486	0.759844	1.19512	0.937838	0.918205	0.933362	0.927962	0.960072	0.945109	0.686878	0.933362
s000026659	43557.9	0.985304	0.992301	0.980014	0.978468	0.993667	0.992105	0.545009	0.980014	0.851934	0.851388	0.339532	0.850443	1.02761	1.24411	1.34581	1.17694	1.27184	1.24411	0.940158	0.0435639	1.17544	1.15196	0.264771	0.278795	0.745567	1.24411	0.921806	0.902282	0.852532	0.851777	0.960203	0.943041	0.634776	0.852532
s000026660	45568.3	0.999293	1.00116	1	0.999591	1.00164	0.981224	0.431526	1	0.79724	0.800478	0.289514	0.797768	1.01227	1.20548	1.31308	1.14764	1.19066	1.20548	0.928727	0.0545122	1.16803	1.15017	0.285314	0.223805	0.562057	1.20548	0.927627	0.894688	0.880589	0.880375	0.956065	0.95042	0.410279	0.880589
s000026661	41195.8	0.990479	0.994479	0.975957	0.97569	0.993847	0.991735	0.580515	0.975957	0.752564	0.712783	0.575252	0.715472	1.04637	1.27334	1.37784	1.19583	1.25821	1.27334	0.883598	0.0644675	1.17941	1.16099	0.381273	0.525735	0.732171	1.27334	0.835258	0.821959	0.799176	0.799128	0.856763	0.946545	0.594433	0.799176
s000026662	35172.6	0.998111	0.9975	0.999974	0.999519	0.999955	0.987132	0.795965	0.999974	0.767672	0.782279	0.621973	0.785013	1.00228	1.24455	1.34664	1.15543	1.23718	1.24455	0.81026	0.0372376	1.17582	1.15563	0.302975	0.323617	0.902289	1.24455	0.925016	0.902923	0.921577	0.921542	0.930915	0.969721	0.796071	0.921577
s000027201	17544.8	0.977237	0.968973	0.979413	0.976069	0.992332	0.940541	0.732739	0.979413	0.738909	0.774221	0.732053	0.777698	1.05779	1.2326	1.34445	1.16198	1.22356	1.2326	0.812318	0.0595337	1.19911	1.18716	0.234009	0.245927	0.840666	1.2326	0.913944	0.878705	0.910572	0.910182	0.933218	0.956466	0.689001	0.910572
s000027204	20128.4	0.995553	0.993479	0.99843	0.997047	0.999275	0.959182	0.744581	0.99843	0.73812	0.760247	0.717224	0.764071	1.05015	1.2907	1.37341	1.20541	1.24246	1.2907	0.866348	0.145721	1.25268	1.23365	0.23419	0.244299	0.893805	1.2907	0.962737	0.876069	0.957198	0.956835	0.97593	0.962281	0.760402	0.957198
s000027206	12217.8	0.991003	0.992579	0.980138	0.980138	0.997954	0.986741	0.651908	0.980138	0.711497	0.722178	0.584832	0.72355	1.0109	1.23551	1.33667	1.17518	1.23678	1.23551	0.804732	0.309147	1.23434	1.23825	0.524237	0.576011	0.766757	1.23551	0.919698	0.869654	0.913614	0.913609	0.961674	0.952983	0.684695	0.913614
s000027237	42558.5	0.994878	0.993397	0.990366	0.990366	0.99711	0.994282	0.372464	0.990366	0.667665	0.677238	0.223473	0.675163	1.03594	1.18489	1.29261	1.12866	1.19825	1.18489	0.824457	0.0757097	1.16226	1.14	0.385782	0.413656	0.554506	1.18489	0.984007	0.747154	0.816105	0.815939	0.997873	0.979878	0.587243	0.816105
s000027243	25766.3	0.929852	0.942126	0.936149	0.936149	1.00019	0.999979	0.507476	0.936149	0.84348	0.83097	0.270621	0.828827	0.985219	1.21958	1.31449	1.15501	1.23261	1.21958	0.895279	0.0505904	1.15558	1.12142	0.238741	0.248942	0.710733	1.21958	0.910851	0.866842	0.809593	0.809567	0.959457	0.94091	0.604092	0.809593
s000027257	32041.8	1.00394	1.00845	0.998084	0.998084	1.00514	1.00388	0.664541	0.998084	0.927736	0.905172	0.256721	0.902525	0.989174	1.20613	1.30488	1.13713	1.20459	1.20613	0.94336	0.0688424	1.14707	1.12018	0.318119	0.284839	0.843992	1.20613	0.934305	0.909554	0.87286	0.872788	0.974969	0.95958	0.690049	0.87286
s000027267	45927.4	0.992018	0.990483	0.992751	0.992751	0.99784	0.989882	0.513537	0.992751	0.782318	0.782268	0.147899	0.778673	0.990284	1.18233	1.28454	1.13009	1.15825	1.18233	0.940806	0.050154	1.1722	1.16376	0.240447	0.164285	0.612786	1.18233	0.947088	0.839714	0.930942	0.93085	0.981993	0.972533	0.52637	0.930942
s000027275	66724.2	0.988938	0.994139	0.976219	0.974593	0.989734	0.991233	0.538841	0.976219	0.745566	0.767478	0.552071	0.769458	1.06207	1.20211	1.30858	1.12751	1.23829	1.20211	0.860232	0.0823535	1.19109	1.17086	0.257037	0.313112	0.694869	1.20211	0.907556	0.899742	0.912459	0.912319	0.962138	0.959552	0.404801	0.912459
s000027323	54958.7	0.977596	0.988218	0.991126	0.988533	0.996066	0.992424	0.44781	0.991126	0.848844	0.844619	0.211797	0.842378	1.02465	1.27075	1.36861	1.19854	1.34225	1.27075	0.932026	0.0892032	1.18685	1.14287	0.268788	0.282345	0.771445	1.27075	0.930559	0.897345	0.861855	0.861683	0.959307	0.963308	0.610504	0.861855
s000027353	35974.9	0.970298	0.974683	0.984509	0.984426	0.994127	0.989198	0.549069	0.984509	0.789907	0.782173	0.169931	0.778934	1.00024	1.21637	1.31781	1.1596	1.19336	1.21637	0.967242	0.100992	1.18879	1.18315	0.315817	0.334354	0.66484	1.21637	0.936164	0.778077	0.910275	0.90948	0.986109	0.967748	0.59584	0.910275
s000027363	36850.8	0.87899	0.889661	0.897947	0.88541	0.984467	0.97335	0.588005	0.897947	0.710675	0.724371	0.359541	0.724345	0.949102	1.22619	1.31926	1.15989	1.22629	1.22619	0.861909	0.104622	1.1919	1.15138	0.383415	0.411678	0.755682	1.22619	0.877826	0.83983	0.874314	0.867028	0.940144	0.938182	0.679042	0.874314
s000027364	45767.7	0.989623	0.995501	0.949136	0.948371	1.00045	0.988982	0.599309	0.949136	0.832208	0.815832	0.12084	0.812984	1.03978	1.37623	1.469	1.29814	1.2045	1.37623	0.88236	0.276649	1.20833	1.16681	0.548861	0.598913	0.58015	1.37623	0.984701	0.964069	0.949299	0.949291	0.990343	0.989413	0.659034	0.949299
s000027371	61455.9	0.993305	0.998756	0.992101	0.992016	0.995984	0.973936	0.577665	0.992101	0.71712	0.747765	0.68012	0.751449	1.00605	1.18474	1.28672	1.10677	1.17648	1.18474	0.790174	0.0880521	1.17597	1.14311	0.241738	0.322177	0.768241	1.18474	0.86579	0.826838	0.838125	0.837865	0.87848	0.964416	0.546397	0.838125
s000027373	10556.2	0.99815	0.99815	0.99875	0.998655	1.00064	0.995188	0.651464	0.99875	0.746816	0.766314	0.541059	0.768281	1.02541	1.24251	1.33848	1.17898	1.20895	1.24251	0.875349	0.0231522	1.20315	1.17208	0.227742	0.212641	0.805068	1.24251	0.946915	0.883947	0.91716	0.917144	0.998599	0.934535	0.674478	0.91716
s000027574	16026.1	0.991084	0.996435	0.9971	0.996476	0.999139	0.996622	0.688927	0.9971	0.632365	0.689311	0.680609	0.693392	1.05575	1.20003	1.30648	1.14738	1.16117	1.20003	0.701383	0.039567	1.20451	1.17768	0.295533	0.282102	0.802075	1.20003	0.90992	0.872997	0.893404	0.893401	0.915994	0.970179	0.689923	0.893404
s000027589	24826.8	0.886593	0.879584	0.888056	0.864594	0.980698	0.937774	0.693884	0.888056	0.641301	0.67716	0.64626	0.680963	0.941246	1.13003	1.23112	1.04859	1.15977	1.13003	0.761046	0.148138	1.1553	1.12852	0.327239	0.351479	0.826725	1.13003	0.838043	0.80489	0.815783	0.813627	0.87761	0.889816	0.637312	0.815783
s000027601	10015.3	0.994416	1.00031	1.00147	1.00122	1.00363	1.00324	0.621718	1.00147	0.870831	0.861379	0.0736425	0.858371	1.02414	1.32813	1.44904	1.25769	1.34094	1.32813	1.05612	0.120585	1.21814	1.20567	0.451548	0.490577	0.72744	1.32813	0.977017	0.964358	0.955001	0.954914	0.998571	0.992377	0.621486	0.955001
s000027602	19488.6	0.996699	0.999701	0.98984	0.98984	0.999179	0.991243	0.672415	0.98984	0.705539	0.738477	0.505855	0.740221	0.94489	1.13949	1.2372	1.06668	1.14899	1.13949	0.816221	0.0437077	1.17868	1.16833	0.283995	0.302363	0.663769	1.13949	0.894984	0.874943	0.788544	0.788544	0.995894	0.887395	0.672564	0.788544
s000027603	18020.5	0.974067	0.981489	0.9771	0.9734	0.995372	0.987681	0.584071	0.9771	0.784158	0.789649	0.335263	0.788616	1.03642	1.25796	1.3394	1.17493	1.22894	1.25796	0.947463	0.167381	1.21545	1.1983	0.35718	0.380073	0.716671	1.25796	0.973421	0.933877	0.951128	0.951036	0.990344	0.976696	0.674936	0.951128
s000027604	20462	0.977973	0.98969	0.987141	0.986049	0.998576	0.988623	0.610581	0.987141	0.809804	0.818412	0.550257	0.819458	1.03335	1.29133	1.39107	1.21297	1.26516	1.29133	0.91882	0.158692	1.19086	1.13935	0.248701	0.260141	0.779578	1.29133	0.898171	0.894562	0.884807	0.884711	0.925177	0.960482	0.640626	0.884807
s000027605	17295.8	0.98849	0.996917	0.987897	0.987897	0.997687	0.993767	0.545655	0.987897	0.867716	0.870749	0.369794	0.870118	1.03417	1.27317	1.37511	1.19099	1.25651	1.27317	0.958512	0.10401	1.17992	1.15241	0.321063	0.341915	0.723259	1.27317	0.922772	0.875129	0.883386	0.88327	0.953307	0.96295	0.620218	0.883386
s000027641	39996	0.994227	0.990802	0.994439	0.994402	0.994639	0.994014	0.448845	0.994439	0.819738	0.816371	0.18005	0.813804	1.00918	1.2021	1.30814	1.14849	1.16123	1.2021	0.968677	0.0461263	1.1645	1.14023	0.344317	0.20208	0.556133	1.2021	0.973336	0.866555	0.928528	0.928213	0.99103	0.969427	0.50886	0.928528
s000027643	45940.9	0.990065	0.997254	0.998825	0.997823	0.998672	0.997318	0.617494	0.998825	0.791846	0.79857	0.295626	0.797482	0.997159	1.1813	1.28215	1.12005	1.15208	1.1813	0.894828	0.0333194	1.15694	1.13182	0.318682	0.342941	0.73585	1.1813	0.932591	0.837339	0.802385	0.802347	0.95755	0.976227	0.647612	0.802385
s000027648	17909.8	0.967779	0.967891	0.963796	0.958734	0.983339	0.940401	0.659148	0.963796	0.615823	0.687244	0.658459	0.690734	1.0467	1.21404	1.32436	1.15336	1.21539	1.21404	0.790414	0.0428701	1.22563	1.20925	0.288653	0.304683	0.73272	1.21404	0.93716	0.921585	0.926351	0.925622	0.969656	0.929317	0.708876	0.926351
s000027651	24408.5	0.989601	0.997805	0.993729	0.993626	0.999628	0.996375	0.317776	0.993729	1.02377	0.975672	0.139143	0.971883	1.00202	1.1898	1.20445	1.07648	1.0962	1.1898	0.975503	0.0709221	1.0695	1.05335	0.365676	0.167894	0.376511	1.1898	0.948971	0.929461	0.932862	0.932817	0.965836	0.944057	0.712471	0.932862
s000027659	24875.8	0.982979	0.987411	0.914569	0.914475	0.991813	0.981461	0.787602	0.914569	0.713288	0.744462	0.678777	0.748579	0.966934	1.21066	1.32357	1.14312	1.19498	1.21066	0.938302	0.137915	1.26693	1.26488	0.418124	0.460724	0.857204	1.21066	0.775907	0.765922	0.744873	0.744526	0.906254	0.86179	0.691815	0.744873
s000027665	21498.9	0.679945	0.654688	0.765151	0.681038	0.928973	0.888692	0.51375	0.765151	0.590521	0.624659	0.487215	0.62673	0.678594	0.98703	1.05705	0.918943	1.02716	0.98703	0.690031	0.0760697	1.05518	0.994093	0.427058	0.464775	0.626926	0.98703	0.677064	0.679287	0.693287	0.687353	0.751284	0.730282	0.537955	0.693287
s000027713	19387.5	0.986863	0.99086	0.957428	0.957428	0.99868	0.996319	0.594153	0.957428	0.794411	0.786534	0.39735	0.786007	1.02459	1.22787	1.33607	1.14031	1.25012	1.22787	0.90774	0.18852	1.19421	1.16119	0.324563	0.345975	0.738419	1.22787	0.957129	0.935069	0.883955	0.883947	0.972056	0.969407	0.653572	0.883955
s000027731	12542.5	1.00158	0.997752	1.00158	1.00158	1.00198	1.00083	0.568684	1.00158	0.785798	0.794493	0.344895	0.793899	1.04994	1.22768	1.33423	1.17245	1.24676	1.22768	0.888853	0.0583416	1.16979	1.14808	0.168636	0.173862	0.717402	1.22768	0.933129	0.909524	0.903152	0.903125	0.943859	0.984527	0.672615	0.903152
s000027736	64011.2	0.983585	0.993657	0.97315	0.972682	1.00003	0.988361	0.732433	0.97315	0.630083	0.663506	0.608472	0.667518	1.02673	1.21114	1.31381	1.14471	1.17632	1.21114	0.741107	0.0697476	1.19477	1.16711	0.246142	0.257825	0.813702	1.21114	0.891626	0.885829	0.897437	0.897384	0.949502	0.95187	0.712917	0.897437
s000027752	18935.6	0.998405	1.00131	0.983389	0.983389	0.998775	0.982668	0.582601	0.983389	0.837048	0.837525	0.567958	0.838549	1.02208	1.16652	1.27384	1.11185	1.21028	1.16652	0.869756	0.0341914	1.17453	1.1314	0.306788	0.327469	0.861824	1.16652	0.908312	0.887408	0.826721	0.826713	0.969137	0.926246	0.696838	0.826721
s000027761	25986.4	0.954385	0.959888	0.970188	0.96813	0.991834	0.983182	0.533079	0.970188	0.703854	0.715432	0.485487	0.716361	0.983079	1.21819	1.31715	1.14949	1.22292	1.21819	0.810739	0.0785038	1.16012	1.11932	0.255556	0.268171	0.659911	1.21819	0.847595	0.834077	0.858658	0.855031	0.909453	0.958217	0.597934	0.858658
s000027773	56383.8	0.938274	0.944233	0.929929	0.920722	0.962758	0.955752	0.617745	0.929929	0.498362	0.550283	0.459587	0.554955	0.810547	1.09446	1.16934	0.954005	1.07972	1.09446	0.645945	0.107799	1.1044	1.07871	0.239689	0.252933	0.545255	1.09446	0.856274	0.821638	0.82908	0.825426	0.871917	0.892601	0.546885	0.82908
s000027785	15320.5	0.994338	0.994354	0.990144	0.989263	0.997781	0.996976	0.604429	0.990144	0.875486	0.860791	0.457028	0.860303	1.01821	1.26741	1.38053	1.18226	1.32726	1.26741	0.885512	0.0735661	1.22787	1.19067	0.331494	0.351654	0.903294	1.26741	0.951917	0.952291	0.901197	0.901072	0.994114	0.954556	0.731761	0.901197
s000027803	45327.1	0.979428	0.974205	0.995348	0.995348	1.00234	0.999672	0.534117	0.995348	0.59476	0.630458	0.454869	0.632589	1.03169	1.20149	1.29395	1.14882	1.11033	1.20149	0.766597	0.109124	1.20003	1.17759	0.355905	0.226836	0.628944	1.20149	0.853429	0.811154	0.941888	0.939611	0.952951	0.99143	0.572324	0.941888
s000027804	20229.6	0.96636	0.9672	0.954875	0.954702	1.00068	0.994454	0.567753	0.954875	0.77143	0.782678	0.366012	0.782159	0.978923	1.2151	1.30865	1.14136	1.20686	1.2151	0.882672	0.0653678	1.18097	1.1397	0.166081	0.171144	0.727822	1.2151	0.92167	0.898887	0.878689	0.875465	0.973974	0.943642	0.61137	0.878689
s000027809	13080.6	0.998181	0.997645	0.976775	0.976775	0.998181	0.991632	0.507403	0.976775	0.539536	0.588594	0.530064	0.592298	1.0349	1.18212	1.28905	1.12243	1.18619	1.18212	0.652903	0.119165	1.17558	1.15374	0.213872	0.22202	0.594401	1.18212	0.967048	0.941507	0.953193	0.95319	0.977538	0.987646	0.759958	0.953193
s000027818	34861.9	0.994206	0.9945	0.999687	0.999687	1.00082	0.978348	0.643595	0.999687	0.727181	0.747663	0.651897	0.750394	1.03171	1.19999	1.30622	1.1489	1.20261	1.19999	0.782078	0.0323244	1.20614	1.17186	0.136525	0.164834	0.799822	1.19999	0.955479	0.917969	0.952818	0.952751	0.997537	0.941685	0.721694	0.952818
s000027833	16840.2	0.98845	0.997179	0.983482	0.983393	0.995725	0.995517	0.444545	0.983482	0.782487	0.783776	0.140501	0.780713	1.0375	1.21813	1.31968	1.15377	1.22668	1.21813	0.901538	0.0340252	1.15581	1.12046	0.130442	0.133333	0.613251	1.21813	0.938997	0.887361	0.905611	0.905527	0.990657	0.950801	0.553862	0.905611
s000027840	24497.9	0.994583	0.997461	0.996087	0.995093	1.00191	0.985615	0.702894	0.996087	0.548094	0.617882	0.639205	0.621896	1.03989	1.25499	1.35782	1.16653	1.22937	1.25499	0.669612	0.0303692	1.22811	1.19207	0.152628	0.185621	0.842896	1.25499	0.926477	0.900799	0.915981	0.915613	0.952485	0.960406	0.623841	0.915981
s000027855	15703.1	0.979765	0.977425	0.973126	0.972649	0.997262	0.993313	0.756306	0.973126	0.9573	0.936693	0.291588	0.934649	1.00376	1.21167	1.31515	1.14389	1.21191	1.21167	0.885925	0.0678769	1.12691	1.11225	0.152376	0.157084	0.900474	1.21167	0.954073	0.938485	0.928954	0.928954	0.991871	0.976275	0.77203	0.928954
s000027858	22066.7	0.988961	0.989459	0.991453	0.991166	0.998432	0.992329	0.781907	0.991453	0.666558	0.727836	0.722065	0.731179	1.07142	1.22458	1.33845	1.17688	1.22853	1.22458	0.730647	0.381252	1.22035	1.18996	0.392165	0.365874	0.959928	1.22458	0.958818	0.950117	0.940977	0.940972	0.975075	0.964661	0.754544	0.940977
s000027868	66481	0.996197	0.997709	0.998042	0.997546	1.00121	0.985597	0.620689	0.998042	0.848654	0.855263	0.4518	0.855053	1.04663	1.27845	1.38591	1.20322	1.25216	1.27845	0.96352	0.0743666	1.1932	1.16441	0.272438	0.287011	0.773135	1.27845	0.935583	0.878756	0.9256	0.924879	0.957455	0.962265	0.606183	0.9256
s000027878	11486.6	0.993395	0.995745	0.996559	0.996152	0.998503	0.99657	0.671295	0.996559	0.867535	0.862274	0.269287	0.860628	1.05593	1.2293	1.33539	1.16126	1.22469	1.2293	0.860551	0.0185757	1.14956	1.13626	0.293134	0.308936	0.817903	1.2293	0.986659	0.910401	0.933381	0.933212	0.994209	0.992434	0.791155	0.933381
s000027879	26438.7	0.994623	0.996751	0.992385	0.992385	0.998358	0.997832	0.699221	0.992385	0.726651	0.748787	0.63602	0.751914	1.01412	1.23879	1.34175	1.17838	1.22467	1.23879	0.826985	0.0629619	1.17017	1.18292	0.246086	0.257476	0.853427	1.23879	0.933318	0.92083	0.882509	0.882492	0.961192	0.97031	0.74654	0.882509
s000027888	12926.2	0.980799	0.992558	0.969324	0.969324	0.987297	0.987003	0.506221	0.969324	0.753407	0.768035	0.393057	0.76805	1.02335	1.18695	1.29241	1.12762	1.22033	1.18695	0.892101	0.0445218	1.19303	1.16521	0.297633	0.314088	0.742299	1.18695	0.940981	0.932058	0.881302	0.881297	0.994564	0.95826	0.739312	0.881302
s000027889	14688.6	0.988794	0.998666	0.969573	0.968484	0.989747	0.98219	0.483674	0.969573	0.718041	0.734009	0.372937	0.733849	1.03962	1.21051	1.31723	1.14991	1.2307	1.21051	0.871493	0.0892037	1.19541	1.1669	0.309439	0.327423	0.696226	1.21051	0.969594	0.955162	0.89425	0.894154	0.998289	0.972076	0.729908	0.89425
s000027898	16380.6	0.972986	0.976741	0.965447	0.964287	0.99768	0.996826	0.572787	0.965447	0.788031	0.74599	0.448084	0.747243	1.04691	1.24308	1.33388	1.17003	1.20249	1.24308	0.959846	0.446481	1.19805	1.18361	0.180591	0.186267	0.685655	1.24308	0.936011	0.918113	0.92417	0.922921	0.949214	0.990707	0.679513	0.92417
s000027901	26508.6	0.99552	0.994907	0.996567	0.996492	0.996718	0.994643	0.459686	0.996567	0.846797	0.836074	0.0915108	0.832478	1.02547	1.24924	1.35818	1.18594	1.26218	1.24924	0.995804	0.0321508	1.17187	1.15321	0.171718	0.176899	0.643161	1.24924	0.966856	0.854167	0.922247	0.922221	0.989349	0.975453	0.530572	0.922247
s000027903	57473	0.990666	0.998478	0.994378	0.994331	0.99762	0.993003	0.441486	0.994378	0.616549	0.662161	0.615991	0.665878	0.906094	1.10274	1.19927	1.05319	1.10254	1.10274	0.688749	0.0499547	1.1293	1.10096	0.245996	0.594598	0.473285	1.10274	0.533982	0.527956	0.484279	0.484086	0.552199	0.958333	0.367642	0.484279
s000027909	8203.9	0.98942	0.98625	0.987307	0.987307	1.00027	0.988201	0.665488	0.987307	0.652384	0.671267	0.597397	0.674584	1.02499	1.26085	1.33382	1.17282	1.2158	1.26085	0.770399	0.093726	1.20764	1.18148	0.192541	0.198998	0.793131	1.26085	0.970974	0.954183	0.95223	0.95222	0.987912	0.985235	0.728574	0.95223
s000028077	64796.3	0.994432	0.994885	0.995713	0.99488	0.998346	0.993937	0.505775	0.995713	0.758033	0.769532	0.410453	0.769653	1.00761	1.21295	1.31757	1.15873	1.197	1.21295	0.892086	0.0309508	1.1734	1.12909	0.269486	0.28602	0.643117	1.21295	0.945456	0.861135	0.844951	0.844547	0.962422	0.961388	0.490158	0.844951
s000028084	43959.8	1.00288	1.00374	1.00324	1.00324	1.00431	0.998438	0.590062	1.00324	0.72169	0.749757	0.620525	0.75303	1.02584	1.19244	1.2986	1.14474	1.19598	1.19244	0.834331	0.057545	1.19132	1.16708	0.162678	0.257094	0.709887	1.19244	0.946838	0.902771	0.914028	0.91398	0.963687	0.977761	0.60918	0.914028
s000028089	41063.5	0.948535	0.953022	0.947343	0.947343	0.995894	0.994189	0.527248	0.947343	0.789768	0.80392	0.634971	0.806684	1.02158	1.16354	1.26204	1.11688	1.14689	1.16354	0.830861	0.0288201	1.16337	1.12523	0.159787	0.222411	0.792787	1.16354	0.891105	0.891764	0.831923	0.829351	0.943946	0.906676	0.602117	0.831923
s000028118	43201.5	0.7798	0.784418	0.784773	0.784627	0.99678	0.991928	0.458851	0.784773	0.732076	0.720407	0.309447	0.71843	0.850358	1.13259	1.20224	1.02305	1.13644	1.13259	0.880121	0.253677	1.14866	1.11506	0.265096	0.276201	0.659069	1.13259	0.900962	0.902934	0.862835	0.859088	0.969792	0.940091	0.746799	0.862835
s000028121	67473.6	0.983687	0.994206	0.977785	0.97674	0.991558	0.989503	0.44848	0.977785	0.814037	0.823042	0.393245	0.823217	0.96816	1.19579	1.30799	1.142	1.22501	1.19579	0.923022	0.0577243	1.1434	1.12341	0.178196	0.341919	0.645458	1.19579	0.777877	0.762202	0.71795	0.717447	0.815875	0.919074	0.413094	0.71795
s000028127	36610.6	0.954967	0.962861	0.947105	0.94482	1.00052	0.995953	0.479943	0.947105	0.806356	0.79028	0.305559	0.788412	0.910183	1.14768	1.23714	1.05499	1.18111	1.14768	0.857493	0.127423	1.11744	1.12077	0.25453	0.267007	0.498376	1.14768	0.943359	0.926119	0.823452	0.823143	0.976289	0.965475	0.792419	0.823452
s000028135	27450.7	0.994954	0.997003	0.931346	0.930964	0.996481	0.995789	0.563496	0.931346	0.712729	0.748068	0.467248	0.749555	1.01399	1.1454	1.24744	1.06025	1.165	1.1454	0.818999	0.329495	1.16544	1.14494	0.324297	0.342556	0.642615	1.1454	0.982155	0.957794	0.922571	0.922568	0.99623	0.989081	0.781555	0.922571
s000028147	24627.8	0.997451	0.999227	0.978187	0.977741	0.999505	0.997014	0.573266	0.978187	0.886866	0.879171	0.345458	0.877753	0.998048	1.18186	1.28473	1.09989	1.17109	1.18186	0.974286	0.130731	1.15528	1.13663	0.451032	0.497954	0.852851	1.18186	0.973747	0.948722	0.852456	0.85199	0.979758	0.978418	0.790717	0.852456
s000028154	39083.6	1.00127	1.00497	0.992855	0.992561	1.0059	1.00315	0.530141	0.992855	0.858852	0.855971	0.296276	0.853995	1.03898	1.19929	1.29834	1.14421	1.18332	1.19929	0.901848	0.049004	1.14143	1.09027	0.254474	0.171301	0.644171	1.19929	0.9513	0.917195	0.881871	0.881676	0.971962	0.930947	0.571465	0.881871
s000028164	22635.6	0.986261	0.987453	0.974509	0.974509	0.997084	0.993907	0.490025	0.974509	0.744649	0.756645	0.375759	0.756379	1.02097	1.20154	1.30479	1.14224	1.18916	1.20154	0.85774	0.0727879	1.15934	1.11202	0.229306	0.199139	0.614388	1.20154	0.967493	0.949625	0.927157	0.926226	0.98321	0.96974	0.553151	0.927157
s000028172	36755.9	0.996527	0.988773	0.997724	0.997438	0.998721	0.980366	0.731456	0.997724	0.852056	0.859742	0.539436	0.860387	1.01041	1.26084	1.37182	1.1853	1.25584	1.26084	0.943487	0.0745774	1.20075	1.18537	0.3493	0.375519	0.847858	1.26084	0.94464	0.925891	0.933278	0.933267	0.995842	0.940558	0.635666	0.933278
s000028175	39248.1	0.99908	0.99971	0.998114	0.998114	1.0031	1.00154	0.630903	0.998114	0.899048	0.877518	0.118601	0.873931	1.01681	1.21936	1.32264	1.16313	1.19411	1.21936	0.956422	0.0817457	1.14778	1.13106	0.188594	0.195243	0.783074	1.21936	0.968697	0.900286	0.922889	0.92285	0.98983	0.976099	0.687338	0.922889
s000028193	29982.5	0.957848	0.963894	0.955038	0.955038	1.00071	0.980375	0.534632	0.955038	0.780503	0.789251	0.397677	0.789688	0.903371	1.11027	1.19111	1.00481	1.109	1.11027	0.856563	0.0838379	1.13286	1.12037	0.161515	0.167468	0.713002	1.11027	0.929613	0.859672	0.871416	0.871316	0.95717	0.93455	0.545064	0.871416
s000028204	27413.2	0.995254	0.999814	1.00078	0.999905	1.00042	0.993371	0.522933	1.00078	0.881062	0.872214	0.30933	0.869762	1.01476	1.19291	1.29843	1.13216	1.17344	1.19291	0.930395	0.0593968	1.14525	1.12412	0.355209	0.382783	0.803779	1.19291	0.963138	0.890708	0.845573	0.845435	0.996338	0.935089	0.695477	0.845573
s000028206	46383.4	1.00317	1.00668	0.993338	0.993338	1.00427	1.00073	0.688949	0.993338	0.819444	0.818689	0.443417	0.818532	1.03593	1.21756	1.32022	1.16033	1.19134	1.21756	0.911054	0.122586	1.18964	1.17169	0.210419	0.217904	0.803942	1.21756	0.971922	0.93502	0.924511	0.92431	0.987173	0.978366	0.732522	0.924511
s000028211	19148.1	0.996352	0.99835	0.975632	0.975632	0.998976	0.992877	0.703908	0.975632	0.750673	0.768787	0.501769	0.769958	0.927508	1.14316	1.23869	1.05577	1.15115	1.14316	0.810668	0.157563	1.13126	1.11271	0.291764	0.311059	0.764977	1.14316	0.954527	0.952512	0.899724	0.89956	0.9814	0.960882	0.738712	0.899724
s000028215	21253.9	0.918964	0.917411	0.922649	0.922649	0.999341	0.977874	0.60744	0.922649	0.734466	0.744908	0.509001	0.745797	0.955839	1.21634	1.3107	1.15331	1.2021	1.21634	0.853298	0.03182	1.18421	1.16801	0.214863	0.199006	0.769839	1.21634	0.938369	0.904015	0.919944	0.919893	0.993896	0.957059	0.683018	0.919944
s000028224	58343.1	0.99467	0.995133	0.993507	0.993507	0.999335	0.991002	0.500909	0.993507	0.667329	0.681732	0.384775	0.681635	0.994824	1.17836	1.28036	1.11703	1.16102	1.17836	0.791022	0.0504445	1.17925	1.15594	0.22981	0.164745	0.591893	1.17836	0.944247	0.894662	0.912625	0.912559	0.967772	0.968116	0.549055	0.912625
s000028227	30628.5	0.99785	1.0014	0.999997	0.999997	1.00223	0.996601	0.56456	0.999997	0.921473	0.890574	0.322395	0.888453	1.02188	1.1834	1.2682	1.11999	1.15264	1.1834	0.944015	0.0151399	1.14628	1.12905	0.277208	0.18223	0.844776	1.1834	0.959193	0.900046	0.899426	0.899401	0.996448	0.944762	0.671638	0.899426
s000028228	39114.7	0.995216	0.997721	0.994918	0.99479	0.997909	0.990009	0.674872	0.994918	0.927968	0.912844	0.473911	0.911842	0.979535	1.22039	1.31887	1.15439	1.23146	1.22039	0.904643	0.114895	1.16648	1.12275	0.188381	0.459217	0.853592	1.22039	0.940866	0.942093	0.88018	0.880132	0.969116	0.945142	0.662946	0.88018
s000028242	25111.1	0.803024	0.838517	0.814895	0.801541	0.905014	0.872386	0.518579	0.814895	0.819941	0.805676	0.319145	0.803766	0.856716	1.10589	1.19051	1.00316	1.1435	1.10589	0.841346	0.0708287	1.09958	1.034	0.344485	0.400871	0.720206	1.10589	0.72255	0.740289	0.729116	0.721631	0.829043	0.790976	0.466961	0.729116
[truncated: 1,599 more rows]
