# Supplementary material for: Genomics-Based Reconstruction and Predictive Profiling of Amino Acid Biosynthesis in the Human Gut Microbiome
Source: Microorganisms. 2022 Mar 30;10(4):740. doi: 10.3390/microorganisms10040740 (PMC9026213; doi:10.3390/microorganisms10040740)
Supplement: Supplementary file 1 [file microorganisms-10-00740-s001.zip › Table_S8.xlsx]

## Sheet: Arg
Table S8. (A) TMM-normalized abundance of arginine biosynthetic pathway genes in WGS metagenomics samples from IBD dataset.
Sample-id	diagnosis	Antibiotics	ArgA	ArgA3	ArgA4	ArgA2	ArgB	ArgC	ArgD	ArgF1	ArgF2	ArgF3	ArgE	ArgG	ArgH	Total TMM	Signature gene TMM	CPI(Arg)		Correlation Signature gene TMM vs. CPI
SRR5935742	UC	No	1285.66	0	96.5755	792.221	1533.14	2182	2663.37	1122.69	392.338	1146.83	3485.77	2559.25	3650.25	20910.1	4845.37	0.97504		0.494116
SRR5935743	CD	Yes	0	0	0	0	0	0	0	0	0	0	0	0	0	0	0	0.35999
SRR5935747	nonIBD	No	2494	163.84	746.38	0	1905.39	2075.3	2445.46	3737.97	0	0	315.543	3003.73	3003.73	19891.3	4520.76	0.938189
SRR5935748	UC	No	1743.38	0	63.4727	245.428	1589.64	1938.03	2663.03	1995.86	83.2198	562.792	684.095	3043.87	2692.65	17305.5	4601.07	0.948674
SRR5935749	nonIBD	No	206.334	0	0	1061.88	1431.81	2361.79	2393.47	28.0025	66.3216	1907.85	2088.39	2445.79	3040.48	17032.1	4755.26	0.965724
SRR5935752	CD	No	192.906	0	0	1182.2	1670.14	2305.59	2637.76	146.485	0	2108.56	2228.22	2983.35	3216.48	18671.7	4943.36	0.990399
SRR5935756	CD	No	623.734	0	29.4856	768.894	1664.8	2219.36	2590.2	779.101	72.58	1544.59	2003.89	3037.02	2827.22	18160.9	4809.56	0.961735
SRR5935757	CD	No	361.212	0	43.3923	1057.83	1672.36	1828.34	632.12	341.275	4.69106	1768.53	813.899	1665.33	2997.59	13186.6	2460.46	0.926066
SRR5935758	UC	No	282.576	0	0	1048.44	1420.8	2350.4	2154.97	200.708	0	1919.93	2302.86	2408.5	2770.3	16859.5	4505.37	0.9655
SRR5935759	CD	No	227.251	0	0	818.84	1439.87	1609.16	2191.55	296.254	0	2024.1	1689.2	2733.45	2629.49	15659.2	3800.71	0.917632
SRR5935760	CD	No	274.138	0	0	1101.54	1445.46	2638.37	2522.07	19.9373	0	2133.29	2350.94	2314.39	3073.67	17873.8	5160.45	0.995511
SRR5935763	CD	No	320.583	0	0	994.706	1336.26	2483.77	2537.7	0	62.9182	2205.13	1731.75	2501.75	3181.86	17356.4	5021.47	0.960415
SRR5935764	nonIBD	No	1351.71	0	49.6041	730.42	1971.76	2610.41	3265.19	1658.02	94.2477	1484.4	1427.36	3144.9	3531.81	21319.8	5875.6	0.995939
SRR5935765	CD	Yes	1173.26	0	228.038	633.632	1585.82	1970.52	2031.45	1918.3	156.667	1249.86	2574.56	2409.19	3180.34	19111.7	4001.98	0.980484
SRR5935771	nonIBD	No	1662.89	0	234	657.191	1976.55	2220.51	3410.42	1876.98	7.46808	1284.51	1406.49	3500.04	3388.02	21625.1	5630.93	0.981249
SRR5935772	nonIBD	No	365.438	0	40.4757	1045.43	1466.38	2244.67	2891.12	292.582	84.4208	1800.59	2151	2275.89	2768.54	17426.5	5135.79	0.933174
SRR5935779	CD	No	1010.51	0	35.8337	1035.59	1816.77	2863.11	2289.77	412.088	0	1920.69	1859.77	2562.11	3328.95	19135.2	5152.89	0.99457
SRR5935780	CD	No	560.568	0	7.37589	1121.14	1624.17	2301.28	2434.04	1075.41	0	1056.23	2236.37	2602.22	3270.47	18289.3	4735.32	0.988466
SRR5935782	UC	Yes	773.444	0	41.853	996.102	1550.24	2417.43	2450.91	525.674	274.556	1625.57	2121.11	2633.39	3080.38	18490.7	4868.34	0.98408
SRR5935783	UC	No	1107.22	0	388.497	320.51	1311.18	2515.52	3477.05	2680.63	0	0	641.021	2049.32	3554.75	18045.7	5992.57	0.976558
SRR5935784	nonIBD	No	1604.7	0	54.3639	733.912	1641.59	2649.27	2837.6	754.298	59.2178	1338.71	1529.95	2710.43	3367.65	19281.7	5486.87	0.978393
SRR5935793	nonIBD	No	569.142	0	0	758.855	1233.14	1043.43	1992	284.571	0	1422.85	0	1992	3414.85	12710.8	3035.42	0.964521
SRR5935794	CD	No	2868.69	304.476	696.501	0	1672.19	2283.08	3904.68	5371.61	0	0	6702.36	2841.45	4517.53	31162.6	6187.77	0.98228
SRR5935795	nonIBD	No	407.275	0	88.0594	1076.28	1812.56	2519.48	2987.91	283.747	14.6766	1752.63	2119.54	2646.68	3656.91	19365.7	5507.38	0.994361
SRR5935797	nonIBD	No	879.313	0	195.403	889.083	1572.99	2789.38	2628.17	569.111	715.663	1765.95	2081.04	2564.66	3211.94	19862.7	5417.55	0.968693
SRR5935799	UC	No	2554.8	0	299.39	246.165	2188.87	2215.49	2797.63	3948.62	0	302.717	1433.75	3529.48	2930.7	22447.6	5013.12	0.967483
SRR5935804	CD	No	1532.57	0	295.082	474.524	1933.98	2804.61	2998.67	1731.94	116.969	836.066	1148.43	2670.36	3156.85	19700	5803.28	0.968111
SRR5935806	CD	No	517.044	0	30.0607	846.509	1338.3	2525.1	2391.63	713.039	152.708	1717.07	2014.07	2318.28	2836.53	17400.3	4916.72	0.936938
SRR5935808	CD	No	213.044	0	16.7093	1220.82	1585.3	2241.14	2291.26	264.216	0	1926.79	2293.35	2613.96	3136.13	17802.7	4532.4	0.989888
SRR5935809	CD	No	590.012	0	0	1121.02	1563.53	3304.07	3215.57	383.508	0	2153.54	3363.07	4130.09	4248.09	24072.5	6519.64	0.958827
SRR5935810	nonIBD	No	190.882	0	21.6464	1036.08	1734.67	2194.16	2784.52	425.057	75.7626	2083.96	2068.22	2960.64	3234.18	18809.8	4978.68	0.976585
SRR5935811	CD	No	390.778	0	66.7182	1034.13	1661.6	2184.23	2470.16	538.511	0	1687.02	3327.97	2719.56	3424.87	19505.5	4654.39	0.989588
SRR5935813	nonIBD	No	882.982	0	111.021	918.26	1581.28	2307.58	2817.04	714.894	77.8187	1648.72	1913.3	2794.21	3180.19	18947.3	5124.62	0.976532
SRR5935815	UC	No	1173.17	0	120.128	861.344	1906.71	2100.96	3432.6	1275.4	30.671	1554	1653.68	2719.5	3509.27	20337.4	5533.56	0.992476
SRR5935817	nonIBD	No	362.415	0	1.04442	986.981	1440.26	2454.4	2535.86	137.864	102.354	1663.77	1956.21	2388.6	2955.72	16985.5	4990.26	0.965364
SRR5935819	CD	No	760.528	0	0	1017.05	1589.7	2234.62	2886.76	249.294	7.22592	2128.03	2361.07	2408.04	2821.72	18464	5121.37	0.998008
SRR5935820	nonIBD	No	888.236	0	51.5218	766.644	1572.44	2046.45	2238.11	671.844	0	1512.68	1331.32	2423.58	2996.51	16499.3	4284.55	0.946168
SRR5935823	CD	No	544.718	0	17.1197	886.334	1661.39	2329.06	2608.42	595.299	79.3732	1894.06	2206.89	2677.68	3046.53	18546.9	4937.48	0.996878
SRR5935824	CD	No	927.231	0	85.6227	791.488	1718.72	2533.18	2355.67	1171.57	0	1534.94	1823.14	3078.24	3088.68	19108.5	4888.85	0.976291
SRR5935828	CD	No	1112.19	0	41.9087	627.018	1671.51	2279.19	2438.76	1283.05	22.5662	1357.2	1333.02	3692.8	2838.51	18697.7	4717.95	0.938256
SRR5935829	CD	No	573.334	0	27.2334	1054.93	1780.2	2359.27	2512.64	848.534	184.9	1727.17	2157.17	2909.67	3196.34	19331.4	4871.9	0.950873
SRR5935830	UC	No	588.595	0	29.8896	994.403	1712.9	2321.04	2694.66	448.344	12.6456	1845.11	2129.06	2802.72	3271.76	18851.1	5015.7	0.996788
SRR5935831	CD	No	2383.65	739.534	385.099	0	1803.74	2317.81	3106.95	3990.78	0	0	2916.65	3368.49	3521.81	24534.5	5424.76	0.996561
SRR5935837	CD	No	1086.02	80.5152	48.6836	672.209	1795.68	2662.62	2857.35	1814.4	0	1282.63	1589.71	3596.97	3007.15	20493.9	5519.98	0.970582
SRR5935838	CD	No	686.85	0	80.1971	1162.86	1795.38	2417.56	2867.69	338.898	40.0986	1913.09	1858.76	2708.59	3197.54	19067.5	5285.25	0.997586
SRR5935839	UC	No	422.447	0	337.958	0	2619.17	3886.52	675.916	3168.36	0	1478.57	0	2112.24	4646.92	19348.1	4562.43	0.978399
SRR5935841	CD	No	608.317	0	70.0826	950.321	1544.62	2030.99	2200.59	517.21	294.347	1627.32	3584.03	2909.83	3572.81	19910.5	4231.59	0.987231
SRR5935843	nonIBD	No	537.592	0	59.379	999.9	1513.1	2159.91	2799.3	426.256	387.024	1732.59	1826.96	2679.48	3089.83	18211.3	4959.21	0.963802
SRR5935844	CD	No	1207.43	0	173.241	645.715	1685.16	2283.63	2724.6	1417.42	36.748	965.948	1396.42	3244.32	3779.8	19560.4	5008.23	0.932427
SRR5935846	CD	No	582.152	0	65.2637	896.723	1726.88	2602.71	2574	612.173	0	1752.98	2245.07	3017.79	3209.67	19285.4	5176.71	0.987843
SRR5935847	CD	Yes	205.912	0	0	920.886	2522.43	2287.92	1755.98	1452.83	0	1630.14	1973.33	4524.35	2671.14	19944.9	4043.89	0.988498
SRR5935848	nonIBD	No	751.163	0	56.9768	860.466	1723.26	2396.51	2830.23	1289.54	87.2094	1395.35	1867.44	2448.84	3225.58	18932.6	5226.75	0.966945
SRR5935850	nonIBD	No	778.955	0	6.78533	875.307	1597.27	2383.01	2666.63	325.696	50.2114	1521.27	2035.6	2453.57	3087.32	17781.6	5049.64	0.964982
SRR5935851	nonIBD	Yes	1047.4	0	142.638	791.275	1891.77	2621.62	3570.11	1106.74	0	1579.43	1840.76	3153.65	3494.1	21239.5	6191.73	0.978467
SRR5935862	CD	No	1333.98	0	72.8509	722.033	2064.92	2723.81	3061.36	1656.95	0	1393.07	1484.54	4524.85	3597.22	22635.6	5785.17	0.992763
SRR5935865	UC	No	339.251	0	92.3516	1140.26	1854.57	2210.78	3270	433.487	0	1913	463.643	2881.75	2902.48	17501.6	5480.78	0.991408
SRR5935868	nonIBD	No	1111.75	213.6	198.159	362.863	2022.77	2146.29	2712.46	2684.16	0	615.065	3752.16	3268.34	3322.38	22410	4858.76	0.953858
SRR5935874	CD	No	1394.25	0	126.75	435.78	1589.81	2021.97	2617.09	1627.23	0	817.238	2409.46	2745.05	3159.1	18943.8	4639.06	0.961803
SRR5935877	CD	Yes	579.177	0	19.5542	899.494	1657.45	2436.83	2355.82	675.086	0	1636.97	2049.47	2852.12	3125.88	18287.8	4792.64	0.974931
SRR5935879	CD	Yes	1881.21	0	61.7387	537.49	2030.11	2569.42	3357.5	2487.71	3.63169	942.423	1176.67	3887.72	3760.61	22696.2	5926.92	0.995057
SRR5935888	CD	No	2543.29	117.836	458.502	0	1997.17	2574.26	4567.65	3433.1	0	0	652.629	3174.01	3591.73	23110.2	7141.91	0.978266
SRR5935889	nonIBD	No	1084.28	0	59.3864	1024.89	1796.92	2463.58	2605.34	1231.79	473.175	1674.31	1976.99	3082.35	3452.07	20925.1	5068.92	0.969566
SRR5935890	CD	Yes	519.505	0	0	1094.57	1483.51	2405.84	2239.15	741.754	291.701	1589.08	2130.81	2530.85	3019.8	18046.6	4644.99	0.965676
SRR5935892	nonIBD	No	1983.3	0	0	0	2395.94	1344.39	2608.91	4632.15	0	0	0	5311	4831.81	23107.5	3953.3	0.95727
SRR5935893	nonIBD	No	1324.35	0	17.3306	827.536	1842.82	2303.53	2830.67	938.741	0	1278.13	1421.11	2627.03	3428.57	18839.8	5134.19	0.96567
SRR5935894	CD	No	2794.58	296.221	539.628	0	1431.74	2113.73	2530.51	4196.47	0	0	10000.3	2631.55	5614.43	32149.2	4644.25	0.958873
SRR5935896	CD	No	338.694	0	44.7613	689.323	1939.65	2114.22	1830.74	329.741	0	2203.75	611.737	2482.76	3639.09	16224.5	3944.96	0.829181
SRR5935897	CD	No	2753.96	0	173.094	109.536	2373.96	2394.92	3599.82	3403.06	0	237.329	654.513	3864.2	4349	23913.4	5994.75	0.974066
SRR5935899	CD	No	2578.41	43.4325	489.41	0	1978.83	2504.25	3489.43	3834.77	0	0	2370.78	3173.75	3827.36	24290.4	5993.69	0.994798
SRR5935900	CD	No	871.484	0	113.224	905.794	1402.15	2088.36	2396.01	779.989	0	1553.12	3559.13	2981.57	3683.79	20334.6	4484.37	0.984827
SRR5935902	CD	No	557.858	0	74.5799	947.165	1831.68	2303.03	2586.43	1062.02	438.53	1837.65	1794.39	3084.63	3123.41	19641.4	4889.46	0.995341
SRR5935903	CD	No	2469.19	846.99	208.956	33.4968	1502.57	2028.95	2778.64	4678.38	0	71.7788	4963.9	2875.94	3163.05	25621.8	4807.58	0.935073
SRR5935907	CD	No	554.445	0	21.0549	952.732	1622.98	2261.64	2359.9	133.347	243.885	1917.75	2103.73	2216.02	3107.35	17494.8	4621.54	0.977016
SRR5935910	CD	No	411.312	0	0	993.702	1648.89	2125.72	2579.5	215.969	15.773	1964.35	719.493	2567.37	2788.19	16030.3	4705.22	0.974078
SRR5935913	CD	No	199.646	0	14.6979	979.859	1573.9	1856.83	2515.79	202.096	0	2062.6	1948.69	2976.32	2766.88	17097.3	4372.62	0.950324
SRR5935918	CD	No	825.677	0	55.9454	918.277	1555.86	2462.56	2505.97	712.822	0	1651.35	1824.98	2821.39	3212.04	18546.9	4968.53	0.981182
SRR5935919	UC	No	270.776	0	0	1190.73	1643.92	2355.41	2483.43	309.296	465.644	1802.53	1887.5	2529.89	3073.7	18012.8	4838.85	0.972487
SRR5935920	CD	No	2391.48	0	0	0	1023.03	1391.97	2118.09	1599.22	0	0	2256.26	1752.09	1659.49	14191.6	3510.06	0.683918
SRR5935928	CD	No	920.98	0	162.599	809.271	1607.37	2151.02	2957.81	856.437	114.192	1354.16	1647.09	2574.28	3279.28	18434.5	5108.83	0.973981
SRR5935929	nonIBD	No	347.113	0	11.7268	1206.69	1777.78	2239.81	2375.85	223.981	128.995	2176.49	2082.68	2468.49	3038.41	18078	4615.66	0.981219
SRR5935937	CD	No	962.669	0	143.144	747.407	1843.39	2350.4	3059.56	1400.84	0	1383.36	1483.89	3455.12	3510.85	20340.6	5409.96	0.994617
SRR5935938	nonIBD	No	131.339	0	8.05761	1012.84	1644.56	2181.19	2813.72	219.973	66.8781	2106.26	2099.01	2732.33	3069.95	18086.1	4994.91	0.978241
SRR5935939	CD	No	695.281	0	114.225	807.023	1658.74	2137.99	2599.85	710.18	153.955	1547	2354.02	2344.09	2907.77	18030.1	4737.84	0.951178
SRR5935940	UC	No	1500.85	0	298.415	272.084	2203	2475.09	2413.65	1632.5	35.1076	570.499	772.368	2413.65	2729.62	17316.8	4888.74	0.970529
SRR5935941	CD	Yes	2591.69	0	0	0	0	0	0	0	0	0	0	0	0	2591.69	0	0.830848
SRR5935942	UC	No	882.042	0	146.323	976.4	1884.42	2803.39	2990.74	920.332	45.1277	1612.29	1690.24	3046.8	3481.67	20479.8	5794.12	0.979113
SRR5935948	CD	No	767.156	0	129.635	905.67	1513	2168.28	3041.98	507.885	275.253	1555.62	1695.91	2297.92	2814.68	17673	5210.26	0.94179
SRR5935958	nonIBD	No	611.769	0	0	838.35	1297.99	2492.39	2155.76	676.506	168.317	1754.38	1754.38	3023.24	2686.6	17459.7	4648.15	0.937684
SRR5935960	CD	No	585.871	0	53.261	1058.76	1823.79	2538.77	2078.79	350.231	196.904	1914.17	2235.35	3087.52	3466.81	19390.2	4617.57	0.99719
SRR5935961	UC	No	1563.29	0	216.806	439.318	1432.06	2213.71	3240.69	1768.68	0	884.342	838.699	4176.38	3383.32	20157.3	5454.39	0.992394
SRR5935962	UC	No	2338.06	0	90.2562	300.854	2754.96	2617.43	3760.67	3077.31	0	717.751	911.158	4057.23	2479.9	23105.6	6378.1	0.979738
SRR5935963	nonIBD	No	2455.61	0	255.339	361.821	2001.43	2501.24	2856.54	1851.48	26.0772	668.229	945.299	3255.31	3212.93	20391.3	5357.78	0.967196
SRR5935966	nonIBD	No	1831.96	0	88.0453	580.79	1972.52	2344.79	3422.96	2358.69	139.019	920.614	1351.57	3952.77	3561.97	22525.7	5767.74	0.985458
SRR5935967	CD	No	1088.97	0	107.169	805.495	1445.05	2184.86	2278.2	774.382	0	1400.11	1472.71	2406.11	3007.64	16970.7	4463.07	0.954231
SRR5935968	nonIBD	No	951.065	0	227.905	266.254	1161.44	1559.18	1437.55	1555.89	1838.58	604.825	1345.52	1840.77	2212.21	15001.2	2996.73	0.93534
SRR5935969	UC	No	740.293	0	2.90881	935.183	1786.01	2329.96	2587.39	882.825	7.27203	1778.74	1642.02	3465.85	3302.96	19461.4	4917.35	0.989575
SRR5935974	UC	No	543.512	0	44.3996	933.922	1719.33	2414.42	2530.78	571.07	176.067	1792.82	2025.54	2716.03	3305.47	18773.4	4945.19	0.988041
SRR5935976	nonIBD	No	401.435	0	37.6798	844.898	1534.73	2615.85	2557.88	417.377	27.5353	1820.23	2005.73	2814.39	3146.27	18224	5173.73	0.979071
SRR5935977	CD	No	515.756	0	0	1109.74	1795	2203.55	2464.33	117.349	378.125	2122.42	2500.55	2522.28	3011.96	18741.1	4667.88	0.998299
SRR5935978	UC	No	1236.36	0	41.8319	660.014	1659.33	2235.68	2249.62	2705.13	0	1036.5	1719.75	2691.18	3193.17	19428.6	4485.31	0.97699
SRR5935981	nonIBD	No	766.144	0	118.04	728.282	1832.95	2338.52	2699.32	1320.71	60.1334	1394.2	1218.26	3118.03	3298.43	18893	5037.84	0.968989
SRR5935988	UC	No	2812.17	0	211.659	0	2056.85	2288.99	2888.12	2962.38	0	0	162.158	5312.82	3674.16	22369.3	5177.12	0.991459
SRR5935989	nonIBD	No	120.721	0	0	1105.41	1731.53	2226.13	2855.86	222.522	90.0901	2278.38	2228.83	2816.22	3236.94	18912.6	5081.98	0.978908
SRR5935991	nonIBD	No	404.924	0	43.9453	1063.06	1480.54	2524.76	2896.2	181.013	0	2029.85	2117.74	2533.13	3218.47	18493.6	5420.96	0.997037
SRR5935992	CD	No	1636.03	112.531	106.039	519.375	2166.23	2389.12	2904.17	2203.02	0	1004.12	984.648	3626.97	3313.18	20965.4	5293.3	0.957462
SRR5935993	UC	No	312.449	0	0	1133.15	1767.77	2419.05	2952.3	172.194	0	1883.03	2078.83	2852.31	3091.16	18662.2	5371.35	0.996187
SRR5935994	UC	No	1138.62	34.2272	258.985	781.52	1795.78	2808.91	2945.82	1155.74	93.5542	1342.85	1648.61	3095.28	3557.34	20657.2	5754.73	0.994047
SRR5935998	CD	No	458.297	0	0	968.182	1538.05	1869.18	2065.93	307.131	10.7976	1584.84	2244.69	2337.07	2836.16	16220.3	3935.11	0.958598
SRR5936000	nonIBD	Yes	648.253	0	7.05582	844.934	1417.34	2386.63	2589.48	483.323	56.4465	1922.71	2015.32	2690.03	3052.52	18114	4976.11	0.998719
SRR5936002	CD	Yes	1168.8	0	0	719.074	1868.11	2372.2	2520.46	1551.82	378.07	1245.41	1440.62	2873.82	3172.82	19311.2	4892.67	0.969653
SRR5936003	CD	No	1707.41	0	256.368	505.046	1950.96	2145.8	2356.02	2035.56	0	669.121	1645.88	3435.34	3481.48	20189	4501.83	0.922742
SRR5936008	nonIBD	No	144.949	0	17.3444	1064.2	1639.04	2901.47	2989.43	83.0052	0	2503.78	2308.04	3026.59	3331.36	20009.2	5890.89	0.996341
SRR5936012	UC	Yes	891.893	0	9.66822	847.177	1741.49	1904.64	2415.85	867.722	29.0046	1675.02	1476.82	2878.71	3306.53	18044.5	4320.48	0.966362
SRR5936013	nonIBD	No	553.637	0	15.7126	1102.65	1703.43	2412.34	3612.04	747.734	43.4406	1870.72	2278.32	3049.16	3444.75	20833.9	6024.39	0.968897
SRR5936015	CD	No	782.773	0	12.3537	829.941	1601.48	2219.17	2768.34	1072.52	206.643	1566.67	1544.21	3040.12	3339.98	18984.2	4987.51	0.951011
SRR5936025	nonIBD	No	212.928	0	0	950.478	1718.81	2249.85	2588.48	901.736	103.898	1404.55	1496.91	2634.66	2779.6	17041.9	4838.33	0.963264
SRR5936026	UC	No	831.363	161.343	170.306	0	2164.68	2166.92	2778.68	4306.95	0	0	1203.35	5891.25	3990.99	23665.8	4945.6	0.978268
SRR5936027	UC	No	2324.69	0	96.38	313.556	1721.99	2367.09	3399	3323.18	0	466.479	1085.88	3477.39	3330.89	21906.5	5766.09	0.912334
SRR5936028	CD	No	524.183	0	0	904.334	1643.38	1995.2	2243.13	401.401	61.3908	1695.33	774.469	2276.18	2613.83	15132.8	4238.33	0.957072
SRR5936031	nonIBD	No	773.55	0	5.44754	884.68	1780.26	2513.49	3089.84	1239.86	125.293	1633.17	1892.47	3344.79	3326.27	20609.1	5603.34	0.99145
SRR5936035	nonIBD	No	695.457	0	81.2294	885.735	1531.12	2273.31	2769.59	395.02	107.935	1453.23	1765.91	2367.89	2917.58	17244	5042.9	0.945671
SRR5936039	UC	No	550.37	0	0	1021.1	1491.82	2713.81	2535.51	228.231	27.3402	2131.35	2111.14	2253.78	3335.5	18400	5249.32	0.995489
SRR5936041	nonIBD	No	276.952	0	32.4871	1080.2	1495.22	2598.97	2526.68	60.9133	128.324	2092.98	2226.99	2723.23	3177.24	18420.2	5125.65	0.997851
SRR5936043	nonIBD	No	1576.92	0	57.4182	603.308	1861.52	2276.76	2952.46	1764.99	0	1240.73	1117.58	3813.74	3465.9	20731.3	5229.22	0.994953
SRR5936045	CD	No	622.498	0	39.9299	960.366	1525.53	2266.79	2262.7	196.578	306.13	2000.59	1929.95	2636.4	3151.39	17898.9	4529.49	0.972952
SRR5936046	CD	No	464.031	0	0	1079.14	1537.78	1785.98	1791.37	1640.3	16.1871	1537.78	1699.65	3399.3	3480.23	18431.7	3577.35	0.941964
SRR5936048	CD	No	412.415	0	160.897	1019.02	1749.53	2206.33	3029.31	1357.46	0	1749.53	2269.21	2798.14	3119.93	19871.8	5235.64	0.995313
SRR5936050	CD	No	1724.25	0	159.788	352.985	2094.67	2655.38	3288.72	2209.43	100.23	615.908	729.212	4279.4	3368.61	21578.6	5944.1	0.964841
SRR5936051	UC	No	1466.48	0	163.792	662.822	1696.09	2384.94	3061.54	1934.89	0	1129.71	1719.05	2854.88	3409.02	20483.2	5446.47	0.964544
SRR5936053	UC	No	327.275	0	14.3025	1108.87	1749.11	2498.74	2363.28	315.497	253.239	2022.55	2162.21	2969.88	3426.72	19211.7	4862.02	0.997099
SRR5936054	CD	No	1108.33	0	81.5828	1002.87	1987.84	2371.87	3058.36	877.513	0	1695.33	1987.84	3225.51	3299.13	20696.2	5430.23	0.98989
SRR5936057	UC	No	1486.68	0	0	1200.54	1548.88	2475.72	2264.23	441.649	0	2034.07	1859.9	2699.66	3147.53	19158.8	4739.95	0.996696
SRR5936058	nonIBD	No	928.6	0	302.848	633.775	1744.89	2125.95	2815.89	1458.08	0	1159.25	699.96	3213	3648.22	18730.5	4941.84	0.981702
SRR5936059	UC	No	1635.43	0	247.197	622.086	2026.69	2645.5	2421.22	1525.75	0	875.832	1145.95	1948.11	3547.53	18641.3	5066.73	0.983976
SRR5936062	CD	No	2885.48	504.236	519.271	0	1630.67	2255.18	2457.57	4512.68	0	0	9302.92	2860.04	6067.02	32995.1	4712.76	0.969278
SRR5936063	CD	No	809.816	0	0	926.097	1578.1	2196.89	2632.94	1125.44	170.269	1200.19	1827.28	3297.41	3237.19	19001.6	4829.83	0.961499
SRR5936065	nonIBD	No	1109.72	0	56.1096	773.957	1668.15	2258.64	2422.51	1177.41	0	1630.74	1710.01	3330.06	2939.08	19076.4	4681.15	0.995457
SRR5936069	CD	No	255.489	0	0	1040.2	1560.31	2664.38	2253.77	529.226	0	1852.29	1879.67	3211.86	3157.11	18404.3	4918.16	0.942997
SRR5936070	CD	No	1114.9	0	43.8684	853.829	1791.11	2243.71	2437.37	816.38	0	1709.8	1852.1	2971.28	3475.23	19309.6	4681.08	0.996523
SRR5936072	CD	No	92.4455	0	0	847.059	1317.89	1736.04	2290.71	188.116	0	1972.53	1848.91	2749.72	2540.1	15583.5	4026.76	0.93666
SRR5936073	CD	No	722.061	0	62.0272	1105.36	1549.09	2552.66	2719.66	284.689	0	1927.62	2121.65	2295.01	2956.63	18296.4	5272.31	0.991942
SRR5936074	CD	No	524.494	0	23.6452	1115.62	1455.26	2431.16	2067.88	358.977	0	1936.76	2330.13	2411.81	2972.85	17628.6	4499.04	0.974066
SRR5936075	CD	No	1453.59	0	332.018	477.782	1664.14	2494.18	3721.03	1741.07	0	801.701	1068.94	3526.68	3056.99	20338.1	6215.21	0.965723
SRR5936076	CD	No	2475.01	354.57	386.441	0	2088.57	2490.95	4143.28	3915.2	0	0	1054.74	3406.26	3463.03	23778.1	6634.24	0.991546
SRR5936079	CD	No	2465.05	721.782	397.105	0	2082.93	2160.35	2964.55	4607.92	0	0	2445.07	3319.2	3568.95	24732.9	5124.9	0.987167
SRR5936082	UC	No	116.377	0	0	1134.67	1611.37	2332.01	2542.38	29.0942	208.135	2211.16	2475.24	2560.29	3274.21	18494.9	4874.39	0.995612
SRR5936083	UC	No	347.223	0	113.812	906.637	1518.13	2208.72	1666.67	327.932	0	1439.04	1963.74	2606.1	2885.81	15983.8	3875.39	0.94903
SRR5936087	CD	Yes	836.755	0	56.6225	813.687	1495.25	2042.61	2478.81	570.42	293.598	1799.34	1969.21	2413.8	2810.16	17580.2	4521.41	0.963599
SRR5936090	CD	No	756.408	0	64.5277	984.047	1525.36	2566.77	2776.48	494.712	0	2138.38	2129.41	2586.49	3389.5	19412.1	5343.25	0.98475
SRR5936093	UC	No	968.837	0	4.62084	998.102	1552.6	2584.59	2250.35	341.942	1.54028	1846.8	1689.69	3095.96	3713.62	19048.7	4834.94	0.9984
SRR5936095	nonIBD	No	1534.19	0	235.705	408.275	2030.85	2550.67	2736.92	2784.27	5.26128	405.118	791.296	3958.59	3663.95	21105.1	5287.58	0.978312
SRR5936096	CD	No	3471.17	0	0	0	1232.75	2757.47	2789.91	1978.89	0	0	6098.88	3876.68	2546.61	24752.4	5547.38	0.994335
SRR5936099	nonIBD	No	1343.23	0	80.1926	442.491	2262.58	2624.88	3323.7	2735.14	0	823.406	932.239	4359.04	3380.98	22307.9	5948.57	0.967634
SRR5936100	CD	No	156.949	92.2076	9.80932	906.381	1753.91	1771.56	2220.83	262.89	0	2034.45	2493.53	2197.29	2931.02	16830.8	3992.39	0.998199
SRR5936105	nonIBD	No	1772.93	0	377.059	269.685	2050.1	2022.63	3358.57	2367.23	0	456.966	292.158	3945.39	3925.41	20838.1	5381.21	0.978327
SRR5936112	nonIBD	No	312.346	0	6.41808	1052.56	1566.01	2395.01	2545.84	139.058	64.1808	1829.15	2251.68	2448.5	3108.49	17719.2	4940.85	0.972327
SRR5936120	CD	No	605.929	0	33.5881	1127.22	1553.11	2541.95	2488.21	232.43	0	2047.53	2087.84	2520.45	3223.11	18461.4	5030.15	0.994655
SRR5936122	CD	No	2236.6	0	105.448	335.768	2011.83	2591.79	3490.87	2924.79	0	485.614	699.285	4087.48	3632.39	22601.9	6082.67	0.972716
SRR5936124	CD	No	1563.55	290.762	487.62	322.44	1585.05	2168.83	2694.92	2647.4	0	666.376	1213.96	2502.59	4277.7	20421.2	4863.75	0.981524
SRR5936130	nonIBD	No	2024.43	0	42.9587	264.912	2224.9	1936.72	2896.13	2908.66	0	624.692	651.541	4888.35	3757.1	22220.4	4832.86	0.972762
SRR5936137	nonIBD	No	389.485	0	32.7604	1070.17	1707.18	2278.67	2169.47	353.085	214.763	1656.22	2034.79	2722.76	3458.05	18087.4	4448.14	0.968592
SRR5936138	CD	Yes	2931.62	0	0	0	1388.93	2431.29	2465.16	2840.41	0	0	2840.41	3799.37	3150.51	21847.7	4896.45	0.982172
SRR5936142	UC	No	1810.24	0	194.476	343.623	1868.72	2042.73	3132.09	2817.71	0	577.579	858.327	3869.05	3734.53	21249.1	5174.82	0.996353
SRR5936144	UC	No	864.351	0	318.887	738.474	1267.15	3423.84	3088.16	1804.23	0	755.258	1166.45	1938.49	3885.38	19250.7	6512	0.980248
SRR5936146	CD	No	1286.13	142.144	0	787.259	1421.44	1901.18	2231.93	434.633	0	2078.86	2523.06	2177.26	3270.68	18254.6	4133.11	0.998218
SRR5936148	CD	No	791.626	0	0	813.616	1772.91	2234.69	2339.14	1616.24	211.65	1583.25	1487.05	2938.36	3358.91	19147.5	4573.84	0.988864
SRR5936152	UC	No	728.647	0	70.7424	947.948	1549.26	2247.25	2121.09	598.953	183.93	1537.47	1881.75	2355.72	2775.46	16998.2	4368.34	0.965814
SRR5936155	CD	No	591.246	41.0195	165.492	766.64	1885.48	2746.89	2377.72	1551.67	0	1339.5	1462.56	3973.23	4019.91	20921.4	5124.61	0.991798
SRR5936157	UC	No	506.594	0	66.5717	1037.54	1605.84	2359.24	2890.19	357.214	0	1899.73	2092.95	2682.35	3122.38	18620.6	5249.42	0.997072
SRR5936158	UC	No	467.838	0	28.79	1023.48	1587.77	2428.44	2438.51	937.115	24.4715	1877.11	1881.43	2955.29	3097.8	18748.1	4866.95	0.962856
SRR5936162	UC	No	793.957	0	0	815.709	1790.21	2421.03	2484.11	1263.81	247.976	1168.1	1755.41	2281.81	2538.49	17560.6	4905.13	0.954684
SRR5936164	CD	No	1352.77	0	276.612	504.488	1894.14	2506.63	2017.95	1949.46	0	1014.25	1398.87	3194.21	3366.77	19476.1	4524.59	0.993578
SRR5936165	nonIBD	No	201.85	0	4.24948	1451.2	2103.49	2247.97	2992.69	121.11	1.06237	2446.64	567.305	2541.19	3022.44	17701.2	5240.67	0.968555
SRR5936166	CD	No	1280.06	37.3195	126.886	589.648	1800.66	2401.51	2843.74	1916.35	0	1046.81	1317.38	3550.95	2881.06	19792.4	5245.25	0.965022
SRR5936167	UC	No	533.774	0	136.698	452.406	2041.79	2421.51	2882.59	2164.39	0	864.67	978.585	4761.65	3622.5	20860.6	5304.1	0.975095
SRR5936172	CD	No	516.324	0	17.3554	984.92	1713.85	2311.16	2587.4	535.126	250.207	1722.53	1975.63	2629.35	3358.27	18602.1	4898.57	0.980567
SRR5936173	nonIBD	No	721.712	0	59.126	931.938	1639.57	2441.06	2775.17	657.894	36.6018	1769.09	2008.41	2923.45	3351.41	19315.4	5216.22	0.996682
SRR5936174	UC	No	423.141	0	0	1207.2	1471.66	2398.83	2601.07	174.234	0	2047.25	2069.03	3073.99	3195.33	18661.7	4999.91	0.994143
SRR5936183	CD	No	784.64	0	0	1023.07	1676.57	1974.6	2817.77	865.921	11.9213	1954.01	2459.04	2917.47	3238.26	19723.3	4792.37	0.993901
SRR5936184	CD	Yes	1088.83	0	0	607.452	1558.75	2468.01	2636.11	783.193	110.793	1291.31	1493.8	3136.59	2995.24	18170.1	5104.13	0.965931
SRR5936187	CD	Yes	0	0	0	0	0	0	0	0	0	0	0	0	0	0	0	0.840032
SRR5936188	CD	No	89.8123	0	29.5585	1158.46	1780.33	2511.33	2779.63	130.739	0	2146.4	2613.65	2572.72	3402.63	19215.3	5290.97	0.998053
SRR5936191	nonIBD	No	1931.23	0	329.592	252.82	2307.15	2901.47	2912.06	3221.8	0	295.177	398.423	3514.33	3895.54	21959.6	5813.53	0.979752
SRR5936192	nonIBD	No	557.008	21.3625	32.4394	1004.83	1589.53	2402.1	2476.47	352.877	90.9886	1912.34	2114.1	2717	3211.5	18482.5	4878.57	0.997079
SRR5936193	CD	No	628.733	0	36.062	890.574	1633.76	1941.08	2535.31	849.809	194.421	1702.75	1905.01	2301.7	2837.92	17457.1	4476.39	0.977451
SRR5936194	UC	No	764.516	0	28.7142	952.952	1995.64	2455.06	2586.07	412.767	7.17855	2128.44	2031.53	2851.68	3287.78	19502.3	5041.14	0.997918
SRR5936197	nonIBD	No	408.082	0	13.3927	1022.57	1600.03	2598.18	2402.01	322.212	171.741	1911.21	2293.3	2688.78	3555.36	18986.9	5000.19	0.987649
SRR5936200	CD	No	821.436	0	131.271	912.928	1668.73	2364.86	2339	964.641	0	1597.13	3120.66	2335.03	3064.97	19320.7	4703.87	0.993526
SRR5936208	CD	No	261.944	66.2749	0	1030.42	1737.35	2152.36	2524.76	279.301	0	1967.73	2264.39	2707.8	2991.84	17984.2	4677.12	0.988179
SRR5936209	CD	No	1752.71	0	124.889	387.441	1986.88	2529.01	2672.35	1935.79	0	635.801	745.079	4459.12	3684.24	20913.3	5201.36	0.966632
SRR5936211	UC	No	2097.82	0	0	288.691	1703.28	2550.1	4224.51	3618.26	0	529.267	644.743	4801.89	3416.18	23874.7	6774.62	0.986454
SRR5936220	CD	No	1570.62	0	87.3322	695.929	1862.63	2359.33	3295.43	1701.61	30.0205	1225.38	1641.57	3625.65	3914.94	22010.4	5654.76	0.987483
SRR5936228	nonIBD	No	367.418	0	32.4192	1173.85	1692.55	2274.75	2870.45	126.975	0	2023.5	2255.84	2727.27	3094.69	18639.7	5145.2	0.995887
SRR5936229	nonIBD	No	479.046	0	37.4905	1220.53	1956.8	1368.4	2570.18	743.562	0	1888.07	751.894	2823.25	2903.43	16742.6	3938.59	0.970865
SRR5936233	CD	No	502	0	5.19669	1054.93	1634.88	2476.74	2864.42	903.185	124.721	1773.11	2389.44	2513.12	3407.99	19649.7	5341.16	0.943355
SRR5936234	UC	No	1784.21	77.9309	414.264	86.1342	2198.47	2604.53	3437.16	3621.74	0	246.098	795.716	2686.57	2985.98	20938.8	6041.7	0.976053
SRR5936237	UC	No	319.995	0	93.3318	1126.65	1633.31	2313.3	2393.3	279.996	846.653	1893.3	2526.63	2653.29	3459.94	19539.7	4706.59	0.993172
SRR5936239	CD	Yes	1021.9	0	72.0775	1092.37	2077.43	2069.43	2473.06	1393.5	0	1616.14	2143.11	3070.5	3746.43	20775.9	4542.49	0.975693
SRR5946614	CD	No	1406.08	0	89.663	741.758	1675.07	2628.76	2812.16	1247.13	32.6047	1340.87	1679.14	4148.95	3452.03	21254.2	5440.91	0.988314
SRR5946615	CD	No	547.401	0	69.4168	747.718	1539.07	2124.15	2255.05	1429.99	130.9	1124.55	2467.27	2431.57	2673.54	17540.6	4379.21	0.927391
SRR5946626	nonIBD	No	1522.14	0	161.602	609.571	1891.69	2293.32	3126.28	1829.9	0	1173.99	1216.76	3406.7	3034.78	20266.7	5419.59	0.976449
SRR5946627	UC	No	649.407	0	36.7891	970.912	1513.15	2165.76	2162.56	129.562	295.912	1842.65	2431.28	2220.14	3023.1	17441.2	4328.31	0.993807
SRR5946628	nonIBD	No	366.882	0	16.9656	1048.69	1512.06	2374.13	2819.48	369.003	0	2057.08	2058.14	2729.35	3000.8	18352.6	5193.61	0.896987
SRR5946632	nonIBD	No	1063.56	0	96.9325	780.845	1879.41	2143.28	3039.91	1389.37	0	1327.44	1502.45	2881.05	3018.37	19122.6	5183.19	0.95658
SRR5946633	UC	No	822.17	0	74.4607	840.785	1787.06	2078.69	3145.96	856.298	0	1579.19	567.763	3477.93	2934.99	18165.3	5224.66	0.976905
SRR5946636	UC	No	270.122	0	0	1421.31	1767.58	3105.5	3138.13	125.09	5.4387	2717.54	1794.77	3022.1	3848.78	21216.4	6243.62	0.988446
SRR5946638	UC	No	1850.36	0	232.664	362.682	2022.81	2014.6	3056.11	2032.39	0	611.769	629.561	4131.84	2927.46	19872.2	5070.71	0.98398
SRR5946639	CD	No	1348.83	0	154.984	490.313	1502.87	2032.64	2412.11	1492.54	109.898	742.983	1324.41	2881.76	3572.14	18065.5	4444.75	0.922061
SRR5946640	nonIBD	No	761.397	0	106.596	742.362	1789.28	2272.77	2329.87	2516.42	0	620.538	1397.16	2988.48	2824.78	18349.7	4602.64	0.968674
SRR5946644	nonIBD	No	469.468	0	19.097	1010.55	1693.27	2294.83	2695.86	456.737	222.799	1901.75	2403.04	2356.89	2727.69	18252	4990.69	0.954526
SRR5946652	nonIBD	No	614.359	0	36.4776	967.616	1643.41	2378.72	2783.82	802.507	49.9167	1919.87	2073.46	2614.87	2943.17	18828.2	5162.54	0.986083
SRR5946655	UC	Yes	0	0	0	0	0	0	0	0	0	0	0	1268.88	5709.95	6978.83	0	0.961097
SRR5946656	UC	No	253.552	0	37.9769	959.476	1410.73	2223.88	1906.66	236.797	0	1744.7	1974.8	2285.32	2763.38	15797.3	4130.55	0.937318
SRR5946657	UC	No	226.802	0	39.0042	1015.55	1584.73	2554.05	2237.68	182.02	336.592	1890.98	2229.02	2216.02	3110.22	17622.7	4791.74	0.986191
SRR5946658	CD	No	424.911	0	29.6636	1045.44	1804.67	2676.94	2660.9	359.17	267.774	2119.74	2098.9	2655.29	3195.65	19339.1	5337.84	0.977502
SRR5946660	nonIBD	No	501.179	0	51.5617	942.547	1592.22	2208.9	2175.9	653.802	98.9984	2431.65	1695.35	3557.76	2751.33	18661.2	4384.8	0.959384
SRR5946661	UC	No	1035.68	0	0	1091.66	1385.57	2393.25	2365.26	237.925	0	2785.13	2043.36	2939.08	3568.88	19845.8	4758.51	0.996659
SRR5946669	CD	No	725.687	0	34.0927	869.363	1806.91	2872.31	3019.64	826.747	305.616	1677.85	1760.64	2917.36	3423.88	20240.1	5891.94	0.977074
SRR5946672	nonIBD	No	172.606	0	0	1270.05	1880.01	2231.05	2753.53	104.963	41.9853	2159.91	2520.28	2789.69	3208.37	19132.5	4984.59	0.973161
SRR5946673	CD	No	956.307	0	51.9978	804.835	1582.54	1892.27	2290.16	266.771	0	1792.79	2694.84	2088.95	3054.3	17475.8	4182.43	0.998053
SRR5946676	nonIBD	No	2481.73	20.1884	312.919	51.9129	2230.81	2545.17	1501.15	3528.64	0	397.999	1088.73	1998.65	3755.03	19912.9	4046.32	0.975818
SRR5946677	CD	No	1661.92	0	0	0	750.159	1071.52	1621.52	1436.04	0	0	1591.22	1788.63	1322.19	11243.2	2693.04	0.584286
SRR5946684	nonIBD	No	581.448	0	69.9209	920.012	1276.98	2189.63	2443.55	195.043	40.4805	1854.74	2020.35	2380.99	3150.12	17123.3	4633.18	0.944156
SRR5946689	nonIBD	No	1232.11	0	335.063	632.896	1409.39	2295.8	2721.28	1294.16	30.1379	969.731	1223.24	2880.83	3439.27	18463.9	5017.07	0.961075
SRR5946692	CD	No	407.181	0	15.5752	1228.22	1323.9	2060.38	2657.8	621.897	111.252	1584.22	1195.96	2686.73	3039.4	16932.5	4718.18	0.915033
SRR5946693	CD	No	455.206	0	0	1066.94	1324.09	2208.95	2453.32	260.346	153.333	1937.42	2103.53	2341.52	2937.28	17241.9	4662.27	0.971222
SRR5946696	nonIBD	No	218.507	0	131.631	1268.92	2129.79	1268.92	2969.59	766.092	0	2200.87	1003.03	2356.19	3085.43	17399	4238.52	0.962293
SRR5946697	UC	No	363.111	0	21.8742	1051.42	1722.23	2540.32	2438.24	361.653	122.495	1850.55	2238.46	2694.9	3416.74	18822	4978.56	0.995873
SRR5946698	CD	No	1347.99	0	411.852	624.095	1781.32	2572.18	3488.11	1586.77	0	1022.05	1068.79	2699.78	3550.01	20153	6060.29	0.979521
SRR5946702	UC	No	2138.27	0	692.831	171.17	1630.19	2483.32	2646.34	2121.97	0	342.34	491.774	3336.46	3176.16	19230.8	5129.67	0.960062
SRR5946705	UC	No	354.632	0	0	907.041	1438.99	2970.05	2733.63	175.043	55.6955	2353.99	1823.17	2687.02	3234.88	18734.1	5703.67	0.992506
SRR5946706	CD	No	1120.61	0	145.105	567.489	1193.88	2140.65	2403.57	1440.99	0	1030.1	1392.14	2909.28	3417.86	17761.7	4544.22	0.915869
SRR5946707	nonIBD	No	1299.84	0	167.145	722.132	2008.99	2276.74	2763.57	1423.17	63.288	999.625	1223.57	2859.32	3368.87	19176.3	5040.32	0.960409
SRR5946708	nonIBD	No	1422.81	0	134.873	461.607	2366.93	2615.78	2708.86	3430.71	0	161.468	849.13	3898.02	3624.47	21674.7	5324.63	0.962206
SRR5946709	UC	No	2287.05	0	72.1039	468.676	1813.86	2670.1	2672.35	2532.65	0	592.604	1237.03	3080.19	3129.76	20556.4	5342.45	0.98185
SRR5946710	UC	No	1781.88	0	298.512	578.653	2353.65	2718.75	2886.38	2339.87	0	966.718	1072.35	3145.85	4112.57	22255.2	5605.13	0.995224
SRR5946712	nonIBD	No	1648.18	0	127.656	340.416	1963.07	1795.7	2896.38	2431.14	0	417.01	890.756	3477.92	3568.7	19556.9	4692.07	0.955356
SRR5946713	nonIBD	No	287.933	0	32.2916	1208.24	1816.4	2055.9	2228.12	349.825	0	1767.96	2085.5	2954.68	3686.62	18473.5	4284.01	0.942923
SRR5946714	UC	No	627.672	0	100.899	977.544	1472.87	2242.06	2350.82	597.533	0	1542.32	1733.63	2745.25	2978.49	17369.1	4592.88	0.984708
SRR5946717	UC	No	703.752	0	0	643.773	2007.29	2910.97	3282.84	1235.56	0	2127.25	1219.57	3918.62	3916.62	21966.3	6193.82	0.96767
SRR5946720	UC	Yes	0	0	0	0	2308.42	2077.58	0	2539.26	0	0	0	0	0	6925.26	2077.58	0.962549
SRR5946722	UC	No	1877.08	0	74.7598	446.538	1978.1	2254.92	2408.48	2525.67	96.9857	547.565	961.775	3208.61	3273.27	19653.8	4663.4	0.969574
SRR5946737	nonIBD	No	73.9975	0	0	1472.24	1909.29	2522.85	2966.84	3.08323	161.87	2129.74	2650.04	3184.2	3289.03	20363.2	5489.69	0.972867
SRR5946739	UC	No	969.884	0	142.169	784.341	1756.63	2674.71	3154.23	1110.85	0	1448.2	1690.37	2303.62	3186.76	19221.8	5828.94	0.978502
SRR5946742	CD	No	724.485	0	147.319	932.346	1545.84	2246.11	2579.09	508.552	125.12	1636.65	1822.31	2195.65	2677.97	17141.4	4825.19	0.962613
SRR5946749	UC	No	391.827	0	0	1034.63	1627.49	2487.97	1838.77	20.4877	408.473	2016.76	2274.13	2233.16	2840.11	17173.8	4326.74	0.994921
SRR5946754	UC	No	499.3	0	6.56974	1035.83	1675.28	2249.04	2259.99	39.4184	370.095	2084.8	2292.84	2308.17	3054.93	17876.3	4509.03	0.992797
SRR5946756	CD	Yes	617.881	0	61.2476	895.296	1448.33	2305.79	2096.83	617.881	275.614	1480.75	1995.95	2091.43	2864.23	16751.2	4402.62	0.959777
SRR5946762	nonIBD	No	2622.29	0	4.81743	362.913	1933.4	2199.96	2636.74	1976.75	0	472.109	801.3	3357.75	4395.11	20763.1	4836.7	0.988771
SRR5946767	CD	No	823.327	0	20.5832	908.6	1237.93	2170.06	2499.39	285.224	176.427	1361.43	1967.16	2214.16	2843.42	16507.7	4669.44	0.952963
SRR5946770	CD	No	550.769	0	0	849.971	1497.5	2430.83	2515.68	526.952	43.1684	1627	1704.41	2994.99	2858.05	17599.3	4946.5	0.940522
SRR5946775	CD	No	563.519	0	0	931.032	1476.18	2623.63	2411.29	698.274	0	1880.44	1772.23	2909.48	3136.11	18402.2	5034.92	0.933179
SRR5946779	nonIBD	No	1114.48	0	0	875.497	1996.87	2164.62	2998.75	1153.54	0	1608.53	873.2	2718.41	2966.58	18470.5	5163.37	0.969781
SRR5946785	UC	No	1969.51	0	331.859	418.43	1543.86	2828.01	3369.09	4263.66	0	606.003	988.361	2568.3	2784.73	21671.8	6197.1	0.972568
SRR5946803	nonIBD	No	1490.68	0	284.337	397.235	1695.57	2211.97	2970.9	2004.99	0	792.379	738.021	4798.18	6104.88	23489.1	5182.87	0.980336
SRR5946804	UC	No	747.67	0	10.2304	876.402	1929.28	2277.11	3083.61	931.817	5.96772	1741.72	520.044	4218.32	3241.32	19583.5	5360.72	0.990858
SRR5946821	CD	No	2222.26	432.365	555.565	0	1854.98	2333.84	3651.86	3245.06	0	0	739.204	3126.51	3537.95	21699.6	5985.7	0.979752
SRR5946827	CD	No	744.423	0	104.684	816.797	1588.36	2310.81	2518.89	610.013	351.533	1310.49	1650.4	2215.18	3056.53	17278.1	4829.7	0.939162
SRR5946829	nonIBD	No	336.738	0	7.86772	1202.19	1927.59	2190.37	2690.76	250.193	125.883	1922.87	2157.33	3010.19	3431.9	19253.9	4881.13	0.958548
SRR5946832	UC	No	1353.58	0	0	642.888	1318.42	1918.62	1878.44	1270.71	851.325	1587.13	1720.23	2933.18	2672	18146.5	3797.06	0.92992
SRR5946836	UC	No	125.357	0	3.05749	1033.43	1458.42	2179.99	2638.61	21.4024	143.702	1938.45	2507.14	2002.66	3072.78	17125	4818.61	0.970341
SRR5946841	CD	No	373.65	0	43.725	1183.22	1676.12	2685.77	2699.02	267.65	47.7	1892.1	2298.87	2624.82	3258.17	19050.8	5384.8	0.991577
SRR5946856	CD	No	2199.43	0	90.8772	442.133	2002.36	2398.54	2995.88	2333.2	136.826	688.216	1148.73	4425.41	3428.83	22290.4	5394.43	0.967042
SRR5946857	nonIBD	No	735.014	0	98.7333	891.591	1545.82	2206.04	2876.23	627.305	72.8033	1576.74	1792.16	2480.3	3147.5	18050.2	5082.27	0.957319
SRR5946862	UC	No	1211.45	0	120.516	806.736	1707.01	2493.96	2351.86	2198.06	0	587.289	1835.62	3135.21	3685.62	20133.3	4845.81	0.992558
SRR5946864	CD	No	2336.65	0	0	0	1232.02	1871.73	1617.89	1967.51	0	0	2012.14	2035.38	2119.07	15192.4	3489.63	0.781121
SRR5946866	nonIBD	No	1216.8	0	287.039	558.479	1925.03	2630.15	2739.35	2408.63	0	842.398	1291.68	2820.47	3169.91	19889.9	5369.51	0.961809
SRR5946876	nonIBD	No	389.138	0	65.8186	965.339	1698.58	1996.5	2683.55	1453.78	135.101	1548.47	1904.12	2953.75	3577.3	19371.4	4680.05	0.975165
SRR5946880	nonIBD	No	571.577	0	35.8554	1242.28	1552.33	2094.38	2393.87	348.008	109.675	1965.72	1723.17	2657.52	3511.72	18206.1	4488.25	0.965541
SRR5946881	UC	No	536.464	0	19.3723	973.087	1575.12	2610.79	2175.66	524.543	403.839	1792.69	2309.78	2253.15	3026.55	18201	4786.45	0.989357
SRR5946886	CD	No	700.233	0	0	1220.73	1701.9	2368.44	2396.52	95.4864	586.024	2016.45	2153.12	2594.98	3302.71	19136.6	4764.96	0.997796
SRR5946888	UC	No	935.977	0	184.96	813.009	1853.66	2112.81	3043.7	1215.45	0	1236.79	1375	3215.45	2789.64	18776.5	5156.51	0.978127
SRR5946890	UC	No	1392.53	0	240.351	552.807	2041.48	2368.96	3729.94	1825.16	0	997.456	1030.5	3524.14	2912.75	20616.1	6098.9	0.991641
SRR5946891	nonIBD	No	420.172	0	19.5779	1012.03	2069.24	2521.03	2936.69	743.961	12.048	1924.66	2054.18	3046.63	3578.24	20338.4	5457.72	0.976219
SRR5946893	CD	No	997.167	0	0	809.737	1809.01	2505.03	2804.07	1494.17	0	1584.73	1910.1	2791.43	3205.25	19910.7	5309.1	0.971815
SRR5946895	nonIBD	No	2919.73	0	128.761	0	2188.93	2394.25	2303.77	3647.06	0	0	20.8801	6615.51	6956.55	27175.4	4698.02	0.971976
SRR5946898	UC	No	735.611	0	157.813	870.516	1715.58	2283.2	3105.35	753.429	0	1534.86	1649.4	2899.17	3069.71	18774.6	5388.54	0.977867
SRR5946901	CD	No	732.202	0	0	868.88	1544.95	2255.18	2225.89	331.932	19.5254	1688.95	2098.98	2440.67	2906.84	17114	4481.08	0.975716
SRR5946904	UC	No	654.803	0	88.4869	902.567	1741.42	2212.17	3047.49	888.409	0	1518.44	1891.85	2969.62	3534.17	19449.4	5259.66	0.991517
SRR5946905	nonIBD	No	1732.06	0	155.655	517.11	2140.52	2364.08	2867.61	2428.85	114.913	851.403	1255.69	2762.1	3665.73	20855.7	5231.69	0.974698
SRR5946906	UC	No	1877.23	0	194.697	479.478	2074.83	2560.12	3458.05	2472.94	0	964.768	996.733	3524.89	3437.71	22041.5	6018.18	0.975251
SRR5946907	UC	No	410.256	0	0	1105.84	1528.44	2507.81	2040.48	52.4388	748.023	1893.96	2532.48	2188.55	2999.81	18008.1	4548.29	0.99428
SRR5946924	nonIBD	No	779.778	0	115.397	869.72	1722.47	2339.33	3161.54	950.328	0	1492.52	1704.65	2685.52	3175.11	18996.4	5500.87	0.980499
SRR5946925	nonIBD	No	787.975	0	140.794	906.29	1661.14	2290.57	2294.12	866.063	67.4393	1463.55	1508.51	2647.88	3121.14	17755.5	4584.69	0.963792
SRR5946927	UC	No	1689.19	0	213.965	545.368	2017.38	2813.71	2387.39	2186.3	0	945.949	1166.35	3055.03	3606.83	20627.5	5201.11	0.993328
SRR5946952	nonIBD	No	1226.15	0	78.432	705.888	1822.24	2203.94	3299.37	1722.89	0	1103.28	1257.53	3098.06	2190.87	18708.6	5503.31	0.95862
SRR5946956	UC	No	1037.33	0	0	943.024	1445.97	3049.11	502.946	1508.84	0	1445.97	1005.89	4055	6129.65	21123.7	3552.06	0.987804
SRR5946958	nonIBD	No	1762.38	0	151.773	584.441	1976.45	2669.63	3971.03	2120.3	0	1060.15	1250.43	3033.2	4095.62	22675.4	6640.65	0.982237
SRR5946961	UC	No	1568.88	0	119.505	614.888	2078.57	2109.21	2481	3316.51	0	163.425	1782.36	3735.29	3988.6	21958.2	4590.21	0.980804
SRR5946963	UC	No	249.07	0	47.8981	1178.29	1889.1	2172.66	3243.66	231.827	0	1881.44	1971.49	2992.68	2787.67	18645.8	5416.32	0.976457
SRR5946964	UC	No	945.906	0	7.84984	883.107	1920.6	2294.77	2948.92	1505.86	204.096	1602.68	1316.16	3213.2	3561.21	20404.4	5243.7	0.978153
SRR5946970	nonIBD	No	1291.48	11.7408	457.89	166.719	2296.49	2747.34	2608.8	2820.13	0	162.023	838.291	2270.66	4041.17	19712.8	5356.14	0.980536
SRR5946972	CD	No	2772.78	0	162.438	0	1784.93	2326.07	3078.77	2481.9	0	0	162.438	3679.41	3456.53	19905.3	5404.84	0.981282
SRR5946974	nonIBD	No	924.163	0	96.3582	597.859	1614	2584.15	2825.05	1033.66	0	1622.76	1603.05	3177.63	3293.7	19372.4	5409.2	0.997338
SRR5946978	UC	No	328.604	0	80.0971	967.327	1427.37	2304.33	2556.95	437.454	88.3122	1499.25	2355.68	2222.18	2721.25	16988.8	4861.28	0.949084
SRR5946979	CD	Yes	996.662	0	54.7336	913.925	1453.62	2059.51	2228.81	659.35	126.015	1723.47	1844.4	2609.39	3247.11	17917	4288.32	0.896019
SRR5946997	CD	No	850.091	0	25.2502	878.147	1548.68	2250.08	2774.72	1252.69	217.433	1550.08	1768.92	3279.72	3427.02	19822.8	5024.8	0.976805
SRR5946998	CD	No	887.432	0	66.9399	960.109	1885.79	2492.08	2995.08	885.519	0	1667.76	1841.8	3243.72	3132.79	20059	5487.16	0.984858
SRR5947000	nonIBD	No	421.438	0	73.7517	1021.99	1628.86	2561.29	2784.65	507.833	51.6262	1760.56	2007.1	2717.22	3103.89	18640.2	5345.95	0.979119
SRR5947008	CD	No	2617.09	2040.92	0	0	2040.92	2054.8	2485.2	5213.36	0	0	2769.82	3824.98	4685.78	27732.9	4540	0.833808
SRR5947019	nonIBD	No	837.977	0	26.3741	995.022	1690.34	2453.99	2723.72	755.258	67.134	1534.49	1636.39	2416.83	3103.75	18241.3	5177.71	0.971419
SRR5947020	CD	No	743.392	0	0	1061.06	1508.39	2416.02	2578.1	427.883	4.32205	1996.79	2180.47	2668.86	2874.16	18459.5	4994.12	0.996887
SRR5947024	nonIBD	No	933.703	0	70.8245	877.044	1811.93	2147.16	2697.23	1469.61	0	1378.72	1422.39	3499.91	2938.04	19246.6	4844.4	0.97632
SRR5947026	UC	No	1413.92	0	78.4624	214.571	1751.79	1775.81	3077.65	2459.56	0	360.287	1252.2	3034.41	2576.45	17995.1	4853.46	0.773535
SRR5947035	nonIBD	No	2285.87	8.04884	197.196	84.5128	1748.61	2120.87	3014.29	3112.89	0	470.857	579.516	3748.75	3096.79	20468.2	5135.16	0.983381
SRR5947051	CD	No	623.223	0	0	883.105	1537.12	2348.79	2212.07	571.493	172.433	1821.63	2106.15	2481.81	2863.62	17621.4	4560.86	0.96882
SRR5947065	UC	No	739.815	0	18.6017	872.152	1876.64	2240.7	2916.74	865.774	5.84624	1719.32	575.589	3583.74	3194.17	18609.1	5157.44	0.994434
SRR5947066	UC	No	1246.9	0	215.448	689.433	1842.08	2167.94	2046.75	1968.65	0	1050.31	1443.5	2423.79	3864.6	18959.4	4214.7	0.98568
SRR5947068	UC	Yes	0	0	0	823.259	3009.15	2838.83	2554.94	1050.37	0	1220.69	2696.88	2242.67	2838.83	19275.6	5393.77	0.989912
SRR5947072	nonIBD	No	1436.49	0	284.261	467.62	1956.19	2623.44	2315.31	1962.7	119.346	678.103	1078.45	2835.01	3599.91	19356.8	4938.76	0.972992
SRR5947073	UC	No	2187.19	0	731.029	0	2216.67	2635.24	1812.83	3363.32	0	0	38.3201	3009.6	3596.19	19590.4	4448.08	0.982296
SRR5947076	CD	No	2580.4	0	4.93857	9.87714	1930.98	2363.1	2800.17	2000.12	0	0	86.4249	3370.57	3765.66	18912.2	5163.27	0.969644
SRR5947079	CD	No	2974.9	0	0	0	1358.65	2103.76	2815.62	2318.42	0	0	3253.27	3358.53	2804.55	20987.7	4919.38	0.911135
SRR5947080	UC	No	1757.16	0	97.922	631.053	1882.28	2758.14	2959.42	2578.61	0	1000.98	1164.18	4520.73	3797.2	23147.7	5717.56	0.991314
SRR5947081	nonIBD	No	1503.86	0	366.038	616.393	1689.47	2471.62	2257.52	1483.14	68.2004	984.158	1189.62	2507.88	3314.19	18452.1	4729.14	0.977057
SRR5947083	UC	No	0	0	0	1243.99	1983.17	2253.6	2524.03	0	0	1911.05	2397.83	2668.26	2650.23	17632.2	4777.63	0.994892
SRR5947084	UC	No	633.693	0	0	1416.49	1379.21	3019.36	2795.7	484.589	0	894.626	1975.63	2907.53	4361.3	19868.1	5815.07	0.985024
SRR5947085	CD	No	474.743	0	0	882.856	1582.48	2097.2	2563.61	473.077	0	1902.3	2368.72	2776.83	2943.41	18065.2	4660.81	0.995222
SRR5947098	CD	No	502.585	7.68479	19.9805	1085.09	1664.53	2346.94	2585.16	344.279	6.14783	1910.44	2394.58	2649.72	3561.13	19078.3	4932.1	0.980798
SRR5950486	CD	No	642.658	0	46.7702	994.301	1936.63	2484.02	2944.79	342.982	62.3603	1749.55	2094.27	2652.05	3197.7	19148.1	5428.81	0.997573
SRR5950490	nonIBD	No	660.892	0	91.259	886.096	1452.78	2502.26	2146.06	866.961	0	1535.21	1290.87	2618.54	2837.86	16888.8	4648.32	0.949578
SRR5950498	nonIBD	No	1073.46	0	41.9069	852.643	1618.25	2274.25	2973.77	1627.92	0	752.712	1742.36	3388.01	3570.14	19915.4	5248.03	0.970783
SRR5950500	nonIBD	No	397.518	0	24.8449	850.459	1238.42	1800.3	2612.53	774.013	223.604	1572.87	2218.84	2065.95	2457.73	16237.1	4412.83	0.889287
SRR5950506	nonIBD	No	732.94	0	71.0036	818.831	1712.1	2147.29	2494.29	784.475	101.924	1570.1	1641.1	2850.45	3497.5	18422	4641.57	0.946549
SRR5950508	CD	No	34.1088	0	0	1079.72	1861.87	2224.13	2399.38	159.959	62.3368	1783.07	2607.56	2414.67	2658.14	17284.9	4623.51	0.885386
SRR5950509	CD	No	225.957	0	26.4278	1317.42	1622.67	2464.39	2731.31	203.494	165.174	2027.01	2001.9	2642.78	3262.51	18691	5195.7	0.966663
SRR5950528	nonIBD	No	468.533	0	41.1183	802.889	1681.52	2546.09	2846.9	373.311	154.735	2000.73	2090.54	2387.03	2978.91	18372.3	5392.99	0.950557
SRR5950539	CD	No	583.529	0	0	991.999	1671.94	2166.67	2595.44	0	63.4271	2014.44	2496.49	2630.95	2976	18190.9	4762.1	0.992498
SRR5950542	UC	No	629.077	0	34.3462	1035.81	1791.42	2279.5	2834.46	533.27	16.2692	1975.81	558.577	3083.93	3208.66	17981.1	5113.96	0.987008
SRR5950550	nonIBD	No	1822.84	0	138.589	485.063	1690.02	2344.47	2304.05	2479.21	0	908.53	1222.28	3222.2	3174.08	19791.3	4648.52	0.977074
SRR5950552	CD	No	1101.16	0	170.013	753.288	1624.28	2113.39	3005.31	1077.62	57.5428	1511.81	1485.65	2722.82	2769.9	18392.8	5118.7	0.944758
SRR5950553	CD	No	1043.24	0	30.7533	674.206	1791.97	2396.39	2818.65	1566.05	85.1628	1536.48	1724.55	3662	3130.92	20460.4	5215.04	0.977339
SRR5950556	CD	No	1936.87	0	44.8155	211.473	1952.27	2312.2	2709.94	2899	0	359.924	886.507	3942.36	3398.98	20654.3	5022.14	0.921786
SRR5950557	CD	No	522.749	0	102.466	988.187	1736.71	2368.87	2387.97	323.028	46.8911	1896.49	1990.27	2332.4	3034.03	17730.1	4756.84	0.970825
SRR5950565	CD	No	835.267	0	66.1796	1005.73	1790.86	2509.81	2471.71	521.415	0	2061.59	2605.07	2757.48	3269.87	19895	4981.52	0.999039
SRR5950566	CD	No	552.816	0	10.4108	1185.8	1728.2	2358.06	2608.96	220.71	37.479	2122.77	2481.95	2471.54	3286.7	19065.4	4967.02	0.99644
SRR5950570	UC	Yes	1048.96	0	261.45	592.479	1942.95	2953.96	4180.04	1402.13	81.176	1698.37	1162.82	3147.94	3516.92	21989.2	7134	0.980056
SRR5950571	nonIBD	No	1262.81	0	134.103	810.207	1698.64	2547.96	2341.22	933.135	0	1648.35	1273.98	2732.35	3112.31	18495.1	4889.18	0.972685
SRR5950584	nonIBD	No	553.285	0	44.7099	1019.01	1561.12	2060.38	1997.04	240.316	0	1922.53	2116.27	2503.75	3485.51	17503.9	4057.42	0.954773
SRR5950587	CD	No	756.731	0	33.3852	842.42	1950.81	2369.24	2949.02	1019.36	58.9805	1796.12	2076.56	3484.3	3335.18	20672.1	5318.26	0.989921
SRR5950591	UC	No	1015.89	0	92.4702	845.075	1665.75	2634.12	2808.78	1107.07	0	1688.87	1842.98	3033.54	3213.34	19947.9	5442.9	0.996105
SRR5950600	CD	No	641.377	0	95.6327	874.72	1804.27	2370.42	2840.93	543.194	0	1537.77	2060.57	2350.01	3055.15	18174	5211.34	0.995587
SRR5950609	UC	No	500.705	0	70.5016	920.837	1671.89	2466.12	2526.55	887.744	69.0628	1556.79	2221.52	2812.87	2915.02	18619.6	4992.66	0.965092
SRR5950619	UC	No	647.743	0	34.3	986.785	1664.87	2540.84	2424.75	614.762	17.15	1903.65	2221.59	2759.83	3050.06	18866.3	4965.59	0.993741
SRR5950630	UC	No	1203.48	0	37.8821	288.486	1360.84	1829.99	1751.32	3304.48	0	448.757	909.169	3062.62	3007.25	17204.3	3581.31	0.890895
SRR5950635	CD	No	594.881	0	105.558	990.276	1637.94	2242.66	2401.89	414.181	30.415	1858.89	2129.94	2594.22	3072.81	18073.7	4644.55	0.996617
SRR5950639	CD	No	1890.9	0	42.6119	590.175	2079.46	2515.17	2823.04	2057.09	12.7836	1049.32	1250.66	2961.53	3617.75	20890.5	5338.21	0.979743
SRR5950642	nonIBD	No	521.54	0	76.6344	860.008	1734.92	2684.33	2162.79	851.493	415.103	1043.08	1532.69	2765.22	2944.04	17591.8	4847.12	0.959259
SRR5950645	CD	No	571.283	0	0	1225.16	1624.37	1965.08	2684.34	461.156	0	1954.75	1985.72	2622.39	2364.28	17458.5	4649.42	0.97858
SRR5950650	UC	No	419.823	0	30.4535	1270.35	1609.68	2799.55	2514.59	295.834	0	2025.16	2375.37	2364.5	2806.07	18511.4	5314.14	0.994652
SRR5950654	nonIBD	No	511.441	0	44.2981	289.951	3278.06	3245.84	1506.13	3060.59	0	523.523	801.392	1337	5162.74	19761	4751.97	0.979564
SRR5950662	UC	No	624.265	0	39.3681	851.101	1693.77	2439.88	2354.59	835.166	0	1678.77	2190.55	2712.65	2984.48	18404.6	4794.47	0.993946
SRR5950664	nonIBD	No	1546.12	0	0	550.02	2485.92	2364.65	3226.49	2713.29	51.9704	980.941	1013.42	3239.49	4244.25	22416.6	5591.15	0.958765
SRR5950665	CD	No	799.048	0	0	1216.36	1824.55	2222.45	2041.29	58.2302	58.2302	2157.75	2620.36	2387.44	2921.22	18306.9	4263.75	0.989055
SRR5950666	CD	No	396.9	0	0	87.0209	1893.23	1434.78	978.454	430.859	0	2016.34	1576.99	3120.02	3139.12	15073.7	2413.24	0.877901
SRR5950671	UC	No	2104.46	0	72.4589	378.046	1830.37	2243.08	2841.65	2328.14	0	434.753	1316.86	3484.33	2857.4	19891.5	5084.72	0.912994
SRR5950674	CD	Yes	1447.36	42.8496	0	758.596	1790.16	2553.52	2793.16	1482.28	0	1569.56	1626.7	3381.94	3656.5	21102.6	5346.67	0.986135
SRR5950679	UC	No	1022.37	0	253.556	600.384	1359.24	2013.05	2794.55	1014.22	0	1084.86	1219.79	2925.85	2652.38	16940.3	4807.6	0.869878
SRR5950681	CD	No	805.642	0	7.20933	1038.14	1697.8	2613.38	2523.26	1133.67	0	1856.4	2508.85	2638.61	3112.63	19935.6	5136.65	0.994224
SRR5950684	UC	No	89.6875	0	6.5625	787.5	1935.94	2918.12	3263.75	13.125	0	2622.81	1480.94	3143.44	3355.62	19617.5	6181.87	0.947313
SRR5950698	CD	No	1545.37	0	17.0445	914.721	1613.55	2193.06	1505.6	909.04	0	1812.4	1636.27	3198.68	3499.8	18845.5	3698.66	0.987438
SRR5950704	nonIBD	No	1498.57	0	70.4971	578.076	1885.29	2072.61	2777.58	2336.47	42.2982	372.627	1053.43	3978.05	2956.85	19622.4	4850.2	0.963562
SRR5950714	CD	Yes	1334.5	0	0	986.539	1808.65	1747.47	2275.16	183.542	19.119	1644.23	1682.47	2194.86	3915.56	17792.1	4022.63	0.985926
SRR5950716	CD	Yes	601.28	0	15.8754	1061.67	1567.69	2295.98	1553.8	654.859	27.7819	1784	2204.69	2170.96	3405.27	17343.9	3849.78	0.994717
SRR5950721	CD	No	0	0	0	1217.15	1487.63	1700.15	3245.74	540.957	792.115	482.997	2241.11	1738.79	1603.55	15050.2	4945.89	0.973611
SRR5950725	CD	Yes	603.877	0	38.4431	1041.17	1720.33	2666.99	2583.7	615.09	201.826	1858.08	2143.2	2806.35	3620.06	19899.1	5250.69	0.992251
SRR5950726	nonIBD	No	339.405	0	0	1232.06	1704.87	2342.49	2789.79	107.903	168.722	1918.72	2575.95	3017.37	3066.42	19263.7	5132.28	0.966574
SRR5950731	CD	No	913.266	0	14.3539	802.023	1749.38	2436.57	2831.3	900.706	55.6213	1652.49	1367.21	2849.25	3023.29	18595.5	5267.88	0.96963
SRR5950735	nonIBD	No	593.614	0	0	916.937	1606.35	2047.71	2136.67	263.448	0	1765.45	1893.75	2600.27	3015.97	16840.2	4184.38	0.96454
SRR5950737	CD	Yes	1196.29	0	182.374	809.83	1873.68	2168.95	2516.33	1068.19	0	1419.92	1569.72	2770.36	3386.95	18962.6	4685.29	0.994604
SRR5950738	UC	No	0	0	0	882.692	1588.84	4236.92	706.153	0	0	0	882.692	0	0	8297.3	4943.07	0.986014
SRR5950739	CD	No	576.236	0	65.2817	949.095	1562.99	2484.47	2173.13	188.312	120.52	1677.24	2311.22	2538.45	3144.82	17791.8	4657.6	0.97144
SRR5950754	CD	No	1447.46	0	26.9971	583.552	2222.07	2305.13	2948.91	1900.18	0	1341.55	1594.9	3708.98	3515.85	21595.6	5254.04	0.976932
SRR5950756	UC	No	1378.62	0	416.157	300.469	1529.66	2165.95	2750.81	1952.24	0	596.117	700.558	2927.56	3096.27	17814.4	4916.76	0.843809
SRR5950760	CD	No	432.055	0	0	798.418	1619.58	2215.86	2079.42	672.086	411.842	765.571	2238.6	2304.29	2584.75	16122.5	4295.29	0.969701
SRR5950761	CD	No	1020.14	76.4635	24.2445	749.716	1767.99	2536.35	2784.39	1148.82	69.0037	1551.65	1583.35	3457.64	3013.78	19783.5	5320.74	0.992093
SRR5950763	CD	No	651.252	0	47.1415	1089.49	1506.78	2273.27	2411.2	525.541	219.994	1663.92	1646.46	2802.3	3280.7	18118.1	4684.47	0.981618
SRR5950766	CD	Yes	462.362	0	0	1294.61	1448.73	2758.76	1387.08	878.487	0	1633.68	1232.96	3159.47	2049.8	16306	4145.84	0.966255
SRR5950770	UC	Yes	263.717	0	85.7079	893.999	1424.07	2225.77	2481.57	449.637	201.743	1602.08	1992.38	2571.24	2782.21	16974.1	4707.34	0.974694
SRR5950772	UC	Yes	704.962	0	0	1039.52	1646.9	2256.28	2748.16	507.811	9.95709	1836.09	2124.84	3030.94	3046.87	18952.3	5004.43	0.997839
SRR5950781	CD	No	451.342	0	31.3903	1186.89	1752.77	2252.47	3007.53	392.803	111.987	1913.11	2120.12	2496.8	3183.99	18901.2	5260	0.997305
SRR5950783	nonIBD	No	1634.15	0	264.496	545.839	1957.61	2557.36	3029.07	1531.38	0	961.958	1211.29	3534.48	3320.52	20548.2	5586.43	0.977091
SRR5950786	CD	No	750.873	0	88.6639	1111.07	1643.05	2357.91	2161.18	180.099	72.0394	1795.44	2025.42	2305.26	2845.56	17336.6	4519.09	0.995429
SRR5950788	UC	No	685.339	0	36.6884	898.132	1640.7	2320.17	3250.59	736.703	0	1734.63	2051.61	2904.25	3379.73	19638.6	5570.76	0.995695

## Sheet: ILV
Table S8. (B) TMM-normalized abundance of branched-chain amino acid biosynthetic pathway genes in WGS metagenomics samples from IBD dataset.																Correlation Signature gene TMM vs. CPI
Sample-id	diagnosis	Antibiotics	LeuA	LeuC	LeuD	LeuB	IlvA	IlvG	IlvM	IlvD	IlvE	Total TMM	Signature gene TMM	CPI(Ile_Val)	CPI(Leu)	0.357483
SRR5935742	UC	No	4237.87	2941.73	815.428	1971.48	1999.49	4085.99	1282.86	5348.21	2406.47	25089.5	4913.21	0.97835	0.977722
SRR5935743	CD	Yes	1819.82	0	0	0	0	4246.24	0	2426.42	0	8492.48	0	0.976909	0.965009
SRR5935747	nonIBD	No	9713.96	1948.96	875.799	2257.34	2904.94	6611.66	1757.76	7024.89	3379.84	36475.2	4206.3	0.983617	0.982952
SRR5935748	UC	No	3956.17	3157.27	915.254	1959.64	2364.05	3320.46	1345.21	5250.29	3541.82	25810.2	5116.91	0.949457	0.949071
SRR5935749	nonIBD	No	3142.08	2914.14	932.132	2160.13	689.853	3345.11	1123.84	3956.47	2339.76	20603.5	5074.27	0.965636	0.965629
SRR5935752	CD	No	3646.9	3040.51	872.224	2498.17	2593.18	3930.88	1195.7	4477.49	2354.04	24609.1	5538.67	0.991858	0.991186
SRR5935756	CD	No	3644.36	2918.01	901.368	2196.23	1219.36	3470.5	1221.65	4040.14	2575.99	22187.6	5114.23	0.958712	0.958653
SRR5935757	CD	No	4344.86	3508.81	653.284	2276.13	1823.75	3860.08	1415.45	4816.67	3595.66	26294.7	5784.94	0.9159	0.915598
SRR5935758	UC	No	4067.26	2597.62	1100.87	2277.67	1483.19	3229.41	843.279	3633.42	2687.1	21919.8	4875.29	0.958499	0.958469
SRR5935759	CD	No	3333.19	2581.67	751.515	1862.58	3513.95	2693.66	851.717	4709.49	3546.36	23844.1	4444.25	0.903101	0.902449
SRR5935760	CD	No	3611.05	2859.31	1030.29	2318.99	206.394	4144.65	1380.99	4159.76	2553.91	22265.4	5178.3	0.996345	0.996324
SRR5935763	CD	No	3490.81	2364.94	969.84	2006.99	79.5452	2943.17	1416.52	3723.33	2380.24	19375.4	4371.93	0.955472	0.955406
SRR5935764	nonIBD	No	3782.09	2794.24	1093.82	2434.91	1129.15	3459.31	1600.54	4761.42	2237.59	23293.1	5229.15	0.996837	0.996773
SRR5935765	CD	Yes	3647.43	3079.11	929.671	2203.73	1738.89	3966.37	1528.53	4588.98	2222.39	23905.1	5282.84	0.996609	0.996572
SRR5935771	nonIBD	No	4750.44	2750.38	1124.26	2061.56	1894.27	3763.94	1749.12	3707.36	2809.42	24610.7	4811.94	0.978719	0.978338
SRR5935772	nonIBD	No	3411.01	2684.57	830.05	1938.34	811.423	3221.25	1252.64	3587.96	2865.01	20602.2	4622.9	0.933352	0.933307
SRR5935779	CD	No	3510.49	2999.14	903.007	2281.09	884.875	3535.87	1428.85	3695.44	2241.2	21480	5280.24	0.997726	0.99768
SRR5935780	CD	No	3972.17	3102.25	994.192	2187.84	1336.33	3530.3	1187.51	4220.72	2697.21	23228.5	5290.09	0.990608	0.990528
SRR5935782	UC	Yes	3886.45	3008.86	840.313	2376.93	1335.01	3232.49	1328.24	4562.42	2485.36	23056.1	5385.79	0.984403	0.98433
SRR5935783	UC	No	4330.06	1604.09	747.92	1239.97	1239.97	3060.57	1269.5	3336.12	2155.19	18983.4	2844.06	0.975861	0.975187
SRR5935784	nonIBD	No	4000.49	3333.1	902.714	2550.94	1883.55	3868.36	1348.28	4233.88	2488.25	24609.6	5884.04	0.984233	0.984118
SRR5935793	nonIBD	No	3125.72	852.469	2557.41	0	0	4072.91	1515.5	1894.38	6725.03	20743.4	852.469	0.937363	0.93716
SRR5935794	CD	No	4824.39	2910.22	1017.91	2357.07	4410.95	7597.75	1591.97	7610.11	2477.78	34798.1	5267.29	0.978868	0.978141
SRR5935795	nonIBD	No	3531.22	2787.14	894.155	2425.19	1842.54	3270.16	1191.79	4062.16	2273.85	22278.2	5212.33	0.995821	0.995794
SRR5935797	nonIBD	No	4248.68	2634.77	882.307	2335.8	996.545	4749.39	1339.26	3558.39	2680.95	23426.1	4970.57	0.975296	0.975138
SRR5935799	UC	No	4492.96	2271.38	1172.22	2005.72	3440.28	3695.98	1597.27	3373.87	3211.15	25260.8	4277.11	0.968273	0.96778
SRR5935804	CD	No	4552.86	2791.65	838.547	2014.88	1892.64	4569.95	1310.39	4100.73	2624.73	24696.4	4806.53	0.979936	0.979854
SRR5935806	CD	No	3589.45	2882.91	910.647	2169.13	1183.6	3103.93	1356.31	4035.11	2417.92	21649	5052.04	0.944584	0.944525
SRR5935808	CD	No	3888.51	3029.32	1009.07	2231.35	929.906	3569.74	1092.45	4187.22	2988.15	22925.7	5260.67	0.992434	0.992343
SRR5935809	CD	No	3895.6	3717.18	565.011	1100.28	267.637	2230.31	1189.5	2289.78	2497.94	17753.2	4817.46	0.966022	0.965846
SRR5935810	nonIBD	No	3834.6	3488.77	996.64	2167.25	2701.72	3739.24	1195.76	4171.01	3063.28	25358.3	5656.01	0.965358	0.965171
SRR5935811	CD	No	3951.22	3551.35	965.678	2495.59	2732.66	3549.77	1223.3	5482.71	2283.8	26236.1	6046.94	0.988731	0.988709
SRR5935813	nonIBD	No	4203.74	2869.05	1008.9	2240.59	1404.05	3543.75	1370.42	4292.01	3060.32	23992.8	5109.64	0.977054	0.976994
SRR5935815	UC	No	4025.62	2898.84	794.203	2032.66	1370	3760.05	1317.88	3752.61	2787.16	22739	4931.5	0.993454	0.993361
SRR5935817	nonIBD	No	3419.77	2752.05	905.806	2204.45	647.159	3250.94	1345.18	4359.12	2663.31	21547.8	4956.5	0.965451	0.965439
SRR5935819	CD	No	3823.56	3083.92	1015.86	2329.75	883.198	3661.82	1337.52	4097.97	2424.25	22657.8	5413.68	0.999023	0.999011
SRR5935820	nonIBD	No	3630.7	2712.81	809.549	2001.38	1621.14	2671.92	1263.39	3518.27	2539.04	20768.2	4714.19	0.941405	0.941299
SRR5935823	CD	No	3993.81	2765.57	818.029	2278.28	983.401	3599.65	1279.63	4334.99	2358.56	22411.9	5043.84	0.979454	0.979427
SRR5935824	CD	No	4204.75	3092.9	1061.21	1892.45	1310.16	3251.14	1504.26	4154.11	2557.03	23028	4985.36	0.969538	0.969479
SRR5935828	CD	No	3318.99	2706.83	1060.32	2136.88	1107.41	3216.69	1386.7	5045.05	2859.46	22838.3	4843.71	0.936573	0.93644
SRR5935829	CD	No	3644.8	2787.46	890.823	2055.3	899.556	2981.05	1295.48	4209.57	2992.7	21756.7	4842.76	0.95221	0.95207
SRR5935830	UC	No	3788.71	2976.35	917.471	2435.93	1228.25	3552.2	1302.51	3931.53	2530.76	22663.7	5412.28	0.996882	0.99685
SRR5935831	CD	No	5519.87	2689.61	982.742	2553.5	4127.88	7714.03	1867.48	7188.63	2989.06	35632.8	5243.11	0.992142	0.989168
SRR5935837	CD	No	3712.12	2638.34	996.295	2188.16	1643.89	3678.91	1345	4265.62	2721.36	23189.7	4826.5	0.966795	0.966708
SRR5935838	CD	No	3770.32	3247.84	915.3	2169.5	896.044	3807.55	1308.12	3672.75	2292.74	22080.2	5417.34	0.997861	0.997845
SRR5935839	UC	No	1555.9	1345.64	504.616	1766.16	0	294.359	2312.82	1682.05	2733.34	12194.9	3111.8	0.982758	0.981715
SRR5935841	CD	No	3982.92	3560.14	955.16	2479.71	2639.14	3871.88	1249.82	5857.65	2298.93	26895.4	6039.85	0.986638	0.986608
SRR5935843	nonIBD	No	3728.85	2745.93	853.074	2300.62	1280.15	3270.66	1074.12	3432.69	2592.49	21278.6	5046.55	0.952099	0.952051
SRR5935844	CD	No	2930.21	2788.42	1055.5	1900.96	2090	3486.84	1312.82	2315.81	2783.17	20663.7	4689.38	0.937785	0.937499
SRR5935846	CD	No	3648.25	2940.07	1032.82	2256.76	1280.23	3166.53	1184.67	4340.73	2327.45	22177.5	5196.83	0.989094	0.988929
SRR5935847	CD	Yes	3174.09	4676.45	1742.74	3605.68	835.862	2518.51	1267.45	3310.67	3447.25	24578.7	8282.13	0.9864	0.986254
SRR5935848	nonIBD	No	3490.62	2489.3	832.101	2314.24	1143.7	3833.73	1329.26	3682.02	2727.38	21842.3	4803.54	0.962521	0.962309
SRR5935850	nonIBD	No	3851.35	3025.58	984.159	2283.74	1168.27	3933.93	1310.41	4432.1	2576.14	23565.7	5309.31	0.971322	0.971033
SRR5935851	nonIBD	Yes	3687.88	2784.08	1002.82	2490.19	1626.42	4197.72	1360.97	3717.38	2741.95	23609.4	5274.27	0.991719	0.991617
SRR5935862	CD	No	3565.19	3176.17	1160.57	2015.6	1806.5	4010.94	1060.07	5626.98	2804.17	25226.2	5191.77	0.991311	0.991268
SRR5935865	UC	No	4324.96	3395.35	1030.7	2665.93	2642.15	3855.2	1345.85	4338.83	3052.44	26651.4	6061.28	0.980957	0.980725
SRR5935868	nonIBD	No	4440.13	3093.62	953.671	2801.57	2822.25	5613.48	1597.21	6549.06	3150.47	31021.5	5895.19	0.990221	0.989261
SRR5935874	CD	No	3627.75	2862.01	963.243	1954.21	1925.33	6130.57	1528.02	3623.13	2298.39	24912.7	4816.22	0.96736	0.964705
SRR5935877	CD	Yes	3765.47	3086.52	978.721	2548.46	1779.66	3094.08	1351.3	4601.41	2546.56	23752.2	5634.97	0.978196	0.978157
SRR5935879	CD	Yes	3598.87	3056.65	889.529	2390.39	2170.66	4155.27	1362.64	6113.3	3375.6	27112.9	5447.03	0.98712	0.987036
SRR5935888	CD	No	5660.12	3278.7	1114.61	2367.78	3180.27	7004.92	2080.8	4680.29	2957.65	32325.1	5646.49	0.974663	0.973358
SRR5935889	nonIBD	No	3739.7	2834.34	951.888	1802.97	771.592	3549.71	1372.58	3762.96	3194.93	21980.7	4637.3	0.972337	0.972213
SRR5935890	CD	Yes	3237.91	2699.64	1046.18	2376.67	1846.68	2939.79	1236.64	3933.52	2821.09	22138.1	5076.31	0.968134	0.968044
SRR5935892	nonIBD	No	5577.25	4420.27	1557.48	4227.44	4390.6	5517.92	1972.81	7431.39	4835.6	39930.8	8647.71	0.973067	0.972592
SRR5935893	nonIBD	No	4203.17	2885.65	1101.27	2381.56	1993.46	3515.77	1420.63	4183.12	2983.04	24667.7	5267.21	0.972161	0.972078
SRR5935894	CD	No	4250.66	3266.78	1126.2	2219.65	5478.53	7251.99	1406.34	9713.37	2415.07	37128.6	5486.44	0.964105	0.963192
SRR5935896	CD	No	3513.6	3084.41	1002.51	2134.74	2043.46	3212.52	1121.02	4375.18	3616.09	24103.5	5219.15	0.808116	0.807644
SRR5935897	CD	No	3793.77	3794.44	1444.96	2425.92	2094.69	4204.8	1072.82	6288.08	2133.58	27253.1	6220.36	0.849259	0.849153
SRR5935899	CD	No	5084.46	3471.73	1098.21	2225.76	3495.83	6839.71	1800.31	6662.61	2853.46	33532.1	5697.49	0.990279	0.988416
SRR5935900	CD	No	3845.18	3515.46	956.987	2430.95	2235.65	3810.72	1290.15	5888.97	2210.38	26184.5	5946.42	0.984578	0.984531
SRR5935902	CD	No	4372.37	2970.76	904.989	2484.61	2177.96	3907.16	1202.66	4439.68	2212.36	24672.5	5455.36	0.996512	0.99645
SRR5935903	CD	No	4028.05	3525.33	1234.96	2312.23	3948.43	7450.34	1743.93	7796.94	2241.97	34282.2	5837.55	0.943797	0.941621
SRR5935907	CD	No	3810.38	2859.09	956.522	2232.47	935.576	3143.61	1265.47	3859.25	2569.34	21631.7	5091.56	0.977447	0.977378
SRR5935910	CD	No	3513.89	3010.44	931.13	2171.78	2207.74	3370.05	1203.41	3624.34	3153	23185.8	5182.22	0.972565	0.972396
SRR5935913	CD	No	3480.74	2837.9	945.519	2121.39	3439.22	3020.04	977.661	4528.04	3250.39	24600.9	4959.29	0.945532	0.94511
SRR5935918	CD	No	4130.95	3201.91	1016.73	2415.71	1515.24	3712.24	1416.72	4152.62	2457.09	24019.2	5617.62	0.983763	0.983681
SRR5935919	UC	No	3736.78	2892.77	881.445	1808.27	980.139	2899.58	1238.79	3992.03	2578.54	21008.3	4701.04	0.969788	0.969553
SRR5935920	CD	No	2171.89	1457.95	739.703	1180.38	1759.84	5763.1	818.395	2210.53	2005.93	18107.7	2638.32	0.685341	0.682606
SRR5935928	CD	No	4838.89	2737.48	891.989	2188.76	1654.79	3753.74	1486.24	3724.21	2648.9	23925	4926.24	0.974269	0.974227
SRR5935929	nonIBD	No	3243.46	2507.78	831.532	2144.73	1798.46	3060.13	1196.98	4289.46	2455.06	21527.6	4652.51	0.973966	0.973938
SRR5935937	CD	No	4628.03	3225.24	1004.78	2334.02	1924.11	4009.37	1277.33	4790.27	2402.16	25595.3	5559.26	0.995063	0.994998
SRR5935938	nonIBD	No	3940.35	3328.85	1040.05	2273.34	2384.99	3376.09	1182.62	4058.87	3029.98	24615.1	5602.2	0.968255	0.968114
SRR5935939	CD	No	3711.31	3411.89	986.328	2604.21	1222.85	3260.92	1253.04	4038.41	2518.66	23007.6	6016.1	0.958778	0.958713
SRR5935940	UC	No	4204.33	3549.34	1186.06	2159.7	1876.46	5478.9	1876.46	4947.83	1894.16	27173.2	5709.03	0.985987	0.985601
SRR5935941	CD	Yes	0	0	0	0	0	0	0	0	0	0	0	0.661722	0.650788
SRR5935942	UC	No	4636.39	2635.49	947.793	2411.2	2308.62	3179.83	1322.53	4525.61	3174.36	25141.8	5046.69	0.977236	0.976873
SRR5935948	CD	No	4214.64	2635.91	796.413	2147.85	1009.61	3642	1282.72	3284.32	2461.48	21475	4783.76	0.944097	0.944044
SRR5935958	nonIBD	No	3131.61	2307.33	941.106	2300.84	1255.89	2622.12	1434.38	3248.44	2440.39	19682.1	4608.17	0.940079	0.940026
SRR5935960	CD	No	3814.23	3054.32	1112.14	2390.62	1394.26	3356	1301.31	4251.26	2568.37	23242.5	5444.94	0.978231	0.978123
SRR5935961	UC	No	5863.99	2659.78	907.387	2245.78	3039.75	4060.56	1536.89	4616.33	3311.96	28242.4	4905.56	0.998149	0.997921
SRR5935962	UC	No	4448.95	2930.92	878.857	2224.47	2064.68	2535.65	1282.54	5088.12	3073.9	24528.1	5155.4	0.982897	0.982431
SRR5935963	nonIBD	No	4467.64	2940.9	1058.99	2454.58	2432.72	5710.23	1708.15	4590.04	3087.35	28450.6	5395.48	0.96483	0.964628
SRR5935966	nonIBD	No	4187.4	3053.92	1073.41	2752.07	2445.6	4033.39	1450.73	4390.68	2690.47	26077.7	5805.99	0.986906	0.986791
SRR5935967	CD	No	4433.64	2282.63	796.669	1957.04	1769.99	3058.52	1430.54	3865.58	2542.41	22137	4239.67	0.956701	0.956605
SRR5935968	nonIBD	No	2410.23	1989.77	691.682	1378.63	1299.27	3368.4	803.014	2803.44	3416.96	18161.4	3368.4	0.93825	0.937998
SRR5935969	UC	No	3058.47	2743.8	1030.76	2401.19	1183.69	3670.16	1379.25	4645.05	2189.45	22301.8	5144.99	0.99398	0.993854
SRR5935974	UC	No	3812.77	2870.59	949.773	2122.93	1217.23	3507.32	1127.57	4773.18	2600.1	22981.5	4993.53	0.9895	0.989458
SRR5935976	nonIBD	No	3482.9	2902.42	950.285	2180.5	993.01	3375.35	1236.11	4150.31	2666.69	21937.6	5082.92	0.979303	0.979279
SRR5935977	CD	No	3686.14	2865.36	994.977	2620.3	1340.41	3227.03	1266.6	3647.76	2351.63	22000.2	5485.66	0.99835	0.998218
SRR5935978	UC	No	3891.42	2649.38	906.956	2242.82	2323.24	4427.55	1380.54	3994.18	2685.13	24501.2	4892.2	0.973375	0.971701
SRR5935981	nonIBD	No	3925.11	2947.18	866.293	2304.16	1935.76	3520.99	1440.1	3938.51	2677.02	23555.1	5251.34	0.958055	0.95788
SRR5935988	UC	No	5283.11	3641.59	1007.68	2461.43	2831.88	4991.68	1486.88	7554.22	3314.47	32572.9	6103.02	0.997026	0.99683
SRR5935989	nonIBD	No	3690.13	3220.2	1110.74	2046.8	2696.16	3712.91	1218.02	4273.98	3072.1	25041	5267	0.965819	0.96566
SRR5935991	nonIBD	No	3781.65	3147.05	993.063	2356.49	756.98	3574.81	1334.19	4056.72	2530.85	22531.8	5503.54	0.997549	0.997419
SRR5935992	CD	No	4179.83	3037.19	895.527	2202.91	2173.34	3829.22	1184.88	4771.22	3070.98	25345.1	5240.1	0.952594	0.95249
SRR5935993	UC	No	3800.45	2930.49	966.002	2328.86	1915.06	3156.45	1324.72	4661.95	2498.33	23582.3	5259.34	0.997313	0.997274
SRR5935994	UC	No	4871.98	3076.67	1037.08	2455.58	1703.12	4260.1	1524.51	5274.13	2854.28	27057.5	5532.25	0.995684	0.995651
SRR5935998	CD	No	3502.19	3061.83	926.944	2447.52	2054.6	3402.44	1167.8	4938.83	2369.67	23871.8	5509.35	0.958515	0.958485
SRR5936000	nonIBD	Yes	3995.87	3428.72	990.954	2336.27	428.256	3442.97	1421.88	4188.18	2589.12	22822.2	5764.99	0.998817	0.998782
SRR5936002	CD	Yes	3606.26	3267.48	778.205	2251.15	1767.53	4355	1286.37	3449.14	2805.96	23567.1	5518.63	0.971637	0.971547
SRR5936003	CD	No	4001.98	3939.97	1162.62	2379.49	2459.58	3400	1358.97	4789.98	2707.6	26200.2	6319.46	0.929195	0.928591
SRR5936008	nonIBD	No	3832.3	2818.02	992.315	2463.99	896.701	3320.64	1440.67	4356.88	2695.27	22816.8	5282.01	0.99714	0.99701
SRR5936012	UC	Yes	3651.28	2861.46	969.495	2453.88	1613.41	3527.08	1026.17	4734.13	2695.05	23532	5315.34	0.964838	0.964793
SRR5936013	nonIBD	No	3659.35	3041.04	974.705	2282.42	1782.91	3600.42	1234.75	4303.86	2596.72	23476.2	5323.46	0.970126	0.970022
SRR5936015	CD	No	3552.33	2685.24	1055.48	2240.35	1433.42	2831.65	1125.85	4042.62	2595.58	21562.5	4925.59	0.961823	0.961768
SRR5936025	nonIBD	No	3503.02	2903.06	948.951	2139.72	1611.65	3093.89	1193.38	3425.9	2612.88	21432.4	5042.77	0.947737	0.947651
SRR5936026	UC	No	4414.88	915.337	399.882	2279.1	3310.01	4673.77	1544.05	8009.2	1104.88	26651.1	3194.43	0.990366	0.989426
SRR5936027	UC	No	3853.08	2317.87	993.373	2030.64	2408.18	3849.32	1189.04	4198	2063.25	22902.8	4348.51	0.894638	0.894221
SRR5936028	CD	No	3030.87	2481.13	853.801	2028.69	1817.06	2624.65	1247.86	3412.77	3300.88	20797.7	4509.82	0.957077	0.956781
SRR5936031	nonIBD	No	3946.44	3150.39	1026.14	2467.75	1376.18	3813.4	1369.64	4492.77	2859.23	24501.9	5618.14	0.993951	0.993752
SRR5936035	nonIBD	No	3641.77	2849.88	864.584	2336.5	1309.74	3760.33	1176.64	3850.92	2421.51	22211.9	5186.39	0.95057	0.950369
SRR5936039	UC	No	3817.37	2952.56	937.872	2369.24	377.305	3400.54	1297.21	4255.76	2390.8	21798.6	5321.8	0.995191	0.995055
SRR5936041	nonIBD	No	3826.28	3017.52	938.094	2352.37	870.068	3413.92	1291.66	4265.52	2490.11	22465.6	5369.9	0.997854	0.99784
SRR5936043	nonIBD	No	4248.48	3010.3	991.863	2382.12	1248.92	3893.89	1317.52	4755.15	2420.97	24269.2	5392.43	0.996553	0.996495
SRR5936045	CD	No	3885.86	2817.02	929.657	2255.07	1516.54	3137.98	1355.53	4282.66	2940.63	23120.9	5072.09	0.973154	0.973133
SRR5936046	CD	No	3466.89	2484.88	716.166	2186.48	1578.82	3152.22	1237.01	4155.93	3168.49	22146.9	4671.35	0.94403	0.943724
SRR5936048	CD	No	3918.18	2970.56	932.811	2494.9	2822.49	4005.16	1312.23	4773.25	2346.83	25576.4	5465.46	0.994628	0.993658
SRR5936050	CD	No	4340.21	3098.51	1120.98	2352.62	2319.57	4059.97	1383.98	5341.91	2914.55	26932.3	5451.13	0.970019	0.969936
SRR5936051	UC	No	4401.45	2904.47	919.118	2540.47	1431.76	3313.98	1562.2	3958.58	2490.42	23522.5	5444.94	0.9724	0.97225
SRR5936053	UC	No	3383.55	2785.61	858.538	2354.65	1735.63	3266.32	1108.17	4284.25	2297.3	22074	5140.26	0.998008	0.997979
SRR5936054	CD	No	4403.77	3181.51	1022.92	2456.61	1198.1	4657.49	1383.35	4218.52	2933.84	25456.1	5638.12	0.992505	0.992438
SRR5936057	UC	No	4212.94	3362.85	1081.36	2575.27	900.093	3325.34	1512.66	3412.85	1662.67	22046	5938.11	0.997268	0.997021
SRR5936058	nonIBD	No	4921.23	3866.25	1177.66	2518.89	2396.21	3719.04	1371.89	4745.4	2627.25	27343.8	6385.13	0.972062	0.971852
SRR5936059	UC	No	3724.85	2051.95	783.381	2747.73	1733.55	3551.33	1216.35	4272.37	3205.97	23287.5	4799.68	0.985375	0.985258
SRR5936062	CD	No	4596.88	3330.01	1060.91	2842.13	5328.7	6788.89	1545.34	10242	2731.67	38466.5	6172.14	0.973567	0.973045
SRR5936063	CD	No	3784.66	2404.28	876.731	2118.25	1515.11	3075.81	1224.94	4659.32	2934.87	22594	4522.52	0.957114	0.957034
SRR5936065	nonIBD	No	4391.24	2932.82	1110.03	2359.59	922.507	3537.16	1441.53	4464.11	2914.16	24073.2	5292.42	0.996664	0.996593
SRR5936069	CD	No	3607.51	2266.5	849.938	2389.27	755.5	2672.58	1690.43	4089.14	2294.83	20615.7	4655.77	0.945602	0.945424
SRR5936070	CD	No	4065.82	3030.74	937.591	2267.31	1774.41	3313.33	1220.18	4567.47	2277.16	23454	5298.05	0.997779	0.99775
SRR5936072	CD	No	3540.22	2638.9	771.229	1828.18	3382.26	2746.92	808.397	4822.5	3289.34	23828	4467.09	0.923394	0.922865
SRR5936073	CD	No	4287.6	2891.27	951.033	2325.1	508.914	3414.49	1506.07	3697.58	2326.69	21908.7	5216.37	0.993952	0.993928
SRR5936074	CD	No	3725.76	2923.52	871.435	2430.5	648.711	3293.29	1167.68	3756.04	2754.86	21571.8	5354.03	0.96978	0.969725
SRR5936075	CD	No	4723.17	3059.91	939.063	1905.98	2152.68	4758.98	1623.47	4444.64	2455.09	26063	4965.89	0.96389	0.963791
SRR5936076	CD	No	6017.25	3600.07	1206.07	2591.49	3408.63	7097.38	1936.56	5218.24	3356.24	34431.9	6191.56	0.992644	0.991586
SRR5936079	CD	No	3949.62	3402.71	884.859	2793.88	4127.62	7507.11	1955.46	6521.64	3668.42	34811.3	6196.59	0.991666	0.989465
SRR5936082	UC	No	3669.05	3296.5	851.219	2452.05	1521.81	3289.72	1113.13	4208.68	2284.97	22687.1	5748.55	0.996449	0.996372
SRR5936083	UC	No	4709.1	2795.97	987.044	2135.32	1614.27	3108.6	1042.1	2117.62	2713.39	21223.4	4931.29	0.94041	0.94037
SRR5936087	CD	Yes	3540.81	2738.6	929.889	2021.5	689.437	3800.42	1189.49	4036.61	2534.32	21481.1	4760.1	0.965654	0.965383
SRR5936090	CD	No	3906.11	3050.22	908.694	2176.13	293.186	3350.69	1498.71	2507.56	2214.37	19905.7	5226.35	0.985579	0.985546
SRR5936093	UC	No	3888.49	2920.74	818.126	2756.8	1424.56	3138.8	1111	4439.21	2623.1	23120.8	5677.54	0.99936	0.999324
SRR5936095	nonIBD	No	4917.85	3182.08	1151.61	2695.1	2477.74	5126.86	1486.02	4764.24	3350.33	29151.8	5877.18	0.975796	0.975615
SRR5936096	CD	No	6188.34	2500.99	2004	2068.12	4440.86	12168.3	2164.32	3751.48	2100.19	37386.6	4569.11	0.994585	0.993937
SRR5936099	nonIBD	No	4221.3	3547.43	1205.27	2517.4	2578.66	4110.18	1682.54	5479.29	3396.42	28738.5	6064.83	0.962084	0.961861
SRR5936100	CD	No	4013.88	2875.12	766.959	2421.57	2857.61	3416.28	1397.66	6743.01	2421.57	26913.7	5296.69	0.998794	0.998496
SRR5936105	nonIBD	No	4569.23	3521.87	1044.95	2053.62	2467.24	4068.53	1806.89	5391.65	3064.7	27988.7	5575.48	0.963719	0.96343
SRR5936112	nonIBD	No	3535.36	2998.05	996.495	2122.5	602.606	3328.78	1147.41	4181.85	2752.94	21666	5120.55	0.972417	0.972401
SRR5936120	CD	No	3998.82	3042.28	947.088	2393.35	290.063	3182.59	1362.62	2953.24	2548.5	20718.6	5435.64	0.995649	0.995626
SRR5936122	CD	No	4491	2424.15	956.467	2338.95	2523.09	4012.76	1616.1	5450.21	2954.6	26767.3	4763.1	0.97821	0.978019
SRR5936124	CD	No	6439.9	3732.68	756.07	1920.11	2114.11	4978.75	1536.53	5470.97	2331.4	29280.5	5652.78	0.804512	0.804283
SRR5936130	nonIBD	No	4674.8	3218.3	838.698	2489.15	1803.11	4457.49	1478.05	5865.49	3270.38	28095.5	5707.45	0.978463	0.978295
SRR5936137	nonIBD	No	3887.15	2983.34	984.648	2472.64	2061.15	3372.79	1219.79	4478.68	2902.51	24362.7	5455.98	0.970242	0.970052
SRR5936138	CD	Yes	3478.37	2379.67	893.337	2022.84	2387.37	10848.4	1956.1	3984.08	2048.51	29998.7	4402.51	0.985494	0.976051
SRR5936142	UC	No	6041.26	2852.74	1003.11	2571.98	2155.78	4406.08	1312.09	5723.82	3254.83	29321.7	5424.72	0.996442	0.996354
SRR5936144	UC	No	3338.78	2016.82	1160.94	3194.72	3042.18	2449	1533.8	3076.08	3635.37	23447.7	5211.54	0.980215	0.979927
SRR5936146	CD	No	3680.17	2882.59	838.974	2519.68	1029.4	3478.71	1419.91	4786.84	2174.71	22811	5402.28	0.998316	0.998193
SRR5936148	CD	No	4213.4	3288.85	1233.67	2614.93	1242.02	4433.4	1372.91	4090.87	3071.63	25561.7	5903.77	0.980798	0.980609
SRR5936152	UC	No	3751.21	2903.43	882.357	2331.09	1370.04	3363.69	1184.03	4379.59	2883.16	23048.6	5234.52	0.967054	0.967021
SRR5936155	CD	No	3676.08	3186.98	827.046	1982.06	1350.37	4103.86	1341.81	5116.28	2789.14	24373.6	5169.04	0.95512	0.95502
SRR5936157	UC	No	3953.71	2857.55	932.309	2397.13	1135.48	3568.66	1418.94	4017.61	2528.21	22809.6	5254.68	0.996991	0.99692
SRR5936158	UC	No	4105.13	2849.19	1258.81	2296.58	1640.62	3154.93	1222.93	4241.49	2900.87	23670.6	5145.77	0.950127	0.95005
SRR5936162	UC	No	3293.73	2845.59	885.244	2152.4	1509.99	3320.22	1348.84	3512.28	2684.43	21552.7	4997.99	0.95673	0.956657
SRR5936164	CD	No	4168.93	2973.87	872.965	1983.89	1815.61	4030.89	1433.03	4245.19	3059.32	24583.7	4957.76	0.986262	0.986175
SRR5936165	nonIBD	No	3837.26	3474.08	1064.58	2471.92	2961.08	3732.85	1259.79	4301.45	3144.94	26248	5946	0.964232	0.963883
SRR5936166	CD	No	4198.43	2962.19	939.098	2171.66	1729.63	3842.6	1230.73	4812.88	2868.65	24755.9	5133.86	0.964242	0.964164
SRR5936167	UC	No	2793.03	3485.51	911.224	2115.93	1977.43	4043.9	1384.97	5738.84	1929.07	24379.9	5601.44	0.977671	0.977608
SRR5936172	CD	No	3668.23	2978.61	1057.02	2036.77	937.469	3768.83	1245.1	4640.69	2386.68	22719.4	5015.39	0.978437	0.978409
SRR5936173	nonIBD	No	4064.53	2998.87	963.19	2338.2	1212.04	3482.9	1300.84	4648.1	2696.35	23705	5337.07	0.997161	0.997125
SRR5936174	UC	No	3184.35	2817.29	1110.6	2359.24	1603.15	3702	1374.13	3883.96	2836.11	22870.8	5176.53	0.996949	0.996902
SRR5936183	CD	No	3579.59	3027.31	1058.1	2387.48	1129.43	3360.19	1221.3	4656.06	2042.7	22462.2	5414.78	0.983236	0.983188
SRR5936184	CD	Yes	3834.06	2846.5	952.705	2428.24	2343.03	3686.89	1309	4097.4	2602.51	24100.3	5274.73	0.966091	0.966037
SRR5936187	CD	Yes	0	0	0	0	0	0	0	0	0	0	0	0.954276	0.927027
SRR5936188	CD	No	3648.52	2846.11	973.417	2530.41	1285.53	3219.21	1244.87	4156.75	2279.28	22184.1	5376.51	0.998115	0.998025
SRR5936191	nonIBD	No	4522.83	3417.31	1348.1	2621.97	2800.92	5461.34	1796.14	5395.06	3373.57	30737.2	6039.28	0.982012	0.981777
SRR5936192	nonIBD	No	4069.36	3081.43	971.481	2441.45	1487.25	3541.26	1226.48	4703.58	2435.69	23958	5522.88	0.997478	0.997449
SRR5936193	CD	No	3623.06	2775.48	853.873	2061.56	1410.54	3124.58	1231.28	3745.72	2288	21114.1	4837.04	0.976944	0.976866
SRR5936194	UC	No	3310.11	3017.07	965.757	2493.64	1498.4	3409.64	1140.85	4141.33	2858.57	22835.4	5510.71	0.999104	0.999031
SRR5936197	nonIBD	No	3566.69	2946.19	822.527	1378.9	869.025	3193.91	1315.56	4023.65	2339.31	20455.8	4325.08	0.985233	0.985209
SRR5936200	CD	No	3804.6	2844.5	888.535	2423.1	1840.68	3516.37	1266.21	4039.16	2486.71	23109.9	5267.6	0.995795	0.995676
SRR5936208	CD	No	3756.5	3303.87	961.427	2497.73	2773.6	4182.7	1215.83	4825.31	2335.84	25852.8	5801.6	0.988632	0.987922
SRR5936209	CD	No	4043.83	3018.22	964.211	2469.83	2094.47	4267.09	1300.5	6270.86	2807.51	27236.5	5488.05	0.966337	0.96617
SRR5936211	UC	No	5213.99	2892.36	899.631	2070.12	3704.93	2070.12	1896	3192.24	1093.1	23032.5	4962.48	0.971262	0.970891
SRR5936220	CD	No	4008.59	2867.33	769.844	2308.18	2020.5	4051.81	1454.6	4635.27	2887.59	25003.7	5175.51	0.959009	0.958882
SRR5936228	nonIBD	No	3726.63	2933.02	1029.47	2375.28	1424.89	3382.55	1320.83	4067.94	2369.73	22630.3	5308.3	0.995633	0.995481
SRR5936229	nonIBD	No	4428.28	3538.45	1224.89	2706.84	3004.55	3573.6	1353.42	4691.93	3214.37	27736.3	6245.29	0.966865	0.966523
SRR5936233	CD	No	3684.47	3042.77	966.8	2106.78	788.314	3231.88	1218.59	4097.75	3122.45	22259.8	5149.54	0.940801	0.940677
SRR5936234	UC	No	5501.14	2963.41	1473.52	2566.38	2721.92	5173.69	1338.45	5480.67	2586.84	29806	5529.79	0.97775	0.977362
SRR5936237	UC	No	4225.13	3618.69	966.316	2452.44	1306.19	3218.83	1019.63	4411.73	2305.83	23524.8	6071.13	0.994312	0.994148
SRR5936239	CD	Yes	3275.78	2631.28	789.384	1863.55	2174.97	3445.65	1040.85	3707.11	2667.92	21596.5	4494.83	0.990004	0.989781
SRR5946614	CD	No	2574.99	3301.9	525.676	1618.1	961.002	3478.5	1223.84	3273.16	1741.3	18698.5	4920	0.899212	0.899065
SRR5946615	CD	No	3267.03	3742.03	1173.55	2766.23	4143.97	3449.72	1263.82	6819.92	2961.82	29588.1	6508.26	0.925149	0.924384
SRR5946626	nonIBD	No	3766.11	3152.75	1005.97	2292.36	1949.88	4933.18	1435.56	4118.14	3400.96	26054.9	5445.11	0.97159	0.97128
SRR5946627	UC	No	3737.25	3007.26	955.34	2301.07	585.582	3432.56	1360.01	4156.21	2466.11	22001.4	5308.33	0.995421	0.995393
SRR5946628	nonIBD	No	3893.28	3119.63	995.625	2493.96	1683.31	3181.65	1367.76	5060.82	2666.97	24463	5613.59	0.891724	0.890836
SRR5946632	nonIBD	No	3331.61	2621.15	931.128	2066.78	1792.29	3245.49	1219.08	4155.09	2594.24	21956.9	4687.93	0.953134	0.953043
SRR5946633	UC	No	4225.46	2713.63	690.392	2106.34	2515.46	3256.99	1163.44	3413.61	3036.45	23121.7	4819.96	0.969398	0.969222
SRR5946636	UC	No	2723.79	2230.88	775.88	3351.8	686.425	2451.78	938.358	5363.61	2621.56	21144.1	5582.68	0.989023	0.988726
SRR5946638	UC	No	3803.3	2133.69	832.057	2463.22	2312.18	4419.79	1351.06	5643.16	2341.02	25299.5	4596.91	0.984131	0.984059
SRR5946639	CD	No	3514	2890.74	964.808	1998.66	1092.77	3613.43	1429.72	3988.12	2412.94	21905.2	4889.4	0.925983	0.92586
SRR5946640	nonIBD	No	3357.53	2627.13	1017.2	1919.68	1850.85	3521.96	1304.01	4107.04	2699.79	22405.2	4546.81	0.953664	0.952869
SRR5946644	nonIBD	No	3448.54	2605.35	858.977	1894.8	945.822	3036.42	1248.99	3410.64	2572.19	20021.7	4500.15	0.955393	0.955337
SRR5946652	nonIBD	No	3868.4	2967.46	976.831	2549.1	1531.41	3841.16	1506.11	4111.64	2255.27	23607.4	5516.56	0.988792	0.988707
SRR5946655	UC	Yes	2093.71	2392.81	299.101	0	0	0	1495.5	0	0	6281.12	2392.81	0.973169	0.968617
SRR5946656	UC	No	3517.51	3185.64	974.772	2095.24	1342.48	2993.7	1211.82	3880.59	2646.8	21848.5	5280.88	0.929627	0.92959
SRR5946657	UC	No	3576.04	2815.54	947.059	2274.37	861.61	3699.94	1213.38	4215.48	2257.28	21860.7	5089.91	0.992498	0.992451
SRR5946658	CD	No	3559.78	2916.64	1001.09	2339.68	918.548	3335.87	1239.71	3929.16	2598.74	21839.2	5256.32	0.966466	0.966439
SRR5946660	nonIBD	No	4492.86	2468.25	645.294	2679.99	786.452	2669.9	1234.13	4952.63	2724.35	22653.9	5148.24	0.957026	0.956825
SRR5946661	UC	No	2958.08	3708.43	836.921	2958.08	1327.53	3463.12	1255.38	4199.04	2409.76	23116.3	6666.51	0.997121	0.996732
SRR5946669	CD	No	3681.82	3032.87	1076.3	2393.67	1383.12	4185.87	1554.79	4039.77	2875.81	24224	5426.54	0.979855	0.979791
SRR5946672	nonIBD	No	3779.46	3114.53	1055.29	2564.2	2117.74	3403.42	1206.89	4255.77	2610.76	24108.1	5678.73	0.972855	0.972802
SRR5946673	CD	No	4006.97	2958.92	837.984	2690.13	887.676	3455.84	1346.2	5136.32	2249.68	23569.7	5649.05	0.998492	0.998249
SRR5946676	nonIBD	No	4097.8	1709.24	1226.29	3021.35	1483.76	3824.32	1291.75	3482.48	3866.51	24003.5	4730.58	0.990978	0.990774
SRR5946677	CD	No	1886.33	1113.17	629.38	1050.78	1282.27	4318.85	640.232	1861.92	2182.03	14965	2163.95	0.585394	0.582737
SRR5946684	nonIBD	No	2770.05	2310.85	862.865	2199.75	396.251	2851.53	1392.43	3040.39	2318.25	18142.4	4510.6	0.92425	0.924173
SRR5946689	nonIBD	No	3781.83	3128.57	1103.47	2319.94	1677.28	4493.35	1578.41	3942.49	3033.23	25058.6	5448.51	0.962281	0.962186
SRR5946692	CD	No	3544.1	2615.7	707.683	1540.52	905.652	3423.5	1348.24	3524.76	2895.58	20505.7	4156.21	0.911928	0.911669
SRR5946693	CD	No	3510.45	3190.44	926.257	2328.51	1037.21	2674.25	1059.73	3418.79	2376.75	20522.4	5518.95	0.971303	0.971278
SRR5946696	nonIBD	No	3682.8	3002.14	1012.7	2473.65	3242.86	3917.99	1333.67	4200.22	2766.95	25633	5475.78	0.962436	0.962043
SRR5946697	UC	No	3594.84	2933.49	906.173	2440.85	1907.89	3654.55	1351.05	4589.09	2799.14	24177.1	5374.34	0.997413	0.997329
SRR5946698	CD	No	4341.16	2438.98	891.726	2555.19	1957.76	4884.28	1597.78	3499.96	2939.16	25106	4994.17	0.975837	0.975751
SRR5946702	UC	No	5501.72	2387.29	922.3	1935.49	2325.8	5151.51	1721.63	6512.24	3036.91	29494.9	4322.78	0.961539	0.961375
SRR5946705	UC	No	3267.95	2468.03	789.68	3011.93	467.663	2607.99	1123.07	4964.51	2179.01	20879.9	5479.97	0.992852	0.992699
SRR5946706	CD	No	3714.05	2621.18	837.917	2109.83	1127.25	3784.23	1347.83	3536.44	2304.63	21383.3	4731.01	0.918351	0.918232
SRR5946707	nonIBD	No	4509.24	2832.05	825.815	2105.27	1894.42	3311.25	1344.94	3597.17	2926.29	23346.4	4937.32	0.95107	0.951005
SRR5946708	nonIBD	No	3189.05	3401.28	1100.25	2355.02	2831.61	4188.77	1427.9	5184.76	3248.62	26927.3	5756.3	0.944067	0.943861
SRR5946709	UC	No	4155.92	3304.12	1421.17	1882.94	1938.98	4808.23	1909.84	3339.98	3348.95	26110.1	5187.06	0.980342	0.980188
SRR5946710	UC	No	6510.21	3190.09	986.747	2038.5	2892.91	3919.13	1400.02	3891.26	2700.2	27529.1	5228.6	0.987029	0.98695
SRR5946712	nonIBD	No	4330.93	3300.57	1231.26	2416.59	2683.51	6222.3	1719.17	4603.58	2715.08	29223	5717.17	0.95359	0.952293
SRR5946713	nonIBD	No	3304.31	2721.04	1068.88	2324.96	2053.67	2981.48	1231.66	3556.61	2213.73	21456.3	5046	0.945403	0.9453
SRR5946714	UC	No	4481	2797.95	960.789	2365.12	2046.2	3618.04	1425.77	4293.4	2484.38	24472.7	5163.07	0.985617	0.985517
SRR5946717	UC	No	2939.04	2430.75	723.487	2627.51	1516.66	2389.76	1137.49	5546.05	2863.2	22174	5058.26	0.961468	0.961184
SRR5946720	UC	Yes	0	0	0	0	1850.08	1057.19	0	0	0	2907.27	0	0.960492	0.956472
SRR5946722	UC	No	3988.9	2523.91	873.816	2506	1845.16	3334.03	1271.91	4655.71	3373.84	24373.3	5029.91	0.970039	0.96995
SRR5946737	nonIBD	No	4202.28	3555.71	1167.48	2686.47	2191.01	4187.17	1329.71	4421.78	2583.88	26325.5	6242.18	0.972362	0.972225
SRR5946739	UC	No	3772.96	2345.45	1055.7	2379.58	1726.17	2993.98	1209.3	3743.7	2898.9	22125.7	4725.03	0.979952	0.979907
SRR5946742	CD	No	3797.87	3215.73	1142.35	1798.25	964.917	3183.83	1253.99	3504.8	2494.03	21355.8	5013.98	0.96532	0.965232
SRR5946749	UC	No	3582.03	3063.6	911.074	2364.73	733.179	3494.36	1221.12	4441.01	2003.85	21814.9	5428.32	0.99547	0.99545
SRR5946754	UC	No	3537.01	2843.77	907.861	2290.04	796.256	3273.02	1242.67	4103.62	2395.21	21389.5	5133.81	0.99524	0.995178
SRR5946756	CD	Yes	3682.23	2776.2	1087.6	2293.22	835.219	3504.29	1501.58	2954.13	2418.5	21053	5069.42	0.963251	0.962627
SRR5946762	nonIBD	No	4877.1	3920.49	1112.26	3101.69	3296.26	4444.19	1699.2	4922.5	2761.2	30134.9	7022.18	0.991733	0.991617
SRR5946767	CD	No	3203.48	2343.72	833.258	2334.89	638.929	3115.15	1233.69	2747.1	2797.16	19247.4	4678.61	0.945117	0.945043
SRR5946770	CD	No	3579.94	2427.86	991.115	2098.48	713.901	3184.98	1214.67	4413.07	2523.24	21147.3	4526.34	0.939379	0.939277
SRR5946775	CD	No	3257.39	2461.19	997.331	2127.36	398.103	3052.12	1351.89	4030.79	2573.15	20249.3	4588.55	0.931702	0.931118
SRR5946779	nonIBD	No	3845.76	3103.26	992.378	2103.75	2072.81	2812.93	1425.5	3902.88	3384.08	23643.3	5207.01	0.959646	0.959467
SRR5946785	UC	No	4297.95	1243.04	610.984	1741.65	1699.52	5765.72	1811.88	3722.08	2486.07	23378.9	2984.69	0.969938	0.968107
SRR5946803	nonIBD	No	4304.68	5611.49	889.702	2328.02	2726.64	4497.82	1495.85	6119.01	2504.73	30477.9	7939.51	0.979047	0.978094
SRR5946804	UC	No	4417.97	3342.77	931.36	2159.26	2623.61	3285.95	1195.05	5013.72	3128.8	26098.5	5502.04	0.987963	0.987833
SRR5946821	CD	No	7547.86	3222.74	1177.17	2658.28	3519.44	7294.58	1958.73	7791.5	3574.92	38745.2	5881.01	0.982234	0.981373
SRR5946827	CD	No	3426.28	2509.28	847.938	1946.55	865.843	3445.47	1153.6	3816.36	2770.19	20781.5	4455.83	0.925411	0.925344
SRR5946829	nonIBD	No	3700.44	2789.76	1120.2	2440.01	2235.44	3547.01	1308.27	3947.9	2461.46	23550.5	5229.78	0.958967	0.958903
SRR5946832	UC	No	3153.1	2203.64	997.307	2057.57	1125.75	3075.03	1158.49	3178.28	3347.02	20296.2	4261.22	0.926396	0.925574
SRR5946836	UC	No	3345.64	2888.99	730.014	2078.21	720.695	3348.75	1289.17	4022.84	2643.58	21067.9	4967.2	0.971482	0.971414
SRR5946841	CD	No	3870.02	2773.47	968.174	2289.38	635.197	3737.63	1301.15	4005.08	2284.03	21864.1	5062.85	0.996071	0.996021
SRR5946856	CD	No	4424.93	2882.32	931.831	2257.39	1717.27	3966.59	1330.61	5933.23	1867.7	25311.9	5139.71	0.968795	0.968712
SRR5946857	nonIBD	No	3881.85	2460.52	900.24	1959.29	1076.91	3773.66	1327.04	3779.62	2750.35	21909.5	4419.81	0.957274	0.957233
SRR5946862	UC	No	4716.38	2992.47	995.701	2345.67	2027.19	4256.55	1293.61	4783.48	2416.34	25827.4	5338.14	0.992779	0.992142
SRR5946864	CD	No	3143.03	2128.61	881.377	1674.06	2418.71	7518.5	1129.9	2730.98	2016.82	23642	3802.67	0.781938	0.777808
SRR5946866	nonIBD	No	4618.53	3810.99	1180.26	2366.73	2096.51	4047.04	1385.25	4904.28	3357.52	27767.1	6177.72	0.963082	0.962909
SRR5946876	nonIBD	No	3542.38	3343.11	1158.38	2442.81	2117.5	2951.78	1242.41	4259.02	3183.46	24240.9	5785.92	0.950832	0.950607
SRR5946880	nonIBD	No	3414.97	3023.37	1006.39	2010.67	1073.76	3577.09	1623.27	3897.11	2553.86	22180.5	5034.03	0.952214	0.952034
SRR5946881	UC	No	3672.57	3245.67	1007.02	2301.12	974.295	3384	1259.89	4175.34	2641.75	22661.7	5546.79	0.996503	0.996422
SRR5946886	CD	No	3728.11	2900.06	958.495	2370.72	962.276	3374.58	1325.26	3709.21	2414.2	21742.9	5270.78	0.99745	0.997426
SRR5946888	UC	No	4801.03	3061.9	933.089	2187.53	2614.57	4206.37	1512.8	3904.24	3162.25	26383.8	5249.42	0.977952	0.977785
SRR5946890	UC	No	5754.01	2814.4	1124.01	2460.6	2256.76	3902.01	1620.5	4248.53	2508.64	26689.5	5274.99	0.982449	0.982333
SRR5946891	nonIBD	No	4354.08	3064.04	1274.33	1590.16	1697.01	3574.71	974.207	4578.77	2877.05	23984.4	4654.2	0.968932	0.968897
SRR5946893	CD	No	3703.97	3063.34	987.029	2126.39	1674.61	3358.61	1017.29	4344.6	2615.73	22891.6	5189.73	0.972416	0.972344
SRR5946895	nonIBD	No	4650.77	6241.28	1083.34	2553.1	3660.59	5502.96	2677.3	8290.66	2725.6	37385.6	8794.38	0.9832	0.982894
SRR5946898	UC	No	4285.72	3176.17	1099.04	2263.81	2558.29	3754.61	1438.21	4383	3257.67	26216.5	5439.97	0.976663	0.976336
SRR5946901	CD	No	3210.55	3085.96	915.245	2448.64	737.946	3239.3	1231.51	4094.64	2530.1	21493.9	5534.6	0.976038	0.976002
SRR5946904	UC	No	4670.19	3044.6	971.758	2482.38	2094.4	3434.38	1363.34	4634.26	2338.69	25034	5526.99	0.986502	0.98646
SRR5946905	nonIBD	No	3820.25	2569.95	1045.37	2300.85	1757.46	3954.81	1317.58	4936.01	2921.86	24624.1	4870.8	0.968351	0.968237
SRR5946906	UC	No	2825.5	1860.76	1268.18	2582.17	2290.17	3137.54	1439.95	3360.83	3060.24	21825.3	4442.93	0.972997	0.972409
SRR5946907	UC	No	3814.93	3163.97	924.878	2414.53	694.043	3497.92	1306.52	4445.88	2540.72	22803.4	5578.51	0.996138	0.996103
SRR5946924	nonIBD	No	4727.71	2888.96	1034.78	2364.71	2184.53	3417.51	1468.08	4364.76	2479.69	24930.7	5253.67	0.976481	0.976444
SRR5946925	nonIBD	No	3951.63	2744.12	752.918	1947.41	1406.39	3235.42	1312.87	3940.98	2512.09	21803.8	4691.53	0.961876	0.961828
SRR5946927	UC	No	4380.36	2731.7	927.66	1917.47	1479.28	4660.05	1488.61	6617.93	3479.11	27682.2	4649.18	0.99766	0.997458
SRR5946952	nonIBD	No	3787.49	2772.8	892.094	2746.71	1776.36	2686.72	1635.51	3604.89	2725.84	22628.4	5519.51	0.959874	0.95977
SRR5946956	UC	No	3484.24	2134.49	251.116	941.685	0	1883.37	2260.04	251.116	2950.61	14156.7	3076.17	0.989044	0.987755
SRR5946958	nonIBD	No	4691.26	3258.59	1016.01	2310.54	2672.6	4218.9	1386.99	4986.48	2812.97	27354.3	5569.13	0.976402	0.976325
SRR5946961	UC	No	5860.33	3095.08	1077.3	2697.86	2974.59	3921.18	1161.04	5647.94	3034.83	29470.2	5792.94	0.983611	0.983441
SRR5946963	UC	No	4009.84	3203.82	949.805	2343.12	3224.07	3523.8	1253.58	3898.45	3477.22	25883.7	5546.94	0.968763	0.96856
SRR5946964	UC	No	3972.61	3418.66	1015.58	2333.19	1730.43	3113.99	1287.27	4583.28	2682.7	24137.7	5751.85	0.979822	0.979614
SRR5946970	nonIBD	No	6471.08	1825.3	1109.13	1932.26	2078.74	5082.93	1718.34	5161.98	2369.4	27749.1	3757.55	0.989089	0.988643
SRR5946972	CD	No	6053.48	3335.2	928.602	2791.35	4024.25	5290.44	1465.97	6121.93	2739.56	32750.8	6126.55	0.992799	0.992579
SRR5946974	nonIBD	No	4131.31	2799.77	868.589	2286.11	950.157	3855.74	1591.68	4812.51	2574.9	23870.8	5085.88	0.998184	0.998153
SRR5946978	UC	No	3642.65	2729.42	857.819	2148.65	720.322	3129.6	1141.02	3441.54	2907.97	20719	4878.08	0.951619	0.951485
SRR5946979	CD	Yes	3798.59	2661.17	915.016	2612.88	1024.31	3616.86	1342.02	5931.08	3147.91	25049.8	5274.05	0.994929	0.994875
SRR5946997	CD	No	4165.99	2467.44	1007.94	2484.21	1859.32	3604	1216.24	5077.47	2547.12	24429.7	4951.65	0.97871	0.978625
SRR5946998	CD	No	4471.1	2802.72	955.031	2496.72	2299.87	3755.81	1225.95	4055.96	2697.48	24760.6	5299.45	0.989179	0.98904
SRR5947000	nonIBD	No	3606.88	2812.82	798.395	2304.06	1328.85	3465.86	1293.05	4377.07	2631.67	22618.7	5116.89	0.979896	0.979875
SRR5947008	CD	No	3674.67	2733.34	1178.4	3381.81	2691.5	9183.19	3005.28	4253.41	2726.37	32828	6115.15	0.962357	0.960298
SRR5947019	nonIBD	No	3663.71	2889.54	777.724	2277.54	1501	3287.28	1283.19	4137.21	2509.55	22326.7	5167.07	0.964652	0.964616
SRR5947020	CD	No	4055.79	2598	915.254	2355.4	1484.26	2922.2	1329.88	4130.77	2452.44	22244	4953.4	0.990705	0.990643
SRR5947024	nonIBD	No	4308.56	3095.89	928.643	2284.56	2695.78	3450.3	1257.13	4760.53	2445.1	25226.5	5380.45	0.969822	0.969661
SRR5947026	UC	No	3604.34	2288.52	775.957	1926.51	2151.59	2630.07	857.803	4189.85	2954.3	21379	4215.04	0.780808	0.780316
SRR5947035	nonIBD	No	5850.78	2805.78	1329.91	2822	2909.17	5125	1603.59	5047.97	3754.55	31248.7	5627.77	0.990047	0.989561
SRR5947051	CD	No	3463.79	2818.73	1025.67	2314.55	920.629	3206.76	1151.71	4155.81	2596.3	21653.9	5133.28	0.965853	0.965812
SRR5947065	UC	No	4213.84	3438.5	1044.95	2374.57	2496.82	3698.06	1212.41	4837.9	3187.87	26504.9	5813.07	0.990007	0.989878
SRR5947066	UC	No	3780.08	2236.97	1093.04	2403.07	1513.64	3204.1	1427.91	4064.06	2917.44	22640.3	4640.05	0.986749	0.986685
SRR5947068	UC	Yes	3526.17	1994.31	780.382	2659.08	2919.21	2543.47	1127.22	3873.01	3179.33	22602.2	4653.39	0.988396	0.987612
SRR5947072	nonIBD	No	4343.37	2906.24	1036.27	2342.26	1704.72	4303.92	1577.86	3578.96	3097.08	24890.7	5248.5	0.972907	0.972813
SRR5947073	UC	No	5342.01	2693.52	1117.05	2122.99	2261.12	4861.56	1747.64	3062.87	3753.52	26962.3	4816.51	0.995252	0.995085
SRR5947076	CD	No	5792.92	3621.19	1084.64	3278.41	4509.96	4926.18	1674.71	5224.89	2864.63	32977.5	6899.6	0.992897	0.992383
SRR5947079	CD	No	3817.01	2385.8	1261.66	1809.04	2679.52	9313.56	1379.14	3792.98	2222.92	28661.6	4194.84	0.912238	0.908016
SRR5947080	UC	No	4487.69	2100.04	1025.6	2192.29	1747.32	4352.02	1492.28	6245.86	3299.29	26942.4	4292.33	0.995307	0.995089
SRR5947081	nonIBD	No	4300.24	2690.02	968.716	2376.58	1584.39	4029	1453.5	3347.88	2757.18	23507.5	5066.6	0.971292	0.971222
SRR5947083	UC	No	3456.32	2779.69	749.784	2121.34	2285.93	3017.42	1097.24	4059.81	2066.48	21634	4901.03	0.996946	0.996879
SRR5947084	UC	No	3779.43	3316.64	1272.66	2930.99	2313.94	539.918	925.575	115.697	0	15194.8	6247.63	0.987752	0.986981
SRR5947085	CD	No	3606.17	3070.05	844.644	2552.48	2624.97	5003.8	1282.98	5686.59	2230.47	26902.2	5622.53	0.995259	0.993601
SRR5947098	CD	No	3696.2	2840.67	917.316	2783.63	960.092	3536.18	964.845	3821.36	2460.43	21980.7	5624.3	0.984298	0.984252
SRR5950486	CD	No	3572.65	2890.08	807.625	2339.51	917.045	3435.44	1167.15	4220.49	2198.82	21548.8	5229.59	0.998099	0.998059
SRR5950490	nonIBD	No	3284.44	2488.48	659.846	1729.51	727.902	3590.69	1253.12	3969.43	2537.3	20240.7	4217.98	0.94967	0.949482
SRR5950498	nonIBD	No	3686.16	3022.22	1038.63	2266.26	2530.85	3950.75	1078.07	4103.59	2660.67	24337.2	5288.48	0.95303	0.952496
SRR5950500	nonIBD	No	2845.49	2050.91	798.431	1656.5	1317.89	2787.78	1021.61	2851.27	2833.95	18163.8	3707.42	0.889984	0.889891
SRR5950506	nonIBD	No	4209.21	3071.43	872.498	2425.31	1901.81	3442.83	1078.83	4329.48	2966.49	24297.9	5496.74	0.950467	0.950395
SRR5950508	CD	No	3365.95	3240.82	962.796	2331.65	3307.22	3539.62	1205.41	5383.48	3199.96	26536.9	5572.47	0.883827	0.882111
SRR5950509	CD	No	3841.4	2717.09	946.164	2077.07	719.191	3466.63	1199.53	3871.75	2887.32	21726.2	4794.16	0.959312	0.959228
SRR5950528	nonIBD	No	3726.83	2918.18	1034.99	2131.5	951.485	3451.05	1211.88	3934.49	2870.93	22231.3	5049.68	0.952229	0.952181
SRR5950539	CD	No	4079.71	2439.8	917.601	1219.9	1530.23	3568.75	1294.81	3745.31	2391.65	21187.8	3659.7	0.992609	0.992587
SRR5950542	UC	No	3961.89	2720.93	923.549	2533.55	2675.04	3309.86	1273.46	4237.23	2994.36	24629.9	5254.48	0.985225	0.985104
SRR5950550	nonIBD	No	4638.84	3099.58	1049.15	2000.66	2148.07	4349.75	1345.9	4439.74	3352.3	26424	5100.24	0.961049	0.960974
SRR5950552	CD	No	4094.4	2595.62	943.864	1882.54	1350.97	3754.71	1356.16	3459.1	2733.06	22170.4	4478.17	0.934474	0.93439
SRR5950553	CD	No	4073.55	3051.91	1083.05	2296.02	1280.29	3653.08	1296.83	4662.91	2558.22	23955.9	5347.93	0.973027	0.972854
SRR5950556	CD	No	4180.71	2854.88	1083.89	2064.09	2382.07	3547.52	1204.17	4309.29	2762.26	24388.9	4918.97	0.893649	0.893343
SRR5950557	CD	No	3588.94	2816.73	902.979	2145.24	1199.85	3440.51	1100.89	3511.19	2297.21	21003.5	4961.97	0.959697	0.959606
SRR5950565	CD	No	3485.02	3089.35	878.805	2340.7	318.619	4288.86	1228.66	4753.25	2318.84	22702.1	5430.06	0.999007	0.99868
SRR5950566	CD	No	3437.01	3101.38	986.707	2465.17	871.998	3561.28	1310.65	3027.03	2152.91	20914.2	5566.56	0.997579	0.997518
SRR5950570	UC	Yes	5521.31	3174.38	1125.85	2707.75	1199.92	3633.61	1315.25	4737.23	3154.28	26569.6	5882.13	0.981842	0.981461
SRR5950571	nonIBD	No	3794.58	2156.27	1035.91	2775.56	1998.63	3749.54	1852.25	2223.82	3023.28	22609.8	4931.82	0.97038	0.970208
SRR5950584	nonIBD	No	3327.88	2759.8	911.615	2410.5	1353.03	3166.66	1049.8	4047.57	2738.68	21765.5	5170.3	0.959967	0.959936
SRR5950587	CD	No	3996.64	3086.44	992.746	2417.17	1090.91	3600.66	1354.15	4704.95	2728.38	23972	5503.61	0.988129	0.987996
SRR5950591	UC	No	3815.15	3051.36	879.636	2313.02	1759.27	3457.44	1200.43	4935.38	2408.5	23820.2	5364.38	0.997832	0.997768
SRR5950600	CD	No	4239.54	2974.93	932.906	2200.1	1641.66	4130.7	1387.7	4037.41	2329.67	23874.6	5175.04	0.990867	0.990815
SRR5950609	UC	No	3623.51	3194.24	1003.08	2364.6	1128.82	3866.33	1211.21	4132.28	2860.36	23384.4	5558.84	0.96929	0.969158
SRR5950619	UC	No	3732.35	2986.67	1033.19	2293.5	1203.86	3342.44	1094.89	4219.41	2267.24	22173.5	5280.17	0.996777	0.996712
SRR5950630	UC	No	3539.63	2981.5	1069.99	2105.27	2932.34	4216.32	1471.95	4019.68	2738.59	25075.3	5086.77	0.933451	0.932341
SRR5950635	CD	No	3849.89	3119.52	909.33	2349.18	1338.1	3861.7	1402.6	4444	2450.92	23725.2	5468.7	0.991076	0.991017
SRR5950639	CD	No	3379.5	2547.19	909.785	1978.7	1917.98	3981.49	1239.57	4658.85	2281.27	22894.3	4525.89	0.958004	0.957947
SRR5950642	nonIBD	No	3492.02	2722.41	803.718	1897.37	1001.98	3790.48	1215.17	3884.28	2986.76	21794.2	4619.78	0.959453	0.959168
SRR5950645	CD	No	3733.07	3294.1	1088.67	1000.87	2047.4	4449.49	1387.17	2928.87	2503.93	22433.6	4294.97	0.993851	0.993341
SRR5950650	UC	No	3929.23	3120.65	995.175	2303.49	1020.91	3054.16	995.175	4025.74	1977.48	21422	5424.13	0.997692	0.997621
SRR5950654	nonIBD	No	3752.66	1347.21	1660.61	1672.82	761.114	2234.5	989.042	2649.65	1571.07	16638.7	3020.04	0.99485	0.994543
SRR5950662	UC	No	3717.11	3158.61	1052.56	2152.75	1358.89	3140.86	1259.89	4508.16	2426.39	22775.2	5311.35	0.997173	0.99709
SRR5950664	nonIBD	No	3150.98	2955.22	868.446	2384.58	2055.53	4292.25	1205.83	6281.14	2740.71	25934.7	5339.8	0.950359	0.950257
SRR5950665	CD	No	3680.99	3055.29	1045.05	2163.33	1484.38	2892.2	1387.86	4080.37	2486.16	22275.6	5218.62	0.996393	0.996364
SRR5950666	CD	No	3249.2	3325.52	1156.3	1567.94	1870.89	3612.28	1096.17	4470.25	2925.44	23274	4893.46	0.845739	0.845386
SRR5950671	UC	No	4193.94	2510.7	818.024	2126.86	2450.92	2636.55	1318.28	3722.01	2916.57	22693.9	4637.56	0.900345	0.899818
SRR5950674	CD	Yes	3532.92	2718.95	1000.74	2224.03	1254.42	3974.93	1388.27	4597.47	2452.81	23144.5	4942.98	0.987339	0.987241
SRR5950679	UC	No	3661.95	2420.99	827.309	1939.93	1054.45	3503.14	1279.74	3945.41	2738.61	21371.5	4360.91	0.872365	0.872255
SRR5950681	CD	No	3274.62	2689.36	1035.89	2141.79	657.079	4868.85	1430.85	4141.75	2206.42	22446.6	4831.15	0.994395	0.993174
SRR5950684	UC	No	2405.23	1551.9	621.203	3395.62	749.423	1848.13	1012.49	4969.62	3163.49	19717.1	4947.52	0.935994	0.935441
SRR5950698	CD	No	4039.86	3229.59	890.722	2396.33	1632.03	3373.25	1281.49	4304.2	2833.07	23980.5	5625.92	0.971567	0.971421
SRR5950704	nonIBD	No	4217.23	2635.77	942.062	2140.69	2000.38	3475.61	1280.8	4634.14	2926.4	24253.1	4776.45	0.94799	0.947634
SRR5950714	CD	Yes	3018.55	2812.65	963.451	2529.06	524.459	2921.43	1091.65	4234.52	2012.37	20108.2	5341.71	0.983807	0.983696
SRR5950716	CD	Yes	3296.73	2902.11	1194.14	2213.57	692.641	3411.82	865.288	3479.65	2147.8	20203.7	5115.68	0.99883	0.998799
SRR5950721	CD	No	624.552	2357.18	987.195	584.258	2397.47	1631.89	1813.22	3042.17	2175.86	15613.8	2941.44	0.971997	0.971748
SRR5950725	CD	Yes	3562.76	2972.27	1001.2	2248.17	1761.59	2955.77	1050.68	3302.15	2612.69	21467.3	5220.44	0.978174	0.978147
SRR5950726	nonIBD	No	3340.68	3247.61	1049.53	2572.34	1819.85	3059.49	1405.98	4283.28	2503.04	23281.8	5819.95	0.966051	0.965995
SRR5950731	CD	No	4076.82	3049.3	986.863	2254.63	1901.65	3522.4	1406.37	3322.81	3507.61	24028.5	5303.93	0.968681	0.968263
SRR5950735	nonIBD	No	3913.56	2875.38	974.058	2530.47	2007.04	3499.33	1145.64	3613.72	2341.55	22900.8	5405.85	0.965206	0.965144
SRR5950737	CD	Yes	4091.42	3595.29	1000.84	2476.33	1823.42	4029.14	1361.66	4540.29	2403.31	25321.7	6071.62	0.995861	0.995806
SRR5950738	UC	No	2768.29	0	307.588	0	0	1845.53	615.176	0	0	5536.58	0	0.988323	0.986977
SRR5950739	CD	No	3865.34	2981.07	960.609	2220.22	293.908	3724.11	1234.16	4089.27	2411.07	21779.7	5201.29	0.972483	0.972436
SRR5950754	CD	No	4230.28	2912.92	840.738	2387.21	1810.35	3516.37	1442.14	4805.1	3060.21	25005.3	5300.13	0.977259	0.977037
SRR5950756	UC	No	4132.17	2363.28	860.67	1913.13	1564.42	3781.88	1456.64	3721.65	2848.3	22642.1	4276.41	0.851088	0.850886
SRR5950760	CD	No	3006.71	3452.81	1034.04	2336.26	2815.89	3122.75	1196.49	6039.2	2671.48	25675.6	5789.07	0.969359	0.96913
SRR5950761	CD	No	3908	2758.26	1142.37	2424.76	772.018	3515.54	1328.46	4442.33	2404.49	22696.2	5183.02	0.997252	0.997183
SRR5950763	CD	No	3783.8	2629.21	1000.76	2316.25	843.398	3974.76	1446.33	3997.74	3009.36	23001.6	4945.46	0.973061	0.972965
SRR5950766	CD	Yes	3385.24	525.562	772.885	1313.9	3215.2	1329.36	1978.59	3941.71	2334.11	18796.6	1839.47	0.969596	0.964312
SRR5950770	UC	Yes	3909.48	2879.06	1007.87	2139.07	750.599	3178.77	1283.71	3656.19	2751.75	21556.5	5018.14	0.975571	0.975533
SRR5950772	UC	Yes	3578	3100.93	913.006	2426.46	1749.93	3485.46	1264.64	4318.27	2128.29	22965	5527.39	0.99819	0.998145
SRR5950781	CD	No	3732.1	3032.96	1029.28	2137.09	581.768	4029.32	1302.01	4383.11	2877.6	23105.2	5170.06	0.997357	0.99732
SRR5950783	nonIBD	No	3829.91	2451.08	828.627	2679.78	2114.66	3917.75	1523.02	4917.07	2857.11	25119	5130.86	0.978107	0.978032
SRR5950786	CD	No	4112.89	3076.35	1014.36	2397.34	798.188	3145.64	1432.86	4226.52	2261.53	22465.7	5473.69	0.996246	0.996181
SRR5950788	UC	No	3963.57	3265.08	912.499	2346.64	1820.54	3583.12	1232.02	3740.65	2477.42	23341.5	5611.72	0.997268	0.99723

## Sheet: Cys
Table S8. (C) TMM-normalized abundance of cysteine biosynthetic pathway genes in WGS metagenomics samples from IBD dataset.
Sample-id	diagnosis	Antibiotics	CysE	CysK	CysKB	CysE2	Total TMM	Signature gene TMM	CPI(Cys)		0.365125
SRR5935742	UC	No	2701.23	2696.66	129.282	0	5527.17	5397.89	0.977108		Correlation Signature gene TMM vs. CPI
SRR5935743	CD	Yes	0	0	0	0	0	0	0.99434
SRR5935747	nonIBD	No	1590.77	3010.22	0	0	4600.98	4600.98	0.979711
SRR5935748	UC	No	1814.22	2929.38	0	0	4743.6	4743.6	0.883616
SRR5935749	nonIBD	No	2316.71	3249.51	0	0	5566.21	5566.21	0.961079
SRR5935752	CD	No	2477.53	1938.62	154.716	0	4570.86	4416.14	0.993425
SRR5935756	CD	No	2275.5	2924.17	0	0	5199.67	5199.67	0.939449
SRR5935757	CD	No	1784.83	1876.81	0	0	3661.64	3661.64	0.921176
SRR5935758	UC	No	2634.65	2382.34	0	0	5016.99	5016.99	0.961818
SRR5935759	CD	No	1894.9	1587.54	0	0	3482.44	3482.44	0.922703
SRR5935760	CD	No	2229	3955.32	0	0	6184.32	6184.32	0.961604
SRR5935763	CD	No	2528.55	3616.13	0	0	6144.68	6144.68	0.957
SRR5935764	nonIBD	No	1976.76	4303.98	0	0	6280.75	6280.75	0.969338
SRR5935765	CD	Yes	1998.39	2919.91	0	0	4918.29	4918.29	0.998105
SRR5935771	nonIBD	No	2372.86	3847.55	17.3202	0	6237.74	6220.42	0.976523
SRR5935772	nonIBD	No	2016.88	2640.26	0	0	4657.14	4657.14	0.831354
SRR5935779	CD	No	2528.68	2982.55	0	0	5511.23	5511.23	0.986826
SRR5935780	CD	No	2127.06	2675.74	0	0	4802.8	4802.8	0.982201
SRR5935782	UC	Yes	2451.75	2964.39	0	0	5416.13	5416.13	0.983482
SRR5935783	UC	No	1622.37	3555.61	0	0	5177.97	5177.97	0.966193
SRR5935784	nonIBD	No	1775.51	3355.13	0	0	5130.64	5130.64	0.975419
SRR5935793	nonIBD	No	2322.21	1741.66	0	0	4063.87	4063.87	0.879015
SRR5935794	CD	No	1524.52	2283.85	316.632	0	4125.01	3808.37	0.988805
SRR5935795	nonIBD	No	2822.07	2722.9	0	0	5544.96	5544.96	0.991605
SRR5935797	nonIBD	No	2714.81	3146.82	0	0	5861.63	5861.63	0.966946
SRR5935799	UC	No	1967.23	4499.38	368.856	0	6835.46	6466.61	0.980502
SRR5935804	CD	No	1714.1	3053.41	0	0	4767.51	4767.51	0.966845
SRR5935806	CD	No	1823.14	2697	0	0	4520.13	4520.13	0.891501
SRR5935808	CD	No	1745.48	2674.16	0	0	4419.64	4419.64	0.968271
SRR5935809	CD	No	3354.43	1437.61	0	0	4792.05	4792.05	0.956745
SRR5935810	nonIBD	No	2835.46	2056.1	0	0	4891.55	4891.55	0.955585
SRR5935811	CD	No	2145.93	2435.35	0	0	4581.28	4581.28	0.959746
SRR5935813	nonIBD	No	2212.04	3287.2	0	0	5499.24	5499.24	0.941714
SRR5935815	UC	No	2283.64	2812.21	0	0	5095.85	5095.85	0.986492
SRR5935817	nonIBD	No	2129.4	3330.26	0	0	5459.66	5459.66	0.957808
SRR5935819	CD	No	2482.05	3249.2	0	0	5731.26	5731.26	0.983539
SRR5935820	nonIBD	No	2201.62	2268.14	0	0	4469.76	4469.76	0.905048
SRR5935823	CD	No	2284.08	2931.57	0	0	5215.65	5215.65	0.976547
SRR5935824	CD	No	2153.21	3220.32	0	0	5373.53	5373.53	0.969599
SRR5935828	CD	No	2279.85	3590.48	0	0	5870.32	5870.32	0.926045
SRR5935829	CD	No	2013.44	2918.91	0	0	4932.36	4932.36	0.907905
SRR5935830	UC	No	2603.77	3364.47	0	0	5968.24	5968.24	0.982286
SRR5935831	CD	No	1781.59	3177.53	312.321	0	5271.44	4959.12	0.996049
SRR5935837	CD	No	2018.59	3785.56	0	0	5804.15	5804.15	0.961245
SRR5935838	CD	No	2147.71	2597.44	0	0	4745.15	4745.15	0.976377
SRR5935839	UC	No	2645.87	1041	0	0	3686.86	3686.86	0.977995
SRR5935841	CD	No	1973.46	2454.8	0	0	4428.26	4428.26	0.953308
SRR5935843	nonIBD	No	2164.14	2590.51	0	0	4754.65	4754.65	0.928657
SRR5935844	CD	No	1677.91	2482.89	0	0	4160.8	4160.8	0.931094
SRR5935846	CD	No	2503.26	3121.08	7.98912	0	5632.33	5624.34	0.988549
SRR5935847	CD	Yes	1987.26	3862.81	0	0	5850.08	5850.08	0.97902
SRR5935848	nonIBD	No	2410.07	3034.56	4.74892	0	5449.38	5444.63	0.947756
SRR5935850	nonIBD	No	2199.22	3584.57	0	0	5783.79	5783.79	0.949035
SRR5935851	nonIBD	Yes	2417.46	3352.43	0	0	5769.89	5769.89	0.997769
SRR5935862	CD	No	1257.75	3867.5	0	0	5125.25	5125.25	0.992989
SRR5935865	UC	No	2832.86	2125.1	0	0	4957.96	4957.96	0.992122
SRR5935868	nonIBD	No	1521.75	2344.32	17.9937	0	3884.06	3866.07	0.963082
SRR5935874	CD	No	2097.55	2422.47	0	0	4520.01	4520.01	0.959997
SRR5935877	CD	Yes	1963.04	2800.73	0	0	4763.77	4763.77	0.928457
SRR5935879	CD	Yes	1925.25	4190.24	0	0	6115.49	6115.49	0.975541
SRR5935888	CD	No	1958.61	3439.38	88.6248	0	5486.61	5397.99	0.987522
SRR5935889	nonIBD	No	2083.44	3946.86	0	0	6030.3	6030.3	0.907832
SRR5935890	CD	Yes	2021.62	3165.24	0	0	5186.86	5186.86	0.947549
SRR5935892	nonIBD	No	2363.96	4371.34	0	0	6735.3	6735.3	0.959806
SRR5935893	nonIBD	No	1788.63	2245.92	0	0	4034.55	4034.55	0.906576
SRR5935894	CD	No	1492.63	2897.8	453.428	0	4843.85	4390.43	0.964425
SRR5935896	CD	No	1622.14	1746.58	0	0	3368.73	3368.73	0.844442
SRR5935897	CD	No	1931.83	3352.69	0	0	5284.52	5284.52	0.99261
SRR5935899	CD	No	1824.21	2722.7	233.524	0	4780.43	4546.9	0.989833
SRR5935900	CD	No	2063.42	2720.64	0	0	4784.06	4784.06	0.94893
SRR5935902	CD	No	2498.6	3021.53	0	0	5520.14	5520.14	0.996304
SRR5935903	CD	No	1556.54	2948.23	689.506	0	5194.28	4504.77	0.940372
SRR5935907	CD	No	2178.59	2994.9	0	0	5173.49	5173.49	0.972068
SRR5935910	CD	No	2375.13	2245.07	0	0	4620.2	4620.2	0.968995
SRR5935913	CD	No	2299.68	1792.72	0	0	4092.4	4092.4	0.952403
SRR5935918	CD	No	2598.52	3209.25	0	0	5807.76	5807.76	0.983908
SRR5935919	UC	No	2822.24	2534.77	5.7038	0	5362.71	5357.01	0.9659
SRR5935920	CD	No	2105.46	2518.67	648.283	362.104	5634.52	4624.13	0.921197
SRR5935928	CD	No	2140.23	2932.57	0	0	5072.8	5072.8	0.955697
SRR5935929	nonIBD	No	2215.77	2464.85	0	0	4680.63	4680.63	0.968041
SRR5935937	CD	No	1926.22	3455.45	0	0	5381.67	5381.67	0.991432
SRR5935938	nonIBD	No	2665.22	2103.57	0	0	4768.79	4768.79	0.957128
SRR5935939	CD	No	2264.19	2286.93	0	0	4551.12	4551.12	0.951768
SRR5935940	UC	No	2387.13	2315.87	0	0	4702.99	4702.99	0.993557
SRR5935941	CD	Yes	0	0	0	0	0	0	0.861549
SRR5935942	UC	No	2479.23	3087.5	66.5292	0	5633.25	5566.73	0.973177
SRR5935948	CD	No	1937.97	2862.96	0	0	4800.93	4800.93	0.898962
SRR5935958	nonIBD	No	1887.67	2534.22	0	0	4421.88	4421.88	0.870821
SRR5935960	CD	No	2508.32	2540.81	0	0	5049.14	5049.14	0.983194
SRR5935961	UC	No	2221.25	2950.28	0	0	5171.53	5171.53	0.996441
SRR5935962	UC	No	2208.29	3278.07	0	0	5486.36	5486.36	0.964083
SRR5935963	nonIBD	No	1823.9	3244.99	0	0	5068.89	5068.89	0.960864
SRR5935966	nonIBD	No	2339.42	3655.93	0	0	5995.35	5995.35	0.938539
SRR5935967	CD	No	1712.62	2453.11	0	0	4165.73	4165.73	0.941801
SRR5935968	nonIBD	No	2172.27	1472.57	0	0	3644.84	3644.84	0.861728
SRR5935969	UC	No	2364	3664.21	0	0	6028.21	6028.21	0.986848
SRR5935974	UC	No	2341.01	3460.68	0	0	5801.69	5801.69	0.989796
SRR5935976	nonIBD	No	2133.63	3403.75	0	0	5537.37	5537.37	0.973131
SRR5935977	CD	No	2681.24	2505.15	34.0334	0	5220.43	5186.39	0.992695
SRR5935978	UC	No	1978.6	3834.72	273.236	0	6086.56	5813.32	0.966254
SRR5935981	nonIBD	No	2414.88	2383.72	0	0	4798.61	4798.61	0.94914
SRR5935988	UC	No	1888.01	4524.75	0	0	6412.76	6412.76	0.999135
SRR5935989	nonIBD	No	2911.48	1989.02	0	0	4900.51	4900.51	0.951856
SRR5935991	nonIBD	No	2411.12	3386.89	0	0	5798.01	5798.01	0.998275
SRR5935992	CD	No	1974.71	3219.25	0	0	5193.96	5193.96	0.952621
SRR5935993	UC	No	2569.84	2618.01	0	0	5187.86	5187.86	0.982077
SRR5935994	UC	No	2127.49	3248.73	0	0	5376.22	5376.22	0.966502
SRR5935998	CD	No	2134.97	2569.04	117.052	0	4821.06	4704.01	0.921329
SRR5936000	nonIBD	Yes	2143.44	3516.49	0	0	5659.93	5659.93	0.989592
SRR5936002	CD	Yes	2107.92	3685.1	0	0	5793.03	5793.03	0.951506
SRR5936003	CD	No	1778.34	2298.4	0	0	4076.74	4076.74	0.923294
SRR5936008	nonIBD	No	2863.12	3205.08	0	0	6068.2	6068.2	0.999215
SRR5936012	UC	Yes	2773.46	3604.01	0	0	6377.48	6377.48	0.958384
SRR5936013	nonIBD	No	2190.12	3335.39	0	0	5525.51	5525.51	0.956285
SRR5936015	CD	No	1919.59	3203.86	0	0	5123.46	5123.46	0.925852
SRR5936025	nonIBD	No	2301.23	2061.17	0	0	4362.39	4362.39	0.946835
SRR5936026	UC	No	666.672	4280.39	0	0	4947.06	4947.06	0.999504
SRR5936027	UC	No	1670.12	3787.83	0	0	5457.95	5457.95	0.9231
SRR5936028	CD	No	1831.68	2140.47	0	0	3972.16	3972.16	0.948079
SRR5936031	nonIBD	No	2113.41	3025.62	0	0	5139.04	5139.04	0.947534
SRR5936035	nonIBD	No	2310.68	2988.24	0	0	5298.92	5298.92	0.936707
SRR5936039	UC	No	2726.52	3456.44	0	0	6182.96	6182.96	0.987316
SRR5936041	nonIBD	No	2659.21	3554.02	0	0	6213.23	6213.23	0.997871
SRR5936043	nonIBD	No	2168.59	3411.51	0	0	5580.1	5580.1	0.980582
SRR5936045	CD	No	2301.77	2393.59	0	0	4695.37	4695.37	0.958099
SRR5936046	CD	No	1692.59	3733.66	0	0	5426.25	5426.25	0.896548
SRR5936048	CD	No	2548.09	1890.52	0	0	4438.61	4438.61	0.994329
SRR5936050	CD	No	3028.44	2999.85	0	0	6028.29	6028.29	0.959488
SRR5936051	UC	No	2562.22	3400.71	0	0	5962.93	5962.93	0.94938
SRR5936053	UC	No	2597.42	2883.95	0	0	5481.37	5481.37	0.99335
SRR5936054	CD	No	1955.05	3313.67	0	0	5268.72	5268.72	0.905731
SRR5936057	UC	No	1856.14	3137.32	0	0	4993.46	4993.46	0.996889
SRR5936058	nonIBD	No	2121.27	2085.05	0	0	4206.32	4206.32	0.982414
SRR5936059	UC	No	1949.41	2834.9	0	0	4784.31	4784.31	0.980743
SRR5936062	CD	No	1530.28	3635.13	56.421	0	5221.82	5165.4	0.97542
SRR5936063	CD	No	2196.39	2959.26	0	0	5155.65	5155.65	0.930949
SRR5936065	nonIBD	No	2231.33	3506.5	0	0	5737.83	5737.83	0.972309
SRR5936069	CD	No	2685.09	3321.76	0	0	6006.84	6006.84	0.933193
SRR5936070	CD	No	2512.57	3217.39	0	0	5729.95	5729.95	0.997756
SRR5936072	CD	No	2049.34	1677.02	0	0	3726.37	3726.37	0.933483
SRR5936073	CD	No	2331.06	3795.61	0	0	6126.67	6126.67	0.970836
SRR5936074	CD	No	1900.22	3390.76	0	0	5290.98	5290.98	0.930871
SRR5936075	CD	No	2043.76	3667.47	0	0	5711.23	5711.23	0.960147
SRR5936076	CD	No	1853.59	3549.98	82.5808	0	5486.15	5403.57	0.997869
SRR5936079	CD	No	1899.55	3282.42	265.937	0	5447.91	5181.97	0.981001
SRR5936082	UC	No	2336.65	3026.45	0	0	5363.1	5363.1	0.991786
SRR5936083	UC	No	2083.8	2585.53	0	0	4669.33	4669.33	0.94349
SRR5936087	CD	Yes	2119.46	3148.24	0	0	5267.71	5267.71	0.96077
SRR5936090	CD	No	2169.85	3816.62	0	0	5986.47	5986.47	0.980114
SRR5936093	UC	No	2034.24	3108.7	0	0	5142.94	5142.94	0.999213
SRR5936095	nonIBD	No	2261	3103.01	0	0	5364.01	5364.01	0.969313
SRR5936096	CD	No	1759.98	1903.98	2783.97	0	6447.94	3663.96	0.987795
SRR5936099	nonIBD	No	2334.78	3654.44	0	0	5989.22	5989.22	0.945257
SRR5936100	CD	No	3990.77	1527.45	0	0	5518.22	5518.22	0.997996
SRR5936105	nonIBD	No	1915.51	2372.64	0	0	4288.15	4288.15	0.974047
SRR5936112	nonIBD	No	2198.5	3820.34	0	0	6018.84	6018.84	0.959792
SRR5936120	CD	No	2142.95	3929.19	0	0	6072.14	6072.14	0.977854
SRR5936122	CD	No	1963.38	3740.17	0	0	5703.54	5703.54	0.976078
SRR5936124	CD	No	2381.26	2749.73	0	0	5130.99	5130.99	0.988909
SRR5936130	nonIBD	No	2293.61	4321.19	0	0	6614.81	6614.81	0.974695
SRR5936137	nonIBD	No	1989.58	1627.18	0	0	3616.76	3616.76	0.958385
SRR5936138	CD	Yes	2168.22	2283.69	1808.99	0	6260.9	4451.91	0.970937
SRR5936142	UC	No	2085.84	3581.4	0	0	5667.23	5667.23	0.9785
SRR5936144	UC	No	1880	3818.49	0	0	5698.49	5698.49	0.975188
SRR5936146	CD	No	3381.04	3449.27	66.8409	0	6897.15	6830.31	0.998607
SRR5936148	CD	No	1664.18	3681.38	0	0	5345.56	5345.56	0.971251
SRR5936152	UC	No	2056.33	2461.89	0	0	4518.23	4518.23	0.963687
SRR5936155	CD	No	2666.39	3668.06	0	0	6334.46	6334.46	0.996699
SRR5936157	UC	No	2604.63	3248.82	0	0	5853.45	5853.45	0.990947
SRR5936158	UC	No	2238.06	3403	0	0	5641.07	5641.07	0.953641
SRR5936162	UC	No	2128.51	2763.33	0	0	4891.84	4891.84	0.931087
SRR5936164	CD	No	1982.18	3329.37	0	0	5311.55	5311.55	0.993246
SRR5936165	nonIBD	No	2702.98	2068.59	0	0	4771.57	4771.57	0.968389
SRR5936166	CD	No	1970.43	3490.53	0	0	5460.95	5460.95	0.960514
SRR5936167	UC	No	1040.78	4449.57	0	0	5490.35	5490.35	0.978501
SRR5936172	CD	No	2108.04	3846.84	0	0	5954.87	5954.87	0.974756
SRR5936173	nonIBD	No	2344.13	3416.23	0	0	5760.37	5760.37	0.990388
SRR5936174	UC	No	2021.55	2609.46	0	0	4631	4631	0.946418
SRR5936183	CD	No	2372.92	3576.38	0	0	5949.3	5949.3	0.966233
SRR5936184	CD	Yes	3418.25	2763.12	0	0	6181.37	6181.37	0.919903
SRR5936187	CD	Yes	0	0	0	0	0	0	0.970697
SRR5936188	CD	No	2848.34	2781.81	0	0	5630.15	5630.15	0.998095
SRR5936191	nonIBD	No	2330.4	3284.95	0	0	5615.35	5615.35	0.97794
SRR5936192	nonIBD	No	2375.15	3097.27	0	0	5472.42	5472.42	0.996721
SRR5936193	CD	No	2258.08	3462.91	0	0	5720.98	5720.98	0.959569
SRR5936194	UC	No	2134.14	3290.59	0	0	5424.74	5424.74	0.998538
SRR5936197	nonIBD	No	2620.86	3440.08	0	0	6060.93	6060.93	0.972913
SRR5936200	CD	No	2266.26	2987.98	0	0	5254.24	5254.24	0.994708
SRR5936208	CD	No	2329.03	2147.05	119.724	0	4595.8	4476.07	0.987806
SRR5936209	CD	No	1972.85	3194.47	0	0	5167.32	5167.32	0.970531
SRR5936211	UC	No	1641.85	3679.32	0	0	5321.16	5321.16	0.884823
SRR5936220	CD	No	2297.02	3284.62	0	0	5581.64	5581.64	0.96386
SRR5936228	nonIBD	No	2517.19	2623.57	0	0	5140.75	5140.75	0.995699
SRR5936229	nonIBD	No	2699.51	2554.08	0	0	5253.59	5253.59	0.972787
SRR5936233	CD	No	1773.41	2473.97	0	0	4247.38	4247.38	0.722088
SRR5936234	UC	No	2075.57	2568.97	0	0	4644.54	4644.54	0.931529
SRR5936237	UC	No	2363.98	3224.22	0	0	5588.2	5588.2	0.990898
SRR5936239	CD	Yes	1550.84	2320.5	0	0	3871.33	3871.33	0.943139
SRR5946614	CD	No	2203.68	2633.86	0	0	4837.53	4837.53	0.985653
SRR5946615	CD	No	1572.33	1796.39	0	0	3368.72	3368.72	0.821874
SRR5946626	nonIBD	No	1813.57	3341.92	0	0	5155.49	5155.49	0.96814
SRR5946627	UC	No	2113.44	3275.66	0	0	5389.1	5389.1	0.995049
SRR5946628	nonIBD	No	1649.94	3231.05	0	0	4881	4881	0.897794
SRR5946632	nonIBD	No	2321.01	3101.86	0	0	5422.86	5422.86	0.952008
SRR5946633	UC	No	1898.83	2006.2	0	0	3905.03	3905.03	0.980647
SRR5946636	UC	No	1939.69	2324.73	0	0	4264.42	4264.42	0.98071
SRR5946638	UC	No	1483.06	3645.69	0	0	5128.76	5128.76	0.983945
SRR5946639	CD	No	1538.46	2637.63	0	0	4176.1	4176.1	0.917774
SRR5946640	nonIBD	No	2046.15	2992.31	11.5385	0	5050	5038.46	0.947088
SRR5946644	nonIBD	No	2262.05	3093.47	0	0	5355.52	5355.52	0.916003
SRR5946652	nonIBD	No	2133.19	3204.66	0	0	5337.84	5337.84	0.970953
SRR5946655	UC	Yes	0	0	0	0	0	0	0.995627
SRR5946656	UC	No	2156.41	2243.7	0	0	4400.11	4400.11	0.923595
SRR5946657	UC	No	2146.26	3529.8	0	0	5676.05	5676.05	0.991766
SRR5946658	CD	No	3927.92	3083.92	0	0	7011.84	7011.84	0.958111
SRR5946660	nonIBD	No	1577.87	3204.26	0	0	4782.13	4782.13	0.941796
SRR5946661	UC	No	1904.52	3405.05	0	0	5309.57	5309.57	0.997139
SRR5946669	CD	No	3456.94	3092.03	0	0	6548.97	6548.97	0.963615
SRR5946672	nonIBD	No	2685.66	1854.16	0	0	4539.82	4539.82	0.950966
SRR5946673	CD	No	3540.61	2974.12	0	0	6514.73	6514.73	0.998189
SRR5946676	nonIBD	No	1085.5	3380.11	0	0	4465.61	4465.61	0.988014
SRR5946677	CD	No	1642.79	2273.18	454.637	604.389	4975	3915.97	0.891976
SRR5946684	nonIBD	No	2120.43	3182.51	0	0	5302.94	5302.94	0.902525
SRR5946689	nonIBD	No	1941.18	2772.86	0	0	4714.05	4714.05	0.92505
SRR5946692	CD	No	1177.97	1647.33	0	0	2825.3	2825.3	0.810705
SRR5946693	CD	No	2181.6	2953.94	0	0	5135.54	5135.54	0.962172
SRR5946696	nonIBD	No	2846.47	2275.62	0	0	5122.09	5122.09	0.970269
SRR5946697	UC	No	2313.27	2645	0	0	4958.27	4958.27	0.963852
SRR5946698	CD	No	1976.53	3292.08	0	0	5268.61	5268.61	0.966085
SRR5946702	UC	No	1551.45	2844.78	0	0	4396.22	4396.22	0.965192
SRR5946705	UC	No	2395.47	2828.84	0	0	5224.31	5224.31	0.981691
SRR5946706	CD	No	1795.97	3154.53	0	0	4950.5	4950.5	0.913159
SRR5946707	nonIBD	No	2264.54	2387.08	0	0	4651.62	4651.62	0.950365
SRR5946708	nonIBD	No	2016.93	3699.9	0	0	5716.83	5716.83	0.940055
SRR5946709	UC	No	1964.35	3058.9	0	0	5023.25	5023.25	0.961666
SRR5946710	UC	No	2667.34	3452.81	0	0	6120.14	6120.14	0.996347
SRR5946712	nonIBD	No	2177.19	3121.1	275.309	0	5573.6	5298.29	0.916554
SRR5946713	nonIBD	No	2404.77	1269.94	0	0	3674.71	3674.71	0.926514
SRR5946714	UC	No	2397.88	2427.17	0	0	4825.05	4825.05	0.98758
SRR5946717	UC	No	1806.15	2277.24	0	0	4083.39	4083.39	0.943447
SRR5946720	UC	Yes	2566.47	3733.05	0	0	6299.53	6299.53	0.9961
SRR5946722	UC	No	1996.24	3321.07	0	0	5317.31	5317.31	0.970107
SRR5946737	nonIBD	No	2554.36	1292.38	0	0	3846.74	3846.74	0.948882
SRR5946739	UC	No	2142.18	3086.32	0	0	5228.5	5228.5	0.970397
SRR5946742	CD	No	1855.02	3148.47	0	0	5003.49	5003.49	0.949444
SRR5946749	UC	No	2290.55	2752.07	0	0	5042.62	5042.62	0.994541
SRR5946754	UC	No	2359.13	3472.49	0	0	5831.62	5831.62	0.993987
SRR5946756	CD	Yes	1768.17	2619.51	74.5832	0	4462.26	4387.68	0.951102
SRR5946762	nonIBD	No	2410.32	3543.55	0	0	5953.87	5953.87	0.989651
SRR5946767	CD	No	1851.33	3040.2	0	0	4891.53	4891.53	0.93999
SRR5946770	CD	No	2501.77	3261.16	0	0	5762.93	5762.93	0.928028
SRR5946775	CD	No	2253.8	3300.28	87.546	0	5641.62	5554.08	0.928174
SRR5946779	nonIBD	No	2367.54	2618.09	0	0	4985.63	4985.63	0.96078
SRR5946785	UC	No	2261.46	5477.44	0	0	7738.9	7738.9	0.964346
SRR5946803	nonIBD	No	1817.35	2049.58	98.005	0	3964.94	3866.94	0.986159
SRR5946804	UC	No	2583.79	2566.02	0	0	5149.81	5149.81	0.994759
SRR5946821	CD	No	1852.52	2714.05	89.4484	0	4656.02	4566.57	0.987531
SRR5946827	CD	No	1983.39	2639.31	0	0	4622.7	4622.7	0.922846
SRR5946829	nonIBD	No	2405.69	1379.64	0	0	3785.33	3785.33	0.944708
SRR5946832	UC	No	1945.16	4027.62	7.62807	0	5980.41	5972.78	0.929484
SRR5946836	UC	No	2213.37	3107.47	0	0	5320.83	5320.83	0.959297
SRR5946841	CD	No	2404.21	3314.17	0	0	5718.38	5718.38	0.959884
SRR5946856	CD	No	1884.12	4199.87	0	0	6083.98	6083.98	0.965193
SRR5946857	nonIBD	No	2133.39	2903.67	0	0	5037.06	5037.06	0.907064
SRR5946862	UC	No	2363.7	2767.72	82.0668	0	5213.5	5131.43	0.993331
SRR5946864	CD	No	1665.09	2074.88	702.111	209.061	4651.14	3739.97	0.888483
SRR5946866	nonIBD	No	1849.94	2614.99	0	0	4464.93	4464.93	0.956462
SRR5946876	nonIBD	No	2393.72	2820.88	0	0	5214.6	5214.6	0.92952
SRR5946880	nonIBD	No	1797.34	2878.27	0	0	4675.6	4675.6	0.939036
SRR5946881	UC	No	2170.37	3238.23	0	0	5408.59	5408.59	0.995008
SRR5946886	CD	No	2119.82	2820.11	0	0	4939.93	4939.93	0.957483
SRR5946888	UC	No	2404.99	2660.23	0	0	5065.22	5065.22	0.976247
SRR5946890	UC	No	2230.23	3226.12	0	0	5456.35	5456.35	0.991278
SRR5946891	nonIBD	No	2015.71	3090.15	0	0	5105.86	5105.86	0.963909
SRR5946893	CD	No	2036.18	3544.15	0	0	5580.34	5580.34	0.950626
SRR5946895	nonIBD	No	1967.3	2275.35	0	0	4242.65	4242.65	0.9798
SRR5946898	UC	No	2550.4	2695.04	0	0	5245.44	5245.44	0.977002
SRR5946901	CD	No	1608	3282.38	0	0	4890.37	4890.37	0.955338
SRR5946904	UC	No	2420.66	2879.26	0	0	5299.92	5299.92	0.995611
SRR5946905	nonIBD	No	1841.69	3089.49	0	0	4931.17	4931.17	0.968218
SRR5946906	UC	No	1883.06	4323.74	20.4363	0	6227.24	6206.8	0.956211
SRR5946907	UC	No	2399.13	2988.28	0	0	5387.41	5387.41	0.995711
SRR5946924	nonIBD	No	2277.62	2985.38	0	0	5263.01	5263.01	0.971664
SRR5946925	nonIBD	No	2335.98	2502.92	0	0	4838.89	4838.89	0.953185
SRR5946927	UC	No	2212.18	3600.63	0	0	5812.82	5812.82	0.998365
SRR5946952	nonIBD	No	1822.83	3149.47	0	0	4972.3	4972.3	0.956109
SRR5946956	UC	No	2745.63	2777.19	0	0	5522.82	5522.82	0.989804
SRR5946958	nonIBD	No	2182.32	3933.57	0	0	6115.9	6115.9	0.977371
SRR5946961	UC	No	1997.83	2723.48	0	0	4721.32	4721.32	0.989771
SRR5946963	UC	No	2902.65	2232.67	0	0	5135.32	5135.32	0.981312
SRR5946964	UC	No	2291.62	3498.35	0	0	5789.97	5789.97	0.916114
SRR5946970	nonIBD	No	1266.31	3332.53	6.99621	0	4605.84	4598.84	0.980569
SRR5946972	CD	No	1906.49	4447.24	10.215	0	6363.94	6353.72	0.994056
SRR5946974	nonIBD	No	2290.27	3929.33	0	0	6219.6	6219.6	0.987399
SRR5946978	UC	No	2149.07	2873.01	0	0	5022.08	5022.08	0.928992
SRR5946979	CD	Yes	1934.36	3126.51	0	0	5060.88	5060.88	0.924162
SRR5946997	CD	No	2152.09	3125.65	0	0	5277.73	5277.73	0.966755
SRR5946998	CD	No	2528.5	2883.62	0	0	5412.12	5412.12	0.989497
SRR5947000	nonIBD	No	2325.08	3243.45	0	0	5568.53	5568.53	0.975914
SRR5947008	CD	No	2415.77	4291.62	339.177	0	7046.57	6707.39	0.99198
SRR5947019	nonIBD	No	2252.27	2749.97	0	0	5002.24	5002.24	0.954066
SRR5947020	CD	No	2519.78	2970.29	0	0	5490.08	5490.08	0.984239
SRR5947024	nonIBD	No	2325.77	2644.63	0	0	4970.4	4970.4	0.972192
SRR5947026	UC	No	1499.69	2292.71	0	0	3792.4	3792.4	0.783693
SRR5947035	nonIBD	No	639.589	4522.95	0	0	5162.54	5162.54	0.989508
SRR5947051	CD	No	2119.04	2719.5	0	0	4838.55	4838.55	0.939694
SRR5947065	UC	No	2592.89	2731.96	0	0	5324.86	5324.86	0.995664
SRR5947066	UC	No	2141.6	3002	0	0	5143.6	5143.6	0.983669
SRR5947068	UC	Yes	2321.16	3209.5	0	0	5530.66	5530.66	0.988567
SRR5947072	nonIBD	No	1868.23	3109.77	0	0	4978	4978	0.964461
SRR5947073	UC	No	1791.19	2648.86	0	0	4440.04	4440.04	0.998326
SRR5947076	CD	No	1953.56	4410.55	0	0	6364.11	6364.11	0.993658
SRR5947079	CD	No	2035.18	2294.33	1635.19	84.5059	6049.21	4329.52	0.911059
SRR5947080	UC	No	2310.34	4937.25	0	0	7247.59	7247.59	0.995955
SRR5947081	nonIBD	No	2018.59	2850.5	0	0	4869.09	4869.09	0.959094
SRR5947083	UC	No	2355.45	1729.78	0	0	4085.23	4085.23	0.970903
SRR5947084	UC	No	2438.89	3124.83	0	0	5563.72	5563.72	0.984565
SRR5947085	CD	No	2578.68	2028.39	260.05	0	4867.12	4607.07	0.995628
SRR5947098	CD	No	2548.76	2865.05	0	0	5413.8	5413.8	0.978985
SRR5950486	CD	No	2598.33	3798.51	0	0	6396.84	6396.84	0.99651
SRR5950490	nonIBD	No	1892.26	2595.31	0	0	4487.57	4487.57	0.930611
SRR5950498	nonIBD	No	2504.24	3029.48	82.9325	0	5616.65	5533.71	0.959423
SRR5950500	nonIBD	No	1825.57	2441.22	0	0	4266.79	4266.79	0.843967
SRR5950506	nonIBD	No	1662.2	2354.02	0	0	4016.22	4016.22	0.940082
SRR5950508	CD	No	1825.24	2361.61	0	0	4186.86	4186.86	0.878915
SRR5950509	CD	No	1642.72	2661.42	0	0	4304.14	4304.14	0.926729
SRR5950528	nonIBD	No	2135.32	3005.75	0	0	5141.06	5141.06	0.902309
SRR5950539	CD	No	2863.02	3977.41	0	0	6840.43	6840.43	0.986339
SRR5950542	UC	No	2381.55	2354.47	0	0	4736.01	4736.01	0.988142
SRR5950550	nonIBD	No	2043.95	3864.86	0	0	5908.81	5908.81	0.964176
SRR5950552	CD	No	2002.96	2742.15	0	0	4745.11	4745.11	0.932938
SRR5950553	CD	No	2013.63	3237.82	0	0	5251.45	5251.45	0.929326
SRR5950556	CD	No	1395.28	2250.94	0	0	3646.22	3646.22	0.715917
SRR5950557	CD	No	2458.72	2650.58	0	0	5109.3	5109.3	0.968068
SRR5950565	CD	No	2480.14	3426.25	40.4755	0	5946.87	5906.39	0.99766
SRR5950566	CD	No	2097.24	2766.42	0	0	4863.66	4863.66	0.921025
SRR5950570	UC	Yes	1826.18	3113.21	0	0	4939.38	4939.38	0.982199
SRR5950571	nonIBD	No	2169.54	3166.96	0	0	5336.5	5336.5	0.967447
SRR5950584	nonIBD	No	1913.86	2229.08	0	0	4142.94	4142.94	0.958403
SRR5950587	CD	No	2061.94	3305.37	0	0	5367.31	5367.31	0.969199
SRR5950591	UC	No	2633.51	3732.55	0	0	6366.06	6366.06	0.998616
SRR5950600	CD	No	2227.81	2690.75	150.423	0	5068.98	4918.56	0.990894
SRR5950609	UC	No	2032.98	3708.74	0	0	5741.72	5741.72	0.952927
SRR5950619	UC	No	2524.64	3957.58	0	0	6482.21	6482.21	0.996699
SRR5950630	UC	No	1573.92	4124.16	130.174	0	5828.26	5698.08	0.934358
SRR5950635	CD	No	2264.3	2662.98	0	0	4927.28	4927.28	0.990579
SRR5950639	CD	No	1972.72	4095.62	0	0	6068.33	6068.33	0.964289
SRR5950642	nonIBD	No	1618.61	2748.22	0	0	4366.82	4366.82	0.942383
SRR5950645	CD	No	2849.55	3658.3	134.218	0	6642.07	6507.85	0.901311
SRR5950650	UC	No	2953.84	4217.89	0	0	7171.73	7171.73	0.996563
SRR5950654	nonIBD	No	994.309	4108.78	0	0	5103.09	5103.09	0.986746
SRR5950662	UC	No	2455.75	3934.72	0	0	6390.47	6390.47	0.998071
SRR5950664	nonIBD	No	2028.48	3815.63	0	0	5844.1	5844.1	0.944928
SRR5950665	CD	No	3334.69	4009.99	0	0	7344.68	7344.68	0.995121
SRR5950666	CD	No	2408.43	1900.19	0	0	4308.63	4308.63	0.863401
SRR5950671	UC	No	1970.61	3173.82	0	0	5144.43	5144.43	0.913751
SRR5950674	CD	Yes	1837.87	4231.94	0	0	6069.81	6069.81	0.974853
SRR5950679	UC	No	1894.73	3043.6	0	0	4938.32	4938.32	0.871377
SRR5950681	CD	No	2529.29	3342.34	209.121	0	6080.75	5871.63	0.992283
SRR5950684	UC	No	1693.28	1712.52	47.0356	0	3452.84	3405.81	0.929091
SRR5950698	CD	No	2342.13	2319.12	0	0	4661.25	4661.25	0.972302
SRR5950704	nonIBD	No	2343.94	2879.12	44.2632	0	5267.32	5223.05	0.941316
SRR5950714	CD	Yes	2035.54	3245.96	0	0	5281.5	5281.5	0.968269
SRR5950716	CD	Yes	2490.84	3413.89	0	0	5904.73	5904.73	0.998584
SRR5950721	CD	No	1624.55	3053.38	0	0	4677.93	4677.93	0.91
SRR5950725	CD	Yes	2472.66	3483.45	0	0	5956.11	5956.11	0.988198
SRR5950726	nonIBD	No	2428.95	1964.68	0	0	4393.64	4393.64	0.932675
SRR5950731	CD	No	2232.47	2152.68	0	0	4385.15	4385.15	0.96123
SRR5950735	nonIBD	No	2021.09	2254.29	20.7291	0	4296.11	4275.38	0.961016
SRR5950737	CD	Yes	2343.9	3224.51	0	0	5568.42	5568.42	0.969147
SRR5950738	UC	No	4386.94	2281.21	0	0	6668.14	6668.14	0.985106
SRR5950739	CD	No	2049.77	3472.54	0	0	5522.31	5522.31	0.966881
SRR5950754	CD	No	2186.75	3412.41	0	0	5599.16	5599.16	0.943839
SRR5950756	UC	No	1555.75	2829.22	0	0	4384.96	4384.96	0.850611
SRR5950760	CD	No	1523.53	2367.13	0	0	3890.66	3890.66	0.871262
SRR5950761	CD	No	2622.44	4101.48	0	0	6723.92	6723.92	0.994396
SRR5950763	CD	No	1411.5	2942.1	0	0	4353.6	4353.6	0.925346
SRR5950766	CD	Yes	1356.88	2540.21	0	0	3897.09	3897.09	0.974606
SRR5950770	UC	Yes	1946	3212.16	0	0	5158.16	5158.16	0.966317
SRR5950772	UC	Yes	2548.62	3299.77	0	0	5848.39	5848.39	0.996441
SRR5950781	CD	No	1710.82	3018.53	0	0	4729.34	4729.34	0.948721
SRR5950783	nonIBD	No	1902.64	3176.73	0	0	5079.37	5079.37	0.974129
SRR5950786	CD	No	2771.56	3712.06	0	0	6483.63	6483.63	0.994471
SRR5950788	UC	No	2726.34	3149.42	0	0	5875.76	5875.76	0.995114

## Sheet: His
Table S8. (D) TMM-normalized abundance of histidine biosynthetic pathway genes in WGS metagenomics samples from IBD dataset.																	Correlation Signature gene TMM vs. CPI
Sample-id	diagnosis	Antibiotics	HisG	HisZ	HisE	HisI	HisA	HisH	HisF	HisB	HisC	HisD	Total TMM	Signature gene TMM	CPI(His)		0.502578
SRR5935742	UC	No	1630.62	317.234	1031.39	1034.46	1221.43	1046.72	1446.71	1779.27	1708.77	2191.52	13408.1	2825.99	0.97902
SRR5935743	CD	Yes	0	0	0	0	0	0	0	0	0	0	0	0	0.58118
SRR5935747	nonIBD	No	1018.5	1729.65	2043.03	1988.79	1072.74	2085.22	4929.8	976.317	1470.5	1717.59	19032.2	3061.54	0.939632
SRR5935748	UC	No	1555.1	1147.84	1245.47	1277.55	804.745	691.774	1444.92	1263.6	1633.2	1573.23	12637.4	1955.38	0.878917
SRR5935749	nonIBD	No	1665.61	0	1086.14	1086.14	1302.32	1069.63	1205.49	2187.29	2766.76	2280.37	14649.7	3256.92	0.96304
SRR5935752	CD	No	1756.92	0	1042.91	1042.91	1196.95	1093.91	1229.22	2087.9	2181.58	2407.44	14039.7	3181.81	0.992913
SRR5935756	CD	No	1739.02	492.949	1155.92	1151.36	1159.34	1005.3	1151.36	1754.99	1946.69	1911.32	13468.2	2760.29	0.919856
SRR5935757	CD	No	1855.39	277.905	1184.27	1194.65	1176.2	1371.08	1222.32	1205.03	1420.66	2435.42	13342.9	2576.1	0.904452
SRR5935758	UC	No	1696.16	108.831	923.733	947.623	1420.11	1221.03	1104.23	1815.61	2633.17	1889.94	13760.4	3036.64	0.957842
SRR5935759	CD	No	1203.09	83.003	728.785	740.642	819.997	924.891	988.739	1353.59	1300.68	1598.04	9741.45	2278.48	0.896297
SRR5935760	CD	No	1758.17	0	1335.49	1335.49	1467.06	1129.9	1266.41	2156.19	2689.07	2337.1	15474.9	3286.09	0.989733
SRR5935763	CD	No	1548.69	65.6479	1250.29	1250.29	1348.77	1095.13	1256.26	2076.86	2184.29	2076.86	14153.1	3171.99	0.950244
SRR5935764	nonIBD	No	2403.16	1296.35	1304.85	1326.72	1607.37	1196.72	1360.74	2033.82	2318.12	2415.31	17263.2	3230.54	0.921861
SRR5935765	CD	Yes	1583.9	600.066	1315.26	1292.58	1440.86	1144.31	1644.95	1624.02	3152.09	2279.9	16077.9	2768.33	0.964056
SRR5935771	nonIBD	No	2165.79	1487.76	1273.13	1321.91	1424.35	1124.35	1292.64	1538.98	2290.17	1921.89	15841	2663.33	0.917948
SRR5935772	nonIBD	No	1592.21	71.5859	1152.3	1148.84	1099.19	1153.46	1087.64	1797.73	2908.47	1935.13	13946.6	2951.19	0.931099
SRR5935779	CD	No	1569.74	154.46	1081.22	1156.65	1537.42	1135.1	1361.4	1997.2	2625.82	1878.66	14497.7	3132.3	0.974862
SRR5935780	CD	No	1857.14	34.3363	1070.4	1045.02	1376.44	1289.85	1274.92	2067.64	2631.95	2184.09	14831.8	3357.49	0.985644
SRR5935782	UC	Yes	1909.39	428.847	990.432	990.432	1361.42	1208.26	1099.35	1945.13	3658.81	2081.27	15673.3	3153.39	0.962895
SRR5935783	UC	No	885.972	1215.85	1357.23	1357.23	1083.9	801.145	1781.37	1178.15	1687.12	1460.91	12808.9	1979.3	0.884584
SRR5935784	nonIBD	No	1741.28	159.521	876.406	1231.97	1481.82	1337.67	1401.1	1837.38	2674.38	2466.81	15208.3	3175.05	0.980114
SRR5935793	nonIBD	No	389.407	0	486.759	0	1070.87	1557.63	0	1654.98	778.815	778.815	6717.28	3212.61	0.928366
SRR5935794	CD	No	1374.22	1813.39	1427.04	1411.39	1091.55	1139.48	2617.38	894.955	1618.74	1696.99	15085.1	2034.43	0.926366
SRR5935795	nonIBD	No	1740.84	382.346	1143.35	1144.58	1338.83	1111.39	1360.96	1943.7	4459.07	2270.72	16895.8	3055.08	0.986767
SRR5935797	nonIBD	No	1664.7	518.234	1210.03	1210.03	1461.81	1124.47	1478.92	1945.82	2192.72	2151.16	14957.9	3070.29	0.962156
SRR5935799	UC	No	1194.06	1167.89	1315.1	1691.31	1612.8	1370.72	2129.68	1419.79	1789.45	2312.88	16003.7	2790.5	0.933664
SRR5935804	CD	No	1808.62	1164.2	1409.5	1417.46	1089.94	1145.64	1546.08	1376.35	3474.03	1967.73	16399.6	2521.99	0.912822
SRR5935806	CD	No	1679.71	304.218	1313.94	1325.77	1258.3	1150.58	1283.16	2049.03	2437.29	2129.52	14931.5	3199.61	0.927698
SRR5935808	CD	No	1847.59	40.6178	1142.51	1142.51	1307.06	1148.75	1069.6	1980.9	2675.57	2283.97	14639.1	3129.65	0.986716
SRR5935809	CD	No	1886.6	0	1437.41	1437.41	1407.46	1137.95	898.379	2275.89	2066.27	1826.7	14374.1	3413.84	0.930218
SRR5935810	nonIBD	No	1623.19	74.7971	1016.08	982.077	1124.87	1104.47	1323.03	1969.01	1982.61	2132.2	13332.3	3073.48	0.96329
SRR5935811	CD	No	1708.29	378.026	1260.09	1260.09	1205.85	1177.14	1392.48	2001.78	2268.16	2202.76	14854.7	3178.93	0.986255
SRR5935813	nonIBD	No	1664.38	546.897	1293.6	1338.92	1354.37	1128.81	1590.22	1893.03	2543.95	2439.92	15794.1	3021.84	0.957835
SRR5935815	UC	No	1694.84	847.421	1519.25	1519.25	1595.59	1249.5	1567.6	1837.35	2010.4	1908.61	15749.8	3086.85	0.949438
SRR5935817	nonIBD	No	1789.66	162.018	1122.4	1122.4	1315.33	1079.77	1139.46	2132.89	2696.75	2065.73	14626.4	3212.65	0.953803
SRR5935819	CD	No	1570.02	151.525	1188.47	1219.5	1559.06	1201.25	1235.93	1849.33	3318.94	2181.59	15475.6	3050.58	0.990238
SRR5935820	nonIBD	No	1814.99	115.238	923.959	1065.95	1308.77	1080.35	1154.43	1864.38	2103.09	2210.09	13641.3	2944.73	0.931208
SRR5935823	CD	No	1849.09	404.514	1171.53	1194.09	1315.45	1109.3	1257.88	2118.25	2100.36	2094.14	14614.6	3227.55	0.983824
SRR5935824	CD	No	1843.07	899.52	1406.94	1406.94	1425.81	1329.36	1392.26	1792.75	2180.66	1935.33	15612.7	3122.11	0.933347
SRR5935828	CD	No	2118.14	1002.08	1470.67	1472.25	1261.71	1150.89	1275.95	1944.01	1845.86	2002.58	15544.1	3094.9	0.874429
SRR5935829	CD	No	1945.06	346.263	997.465	1008.86	863.52	1283.88	1141.39	1843.89	1999.21	1886.63	13316.2	3127.77	0.91613
SRR5935830	UC	No	1766.78	251.093	1148.18	1193.83	1415.25	1161.88	1425.52	2077.22	4047.16	2407.07	16894	3239.1	0.988898
SRR5935831	CD	No	1871.47	2081.32	1385.74	1418.3	1302.52	1234.68	2484.74	1105.33	1915.79	2030.67	16830.6	2340.02	0.964653
SRR5935837	CD	No	1725.99	1007.75	1269.44	1269.44	1497.71	1263.87	1599.79	1774.24	2518.46	1985.82	15912.5	3038.11	0.919656
SRR5935838	CD	No	1792.97	280.717	1309.15	1309.15	1565.29	1218.6	1291.04	1930.09	3042.61	2415.2	16154.8	3148.69	0.979659
SRR5935839	UC	No	1340.26	0	0	0	1340.26	864.681	0	951.149	0	1080.85	5577.19	1815.83	0.859486
SRR5935841	CD	No	1656.6	325.128	1145.69	1142.87	1241.4	1176.65	1286.44	1918.4	2358.94	2130.93	14383	3095.05	0.984028
SRR5935843	nonIBD	No	1709.05	200.503	1114.97	1114.97	1365.33	1206.2	1285.76	1908.49	2155.67	2034.73	14095.7	3114.69	0.95152
SRR5935844	CD	No	825.429	453.986	1336.16	1325.84	1238.14	975.037	1496.09	1795.31	3363.62	1970.71	14780.3	2770.34	0.887172
SRR5935846	CD	No	1856.5	503.944	1159.33	1159.33	1340.8	1117.55	1400.86	2137.19	2054.94	2509.28	15239.7	3254.75	0.97078
SRR5935847	CD	Yes	2398.64	191.891	1193.32	1589.1	1559.12	1313.26	2062.83	1936.9	2038.85	2074.83	16358.7	3250.16	0.979037
SRR5935848	nonIBD	No	1581.22	489.955	1066.65	1079.54	1187.38	1220.2	1369.06	1840.26	2088.76	2145.02	14068	3060.46	0.943554
SRR5935850	nonIBD	No	1884.22	0	954.343	1103.88	1518.52	1264.3	1216.72	2051.43	2527.24	2330.12	14850.8	3315.73	0.965854
SRR5935851	nonIBD	Yes	1823.92	904.662	1474.77	1474.77	1408.06	1093.31	1685.3	1685.3	3073.56	2416.95	17040.6	2778.61	0.96047
SRR5935862	CD	No	2455.67	1305.38	1445.94	1438.67	1511.37	1285.19	1500.06	1933.84	2874.11	2657.62	18407.9	3219.03	0.920194
SRR5935865	UC	No	1757.23	175.176	1229.88	1242.65	1259.08	1233.53	1523.66	1987.15	1981.68	2540.05	14930.1	3220.68	0.9818
SRR5935868	nonIBD	No	1545.57	935.542	1291.82	1340.52	1109.83	1045.76	2335.01	1678.85	1594.27	2222.23	15099.4	2724.61	0.922559
SRR5935874	CD	No	1399.62	384.326	988.951	988.951	1030.86	981.768	1333.77	1525.33	2679.51	1794.72	13107.8	2507.1	0.95474
SRR5935877	CD	Yes	1761.78	318.896	1205.33	1275.58	1338.44	1205.33	1215.5	2010.43	2802.59	2272.94	15406.8	3215.77	0.963448
SRR5935879	CD	Yes	2156.02	1444.55	1608.46	1615.66	1377.91	1183.38	1181.58	1549.02	3242.13	1993.91	17352.6	2732.4	0.88473
SRR5935888	CD	No	1600.19	2297.33	1785.5	1808.3	1548.71	1203.82	2655.46	1138.37	2087.01	2427.49	18552.2	2342.19	0.897135
SRR5935889	nonIBD	No	1512.12	338.592	1288.96	1319.74	1229.32	1135.05	1490.96	1833.4	2491.35	2148.91	14788.4	2968.45	0.944429
SRR5935890	CD	Yes	1914.65	276.749	1016.63	994.037	1256.67	1284.91	1084.4	1894.88	4340.44	2112.33	16175.7	3179.79	0.951847
SRR5935892	nonIBD	No	1391.36	0	1083.66	963.249	575.274	521.76	1685.69	856.222	0	1939.88	9017.08	1377.98	0.863208
SRR5935893	nonIBD	No	1653.02	91.7548	824.36	858.768	1304.64	1146.94	1539.76	1850.87	3125.4	1959.83	14355.3	2997.8	0.946457
SRR5935894	CD	No	1455.81	1920.89	1478.67	1486.66	988.443	971.303	2542.53	964.446	1813.48	1877.47	15499.7	1935.75	0.943559
SRR5935896	CD	No	1392.62	104.853	1153.38	1153.38	1039.67	1265.62	1160.76	1662.87	2213.72	1841.57	12988.4	2928.49	0.804721
SRR5935897	CD	No	2060.56	1687.96	1662.19	1674.75	1238.72	1123.1	1874.26	1473.91	2032.82	2614.19	17442.5	2597.01	0.842288
SRR5935899	CD	No	1443.47	1776.26	1643.99	1615.64	1322.75	1185.22	2472.28	1163.18	2569.91	2331.61	17524.3	2348.4	0.955649
SRR5935900	CD	No	1509.12	551.076	1154.03	1152.88	1295.84	848.519	1350.02	1699.34	2370.32	2025.61	13956.8	2547.86	0.979496
SRR5935902	CD	No	1967.54	463.301	1247.35	1271.11	1296.35	1174.59	1232.5	1914.09	2298.69	2298.69	15164.2	3088.67	0.961218
SRR5935903	CD	No	1942.11	1853.4	1169.07	1172.24	966.302	1279.95	2105.27	1306.88	1704.49	2065.67	15565.4	2586.84	0.91538
SRR5935907	CD	No	1912.74	151.609	1084.18	1094.76	1394.45	1207.59	1117.68	2214.2	2480.4	2200.1	14857.7	3421.78	0.972411
SRR5935910	CD	No	1550.52	45.9951	993.736	993.736	1138.98	1050.63	1062.73	1724.82	1968.11	2107.3	12636.6	2775.44	0.955229
SRR5935913	CD	No	1476.9	287.818	870.772	875.651	901.262	986.631	1154.93	1608.61	1615.93	1898.87	11677.4	2595.24	0.928134
SRR5935918	CD	No	1824.86	250.3	994.407	1110.83	1319.41	1120.53	1327.17	1892.77	2204.19	2317.7	14362.2	3013.3	0.971108
SRR5935919	UC	No	1465.73	50.8936	884.417	892.334	1175.08	1064.24	1011.09	1740.56	1576.57	1883.06	11744	2804.8	0.964914
SRR5935920	CD	No	1080.53	103.787	732.199	732.199	594.289	584.337	706.607	1083.37	1161.57	1103.27	7882.15	1667.71	0.679255
SRR5935928	CD	No	1585.11	574.026	1322.38	1344.79	1365.96	1225.25	1529.08	1765.66	4092.9	2089.41	16894.6	2990.91	0.952033
SRR5935929	nonIBD	No	1729.23	132.477	1091.47	1091.47	1199.33	1192.29	1159.47	2022.33	4675.38	2249.76	16543.2	3214.62	0.968271
SRR5935937	CD	No	1958.98	1060.66	1303.06	1299.77	1296.48	1145.11	1541.08	1779.09	3916.86	2334.1	17635.2	2924.21	0.944925
SRR5935938	nonIBD	No	1559.67	59.258	1054	1059.53	1092.72	1182	1270.49	2027.41	1969.74	2107.21	13382	3209.41	0.97067
SRR5935939	CD	No	1619.8	148.398	983.452	988.482	1126.82	814.932	1229.94	1662.56	3689.83	2100.21	14364.4	2477.49	0.93822
SRR5935940	UC	No	1563.08	1148.02	1836.83	1801.51	1156.85	1536.58	1580.74	1430.61	1607.23	1642.55	15304	2967.19	0.914042
SRR5935941	CD	Yes	0	0	0	0	0	0	0	0	0	0	0	0	0.837591
SRR5935942	UC	No	1865.27	745.024	1217.78	1217.78	1443.99	1213.71	1393.87	1742	1947.9	1881.53	14668.9	2955.71	0.947114
SRR5935948	CD	No	1265.4	438.908	1237.08	1247.7	1288.41	1097.27	1539.72	1783.95	3208.63	2095.43	15202.5	2881.22	0.932597
SRR5935958	nonIBD	No	2185.75	444.945	1162.7	1377.05	1289.36	1217.91	1396.54	1818.75	2270.19	1688.84	14852.1	3036.67	0.915616
SRR5935960	CD	No	1899.65	159.648	1206.23	1235.25	1391.68	1262.67	1286.86	1972.21	2233.46	2180.24	14827.9	3234.88	0.980797
SRR5935961	UC	No	2057.04	1649.03	1320.36	1320.36	1207.02	1144.69	2113.7	1382.69	2040.04	1660.36	15895.3	2527.38	0.870699
SRR5935962	UC	No	2437.21	1867.25	1458.92	1467.43	1769.42	1637.57	1429.15	1646.07	2773.23	2190.51	18676.8	3283.64	0.843818
SRR5935963	nonIBD	No	1499.64	1834.9	1466.64	1529.44	1423	1073.91	2057.34	1253.78	2239.34	2538.42	16916.4	2327.68	0.886347
SRR5935966	nonIBD	No	2349.35	1327.03	1124.4	1348.36	1448.92	1331.6	1551	1592.13	1956.27	2366.11	16395.2	2923.73	0.915895
SRR5935967	CD	No	1690.21	586.399	1214.19	1224.54	1117.61	1024.47	1341.82	1341.82	4701.54	1986.86	16229.5	2366.29	0.926189
SRR5935968	nonIBD	No	900.679	613.997	481.942	467.27	791.198	644.471	794.584	900.679	1581.27	1244.92	8421.01	1545.15	0.927605
SRR5935969	UC	No	2061.73	720.577	1242.63	1242.63	1344.1	1239.69	1392.62	2111.73	2166.14	2452.9	15974.7	3351.42	0.937449
SRR5935974	UC	No	1880.4	283.834	1209.38	1201.67	1303.48	1146.14	1448.48	2099.45	2139.56	2235.2	14947.6	3245.58	0.968995
SRR5935976	nonIBD	No	2074.49	375.718	1171.01	1228.03	1375.68	1204.64	1286.5	2083.26	2751.37	2304.01	15854.7	3287.9	0.957049
SRR5935977	CD	No	1792.78	43.8333	1107.52	1111.9	1253.63	1139.66	996.476	2001.72	2594.93	2327.55	14370	3141.38	0.99117
SRR5935978	UC	No	1766.47	192.621	681.22	756.389	944.312	911.425	1282.57	1752.38	2269.17	2203.39	12760	2663.81	0.958203
SRR5935981	nonIBD	No	1646.62	852.989	1140.98	1202.54	1162.97	1077.23	1662.01	1552.09	2624.92	2046.73	14969.1	2629.32	0.915527
SRR5935988	UC	No	2735.81	3151.23	1879.32	1874.35	1175.09	1183.37	1947.17	1270.26	2142.47	2321.22	19680.3	2453.62	0.783049
SRR5935989	nonIBD	No	1560.09	30.9016	1059.48	1048.89	1170.73	1037.41	1256.37	2030.68	2096.9	2346.76	13638.2	3068.09	0.972569
SRR5935991	nonIBD	No	1749.1	169.743	1249.35	1237.76	1361.11	1156.58	1434.91	2172.93	1983.15	2384.84	14899.5	3329.5	0.995788
SRR5935992	CD	No	2220.44	1669.63	1308.16	1321.07	1448.02	1407.14	1478.14	1753.54	2308.65	2287.14	17201.9	3160.68	0.889556
SRR5935993	UC	No	1718.24	88.3665	1105.28	1113.7	1296.04	1282.02	1165.6	2186.72	2178.3	2356.44	14490.7	3468.74	0.982656
SRR5935994	UC	No	1604.48	989.808	1472.28	1472.28	1325.39	1197.71	2006.73	1541.21	2932.14	2471.13	17013.2	2738.92	0.964432
SRR5935998	CD	No	1638.36	227.281	1019.72	1056.19	1324.79	1085.36	1163.14	2029.73	2571.8	2180.44	14296.8	3115.08	0.9573
SRR5936000	nonIBD	Yes	1933.92	401.182	1257.09	1257.09	1281.67	1138.58	1203.54	2264	2254.34	2284.19	15275.6	3402.58	0.969598
SRR5936002	CD	Yes	1066.55	310.767	1260.47	1270.42	989.483	840.315	880.093	1345	2473.71	1556.32	11993.1	2185.32	0.925436
SRR5936003	CD	No	1543.98	996.521	1004.09	999.044	1024.27	855.242	1564.16	1342.15	2580.86	2066.2	13976.5	2197.39	0.863166
SRR5936008	nonIBD	No	1746.03	96.514	1108.03	1108.03	1219.59	1016.53	1237.13	2155.9	1934.04	2263.69	13885.5	3172.43	0.995352
SRR5936012	UC	Yes	1816.44	509.877	1121.48	1142.32	1424.22	1077.36	1284.5	1973.32	2571.45	2448.88	15369.8	3050.68	0.933516
SRR5936013	nonIBD	No	1804.62	469.584	1291.36	1291.36	1207.63	1166.68	1365.07	1880.16	1766.4	2050.34	14293.2	3046.84	0.937301
SRR5936015	CD	No	1705.34	354.72	1302.51	1302.51	1164.87	1047.38	1063.04	1876.55	2273.79	1923.55	14014.2	2923.92	0.91667
SRR5936025	nonIBD	No	1835.18	126.432	932.276	987.191	1171.09	1188.97	1114.9	1888.82	2141.68	1997.37	13383.9	3077.79	0.947706
SRR5936026	UC	No	2974.46	3181.27	1641.23	1678.63	1350.83	1333.23	1722.64	1353.03	2303.45	2228.65	19767.4	2686.26	0.784451
SRR5936027	UC	No	2673.58	2288.21	1517.47	1533.9	1292.57	1301.41	1636.24	1571.8	2063.31	2495.43	18373.9	2873.22	0.83218
SRR5936028	CD	No	1559.82	175.92	1034.41	996.879	830.342	1006.26	1107.12	1752.16	1831.91	2014.87	12309.7	2758.42	0.912871
SRR5936031	nonIBD	No	2001.93	482.51	1330.99	1329.9	1340.79	1150.18	1405.05	2162.04	2117.38	2448.49	15769.3	3312.22	0.961217
SRR5936035	nonIBD	No	1755.61	149.556	1107.16	1229.93	1324.8	1110.51	1342.66	1971.02	2651.84	2301.38	14944.5	3081.53	0.945955
SRR5936039	UC	No	1660.86	45.4048	1185.3	1185.3	1325.1	1180.52	1168.58	2153.14	2224.84	2325.2	14454.3	3333.67	0.9829
SRR5936041	nonIBD	No	1832.46	19.6598	1194.33	1194.33	1370.45	1086.2	1319.66	2240.4	2410.78	2374.74	15043	3326.6	0.994771
SRR5936043	nonIBD	No	2198.41	1252.35	1365.98	1468.08	1363.51	1099.2	1428.55	1785.9	2138.3	2251.1	16351.4	2885.1	0.914302
SRR5936045	CD	No	1576.62	178.973	1117.29	1117.29	1277.64	1123.5	1261.09	1946.98	4358.47	2344.24	16302.1	3070.48	0.962861
SRR5936046	CD	No	1515.02	144.288	1059.96	1087.71	1071.06	1076.61	1137.65	1670.41	1653.76	1786.95	12203.4	2747.02	0.910992
SRR5936048	CD	No	1708.88	513.034	1339.79	1339.79	1275.2	1188.47	1666.44	1900.81	2022.61	2275.44	15230.5	3089.28	0.993954
SRR5936050	CD	No	2263.04	1565.08	1242.4	1297.84	1208.28	1122.99	1587.82	1523.86	1801.05	2257.35	15869.7	2646.85	0.886152
SRR5936051	UC	No	1557.89	685.41	1349.35	1383.09	1522.62	1192.95	1565.56	1633.02	3078.98	1890.63	15859.5	2825.98	0.967396
SRR5936053	UC	No	1886.45	240.769	938.576	941.955	1293.39	1148.09	1213.14	2117.08	5318.88	2316.45	17414.8	3265.16	0.978364
SRR5936054	CD	No	1800.3	418.49	1423.26	1488.4	1182.43	1170.59	1557.49	1833.85	2445.8	2503.04	15823.7	3004.44	0.957835
SRR5936057	UC	No	1452.66	31.3074	1383.79	1383.79	1208.47	1133.33	1164.64	1546.59	1734.43	1659.29	12698.3	2679.92	0.977855
SRR5936058	nonIBD	No	1279.61	641.819	1464.72	1464.72	1205.17	1189.08	2321.81	1633.72	1925.46	2009.96	15136.1	2822.8	0.932251
SRR5936059	UC	No	1199.52	643.077	1154.54	1154.54	1071.24	911.303	1466.08	1312.81	1662.67	1672.67	12248.4	2224.11	0.914265
SRR5936062	CD	No	1616.42	2186.38	1429.51	1413.36	1091.46	1078.77	2503.66	980.697	1837.94	1954.47	16092.7	2059.46	0.956836
SRR5936063	CD	No	2210.32	864.092	1099.94	1099.94	1339.97	1314.92	1087.42	1817.93	2197.8	2141.45	15173.8	3132.86	0.915462
SRR5936065	nonIBD	No	2093.51	821.26	1286.29	1340.69	1320.51	1201.18	1374.03	1955.76	2050.52	2432.19	15875.9	3156.94	0.941196
SRR5936069	CD	No	1937.91	402.209	1087.79	1087.79	1398.59	996.38	1288.9	2230.43	1727.67	2522.94	14680.6	3226.81	0.917793
SRR5936070	CD	No	1906.37	628.261	1158.29	1158.29	1367.71	1144.26	1356.91	1811.38	2507.65	2408.33	15447.4	2955.63	0.967695
SRR5936072	CD	No	1448.34	94.062	829.456	829.456	893.589	908.553	935.275	1496.44	1437.65	1565.92	10438.7	2404.99	0.917623
SRR5936073	CD	No	1797.11	210.317	1425.13	1461.23	1461.23	1236.79	1560.11	2052.94	2619.54	2371.56	16196	3289.73	0.981982
SRR5936074	CD	No	1702.82	19.5726	1041.7	1041.7	1291.79	1126.51	1174.36	2059.47	3958.02	1994.23	15410.2	3185.99	0.957755
SRR5936075	CD	No	1641.65	1681.02	1728.26	1728.26	1649.52	1043.26	2157.37	1511.74	2196.74	1775.5	17113.3	2554.99	0.930558
SRR5936076	CD	No	1800.52	2291.12	1763.77	1791.58	1434.06	1292.04	2420.22	1197.7	2732.06	2451.01	19174.1	2489.74	0.928888
SRR5936079	CD	No	1838.56	2066.81	1432.22	1404.63	1251.62	1271.69	2064.3	1050.96	1758.29	2034.2	16173.3	2322.65	0.972749
SRR5936082	UC	No	1677.41	29.5478	1047.81	1047.81	1397.84	1220.55	1086.45	1993.34	5357.24	2459.29	17317.3	3213.89	0.986074
SRR5936083	UC	No	1333.44	126.811	1089.42	1089.42	1246.98	1135.54	1423.74	1652.39	2274.91	1769.59	13142.2	2787.92	0.936476
SRR5936087	CD	Yes	1428.28	202.832	929.647	942.324	1307.84	1058.53	1018.39	2051.56	2681.19	1863.52	13484.1	3110.09	0.959296
SRR5936090	CD	No	1685.52	303.252	1167.17	1184.8	1426.34	1096.64	1348.77	1865.35	2671.09	2334.34	15083.3	2962	0.967471
SRR5936093	UC	No	1587.32	9.40169	1275.5	1275.5	1255.13	960.539	1045.15	1789.46	1687.6	1917.94	12803.5	2749.99	0.976001
SRR5936095	nonIBD	No	1545.99	1147.06	1533.55	1586.4	1136.7	1007.17	2137.65	1530.45	1800.89	2699.26	16125.1	2537.62	0.914253
SRR5936096	CD	No	1785.77	0	1052.33	1052.33	605.885	1100.16	1291.49	1578.49	924.772	1706.04	11097.3	2678.65	0.994653
SRR5936099	nonIBD	No	1671.34	929.467	1569.01	1571.85	1364.36	1014.74	1732.45	1844.72	1918.62	2408.94	16025.5	2859.46	0.893523
SRR5936100	CD	No	1834.28	131.851	1039.3	1072.26	1250.65	1692.73	1223.5	2028.18	1731.51	1898.27	13902.5	3720.91	0.98064
SRR5936105	nonIBD	No	1462.52	1062.31	2067.79	2109.79	1161.12	1321.71	2848.46	1489.7	1600.87	2109.79	17234.1	2811.4	0.892931
SRR5936112	nonIBD	No	1663.34	119.037	1198.88	1208.44	1330.67	1086.22	1221.2	2061.9	3109.85	2294.66	15294.2	3148.11	0.961188
SRR5936120	CD	No	1816.82	190.194	1327.37	1367.27	1463.03	1166.44	1494.95	2214.5	3109.61	2323.56	16473.8	3380.94	0.984976
SRR5936122	CD	No	2251.5	2054.19	1689.3	1689.3	1532.53	1189.27	1537.94	1319.01	2924.52	2165.01	18352.6	2508.27	0.854574
SRR5936124	CD	No	1900.89	1371.32	1381.35	1394.73	1454.94	1438.21	2278.84	1845.15	1753.73	1705.79	16524.9	3283.36	0.975207
SRR5936130	nonIBD	No	2217.94	1740.69	1516.81	1516.81	1275.58	1166.24	1645.23	1018.73	2058.28	2280.42	16436.7	2184.97	0.83545
SRR5936137	nonIBD	No	1736.96	50.8734	962.96	1006.57	1079.24	1075.61	1191.89	1962.26	1838.71	1871.41	12776.5	3037.87	0.955945
SRR5936138	CD	Yes	2106.12	0	1100.93	1100.93	1015.27	859.076	1320.11	2111.16	1657.69	2196.82	13468.1	2970.24	0.96926
SRR5936142	UC	No	2048.42	1760.52	1606.49	1600.73	1341.62	1553.23	2209.65	1438.07	1708.7	2012.43	17279.9	2991.3	0.902766
SRR5936144	UC	No	1468.87	758.914	1550.47	1550.47	1134.29	840.518	897.64	897.64	1362.78	1778.96	12240.6	1738.16	0.901653
SRR5936146	CD	No	1630.62	218.623	1219.83	1229.58	1353.51	1185.02	1268.57	1647.33	2818.42	1910.51	14482	2832.35	0.995868
SRR5936148	CD	No	2090.44	546.646	1164.71	1200.42	1466.88	1175.7	1428.42	2079.45	2301.96	2161.86	15616.5	3255.16	0.975032
SRR5936152	UC	No	1657.65	364.824	1080.3	1107.46	1324.7	1095.65	1277.47	1827.66	3414.47	2200.75	15351	2923.32	0.947699
SRR5936155	CD	No	2147.38	968.426	1451.24	1494.74	1157.9	1152.29	1767.03	2040.71	1660.36	2524.93	16365	3193	0.948331
SRR5936157	UC	No	1815.01	282.084	1268.57	1276.63	1405.58	1181.53	1434.6	2180.91	3787.98	2280.85	16913.7	3362.44	0.990832
SRR5936158	UC	No	1937.17	418.847	1280.6	1280.6	1315.97	1072.59	1212.68	1979.62	2013.58	2200.36	14712	3052.21	0.939286
SRR5936162	UC	No	1686.12	599.656	922.718	947.058	1203.74	1033.36	1250.21	1697.18	3686.45	1995.9	15022.4	2730.54	0.9324
SRR5936164	CD	No	1754.4	1359.5	1222.26	1222.26	1246.86	1439.78	1980.99	1657.3	2750.08	2192.03	16825.4	3097.07	0.949316
SRR5936165	nonIBD	No	1582.81	93.7192	1061.11	1061.11	1102.76	1177.74	1337.06	2052.45	1827.52	2224.27	13520.6	3230.19	0.950013
SRR5936166	CD	No	1537.55	770.641	1319.23	1332.29	1447.98	1192.35	1431.19	1722.28	2644.06	2220.49	15618.1	2914.63	0.917183
SRR5936167	UC	No	2556.88	2129.65	1547.36	1547.36	1356.51	1297.96	1616.76	1705.67	2030.98	2639.29	18428.4	3003.63	0.855586
SRR5936172	CD	No	1778.94	395.483	1215.64	1215.64	1438.92	1224.39	1184.99	2024.11	2800.49	2186.1	15464.7	3248.51	0.95125
SRR5936173	nonIBD	No	1967.35	591.052	1278.26	1278.26	1273.54	1169.85	1284.85	1995.63	2519.75	2415.11	15773.6	3165.47	0.966428
SRR5936174	UC	No	1849.17	0	1275.4	1275.4	1353.36	1406.37	1356.47	2020.68	1977.02	2435.42	14949.3	3427.05	0.972622
SRR5936183	CD	No	1917.41	342.318	1147.2	1147.2	1356.27	1057.28	1291.27	2093.99	2343.14	2337.73	15033.8	3151.27	0.974567
SRR5936184	CD	Yes	1790.96	181.022	935.921	1247.9	1375	1128.5	1267.15	2203.07	1690.82	2172.26	13992.6	3331.57	0.947701
SRR5936187	CD	Yes	0	0	0	0	0	0	0	0	0	0	0	0	0.835074
SRR5936188	CD	No	1746.07	44.1161	1041.37	1042.53	1189.97	1062.27	1156.31	2210.45	2033.98	2252.24	13779.3	3272.72	0.99388
SRR5936191	nonIBD	No	1995.58	1605.54	1492.8	1500.58	1361.92	1120.9	2074.63	1531.68	1821.94	2468.56	16974.1	2652.57	0.893162
SRR5936192	nonIBD	No	1808.9	195.124	1169.14	1169.94	1301.09	1165.15	1413.05	2179.95	2586.99	2509.42	15498.8	3345.1	0.983178
SRR5936193	CD	No	2054.13	614.821	1177.62	1177.62	1133.48	1202.84	997.901	1997.38	2626.39	2080.93	15063.1	3200.22	0.95055
SRR5936194	UC	No	1455.97	21.8123	1063.35	1063.35	1110.61	937.93	1099.7	1948.57	1643.2	2021.28	12365.8	2886.5	0.968298
SRR5936197	nonIBD	No	1915.17	244.206	1012.94	1012.94	1342.74	1221.03	1138.58	2098.91	2173.51	2339.98	14500	3319.94	0.974178
SRR5936200	CD	No	1571.51	484.935	1259.62	1245.54	1326.03	1124.81	1476.94	1907.55	2102.73	2155.05	14654.7	3032.36	0.974143
SRR5936208	CD	No	1753.51	89.3508	1041.89	1025.94	1131.24	1124.86	1212.62	2139.63	2055.07	2436.4	14010.5	3264.49	0.987871
SRR5936209	CD	No	1633.44	1254.02	1464.65	1488.37	1330.74	1298.66	1849.65	1456.29	1817.57	2293.23	15886.6	2754.95	0.862175
SRR5936211	UC	No	2189.63	1565.39	1056.4	1181.25	1258.08	1987.95	2026.37	1815.09	1046.8	2381.7	16508.7	3803.04	0.859165
SRR5936220	CD	No	2440.53	1486.24	1483.54	1471.35	1336	1211.47	1604.01	1811.11	2413.45	2496.02	17753.7	3022.57	0.925619
SRR5936228	nonIBD	No	1610.27	106.262	1186.59	1181.14	1397.75	1166.15	1360.97	2129.32	2080.27	2272.36	14491.1	3295.47	0.992925
SRR5936229	nonIBD	No	1813.89	465.333	1190.08	1198.16	1132.55	1223.39	1330.39	1842.15	1960.25	2333.73	14489.9	3065.55	0.932186
SRR5936233	CD	No	1645.82	221.019	1129.77	1134.91	763.801	1155.47	1097.9	1987.12	1742.45	2072.44	12950.7	3142.59	0.930251
SRR5936234	UC	No	1605.48	1238.97	1816.63	1844.51	1394.34	1382.39	3027.71	1454.1	1685.16	1804.67	17254	2836.49	0.908074
SRR5936237	UC	No	2107.33	127.513	1067.09	1067.09	1429.49	1107.35	1261.71	2181.15	4496.53	2208	17053.2	3288.5	0.977859
SRR5936239	CD	Yes	1991.69	604.909	1349.78	1332.09	926.669	896.102	1385.18	1830.81	1780.94	1608.8	13707	2726.92	0.936983
SRR5946614	CD	No	2607.81	1299.87	1643	1643	1311.98	1118.21	1138.39	2268.71	2204.12	2038.61	17273.7	3386.92	0.943007
SRR5946615	CD	No	1331.92	705.251	972.421	974.386	1125.65	1080.47	1186.55	1652.13	2149.15	2009.67	13187.6	2732.6	0.921028
SRR5946626	nonIBD	No	1879.15	1471.77	1047.9	1092.64	1040.83	1066.74	1372.87	1463.53	1927.43	2242.98	14605.8	2530.26	0.900865
SRR5946627	UC	No	1849.42	45.3845	1212.41	1212.41	1382.61	1094.09	1380.99	2061.75	2630.68	2257.88	15127.6	3155.84	0.990794
SRR5946628	nonIBD	No	1793.5	283.782	1254.83	1262.06	1174.34	1167.12	1255.86	1850.26	1807.95	2190.8	14040.5	3017.38	0.873859
SRR5946632	nonIBD	No	1975.84	851.376	1335.96	1346.67	1231.55	1269.03	1456.44	1641.18	1954.42	1734.88	14797.3	2910.21	0.899004
SRR5946633	UC	No	1446.21	603.847	981.252	981.252	929.925	1292.23	1295.25	1406.96	2104.41	1826.64	12868	2699.2	0.938736
SRR5946636	UC	No	1262.17	31.9775	978.135	978.135	1085.35	946.157	855.868	1709.86	1596.99	1768.17	11212.8	2656.01	0.970245
SRR5946638	UC	No	1960.7	1890.73	1690.22	1699.64	1349.75	1211.14	1766.92	1320.14	2492.26	2287.71	17669.2	2531.29	0.881099
SRR5946639	CD	No	1514.92	769.57	1047.21	1077.96	1256.84	905.595	1377.96	1431.06	1690.07	1644.42	12715.6	2336.66	0.887949
SRR5946640	nonIBD	No	1562.03	498.928	1228.13	1255	1416.19	1097.64	1178.24	1965.01	2333.45	1865.22	14399.8	3062.65	0.91495
SRR5946644	nonIBD	No	1623.49	84.6066	1064.77	1064.77	1203.65	1211.63	991.334	1955.53	3652.45	2052.91	14905.1	3167.16	0.949327
SRR5946652	nonIBD	No	1703.42	76.8173	1152.26	1302.05	1590.12	1334.7	1440.32	1945.4	3074.61	2195.05	15814.8	3280.1	0.980015
SRR5946655	UC	Yes	0	0	0	0	0	0	1827.88	0	0	0	1827.88	0	0.823914
SRR5946656	UC	No	1522.03	126.93	1106.42	1106.42	1260.31	1215.38	1246.83	1001.96	2437.5	1985.95	13009.7	2217.34	0.927769
SRR5946657	UC	No	1754.54	176.612	1249.32	1236.29	1467.91	1178.38	1347.76	2180.15	2042.62	2350.97	14984.6	3358.53	0.979142
SRR5946658	CD	No	1686.39	82.6894	1205.36	1233.19	1405.72	1142.55	1315.08	2065.65	2036.23	2211.15	14384	3208.19	0.97028
SRR5946660	nonIBD	No	1368.95	104.341	936.981	1007.93	826.379	893.158	1116.45	1346	1803.01	1640.24	11043.4	2239.15	0.93619
SRR5946661	UC	No	1709.3	0	847.469	847.469	1594.39	1034.2	962.38	1680.57	2111.49	1422.02	12209.3	2714.77	0.97362
SRR5946669	CD	No	1790.86	364.65	1183.91	1195.91	1175.52	1003.99	1484.99	2030.77	1894.02	2375.02	14499.6	3034.75	0.95744
SRR5946672	nonIBD	No	1717.91	19.9757	1109.24	1095.14	847.206	1240.84	1073.99	2116.25	1675.61	2267.83	13164	3357.1	0.969606
SRR5946673	CD	No	1401.63	82.3144	1154.69	1154.69	1387.91	1143.26	1303.31	1760.61	2812.41	1925.24	14126.1	2903.87	0.974688
SRR5946676	nonIBD	No	1052.06	808.73	2542.13	2555.01	907.495	612.631	1812.13	953.299	1389.87	1471.46	14104.8	1565.93	0.819919
SRR5946677	CD	No	646.907	0	466.563	487.199	507.836	443.235	652.291	821.869	898.134	939.406	5863.44	1265.1	0.583113
SRR5946684	nonIBD	No	1426.62	26.074	1240.38	1240.38	1396.82	808.293	1076.48	1571.89	2108.27	1642.66	12537.9	2380.18	0.92762
SRR5946689	nonIBD	No	1507.79	857.334	1255.32	1297.4	1364.02	941.489	1607.72	1739.21	2298.5	2117.91	14986.7	2680.7	0.929887
SRR5946692	CD	No	1278.24	85.9602	684.332	800.434	785.921	801.551	812.714	1162.14	1542.82	1418.9	9373.01	1963.69	0.905449
SRR5946693	CD	No	1613.59	174.7	1153.02	1153.02	1380.13	1191.13	1137.14	1918.52	2339.39	2321.92	14382.5	3109.65	0.961179
SRR5946696	nonIBD	No	1632.49	347.992	1090.03	1090.03	1166.8	1166.8	1581.32	2064.92	1965.13	2272.18	14377.7	3231.72	0.924389
SRR5946697	UC	No	1707.79	284.387	1106.76	1106.76	1294.4	1190.32	1153.67	2015.63	2802.82	2470.06	15132.6	3205.95	0.983864
SRR5946698	CD	No	1226.79	1246.94	1729.35	1729.35	1434.62	1069.35	2415.8	1677.71	2133.66	2306.22	16969.8	2747.06	0.942587
SRR5946702	UC	No	1224.03	1540.78	1876.31	1876.31	1513.93	1825.31	4029.1	1009.29	3293.61	1717.94	19906.6	2834.6	0.937576
SRR5946705	UC	No	1685.98	89.4694	998.107	1024.83	1218.88	1008.56	898.18	1939.28	1799.85	1873.05	12536.2	2947.84	0.976079
SRR5946706	CD	No	1571.23	743.363	1230.35	1206	1231.78	939.588	1430.87	1536.86	1963.68	1982.3	13836	2476.45	0.873976
SRR5946707	nonIBD	No	1609.82	865.217	1185.25	1238.32	1196.51	1202.94	1484.38	1587.3	3621.69	1756.16	15747.6	2790.24	0.931028
SRR5946708	nonIBD	No	1550.61	1089.92	1561.84	1580.57	1256.59	1215.39	1797.8	1584.32	1949.49	2631.16	16217.7	2799.71	0.88306
SRR5946709	UC	No	1716.97	1154.28	1321.09	1325.53	1814.82	1394.48	1719.19	1539.04	2444.23	2199.58	16629.2	2933.52	0.918351
SRR5946710	UC	No	2292.54	2078.12	1861.41	1861.41	1656.11	1325.34	2226.39	1717.7	2493.28	2445.38	19957.7	3043.04	0.934285
SRR5946712	nonIBD	No	1517.44	762.929	1298.66	1363.18	1208.91	1051.83	1851.23	1422.08	1674.52	2305.62	14456.4	2473.91	0.926606
SRR5946713	nonIBD	No	1622.33	198.106	856.675	979.822	851.321	1405.48	985.177	1750.83	1218.09	1983.74	11851.6	3156.31	0.935156
SRR5946714	UC	No	1683.22	268.839	1274.01	1260.76	1279.3	1373.33	1650.12	1975.9	2050.06	2128.2	14943.7	3349.23	0.967985
SRR5946717	UC	No	1431.92	485.866	977.657	977.657	835.452	843.352	714.973	1076.41	1607.7	1404.27	10355.3	1919.76	0.903117
SRR5946720	UC	Yes	2746.79	2746.79	2517.89	1602.29	2060.09	4120.18	0	6180.28	0	5493.58	27467.9	10300.5	0.968847
SRR5946722	UC	No	1886.45	1517.88	1460.42	1519.86	1157.24	1345.49	1476.27	1438.62	2635.49	2108.39	16546.1	2784.1	0.879459
SRR5946737	nonIBD	No	2027.8	0	1141.15	1141.15	628.352	1227.25	1157.77	2264.18	1103.39	2810.22	13501.3	3491.43	0.972077
SRR5946739	UC	No	1318.27	312.191	1486.56	1501.2	1257.3	1010.96	1328.03	1556.07	2192.65	1774.36	13737.6	2567.04	0.9414
SRR5946742	CD	No	1913.99	228.956	1217.08	1217.08	1211.06	1076.5	1431.98	2231.32	2394	2257.43	15179.4	3307.82	0.957211
SRR5946749	UC	No	1733.88	0	1144.82	1144.82	1471.37	1015.49	801.632	2179.52	2412.58	2422.82	14326.9	3195	0.993983
SRR5946754	UC	No	1920.48	0	1153.61	1153.61	1405.55	1076.26	1131.51	2185.67	2384.57	2183.46	14594.7	3261.94	0.991663
SRR5946756	CD	Yes	1715.62	71.1042	982.697	1002.75	1234.3	1037.39	1175.95	2483.18	2328.21	2098.49	14129.7	3520.57	0.951911
SRR5946762	nonIBD	No	2328.28	124.558	426.372	1114.64	1384.51	1454.78	1429.23	1512.26	627.582	2492.76	12895	2967.04	0.970118
SRR5946767	CD	No	1574.04	340.893	1159.04	1159.04	1579.96	1132.36	758.857	1900.11	2558.18	1852.68	14015.1	3032.47	0.927776
SRR5946770	CD	No	1791.34	376.271	1227.68	1205.54	1359	1118.48	1108.15	2039.24	2052.52	2093.84	14372.1	3157.72	0.914654
SRR5946775	CD	No	1658.07	274.661	1223.86	1223.86	1363.21	1084.51	1189.53	2094.29	1989.27	2197.29	14298.5	3178.8	0.905912
SRR5946779	nonIBD	No	1895.85	734.985	1071.57	1071.57	1410.44	1295.95	1366.93	1747.02	2099.63	2330.89	15024.8	3042.98	0.906109
SRR5946785	UC	No	1787.58	619.32	1196.41	1555.34	1541.26	1090.85	1639.79	1914.26	1829.81	1316.05	14490.7	3005.11	0.931137
SRR5946803	nonIBD	No	1499.76	672.161	1398.93	1482.95	798.191	1008.24	3507.84	1581.68	1831.64	1455.65	15237	2589.92	0.949928
SRR5946804	UC	No	2084.11	938.391	1109.08	1109.08	1253.96	1239.81	1233.98	1855.97	2349.72	2273.95	15448.1	3095.77	0.932811
SRR5946821	CD	No	1488.46	1794.56	1736.14	1792.22	1259.46	1002.43	2743.25	1238.43	3965.32	1694.08	18714.4	2240.86	0.948936
SRR5946827	CD	No	1669.64	532.012	1280.96	1280.96	1331.32	1147.96	1354.56	1784.56	2281.71	2100.93	14764.6	2932.52	0.916785
SRR5946829	nonIBD	No	1804.53	234.635	1040.42	1049.68	753.301	1350.69	1230.29	1907.95	1292.04	2210.51	12874	3258.65	0.944079
SRR5946832	UC	No	1245.84	89.721	1209.95	1202.26	1171.5	1150.99	1025.38	1353.51	2240.46	1556.02	12245.6	2504.5	0.905924
SRR5946836	UC	No	1743.72	12.3231	1204.58	1204.58	1438.72	1195.34	1253.87	2061.04	2033.31	2002.5	14150	3256.38	0.960604
SRR5946841	CD	No	1584.95	163.548	1102.29	1095.64	1255.2	1192.7	1255.2	1916.04	2655.33	2189.95	14410.9	3108.74	0.985836
SRR5946856	CD	No	2372.26	1766.6	1455.2	1455.2	1425.97	1299	1415.9	1550.94	2318.84	2072.95	17132.8	2849.93	0.861773
SRR5946857	nonIBD	No	1663.57	540.161	1192.56	1197.57	1319.84	1193.56	1272.73	1820.91	3538.6	2010.32	15749.8	3014.48	0.945247
SRR5946862	UC	No	1644.83	447.934	1187.88	1226.64	1250.07	1251.87	1809.76	1726.84	1908	2322.59	14776.4	2978.72	0.973812
SRR5946864	CD	No	1160.46	0	657.963	689.427	611.693	580.229	899.494	969.824	1073.47	1124.37	7766.92	1550.05	0.765279
SRR5946866	nonIBD	No	1452.67	317.285	1468.22	1527.32	1266.03	1138.49	2242.77	1325.13	1577.1	2491.62	14806.7	2463.63	0.897062
SRR5946876	nonIBD	No	1531.02	259.007	1257.05	1177.62	1140.78	1112	1522.96	1748.59	1871.76	1846.43	13467.2	2860.59	0.949554
SRR5946880	nonIBD	No	1623.41	180.615	1260.05	1294.05	1153.81	1068.81	1264.3	1799.77	1682.9	2184.38	13512.1	2868.59	0.942434
SRR5946881	UC	No	1721.48	202.97	1139.64	1139.64	1447.85	1237.36	1302.01	2193.58	2482.25	2098.86	14965.6	3430.94	0.992815
SRR5946886	CD	No	1951.99	134.749	1233.33	1233.33	1426.09	1081.73	1205.25	2154.11	2535.9	2300.09	15256.6	3235.84	0.987355
SRR5946888	UC	No	1563.97	899.862	1428.54	1428.54	1328.22	1229.91	1801.73	1539.9	1972.27	2173.91	15366.9	2769.81	0.942463
SRR5946890	UC	No	2185.07	1735.25	1711.42	1711.42	1353.94	1170.73	1803.77	1552.04	2240.18	2195.5	17659.3	2722.78	0.918974
SRR5946891	nonIBD	No	1935.32	539.351	1140.64	1160.28	1474.53	1198.05	1175.39	1167.84	2137.76	2373.45	14302.6	2365.89	0.948376
SRR5946893	CD	No	1727.71	440.915	1226.53	1239.21	1171.54	984.393	1150.4	1793.27	1876.8	2012.14	13622.9	2777.66	0.928852
SRR5946895	nonIBD	No	1981.19	772.03	567.565	1307.87	1455.93	1487.66	4039.94	1385.42	1142.18	2439.47	16579.3	2873.08	0.858553
SRR5946898	UC	No	1519	628.38	1236.97	1236.97	1338.4	1387.88	1632.8	1833.19	2585.26	2216.65	15615.5	3221.07	0.940493
SRR5946901	CD	No	1867.37	320.609	1000.99	1000.99	1250.62	1147.83	956.933	1984.84	3196.3	2163.5	14890	3132.67	0.957779
SRR5946904	UC	No	1766.27	605.78	1435.21	1435.21	1313.7	1216.84	1470.43	1819.1	2285.76	2192.43	15540.7	3035.95	0.954304
SRR5946905	nonIBD	No	1977.22	1167.65	1392.88	1443.73	1492.52	1433.36	1715.67	1650.28	2223.21	2446.36	16942.9	3083.63	0.906397
SRR5946906	UC	No	933.574	540.037	1416.16	1430.52	766.967	643.448	993.897	1217.96	1499.46	1301.26	10743.3	1861.4	0.895023
SRR5946907	UC	No	1732.48	10.8668	1218.64	1218.64	1418.9	1137.91	1254.34	2192	2365.87	2345.68	14895.3	3329.91	0.991818
SRR5946924	nonIBD	No	1750.46	678.143	1247.78	1246.09	1274.91	1241	1502.09	1735.2	1916.6	1991.2	14583.5	2976.2	0.949079
SRR5946925	nonIBD	No	1688.52	493.713	1146.5	1175.96	1317.35	1230.16	1355.06	1662.6	3850.73	2077.37	15998	2892.76	0.939119
SRR5946927	UC	No	1842.62	1175.87	1303.55	1275.17	1202.67	1341.37	2190.96	1413.88	2335.98	2460.5	16542.6	2755.26	0.929862
SRR5946952	nonIBD	No	1469.18	554.164	1157.3	1170.19	1301.64	1201.12	1128.95	1827.45	2108.4	1866.11	13784.5	3028.57	0.882927
SRR5946956	UC	No	1053.61	0	862.048	862.048	383.132	893.975	159.638	606.626	1500.6	1404.82	7726.5	1500.6	0.889292
SRR5946958	nonIBD	No	2065	1576.18	1614.98	1620.52	1323.46	1296.86	1747.99	1535.17	1985.19	2583.74	17349.1	2832.03	0.900355
SRR5946961	UC	No	1855.59	895.837	1151.5	1178.89	1262.08	1330.06	1884	1536.01	1725.73	2174.15	14993.8	2866.07	0.943865
SRR5946963	UC	No	1361.39	185.644	1035.1	1035.1	1087.61	1175.74	1406.39	1757.05	1884.56	2240.85	13169.4	2932.79	0.964428
SRR5946964	UC	No	2080.23	580.5	1069.21	1135.14	1327.78	1197.2	1238.57	1916.04	2311.66	2430.6	15286.9	3113.24	0.94118
SRR5946970	nonIBD	No	939.814	1368.46	1489.95	1455.57	1155.28	905.43	2273.89	1104.85	1799.4	1907.13	14399.8	2010.28	0.889909
SRR5946972	CD	No	2375.15	860.521	517.413	1223.81	1405.46	1425.64	1880.67	1260.51	4030.14	2650.37	17629.7	2686.15	0.935725
SRR5946974	nonIBD	No	1881.68	1037.94	1568.78	1568.78	1396.15	1201.94	1514.83	1896.78	2181.62	2252.83	16501.3	3098.72	0.94257
SRR5946978	UC	No	1725.49	183.038	1022.13	985.113	999.51	1192.83	1018.02	1803.64	1822.15	1894.13	12646.1	2996.47	0.949445
SRR5946979	CD	Yes	1586.98	501.019	1204.23	1201.68	1323.76	1222.03	1403.87	1478.9	2274.93	1954.48	14151.9	2700.93	0.979181
SRR5946997	CD	No	2047.73	826.619	1522.21	1515.24	1380.02	1292.2	1268.51	1787.06	2629.01	2202.46	16471.1	3079.26	0.929757
SRR5946998	CD	No	1879.67	566.582	1261.41	1261.41	1343.72	1138.91	1293.95	1707.4	2059.6	2115.11	14627.8	2846.31	0.947794
SRR5947000	nonIBD	No	1794.36	406.891	1193.05	1193.05	1295.04	1206.86	1420.4	1865.54	2505.09	2079.07	14959.3	3072.4	0.958089
SRR5947008	CD	No	2846.31	2545.64	654.785	755.007	1403.11	1503.33	3367.47	1302.89	2024.49	2298.43	18701.5	2806.22	0.625142
SRR5947019	nonIBD	No	1628.02	492.799	1117.41	1105.53	1284.84	1170.84	1122.16	1739.64	3688.27	2021.07	15370.6	2910.48	0.943429
SRR5947020	CD	No	1942.92	235.505	1299.64	1299.64	1491.53	1232.04	1149.18	1670.34	2634.17	2119.55	15074.5	2902.38	0.984399
SRR5947024	nonIBD	No	1941.02	1017.56	1413.66	1413.66	1363.71	1247.55	1477.55	1799.31	2013.04	2068.8	15755.9	3046.86	0.914245
SRR5947026	UC	No	1480.31	560.116	628.93	584.121	913.789	752.155	1766.77	990.605	1952.4	1739.56	11368.7	1742.76	0.747654
SRR5947035	nonIBD	No	406.178	402.216	2179.49	2177.51	398.253	626.109	1327.51	836.133	578.557	649.886	9581.85	1462.24	0.782305
SRR5947051	CD	No	1948.88	269.958	1110.65	1110.65	1277.06	1169.82	1081.07	2068.45	2605.9	2079.54	14722	3238.27	0.946671
SRR5947065	UC	No	1968.95	681.741	1084.52	1084.52	1260.05	1232.36	1259.52	1905.74	2077.09	2300.68	14855.2	3138.1	0.949687
SRR5947066	UC	No	1506.75	578.295	1419.21	1461.65	1175.16	867.443	1469.61	1602.25	3265.51	2042.6	15388.5	2469.69	0.935682
SRR5947068	UC	Yes	1023.87	199.086	1535.8	1535.8	199.086	853.225	625.698	2161.5	1478.92	2531.23	12144.2	3014.73	0.970093
SRR5947072	nonIBD	No	1629.97	1279.62	1177.08	1228.35	1556.27	1170.67	1972.84	1351.19	1797.67	2178.99	15342.7	2521.86	0.936158
SRR5947073	UC	No	1616.97	2156.91	2065.49	2071.21	1491.27	1159.87	2959.68	1274.15	1945.5	2388.31	19129.4	2434.02	0.902757
SRR5947076	CD	No	2656.43	66.2334	227.086	1173.28	1166.18	1154.35	1416.92	1315.21	4707.3	2691.91	16574.9	2469.56	0.929118
SRR5947079	CD	No	1585.56	0	785.969	799.591	946.705	796.866	1089.73	1844.37	1148.31	1837.56	10834.7	2641.24	0.913028
SRR5947080	UC	No	1686.79	1104.58	1305.9	1305.9	925.014	1044.72	1284.14	1572.52	2105.77	1697.67	14033	2617.25	0.868072
SRR5947081	nonIBD	No	1443.61	870.284	1594.66	1592.95	1332.89	1023.06	2025.51	1571.49	1991.18	1953.42	15399	2594.54	0.954329
SRR5947083	UC	No	1617.67	0	1126.91	1126.91	1199.62	1308.67	1254.15	1999.36	1926.66	2508.29	14068.2	3308.04	0.972107
SRR5947084	UC	No	1807.92	0	1694.92	1694.92	1355.94	1205.28	0	1845.58	2862.53	2033.91	14501	3050.86	0.941298
SRR5947085	CD	No	1689.99	0	1059.57	1069.55	1102.82	1245.87	1225.91	2105.83	1864.65	2302.11	13666.3	3351.7	0.995389
SRR5947098	CD	No	1638.97	88.1002	1073.91	1070.87	1178.72	1142.26	1218.21	1954.91	2781.23	2090.1	14237.3	3097.18	0.977889
SRR5950486	CD	No	1796.49	351.945	1120.62	1152.14	1465.56	1225.68	1458.56	1943.58	3550.97	2391.82	16457.4	3169.25	0.976074
SRR5950490	nonIBD	No	1472.72	555.192	673.535	701.295	1000.81	955.514	845.937	1393.82	1469.8	1716.71	10785.3	2349.34	0.901297
SRR5950498	nonIBD	No	1897.26	757.943	1152.14	1142.52	1395.7	1174.57	1544.73	1661.71	1993.41	2344.33	15064.3	2836.28	0.936385
SRR5950500	nonIBD	No	1415	40.1554	1024.92	998.148	1212.31	1005.8	1133.91	1673.14	2699.97	1632.99	12836.3	2678.94	0.883255
SRR5950506	nonIBD	No	1334.42	269.639	1034.95	1062.49	999.384	861.696	1173.79	1527.19	1666.02	1972.38	11902	2388.88	0.915644
SRR5950508	CD	No	1257.64	0	1100.01	1100.01	1113.62	1042.18	1181.66	1998.16	2085.49	2185.28	13064.1	3040.34	0.883981
SRR5950509	CD	No	1529.38	94.2771	1058	1058	1131.32	1029.19	1207.27	1793.88	2057.07	1786.03	12744.4	2823.07	0.953472
SRR5950528	nonIBD	No	1641.73	168.077	1104.97	1150.51	1354.38	1180.88	1240.52	1971.38	2909.36	2135.12	14856.9	3152.26	0.942844
SRR5950539	CD	No	1455.68	0	1217.71	1217.71	1435.43	1235.43	1341.76	1222.78	2405.04	2346.82	13878.4	2458.21	0.990044
SRR5950542	UC	No	1573.67	327.55	1011.13	1011.13	1319.1	1310.2	1278.16	1865.61	2200.28	2212.75	14109.6	3175.81	0.963545
SRR5950550	nonIBD	No	2308.51	1733.74	1690.26	1690.26	1359.39	1253.51	1883.11	1695.93	2230.99	1983.31	17829	2949.44	0.880316
SRR5950552	CD	No	1538.04	911.237	1564.38	1564.38	1261.51	956.009	1782.97	1469.57	1977.86	1798.77	14824.7	2425.58	0.914195
SRR5950553	CD	No	1823.5	760.769	1289.8	1330.76	1328.42	1241.81	1479.4	1959.27	2414.56	2337.32	15965.6	3201.08	0.932051
SRR5950556	CD	No	2281.91	1347.1	1189.26	1371.59	1353.9	1230.08	1585.22	1457.32	2224.76	2383.96	16425.1	2687.4	0.838239
SRR5950557	CD	No	1504.52	244.88	1277.25	1277.25	1291.35	1120.46	1469.28	2071.79	2307.86	2225.06	14789.7	3192.25	0.961051
SRR5950565	CD	No	1406.95	175.365	1065.29	1066.3	1228.56	926.21	1290.04	2078.18	2410.77	2251.53	13899.2	3004.39	0.998388
SRR5950566	CD	No	1719.27	71.9403	1159.39	1159.39	1402.31	1075.98	1231.33	2048.73	2667	2297.92	14833.3	3124.71	0.986838
SRR5950570	UC	Yes	1836.21	1010.73	1396.5	1392.43	821.41	1078.93	1712.04	2180.25	1968.54	1828.07	15225.1	3259.18	0.950327
SRR5950571	nonIBD	No	1514.26	754.359	1364.5	1331.22	1220.29	1342.31	1281.3	1370.05	1641.84	2224.25	14044.4	2712.36	0.938807
SRR5950584	nonIBD	No	1736.63	255.827	1034.51	1027.04	1176.43	1202.57	1023.31	2083.96	2139.98	1973.79	13654.1	3286.53	0.941012
SRR5950587	CD	No	2119.33	880.946	1275.78	1292.27	1382.46	1352.76	1538.63	2123.73	2459.17	2417.38	16842.5	3476.49	0.949399
SRR5950591	UC	No	1715.8	518.85	1342.07	1342.07	1297.12	1160.99	1380.6	1982.93	2635.34	2460.68	15836.5	3143.92	0.961857
SRR5950600	CD	No	1566.95	312.358	1232.65	1241.69	1439.17	1184.89	1445.62	2057.43	3939.32	1977.41	16397.5	3242.33	0.986063
SRR5950609	UC	No	1831.94	280.399	1180.55	1186.3	1108.66	1147.48	1268.27	2040.44	1705.4	2135.35	13884.8	3187.92	0.943228
SRR5950619	UC	No	1899.21	322.408	1237.42	1237.42	1266.14	1121.25	1300.08	2179.85	2683.69	2311.68	15559.1	3301.1	0.974091
SRR5950630	UC	No	1401.53	233.588	745.115	810.165	756.942	839.733	1230.03	1014.18	2102.29	1951.49	11085.1	1853.92	0.884372
SRR5950635	CD	No	1744.73	200.01	1233.99	1245.6	1303.63	1216.13	1466.14	2097.42	3672.5	2407.26	16587.4	3313.55	0.9846
SRR5950639	CD	No	1922.25	1124.65	1477.03	1473.87	1429.55	1179.51	1435.88	1596.25	2934.02	2468.75	17041.8	2775.76	0.890751
SRR5950642	nonIBD	No	1346.4	174.339	980.919	1035.53	928.407	865.393	1272.88	1524.94	1566.95	1953.44	11649.2	2390.33	0.93139
SRR5950645	CD	No	1787.35	13.8824	944.001	1030.77	1565.24	1239	996.06	1652	2047.65	2596	13872	2891	0.983935
SRR5950650	UC	No	1869.07	158.285	1168.71	1168.71	1483.11	1227.25	1259.78	2211.66	3547.33	2213.83	16307.7	3438.91	0.981562
SRR5950654	nonIBD	No	595.435	361.231	1552.1	1552.1	714.522	857.426	1667.22	1091.63	988.422	1099.57	10479.7	1949.06	0.781611
SRR5950662	UC	No	1736.23	498.623	1266.82	1266.82	1272.48	1225.35	1258.34	2019	3014.36	2322.51	15880.5	3244.35	0.970461
SRR5950664	nonIBD	No	2747.73	2022.82	1942.51	1942.51	1517.11	1412.93	1395.57	1701.6	2422.17	2519.84	19624.8	3114.53	0.827301
SRR5950665	CD	No	1764.15	28.9733	1075.23	1075.23	1435.79	1268.39	1332.77	1838.2	2588.28	2807.19	15214.2	3106.58	0.989991
SRR5950666	CD	No	1367.13	105.164	1146.49	1146.49	1047.52	1037.21	1134.12	1814.59	2350.72	1950.69	13100.1	2851.8	0.851906
SRR5950671	UC	No	2387.2	1897.2	1432.32	1501.43	1397.77	1196.74	1429.18	1542.26	3005.99	2591.37	18381.5	2739	0.804047
SRR5950674	CD	Yes	1759.52	560.063	1293.06	1259.75	1242.29	1118.54	1135.99	1738.89	2264.05	1976.88	14349	2857.43	0.937699
SRR5950679	UC	No	1344.49	788.21	1166.91	1170.54	1087.19	905.083	1804.73	1344.49	1739.5	1888.08	13239.2	2249.57	0.851647
SRR5950681	CD	No	1487.55	93.6473	997.704	976.093	1239.03	1053.53	1354.28	2008.01	2033.23	2105.26	13348.3	3061.55	0.986474
SRR5950684	UC	No	1059.08	4.44059	832.611	832.611	863.695	801.527	850.374	1365.48	1720.73	1489.82	9820.37	2167.01	0.935803
SRR5950698	CD	No	2016.67	85.9377	945.315	1231.77	1415.11	1191.67	1403.65	1890.63	2326.05	1369.27	13876.1	3082.3	0.975515
SRR5950704	nonIBD	No	2109.89	1279.57	1315.68	1363.81	1113.11	1169.27	1476.12	1610.5	1969.5	2208.17	15615.6	2779.77	0.902832
SRR5950714	CD	Yes	1427.92	0	1246.04	1246.04	1238.3	1060.3	1230.56	1663.97	1791.67	2159.29	13064.1	2724.26	0.957392
SRR5950716	CD	Yes	1555.6	37.8443	1183.13	1181.14	1446.05	1089.52	1185.12	1418.16	1997.78	2278.62	13373	2507.68	0.955942
SRR5950721	CD	No	555.877	0	1310.28	1310.28	972.784	1488.96	1488.96	1191.16	2024.98	2024.98	12368.3	2680.12	0.972922
SRR5950725	CD	Yes	1369.12	279.713	1163.02	1163.02	991.265	1055.06	1277.52	1954.72	2247.52	2273.69	13774.7	3009.78	0.981614
SRR5950726	nonIBD	No	1980.15	133.185	1135.99	1135.99	1038.06	1282.89	1184.96	1927.27	1768.62	2636.28	14223.4	3210.15	0.95795
SRR5950731	CD	No	1484.94	25.291	877.959	865.313	1020.67	912.282	1103.77	1840.82	2081.09	2108.18	12320.3	2753.11	0.941517
SRR5950735	nonIBD	No	1737.17	0	937.765	1076.12	1243.52	1258.89	1231.56	2094.17	2085.63	2215.45	13880.3	3353.06	0.95616
SRR5950737	CD	Yes	1693.12	792.572	1265.52	1265.52	1485.8	1148.91	1472.85	1842.14	3053.67	2306.45	16326.6	2991.04	0.968163
SRR5950738	UC	No	1373.35	0	0	0	0	1716.69	0	1030.01	0	686.676	4806.73	2746.7	0.931927
SRR5950739	CD	No	1665.89	224.543	1111.43	1111.43	1253.18	1057.49	1254.43	1768.75	2320.7	2112.46	13880.3	2826.24	0.960211
SRR5950754	CD	No	2013.88	1256.14	1337.19	1373.65	1464.83	1286.54	1511.43	1778.86	2224.59	2396.8	16643.9	3065.4	0.910414
SRR5950756	UC	No	1190.99	1027.92	1410	1416.39	1027.92	936.802	2122.99	1222.96	1590.65	1553.88	13500.5	2159.76	0.803595
SRR5950760	CD	No	1445.48	399.867	1107.71	1107.71	1023.26	1018.3	1025.75	1562.21	1957.11	1693.85	12341.2	2580.51	0.968745
SRR5950761	CD	No	1795.26	466.059	1198.7	1239.72	1351.57	1094.31	1332.93	1979.82	3223.26	2529.77	16211.4	3074.13	0.94771
SRR5950763	CD	No	1730.01	577.834	1108.53	1092.82	1180.11	1040.45	1201.06	1630.51	2204.85	1918.55	13684.7	2670.96	0.968052
SRR5950766	CD	Yes	124.921	0	1717.66	1717.66	1202.36	936.907	640.22	1592.74	827.601	827.601	9587.68	2529.65	0.90195
SRR5950770	UC	Yes	1785.67	338.295	1118.36	1117.04	1350.53	1093.16	1414.2	2028.44	1923.64	2177.03	14346.3	3121.6	0.961265
SRR5950772	UC	Yes	2009.34	456.02	1201.12	1207.23	1162.44	1180.77	1258.13	1988.98	2048.02	2339.14	14851.2	3169.74	0.972858
SRR5950781	CD	No	1764.19	56.0192	1246.64	1267.54	1462.35	1187.27	1373.72	2066.02	2813.5	2232.41	15469.7	3253.29	0.987604
SRR5950783	nonIBD	No	2107.35	1530.64	1763.67	1773.73	1421.66	1150.07	1787.14	1850.85	2348.76	2192.85	17926.7	3000.92	0.924531
SRR5950786	CD	No	1810.35	210.377	1173.68	1173.68	1425.58	1198.59	1231.81	2009.65	3379.87	2170.2	15783.8	3208.24	0.98333
SRR5950788	UC	No	1843.18	655.872	1272.22	1276.61	1177.06	1076.04	1373.23	1897.34	2005.68	2225.28	14802.5	2973.38	0.971882

## Sheet: Pro
Table S8. (E) TMM-normalized abundance of proline biosynthetic pathway genes in WGS metagenomics samples from IBD dataset.
Sample-id	diagnosis	Antibiotics	ProB	ProA	ProC	Total TMM	Signature gene TMM	CPI(Pro)		0.286656
SRR5935742	UC	No	2000.09	2092.81	1769.03	5861.94	3861.85	0.979196		Correlation Signature gene TMM vs. CPI
SRR5935743	CD	Yes	0	0	0	0	0	0.975524
SRR5935747	nonIBD	No	980.97	1783.02	1486.88	4250.87	3269.9	0.98167
SRR5935748	UC	No	1418.35	1741.74	1233.97	4394.05	2975.7	0.948965
SRR5935749	nonIBD	No	2194.35	2736.36	1735.91	6666.62	4472.27	0.96469
SRR5935752	CD	No	2410.73	2757.26	2313.71	7481.7	5070.96	0.999211
SRR5935756	CD	No	2086.2	2245.01	1687.47	6018.69	3932.48	0.941806
SRR5935757	CD	No	2033.01	1739.81	1345.87	5118.69	3085.68	0.917426
SRR5935758	UC	No	1711.44	2293.65	1741.23	5746.32	4034.88	0.963759
SRR5935759	CD	No	1521.53	2683.78	1920.07	6125.38	4603.85	0.912268
SRR5935760	CD	No	2324.25	2499.57	1492.73	6316.54	3992.29	0.993088
SRR5935763	CD	No	2466.98	2503.62	1572.39	6542.99	4076.01	0.960172
SRR5935764	nonIBD	No	2168.26	2646.58	1685.07	6499.91	4331.66	0.991714
SRR5935765	CD	Yes	2109.11	2619.03	2388.63	7116.77	5007.66	0.990746
SRR5935771	nonIBD	No	1719.02	2283.85	1625.71	5628.58	3909.55	0.977332
SRR5935772	nonIBD	No	1870.06	2116.46	1480.71	5467.23	3597.17	0.923434
SRR5935779	CD	No	2005.82	2128.7	2157.61	6292.14	4286.31	0.992268
SRR5935780	CD	No	2374.93	2632.18	2062.56	7069.67	4694.74	0.997413
SRR5935782	UC	Yes	2114.17	2722.56	1987.42	6824.15	4709.98	0.984482
SRR5935783	UC	No	1985.78	1769.51	2791.89	6547.19	4561.41	0.947612
SRR5935784	nonIBD	No	2312.92	2658.61	1622.51	6594.05	4281.12	0.988429
SRR5935793	nonIBD	No	1325.9	5871.84	3314.75	10512.5	9186.59	0.930704
SRR5935794	CD	No	1533.74	2525.21	2314.38	6373.32	4839.59	0.976171
SRR5935795	nonIBD	No	2202.06	2644.24	2063.89	6910.19	4708.12	0.993761
SRR5935797	nonIBD	No	2101.71	2312.85	1696.41	6110.96	4009.26	0.970515
SRR5935799	UC	No	1450.36	2694.95	1330.88	5476.19	4025.83	0.971579
SRR5935804	CD	No	1798.98	2455.9	2049.43	6304.31	4505.33	0.976014
SRR5935806	CD	No	1940.57	2342.19	1440.05	5722.81	3782.24	0.929731
SRR5935808	CD	No	2179.6	2574.46	1783.69	6537.75	4358.15	0.99712
SRR5935809	CD	No	2220.71	2694.46	1569.3	6484.46	4263.76	0.961142
SRR5935810	nonIBD	No	1925.66	2648.83	2062.76	6637.25	4711.59	0.965859
SRR5935811	CD	No	2329.78	1321.84	2241.45	5893.07	3563.29	0.992742
SRR5935813	nonIBD	No	1941.55	2574.4	1666.59	6182.54	4240.99	0.968263
SRR5935815	UC	No	2527.57	2921.19	1802.23	7251	4723.42	0.986263
SRR5935817	nonIBD	No	2197.13	2662.7	1685.12	6544.95	4347.82	0.964844
SRR5935819	CD	No	2143.91	2597.25	2160.16	6901.32	4757.41	0.992384
SRR5935820	nonIBD	No	2073.05	2105.69	1416.04	5594.78	3521.73	0.927557
SRR5935823	CD	No	2553.65	2824.56	1900.41	7278.62	4724.97	0.996378
SRR5935824	CD	No	1917.6	2395.42	1755.52	6068.55	4150.94	0.968388
SRR5935828	CD	No	1956.27	2558.07	1560.47	6074.81	4118.54	0.946428
SRR5935829	CD	No	1985.99	2611.16	1666.14	6263.28	4277.29	0.945609
SRR5935830	UC	No	2234.88	2977.56	1766	6978.44	4743.56	0.996933
SRR5935831	CD	No	1861.94	2823.27	1769.53	6454.74	4592.79	0.992469
SRR5935837	CD	No	1855.35	2561	1617.67	6034.02	4178.67	0.959361
SRR5935838	CD	No	2230.51	2763.83	1834.03	6828.37	4597.87	0.989834
SRR5935839	UC	No	1804.84	2224.57	1091.3	5120.72	3315.88	0.902906
SRR5935841	CD	No	2304.87	1585.66	2236.92	6127.45	3822.58	0.992311
SRR5935843	nonIBD	No	2054.54	2196.93	1704.44	5955.91	3901.37	0.946484
SRR5935844	CD	No	2073.11	2466.74	1695.22	6235.07	4161.96	0.959341
SRR5935846	CD	No	2161.17	2592.62	1891.84	6645.64	4484.47	0.997363
SRR5935847	CD	Yes	1804.77	2017.42	1892.01	5714.19	3909.42	0.981723
SRR5935848	nonIBD	No	1918.74	2192.35	1712.66	5823.76	3905.02	0.949216
SRR5935850	nonIBD	No	2136.36	2455.66	1748.05	6340.06	4203.71	0.969697
SRR5935851	nonIBD	Yes	2235.63	2529.93	1965.51	6731.07	4495.44	0.990961
SRR5935862	CD	No	1789.89	2249.08	1299.97	5338.94	3549.05	0.994619
SRR5935865	UC	No	1321.8	2691.17	1730.03	5743	4421.2	0.991029
SRR5935868	nonIBD	No	1775.47	2433.53	1380.64	5589.64	3814.17	0.987219
SRR5935874	CD	No	1956.46	2436.06	1400.76	5793.28	3836.82	0.972846
SRR5935877	CD	Yes	2105.89	2401.2	1585.08	6092.17	3986.28	0.961123
SRR5935879	CD	Yes	1945.93	1873.4	1813.26	5632.6	3686.66	0.989881
SRR5935888	CD	No	1503.51	2319.21	1824.34	5647.06	4143.55	0.940572
SRR5935889	nonIBD	No	1915.3	2517.59	1673.23	6106.11	4190.81	0.965183
SRR5935890	CD	Yes	2074.65	2466.4	1644.27	6185.32	4110.67	0.960423
SRR5935892	nonIBD	No	1705.13	2713.39	0	4418.52	2713.39	0.942937
SRR5935893	nonIBD	No	1774.65	2523.98	1657.39	5956.03	4181.37	0.959421
SRR5935894	CD	No	1417	2301.07	2375.58	6093.65	4676.65	0.958379
SRR5935896	CD	No	2377.32	3699.48	1932.87	8009.67	5632.35	0.827011
SRR5935897	CD	No	2051.98	2545.23	1406.8	6004.01	3952.03	0.978476
SRR5935899	CD	No	1511.03	2247.17	1661.82	5420.01	3908.98	0.973526
SRR5935900	CD	No	1921.78	2365.26	2187.64	6474.68	4552.91	0.987161
SRR5935902	CD	No	2124.43	2752.34	1883.73	6760.51	4636.07	0.995329
SRR5935903	CD	No	1646.89	2662.16	1826.24	6135.29	4488.4	0.93576
SRR5935907	CD	No	2060.93	2635.83	1956.4	6653.15	4592.22	0.976248
SRR5935910	CD	No	2026.81	2907.53	1344.8	6279.13	4252.32	0.963233
SRR5935913	CD	No	1590.91	3165.76	2296.04	7052.71	5461.8	0.946262
SRR5935918	CD	No	2189.52	2594.77	1956.4	6740.69	4551.17	0.99628
SRR5935919	UC	No	1832.63	2150.91	1632.15	5615.7	3783.06	0.968957
SRR5935920	CD	No	1625.09	2013.85	990.49	4629.43	3004.34	0.766895
SRR5935928	CD	No	1903.13	2666.11	1860.13	6429.37	4526.24	0.968951
SRR5935929	nonIBD	No	2104.92	2693.67	1958.93	6757.52	4652.6	0.976078
SRR5935937	CD	No	1993.83	2707.77	1785.38	6486.97	4493.14	0.994376
SRR5935938	nonIBD	No	2052.83	2818.03	2068.27	6939.14	4886.31	0.967629
SRR5935939	CD	No	2007.11	2769.82	1693.5	6470.44	4463.32	0.970355
SRR5935940	UC	No	2124.57	2186.28	1489.84	5800.69	3676.12	0.961965
SRR5935941	CD	Yes	0	0	0	0	0	0.970407
SRR5935942	UC	No	2002.91	2568.53	1910	6481.44	4478.53	0.971687
SRR5935948	CD	No	2033.1	2348.19	1640.56	6021.86	3988.75	0.935582
SRR5935958	nonIBD	No	2105.93	2824.08	1827.72	6757.73	4651.8	0.958279
SRR5935960	CD	No	2308.18	2425.38	1860.54	6594.1	4285.92	0.986802
SRR5935961	UC	No	1687.31	2406.39	1896.8	5990.5	4303.19	0.929813
SRR5935962	UC	No	1913.83	2278.97	2035.54	6228.35	4314.52	0.980643
SRR5935963	nonIBD	No	1737.79	2440.12	1739.98	5917.89	4180.1	0.9614
SRR5935966	nonIBD	No	1891.56	2745.91	1504.33	6141.8	4250.24	0.988606
SRR5935967	CD	No	2024.95	2325.07	1621.34	5971.36	3946.41	0.949627
SRR5935968	nonIBD	No	1129.2	1626.85	965.685	3721.74	2592.54	0.935379
SRR5935969	UC	No	2349.02	2787.44	2049.89	7186.36	4837.34	0.989999
SRR5935974	UC	No	2129.48	2824.64	1778.87	6733	4603.51	0.996948
SRR5935976	nonIBD	No	2063.92	2756.79	1627.94	6448.65	4384.73	0.97825
SRR5935977	CD	No	2291.37	2817.09	1715.58	6824.04	4532.67	0.992128
SRR5935978	UC	No	1940.54	2176.97	1289.23	5406.74	3466.2	0.95948
SRR5935981	nonIBD	No	1840.97	2287.27	1733.86	5862.11	4021.13	0.953243
SRR5935988	UC	No	1551.01	2781.12	1656.28	5988.4	4437.39	0.993522
SRR5935989	nonIBD	No	1987.44	2602.54	2077.48	6667.46	4680.02	0.966748
SRR5935991	nonIBD	No	2483.37	2969.9	1852.28	7305.55	4822.18	0.997156
SRR5935992	CD	No	1801.65	2305.86	1717.26	5824.77	4023.12	0.948682
SRR5935993	UC	No	2204.04	2497.16	1913.74	6614.93	4410.89	0.985694
SRR5935994	UC	No	2316.56	2844.52	1835.77	6996.85	4680.29	0.978627
SRR5935998	CD	No	2067.86	2538.72	2018.11	6624.69	4556.83	0.957831
SRR5936000	nonIBD	Yes	2306.88	2637.7	1824.4	6768.98	4462.1	0.998105
SRR5936002	CD	Yes	2047.85	2456.44	1815.42	6319.72	4271.86	0.966209
SRR5936003	CD	No	1812.01	2208.95	1397.02	5417.98	3605.97	0.959295
SRR5936008	nonIBD	No	2814.29	3280.34	2022.53	8117.16	5302.87	0.996986
SRR5936012	UC	Yes	2074	2563.91	1730.94	6368.86	4294.86	0.957045
SRR5936013	nonIBD	No	2219.63	2628.81	1689.02	6537.46	4317.82	0.9682
SRR5936015	CD	No	2056.12	2232.55	1473.66	5762.33	3706.21	0.94124
SRR5936025	nonIBD	No	2158.13	2650.64	1849.83	6658.59	4500.46	0.949317
SRR5936026	UC	No	1538.19	2930.87	1942.36	6411.41	4873.23	0.987428
SRR5936027	UC	No	1768.78	2302.8	1599.55	5671.14	3902.35	0.941558
SRR5936028	CD	No	1797.47	2262.59	1681.19	5741.25	3943.78	0.937091
SRR5936031	nonIBD	No	2059.87	2956.84	1660.97	6677.67	4617.81	0.993767
SRR5936035	nonIBD	No	2242.43	2071.4	1847.83	6161.66	3919.23	0.949308
SRR5936039	UC	No	2441.39	2977.95	1811.63	7230.97	4789.57	0.995467
SRR5936041	nonIBD	No	2461.31	3017.12	1700.11	7178.54	4717.23	0.998666
SRR5936043	nonIBD	No	1950.56	2645.01	1647.87	6243.44	4292.88	0.996062
SRR5936045	CD	No	2211.13	2817.46	1991.78	7020.36	4809.23	0.966641
SRR5936046	CD	No	1868.11	2117.19	1337.46	5322.76	3454.65	0.917707
SRR5936048	CD	No	2207.65	2473.46	2096.9	6778.02	4570.36	0.996959
SRR5936050	CD	No	1923.31	2695.5	1502.76	6121.57	4198.27	0.971495
SRR5936051	UC	No	2127.22	2541.47	1543.63	6212.32	4085.1	0.970063
SRR5936053	UC	No	2219.44	2632.53	2277.49	7129.45	4910.02	0.992247
SRR5936054	CD	No	2256.29	2230.17	1677.65	6164.1	3907.82	0.987146
SRR5936057	UC	No	2149.04	2330.21	2224	6703.25	4554.21	0.996296
SRR5936058	nonIBD	No	2087.18	2517.67	1762.78	6367.62	4280.45	0.976174
SRR5936059	UC	No	2000.98	2090.09	2301.96	6393.03	4392.06	0.97214
SRR5936062	CD	No	1537.21	2619.12	2402.97	6559.3	5022.09	0.96359
SRR5936063	CD	No	2007.42	2408.9	1715.62	6131.93	4124.51	0.950035
SRR5936065	nonIBD	No	2033.94	2262.89	1572.49	5869.32	3835.38	0.994094
SRR5936069	CD	No	2429.86	2750.07	1299.69	6479.61	4049.76	0.948902
SRR5936070	CD	No	2277.9	2857.21	2095.36	7230.47	4952.57	0.996783
SRR5936072	CD	No	1587.44	2789.62	1949.49	6326.55	4739.11	0.929966
SRR5936073	CD	No	2156.51	2385.02	1477.35	6018.88	3862.37	0.993767
SRR5936074	CD	No	2152.33	2493.08	1753.35	6398.77	4246.44	0.959885
SRR5936075	CD	No	1609.17	2491.24	1787.97	5888.38	4279.21	0.958455
SRR5936076	CD	No	1432.07	2290.1	1804.69	5526.85	4094.79	0.968417
SRR5936079	CD	No	1881.17	3241.79	1453.39	6576.35	4695.19	0.976725
SRR5936082	UC	No	2383	2933.62	2058.05	7374.67	4991.67	0.988092
SRR5936083	UC	No	2011.38	2168.37	1522.76	5702.51	3691.13	0.942691
SRR5936087	CD	Yes	1984.23	2154.37	1975.72	6114.32	4130.09	0.964265
SRR5936090	CD	No	2501.88	3000.07	1929.14	7431.09	4929.21	0.989575
SRR5936093	UC	No	2388.17	2356.56	2513.03	7257.76	4869.59	0.997683
SRR5936095	nonIBD	No	1548.45	2675.07	1418.98	5642.5	4094.05	0.972106
SRR5936096	CD	No	2173.3	3100.15	1486.16	6759.61	4586.31	0.997542
SRR5936099	nonIBD	No	1799.97	2778.93	1385.91	5964.81	4164.84	0.955779
SRR5936100	CD	No	1842.36	2413.73	1546.96	5803.06	3960.69	0.996953
SRR5936105	nonIBD	No	1152.11	2159	1481.29	4792.39	3640.28	0.960967
SRR5936112	nonIBD	No	2190.53	2748.04	1653.31	6591.87	4401.34	0.971678
SRR5936120	CD	No	2177.64	2517.93	1717.63	6413.2	4235.56	0.994106
SRR5936122	CD	No	1748.68	2484.38	1726.72	5959.78	4211.1	0.983924
SRR5936124	CD	No	1616.87	2316.78	1440.79	5374.44	3757.57	0.986429
SRR5936130	nonIBD	No	1523.11	2499.55	1435	5457.66	3934.55	0.988686
SRR5936137	nonIBD	No	2029.92	2242.44	2180.15	6452.51	4422.59	0.968503
SRR5936138	CD	Yes	2081.89	3056.17	1371.69	6509.75	4427.86	0.993087
SRR5936142	UC	No	1647.42	2422.51	1578.37	5648.3	4000.88	0.983684
SRR5936144	UC	No	2368.87	2301.19	2309.65	6979.71	4610.84	0.958355
SRR5936146	CD	No	2405.37	2570.4	2442.5	7418.26	5012.9	0.996715
SRR5936148	CD	No	2041.11	2571.52	1530.14	6142.77	4101.66	0.976679
SRR5936152	UC	No	2083.12	2344.11	1731.56	6158.79	4075.67	0.966591
SRR5936155	CD	No	2284.93	2798.86	1524.71	6608.5	4323.57	0.991097
SRR5936157	UC	No	2307.66	2914.34	1906.47	7128.46	4820.8	0.995897
SRR5936158	UC	No	2020.26	2192.31	1759.3	5971.87	3951.62	0.95509
SRR5936162	UC	No	1800.97	2466.69	1701.77	5969.43	4168.46	0.948906
SRR5936164	CD	No	1961.57	2625.93	1839.47	6426.98	4465.4	0.992467
SRR5936165	nonIBD	No	2385.33	3459.8	2299.37	8144.5	5759.17	0.968117
SRR5936166	CD	No	1618.36	2459.61	1570.71	5648.68	4030.32	0.958311
SRR5936167	UC	No	1841.37	2656.09	1722.78	6220.24	4378.87	0.974183
SRR5936172	CD	No	2135.17	2478.43	1906.82	6520.43	4385.25	0.975462
SRR5936173	nonIBD	No	2136.67	2897.61	1896.01	6930.29	4793.62	0.998034
SRR5936174	UC	No	2107.88	2417.04	2004.83	6529.76	4421.87	0.965205
SRR5936183	CD	No	2147.74	2538.04	2106.77	6792.55	4644.81	0.984562
SRR5936184	CD	Yes	2086.96	2906.29	1426.09	6419.34	4332.38	0.960224
SRR5936187	CD	Yes	0	0	0	0	0	0.932097
SRR5936188	CD	No	2554.71	2908.07	2130.91	7593.68	5038.98	0.998616
SRR5936191	nonIBD	No	1836.3	2797.41	1322.03	5955.74	4119.44	0.978793
SRR5936192	nonIBD	No	2338	2834.83	1970.09	7142.92	4804.92	0.998514
SRR5936193	CD	No	2060.68	2280.56	1952.3	6293.54	4232.87	0.972199
SRR5936194	UC	No	2142.02	2660.96	2081.29	6884.27	4742.25	0.987853
SRR5936197	nonIBD	No	2309.47	2755.84	1783.9	6849.2	4539.74	0.981433
SRR5936200	CD	No	2022.53	2622.17	1935.46	6580.15	4557.62	0.997122
SRR5936208	CD	No	2510.6	3013.38	2050.68	7574.66	5064.06	0.998774
SRR5936209	CD	No	1745.13	2712.48	1623.86	6081.47	4336.34	0.989759
SRR5936211	UC	No	1440.59	2571.79	1749.98	5762.36	4321.77	0.975297
SRR5936220	CD	No	2140.79	2822.51	1752.78	6716.09	4575.29	0.971053
SRR5936228	nonIBD	No	2248.13	2770.34	2065.29	7083.77	4835.64	0.995458
SRR5936229	nonIBD	No	1971.52	3036.73	2266.32	7274.57	5303.05	0.965773
SRR5936233	CD	No	2180.02	2624.52	1559.43	6363.97	4183.95	0.925006
SRR5936234	UC	No	1767.96	1649.55	1865.95	5283.46	3515.5	0.971211
SRR5936237	UC	No	2193.97	2546.34	2346.89	7087.19	4893.22	0.984918
SRR5936239	CD	Yes	1530.95	1795.54	1436.1	4762.59	3231.64	0.96541
SRR5946614	CD	No	2219.09	2657.99	1357.71	6234.78	4015.69	0.997355
SRR5946615	CD	No	2066.97	2680.84	1704.23	6452.04	4385.07	0.918198
SRR5946626	nonIBD	No	1832.5	2406.79	1863.48	6102.77	4270.27	0.966332
SRR5946627	UC	No	2356.96	2676.5	2001.05	7034.51	4677.55	0.997295
SRR5946628	nonIBD	No	1922.3	2658.23	1508.75	6089.29	4166.98	0.887317
SRR5946632	nonIBD	No	1838.35	2503.91	1824.93	6167.2	4328.85	0.973687
SRR5946633	UC	No	1676.07	3010.54	2014.47	6701.08	5025.01	0.988024
SRR5946636	UC	No	1561.34	1993.63	1342.46	4897.44	3336.09	0.987223
SRR5946638	UC	No	1936.86	2190.27	1928.64	6055.78	4118.92	0.98192
SRR5946639	CD	No	1862.93	1893.25	1317.28	5073.46	3210.53	0.924653
SRR5946640	nonIBD	No	1844.92	1883.12	1317.8	5045.84	3200.92	0.946072
SRR5946644	nonIBD	No	1981.96	2448.31	1670.02	6100.29	4118.32	0.948029
SRR5946652	nonIBD	No	2301.61	1625.7	1977.25	5904.56	3602.95	0.992089
SRR5946655	UC	Yes	0	0	0	0	0	0.983223
SRR5946656	UC	No	1858.6	2376.93	1857.44	6092.97	4234.37	0.93688
SRR5946657	UC	No	2233.95	2759.09	1852.16	6845.2	4611.25	0.995448
SRR5946658	CD	No	2365.51	2704.02	1692.56	6762.09	4396.58	0.974438
SRR5946660	nonIBD	No	1684.5	1726.76	1418.84	4830.11	3145.61	0.953955
SRR5946661	UC	No	1915.18	3254.37	2289.58	7459.12	5543.94	0.992758
SRR5946669	CD	No	2302.44	2832.47	1507.41	6642.32	4339.87	0.976857
SRR5946672	nonIBD	No	1935.09	2048.29	1860.03	5843.41	3908.32	0.974428
SRR5946673	CD	No	2149.23	2412.81	2293.41	6855.45	4706.22	0.980442
SRR5946676	nonIBD	No	1657.78	1663.59	1981.78	5303.16	3645.38	0.989784
SRR5946677	CD	No	1242.64	1536.57	813.955	3593.16	2350.52	0.637209
SRR5946684	nonIBD	No	1627.65	2430.38	1464.88	5522.91	3895.26	0.944703
SRR5946689	nonIBD	No	1821.76	2359.13	1823.53	6004.42	4182.66	0.955255
SRR5946692	CD	No	1197.37	1537.69	1036.89	3771.94	2574.57	0.883107
SRR5946693	CD	No	2218.25	2577.27	2069.19	6864.72	4646.47	0.970595
SRR5946696	nonIBD	No	2129.37	3241.07	2405.92	7776.36	5646.99	0.939854
SRR5946697	UC	No	2372.57	2838.16	1840.05	7050.78	4678.21	0.981784
SRR5946698	CD	No	2087.96	1874.62	2002.12	5964.71	3876.74	0.979237
SRR5946702	UC	No	1365.66	1753.17	1595.49	4714.33	3348.67	0.959518
SRR5946705	UC	No	1882.89	2247.65	1570.4	5700.95	3818.05	0.991967
SRR5946706	CD	No	1915.29	2347.26	1500.47	5763.02	3847.74	0.940017
SRR5946707	nonIBD	No	1651.36	2029.49	1565.2	5246.05	3594.69	0.9523
SRR5946708	nonIBD	No	1447.6	3036.6	1713.67	6197.87	4750.28	0.946987
SRR5946709	UC	No	1145.76	1849.8	1856.53	4852.09	3706.33	0.951001
SRR5946710	UC	No	1632.72	2662.44	1943.49	6238.65	4605.93	0.99417
SRR5946712	nonIBD	No	1834.24	2301.4	1401.48	5537.12	3702.88	0.951397
SRR5946713	nonIBD	No	1683.49	2157.14	1339.75	5180.38	3496.89	0.969065
SRR5946714	UC	No	2220.55	2583.06	2014.54	6818.15	4597.6	0.993067
SRR5946717	UC	No	1458.43	1685.8	1405.18	4549.41	3090.98	0.953953
SRR5946720	UC	Yes	0	0	1849.06	1849.06	1849.06	0.993335
SRR5946722	UC	No	1650.27	2008.16	1795.42	5453.86	3803.58	0.972318
SRR5946737	nonIBD	No	1225.7	1501.7	1135.82	3863.22	2637.52	0.972687
SRR5946739	UC	No	1937.93	2266.18	1926.98	6131.09	4193.16	0.966436
SRR5946742	CD	No	1738.02	2183.97	1614.58	5536.57	3798.55	0.962056
SRR5946749	UC	No	2415.09	2894.56	2245.12	7554.77	5139.68	0.996263
SRR5946754	UC	No	2300.07	2565.62	1963.84	6829.53	4529.46	0.996231
SRR5946756	CD	Yes	1917.17	2330.33	1563.82	5811.32	3894.15	0.959032
SRR5946762	nonIBD	No	2133.36	2236.87	1562.41	5932.64	3799.29	0.988648
SRR5946767	CD	No	2259.55	2388.67	1625.7	6273.92	4014.37	0.946414
SRR5946770	CD	No	1948.08	2515.72	1537.96	6001.77	4053.68	0.946403
SRR5946775	CD	No	2237.1	2420.94	1493.47	6151.51	3914.41	0.936741
SRR5946779	nonIBD	No	1879.67	2629.64	2012.57	6521.88	4642.21	0.95955
SRR5946785	UC	No	1593.06	2561.53	1431.65	5586.24	3993.18	0.966865
SRR5946803	nonIBD	No	1643.96	2384.87	1859.46	5888.29	4244.33	0.95215
SRR5946804	UC	No	1839.24	2842.23	1897.77	6579.25	4740	0.992222
SRR5946821	CD	No	1154.17	2100.69	1893.04	5147.9	3993.73	0.965778
SRR5946827	CD	No	1858.59	2268.34	1548.4	5675.33	3816.74	0.930997
SRR5946829	nonIBD	No	1518.29	1848	1336.95	4703.24	3184.95	0.978522
SRR5946832	UC	No	1514.98	2146.64	1414.31	5075.93	3560.95	0.930221
SRR5946836	UC	No	1948.73	2411.09	1632.22	5992.04	4043.31	0.970441
SRR5946841	CD	No	2011.62	2421.14	1798.18	6230.94	4219.33	0.987633
SRR5946856	CD	No	1751.29	2472.77	1601.15	5825.22	4073.92	0.963949
SRR5946857	nonIBD	No	1904.36	2397.78	1664.58	5966.72	4062.36	0.953498
SRR5946862	UC	No	2121.63	2350.13	1755.68	6227.44	4105.81	0.980942
SRR5946864	CD	No	1619.74	1911.38	1196.11	4727.23	3107.49	0.825884
SRR5946866	nonIBD	No	1539.27	1821.67	1709.95	5070.9	3531.63	0.973414
SRR5946876	nonIBD	No	1883.76	2454.99	1585.57	5924.32	4040.56	0.948745
SRR5946880	nonIBD	No	1902.96	1907.17	1623.3	5433.43	3530.47	0.9512
SRR5946881	UC	No	2196.3	2641.79	1885.93	6724.02	4527.72	0.991856
SRR5946886	CD	No	2476.87	2648.14	2000.69	7125.69	4648.83	0.981952
SRR5946888	UC	No	1778.28	2980.85	1911.54	6670.66	4892.39	0.965744
SRR5946890	UC	No	1794.87	2472.13	1789.06	6056.06	4261.19	0.994136
SRR5946891	nonIBD	No	2559.43	1471.05	1623.17	5653.65	3094.22	0.973049
SRR5946893	CD	No	2003.75	2301.29	1712.44	6017.48	4013.73	0.959829
SRR5946895	nonIBD	No	1896	2460.33	1445.23	5801.56	3905.56	0.964882
SRR5946898	UC	No	2156.28	2864.55	1812.64	6833.47	4677.19	0.955361
SRR5946901	CD	No	2304.69	2484	1513.35	6302.04	3997.35	0.968946
SRR5946904	UC	No	1972.3	2465.37	2139.05	6576.72	4604.42	0.995637
SRR5946905	nonIBD	No	1612.08	2154.61	1838.39	5605.08	3993	0.965109
SRR5946906	UC	No	1821.55	1727.19	1901.62	5450.36	3628.81	0.951523
SRR5946907	UC	No	2416.7	2877.31	2065.1	7359.11	4942.41	0.996997
SRR5946924	nonIBD	No	2017.14	2503.24	1589.24	6109.62	4092.48	0.97361
SRR5946925	nonIBD	No	1760.84	2203.7	1564.79	5529.33	3768.5	0.961358
SRR5946927	UC	No	1722.19	2048.01	1514.29	5284.49	3562.3	0.989269
SRR5946952	nonIBD	No	1972.3	2540.28	2212	6724.58	4752.28	0.97418
SRR5946956	UC	No	1661.49	1379.35	1567.45	4608.29	2946.8	0.948869
SRR5946958	nonIBD	No	1941.16	2714.96	1618.75	6274.87	4333.71	0.976241
SRR5946961	UC	No	1862.58	2378.43	1595.47	5836.48	3973.9	0.993866
SRR5946963	UC	No	2185.98	3619.01	2066.56	7871.54	5685.57	0.979982
SRR5946964	UC	No	1872.83	2674.34	1684.62	6231.78	4358.96	0.958989
SRR5946970	nonIBD	No	1554.22	1575.13	1621.59	4750.94	3196.72	0.985605
SRR5946972	CD	No	1851.52	2607.45	1519.24	5978.21	4126.69	0.993273
SRR5946974	nonIBD	No	2025.22	2480.41	1653.6	6159.23	4134.01	0.9948
SRR5946978	UC	No	1891.12	2359.81	1571.84	5822.77	3931.65	0.957387
SRR5946979	CD	Yes	2216.56	2610.93	1751.19	6578.68	4362.12	0.980629
SRR5946997	CD	No	1930.72	2741.23	1814.93	6486.88	4556.16	0.96597
SRR5946998	CD	No	2152.28	2549.26	2019.95	6721.49	4569.21	0.988439
SRR5947000	nonIBD	No	2244.61	2499.19	1663.96	6407.76	4163.15	0.975691
SRR5947008	CD	No	2642.43	2934.49	2259.97	7836.89	5194.46	0.962797
SRR5947019	nonIBD	No	1689.1	2263.6	1689.1	5641.8	3952.7	0.963505
SRR5947020	CD	No	2380.85	2724.43	2041.67	7146.95	4766.1	0.987009
SRR5947024	nonIBD	No	1859.76	3032.6	1879.49	6771.85	4912.09	0.968987
SRR5947026	UC	No	1336.04	1967.08	1033.9	4337.01	3000.97	0.786345
SRR5947035	nonIBD	No	1747.74	2144.22	1545.46	5437.42	3689.68	0.988386
SRR5947051	CD	No	2060.75	1991.81	1679.13	5731.69	3670.94	0.959763
SRR5947065	UC	No	1928.09	2967.62	1912.49	6808.19	4880.11	0.993531
SRR5947066	UC	No	2046.11	1928.43	1979.25	5953.79	3907.67	0.985642
SRR5947068	UC	Yes	2078.18	2309.09	1933.86	6321.14	4242.95	0.966402
SRR5947072	nonIBD	No	1752.27	2237.71	1753.34	5743.33	3991.05	0.967691
SRR5947073	UC	No	1153.05	2687.44	1456.32	5296.82	4143.77	0.991405
SRR5947076	CD	No	1876.77	2690.53	1505.33	6072.64	4195.86	0.995541
SRR5947079	CD	No	1875.86	2348.48	1367.29	5591.62	3715.77	0.915883
SRR5947080	UC	No	1742.06	2277.67	1812.4	5832.13	4090.06	0.988429
SRR5947081	nonIBD	No	1821.12	2177.09	1604.44	5602.65	3781.53	0.958821
SRR5947083	UC	No	1986.11	2514.53	1712.79	6213.43	4227.32	0.976018
SRR5947084	UC	No	2188.69	2534.27	1497.53	6220.49	4031.8	0.965743
SRR5947085	CD	No	2318.17	2706.77	1850.5	6875.43	4557.27	0.998983
SRR5947098	CD	No	2138.19	2585.68	1920.74	6644.61	4506.42	0.982999
SRR5950486	CD	No	2229.99	2701.29	2122.57	7053.85	4823.86	0.99586
SRR5950490	nonIBD	No	1406.08	1807.81	1253.95	4467.84	3061.76	0.941434
SRR5950498	nonIBD	No	2193.93	2791.23	1716.42	6701.58	4507.65	0.958226
SRR5950500	nonIBD	No	1906.26	2153.9	1414.82	5474.97	3568.71	0.885624
SRR5950506	nonIBD	No	1983.87	2024.93	1976.83	5985.62	4001.75	0.941533
SRR5950508	CD	No	2081.88	2859.41	1973.72	6915.01	4833.13	0.874373
SRR5950509	CD	No	1925.76	2298.79	1534.28	5758.84	3833.07	0.962158
SRR5950528	nonIBD	No	1658.61	2403.34	1676.18	5738.13	4079.52	0.943604
SRR5950539	CD	No	2788.33	1336.8	2761.65	6886.77	4098.44	0.997912
SRR5950542	UC	No	1932.86	3131.11	1976.74	7040.71	5107.85	0.995646
SRR5950550	nonIBD	No	1953.93	2145.12	1206.39	5305.44	3351.51	0.972052
SRR5950552	CD	No	2117.36	2658.35	1809.34	6585.05	4467.69	0.940462
SRR5950553	CD	No	2215.67	2720.89	1677.39	6613.95	4398.28	0.98223
SRR5950556	CD	No	1971.19	2583.65	1612.54	6167.38	4196.19	0.952591
SRR5950557	CD	No	2190.31	2902.82	1813.82	6906.96	4716.65	0.970868
SRR5950565	CD	No	2615.45	3205.43	2371.35	8192.23	5576.78	0.998129
SRR5950566	CD	No	2081.26	2866.25	1868.05	6815.56	4734.29	0.983724
SRR5950570	UC	Yes	1655.2	2595.9	1438.52	5689.62	4034.42	0.975665
SRR5950571	nonIBD	No	1710.06	2407.58	1383.8	5501.44	3791.38	0.96633
SRR5950584	nonIBD	No	2155.4	2440.36	2319.87	6915.63	4760.23	0.966474
SRR5950587	CD	No	2205.83	2999.35	1836.34	7041.52	4835.69	0.988866
SRR5950591	UC	No	2010.78	2594.19	1750.22	6355.2	4344.41	0.995893
SRR5950600	CD	No	2265.51	2735.4	2079.62	7080.54	4815.02	0.988551
SRR5950609	UC	No	1826.42	2698.55	1380.99	5905.95	4079.53	0.967718
SRR5950619	UC	No	2083.53	2647.96	1702.44	6433.93	4350.4	0.99567
SRR5950630	UC	No	1263.77	1960.73	1307.15	4531.65	3267.88	0.913497
SRR5950635	CD	No	2294.83	2669.44	2157.87	7122.14	4827.31	0.98984
SRR5950639	CD	No	1785.84	2073.03	1655.29	5514.16	3728.32	0.975575
SRR5950642	nonIBD	No	1769.26	2055.66	1385.29	5210.21	3440.94	0.954012
SRR5950645	CD	No	2059.21	2045.2	1831.57	5935.98	3876.77	0.995103
SRR5950650	UC	No	2332.5	2495.13	1707.65	6535.28	4202.78	0.996667
SRR5950654	nonIBD	No	2158.91	1034.82	2292.83	5486.55	3327.64	0.992693
SRR5950662	UC	No	2063.39	2659.85	1688.74	6411.97	4348.59	0.995724
SRR5950664	nonIBD	No	1913.82	2084.22	1654.07	5652.11	3738.29	0.953194
SRR5950665	CD	No	2543.15	2868.51	2446.86	7858.52	5315.37	0.997095
SRR5950666	CD	No	2272.23	3127.19	1484.09	6883.52	4611.29	0.871192
SRR5950671	UC	No	1770.5	1644.93	1767.36	5182.79	3412.29	0.929679
SRR5950674	CD	Yes	1938.79	2423.49	1645.17	6007.45	4068.66	0.978381
SRR5950679	UC	No	1576.55	1987.06	1537.8	5101.41	3524.86	0.870911
SRR5950681	CD	No	2190.51	2613.21	1873.49	6677.21	4486.7	0.991443
SRR5950684	UC	No	1700.08	1958.41	1254.09	4912.58	3212.49	0.944773
SRR5950698	CD	No	2168.49	2627.43	1824.29	6620.21	4451.72	0.966249
SRR5950704	nonIBD	No	1689.57	2450.28	1637.52	5777.37	4087.8	0.947244
SRR5950714	CD	Yes	2337.52	2570.11	2333.64	7241.27	4903.75	0.974566
SRR5950716	CD	Yes	2177.75	2374.61	2257.73	6810.09	4632.34	0.998469
SRR5950721	CD	No	1962.38	1521.84	1962.38	5446.6	3484.22	0.961884
SRR5950725	CD	Yes	2472.79	2783.94	1922.91	7179.64	4706.86	0.989587
SRR5950726	nonIBD	No	1868.94	1969.7	1689.16	5527.81	3658.86	0.972629
SRR5950731	CD	No	1595.2	2342.94	1576.73	5514.87	3919.68	0.956613
SRR5950735	nonIBD	No	2171.26	2207.5	2114.3	6493.06	4321.8	0.964511
SRR5950737	CD	Yes	2166.38	2818.44	1924	6908.81	4742.44	0.993901
SRR5950738	UC	No	0	1229.67	3535.31	4764.98	4764.98	0.972773
SRR5950739	CD	No	2179.04	2696.59	1636.18	6511.81	4332.77	0.967829
SRR5950754	CD	No	1928.11	2757.36	1736.12	6421.6	4493.48	0.981015
SRR5950756	UC	No	1370.63	1646.34	1405.49	4422.45	3051.82	0.849252
SRR5950760	CD	No	2191.38	2227.43	1601.69	6020.49	3829.11	0.959305
SRR5950761	CD	No	2121.5	2599.9	2018.46	6739.86	4618.36	0.993445
SRR5950763	CD	No	2043.07	2359.16	1562.77	5964.99	3921.92	0.976539
SRR5950766	CD	Yes	1050.54	1421.32	1838.45	4310.32	3259.78	0.941814
SRR5950770	UC	Yes	2021.69	2369.89	1789.99	6181.57	4159.88	0.972659
SRR5950772	UC	Yes	2349.42	2962.94	2259.14	7571.51	5222.08	0.995774
SRR5950781	CD	No	1405.28	1784.24	1642.45	4831.98	3426.69	0.9898
SRR5950783	nonIBD	No	1775.49	2313.26	1694.41	5783.16	4007.67	0.979898
SRR5950786	CD	No	2434.17	2544.81	2276.5	7255.48	4821.31	0.990814
SRR5950788	UC	No	2301.93	2835.54	1934.33	7071.81	4769.87	0.99308

## Sheet: Thr
Table S8. (F) TMM-normalized abundance of threonine biosynthetic pathway genes in WGS metagenomics samples from IBD dataset.
Sample-id	diagnosis	Antibiotics	ThrB	ThrB2	ThrC	Total TMM	Signature gene TMM	CPI(Thr)		0.279875
SRR5935742	UC	No	149.596	1600.68	2275.36	4025.64	2424.96	0.931083		Correlation Signature gene TMM vs. CPI
SRR5935743	CD	Yes	0	0	0	0	0	0.987378
SRR5935747	nonIBD	No	1203.74	0	4025.41	5229.15	5229.15	0.985782
SRR5935748	UC	No	1444.27	578.3	2589.07	4611.65	4033.35	0.94111
SRR5935749	nonIBD	No	51.3723	2254.67	2591.45	4897.49	2642.82	0.962429
SRR5935752	CD	No	119.402	2347.56	2807.96	5274.92	2927.36	0.998883
SRR5935756	CD	No	377.75	1750.17	2495.61	4623.53	2873.36	0.949423
SRR5935757	CD	No	208.582	2143.48	2500.53	4852.59	2709.11	0.925084
SRR5935758	UC	No	82.897	2212.31	2960.98	5256.19	3043.87	0.968307
SRR5935759	CD	No	128.085	1542.88	2074.77	3745.74	2202.86	0.916455
SRR5935760	CD	No	212.737	2247.34	2829.56	5289.64	3042.3	0.990812
SRR5935763	CD	No	28.9337	2089.01	2858.65	4976.59	2887.58	0.961447
SRR5935764	nonIBD	No	812.027	1550.01	2749.54	5111.58	3561.57	0.994977
SRR5935765	CD	Yes	171.245	1934.06	3063.94	5169.25	3235.19	0.997813
SRR5935771	nonIBD	No	817.403	1050.59	2281.71	4149.7	3099.11	0.972313
SRR5935772	nonIBD	No	389.576	1618.06	2569.59	4577.23	2959.17	0.922826
SRR5935779	CD	No	333.766	2087.81	2165.93	4587.5	2499.69	0.990512
SRR5935780	CD	No	422.097	1734.33	2351.69	4508.12	2773.78	0.949398
SRR5935782	UC	Yes	286.732	1930.99	2493.11	4710.84	2779.85	0.984388
SRR5935783	UC	No	1725.11	852.409	3409.64	5987.16	5134.75	0.982693
SRR5935784	nonIBD	No	136.547	1545.59	2077.25	3759.39	2213.8	0.843007
SRR5935793	nonIBD	No	505.911	1214.19	0	1720.1	505.911	0.928863
SRR5935794	CD	No	516.861	1096.28	3261.14	4874.28	3778	0.981225
SRR5935795	nonIBD	No	118.482	2236.94	2900.44	5255.86	3018.92	0.99423
SRR5935797	nonIBD	No	203.458	1989.1	2692.82	4885.38	2896.28	0.973357
SRR5935799	UC	No	1519.79	257.355	2997.84	4774.98	4517.62	0.944878
SRR5935804	CD	No	936.551	1149.72	2497.47	4583.74	3434.02	0.97571
SRR5935806	CD	No	287.886	1903.57	2683.8	4875.26	2971.69	0.931667
SRR5935808	CD	No	1096.63	1387.35	2416.73	4900.71	3513.37	0.980641
SRR5935809	CD	No	0	2532.39	2837.5	5369.89	2837.5	0.969112
SRR5935810	nonIBD	No	136.643	2215.99	2580.37	4933	2717.01	0.964923
SRR5935811	CD	No	171.175	2203.88	2969.58	5344.63	3140.75	0.994096
SRR5935813	nonIBD	No	445.569	1915.02	2901.86	5262.45	3347.43	0.969825
SRR5935815	UC	No	558.469	1667.93	2804.81	5031.21	3363.28	0.997603
SRR5935817	nonIBD	No	145.963	2085.04	2502.66	4733.66	2648.62	0.962534
SRR5935819	CD	No	18.9916	2392.94	2655.37	5067.3	2674.36	0.992545
SRR5935820	nonIBD	No	181.413	1769.29	1873.24	3823.94	2054.65	0.88589
SRR5935823	CD	No	288.921	2122.07	2771.95	5182.95	3060.87	0.996514
SRR5935824	CD	No	651.062	1717.96	2671.46	5040.48	3322.52	0.973149
SRR5935828	CD	No	663.947	1447.44	2607.33	4718.71	3271.27	0.948631
SRR5935829	CD	No	380.307	1983.45	2717.73	5081.49	3098.04	0.950682
SRR5935830	UC	No	233.17	2050.37	2633.84	4917.38	2867.01	0.980092
SRR5935831	CD	No	1558.46	228.092	3305.86	5092.41	4864.32	0.993756
SRR5935837	CD	No	873.644	1482.38	2256.44	4612.46	3130.09	0.966531
SRR5935838	CD	No	378.545	1855.73	2623.92	4858.2	3002.46	0.986126
SRR5935839	UC	No	1128.61	541.735	1309.19	2979.54	2437.81	0.992344
SRR5935841	CD	No	164.222	1889.24	2805.35	4858.81	2969.58	0.993352
SRR5935843	nonIBD	No	351.355	1877	2492.65	4721	2844	0.945322
SRR5935844	CD	No	1085.12	1576.4	3158.2	5819.72	4243.32	0.968946
SRR5935846	CD	No	284.212	1994.53	2717.06	4995.81	3001.27	0.9987
SRR5935847	CD	Yes	0	1690.77	2450.48	4141.25	2450.48	0.986656
SRR5935848	nonIBD	No	330.726	1764.26	2609.71	4704.69	2940.43	0.939709
SRR5935850	nonIBD	No	285.755	1822.51	2286.04	4394.31	2571.8	0.900236
SRR5935851	nonIBD	Yes	464.647	1967.73	2906.38	5338.76	3371.03	0.992328
SRR5935862	CD	No	792.036	1589.77	2371.22	4753.03	3163.26	0.992946
SRR5935865	UC	No	265.055	2069.68	2522.72	4857.46	2787.77	0.992999
SRR5935868	nonIBD	No	253.424	1751.93	3316.55	5321.91	3569.98	0.992736
SRR5935874	CD	No	916.704	983.809	2662.63	4563.15	3579.34	0.984095
SRR5935877	CD	Yes	307.413	1689.87	2696.2	4693.48	3003.61	0.935869
SRR5935879	CD	Yes	1210.29	1261.43	3145.99	5617.7	4356.28	0.994914
SRR5935888	CD	No	1574.28	194.188	3429.85	5198.31	5004.13	0.981189
SRR5935889	nonIBD	No	581.052	1639.94	2511.52	4732.51	3092.57	0.965493
SRR5935890	CD	Yes	169.006	2584.16	2404.25	5157.42	2573.26	0.960704
SRR5935892	nonIBD	No	1106.73	1796.64	1724.77	4628.14	2831.5	0.949516
SRR5935893	nonIBD	No	831.408	780.475	1812.62	3424.5	2644.03	0.776705
SRR5935894	CD	No	498.555	134.135	3385.42	4018.11	3883.98	0.964747
SRR5935896	CD	No	107.716	1946.58	2757.53	4811.83	2865.25	0.834791
SRR5935897	CD	No	1823.51	297.366	4765	6885.88	6588.51	0.994373
SRR5935899	CD	No	1435.33	67.7148	3303.59	4806.64	4738.92	0.991943
SRR5935900	CD	No	272.762	1713.7	2770.09	4756.56	3042.86	0.993459
SRR5935902	CD	No	401.884	1960.44	2778.62	5140.94	3180.5	0.998829
SRR5935903	CD	No	987.984	382.553	2741.07	4111.61	3729.06	0.944076
SRR5935907	CD	No	108.495	2227.44	2434.57	4770.51	2543.07	0.978369
SRR5935910	CD	No	6.22402	1965.54	1987.95	3959.72	1994.18	0.967877
SRR5935913	CD	No	60.9318	1739.8	2209.1	4009.83	2270.03	0.947832
SRR5935918	CD	No	254.753	1914.91	2575.94	4745.61	2830.7	0.948735
SRR5935919	UC	No	109.607	1924.22	2150.08	4183.9	2259.68	0.969151
SRR5935920	CD	No	1704.37	0	2446.13	4150.49	4150.49	0.918599
SRR5935928	CD	No	605.844	1517.71	2072.76	4196.31	2678.6	0.966693
SRR5935929	nonIBD	No	167.428	2248.47	2582.2	4998.1	2749.63	0.978207
SRR5935937	CD	No	692.685	1563.77	3029.53	5285.99	3722.22	0.998233
SRR5935938	nonIBD	No	95.5285	2140.49	2627.84	4863.86	2723.37	0.967874
SRR5935939	CD	No	199.726	1770.07	2596.44	4566.24	2796.17	0.974255
SRR5935940	UC	No	726.989	717.902	3253.28	4698.17	3980.26	0.987719
SRR5935941	CD	Yes	0	0	0	0	0	0.956289
SRR5935942	UC	No	660.688	1940.42	2862.06	5463.17	3522.74	0.97636
SRR5935948	CD	No	320.58	1873.89	2584.12	4778.59	2904.7	0.931506
SRR5935958	nonIBD	No	433.794	1513.46	2384.26	4331.52	2818.06	0.925134
SRR5935960	CD	No	176.165	1964.56	2938.18	5078.91	3114.35	0.993561
SRR5935961	UC	No	1052.95	1165.35	3572.95	5791.25	4625.9	0.997384
SRR5935962	UC	No	1937.25	608.724	3056.95	5602.92	4994.2	0.975484
SRR5935963	nonIBD	No	782.09	1453.94	3069.18	5305.21	3851.27	0.964922
SRR5935966	nonIBD	No	1163.59	882.614	2622.44	4668.65	3786.03	0.945294
SRR5935967	CD	No	527.86	1576.59	2359.64	4464.08	2887.5	0.950031
SRR5935968	nonIBD	No	201.365	1404.73	1706.17	3312.27	1907.54	0.938636
SRR5935969	UC	No	414.273	1943.24	3012.38	5369.89	3426.65	0.993978
SRR5935974	UC	No	327.564	2079	2613.13	5019.69	2940.7	0.998638
SRR5935976	nonIBD	No	82.6439	2108.12	2388.27	4579.03	2470.91	0.968021
SRR5935977	CD	No	39.2077	2304.85	2716.53	5060.59	2755.74	0.995103
SRR5935978	UC	No	862.497	995.542	1440.55	3298.59	2303.05	0.876454
SRR5935981	nonIBD	No	395.338	1672.93	2613.25	4681.52	3008.59	0.928919
SRR5935988	UC	No	2005.25	96.3222	3013.13	5114.71	5018.38	0.997505
SRR5935989	nonIBD	No	85.355	2376.32	2734.09	5195.76	2819.44	0.964358
SRR5935991	nonIBD	No	84.2885	2387.84	2689.3	5161.43	2773.59	0.99827
SRR5935992	CD	No	1030.77	1024.07	2276.2	4331.04	3306.97	0.95625
SRR5935993	UC	No	210.377	2355.42	2407.35	4973.15	2617.73	0.989808
SRR5935994	UC	No	658.117	1477	2933.19	5068.31	3591.31	0.986298
SRR5935998	CD	No	282.628	1881.83	2395.28	4559.74	2677.9	0.958747
SRR5936000	nonIBD	Yes	353.579	2094.41	2785.85	5233.84	3139.43	0.998093
SRR5936002	CD	Yes	583.596	1829.45	2486.63	4899.67	3070.22	0.966806
SRR5936003	CD	No	803.566	790.128	3426.58	5020.27	4230.14	0.970731
SRR5936008	nonIBD	No	10.7372	2592.43	2879.95	5483.12	2890.69	0.997306
SRR5936012	UC	Yes	393.569	1857.08	2766.77	5017.42	3160.34	0.961806
SRR5936013	nonIBD	No	453.21	2095.03	2937.79	5486.02	3391	0.969677
SRR5936015	CD	No	413.714	1753.25	2635.47	4802.44	3049.19	0.942622
SRR5936025	nonIBD	No	71.5736	1929.93	2355.54	4357.04	2427.11	0.933501
SRR5936026	UC	No	1758.97	113.094	3000.59	4872.65	4759.56	0.99064
SRR5936027	UC	No	1377.41	741.063	2680.98	4799.46	4058.4	0.959649
SRR5936028	CD	No	232.756	1886.81	1810.05	3929.62	2042.81	0.952371
SRR5936031	nonIBD	No	781.669	1576.59	2821.96	5180.21	3603.63	0.982509
SRR5936035	nonIBD	No	247.629	1854.54	2276.9	4379.06	2524.53	0.904038
SRR5936039	UC	No	73.8909	2183.14	2503.33	4760.36	2577.22	0.997685
SRR5936041	nonIBD	No	23.2749	2569.55	2840.31	5433.14	2863.59	0.998273
SRR5936043	nonIBD	No	815.265	1421.72	2731.14	4968.12	3546.4	0.975913
SRR5936045	CD	No	129.996	2113.16	2644.87	4888.03	2774.87	0.96837
SRR5936046	CD	No	847.117	1450.62	2546.89	4844.62	3394	0.918972
SRR5936048	CD	No	3.67556	2539.81	3070.93	5614.41	3074.6	0.997789
SRR5936050	CD	No	932.274	1125.93	2639.19	4697.4	3571.46	0.931663
SRR5936051	UC	No	731.595	1396.68	3043.56	5171.84	3775.16	0.980122
SRR5936053	UC	No	204.872	2297.95	2869.82	5372.65	3074.69	0.994341
SRR5936054	CD	No	701.476	1339.18	2770.03	4810.69	3471.51	0.976283
SRR5936057	UC	No	276.312	2156.43	2114.39	4547.13	2390.7	0.993791
SRR5936058	nonIBD	No	711.666	961.053	2629.72	4302.44	3341.38	0.975309
SRR5936059	UC	No	951.647	1307.66	3335.9	5595.21	4287.55	0.987896
SRR5936062	CD	No	767.67	0	3652.93	4420.6	4420.6	0.974126
SRR5936063	CD	No	582.729	1487.82	2188.33	4258.88	2771.06	0.953064
SRR5936065	nonIBD	No	573.269	1756.14	2923.94	5253.34	3497.21	0.993324
SRR5936069	CD	No	317.299	2456.8	2828.49	5602.59	3145.79	0.949641
SRR5936070	CD	No	429.629	1994.93	2817.95	5242.51	3247.58	0.99891
SRR5936072	CD	No	65.9587	1655.79	2099.31	3821.06	2165.27	0.933651
SRR5936073	CD	No	263.303	1946.02	2472.62	4681.95	2735.93	0.981637
SRR5936074	CD	No	207.607	2322.74	2908.56	5438.9	3116.17	0.962302
SRR5936075	CD	No	1003.46	1126.33	2932.55	5062.33	3936	0.964397
SRR5936076	CD	No	1600.41	279.505	3507.31	5387.22	5107.72	0.993896
SRR5936079	CD	No	1543.48	213.546	3097.76	4854.79	4641.24	0.996175
SRR5936082	UC	No	58.6083	2646.06	2821.88	5526.55	2880.49	0.994245
SRR5936083	UC	No	296.273	1956.16	1490.86	3743.29	1787.13	0.952532
SRR5936087	CD	Yes	185.847	1764.53	2444.61	4394.98	2630.46	0.96634
SRR5936090	CD	No	185.797	2049.07	3109	5343.86	3294.79	0.996195
SRR5936093	UC	No	317.073	2348.74	2880.7	5546.52	3197.78	0.999255
SRR5936095	nonIBD	No	1251.62	1053.88	3332.42	5637.92	4584.04	0.976033
SRR5936096	CD	No	1585.3	0	2151.48	3736.79	3736.79	0.997623
SRR5936099	nonIBD	No	1093.78	1410.2	2919.28	5423.26	4013.06	0.960144
SRR5936100	CD	No	136.559	1803.71	2657.2	4597.48	2793.76	0.997687
SRR5936105	nonIBD	No	1336.43	432.891	2866.65	4635.96	4203.07	0.965253
SRR5936112	nonIBD	No	199.432	2282.16	2685.14	5166.74	2884.57	0.969582
SRR5936120	CD	No	218.208	2109.78	2676.6	5004.59	2894.81	0.989525
SRR5936122	CD	No	1486.61	597.56	2984.89	5069.06	4471.5	0.991949
SRR5936124	CD	No	794.499	918.165	2833.83	4546.49	3628.33	0.988213
SRR5936130	nonIBD	No	1618.41	616.799	2761.79	4996.99	4380.19	0.985063
SRR5936137	nonIBD	No	231.376	2483.68	2769.28	5484.33	3000.66	0.970619
SRR5936138	CD	Yes	1430.05	0	2017.39	3447.45	3447.45	0.994311
SRR5936142	UC	No	1253.72	751.012	2905.03	4909.76	4158.75	0.995876
SRR5936144	UC	No	1322.74	841.745	2216.02	4380.51	3538.76	0.984507
SRR5936146	CD	No	173.735	2155.39	2838.12	5167.25	3011.85	0.998017
SRR5936148	CD	No	524.321	1788.86	2694.5	5007.68	3218.82	0.981011
SRR5936152	UC	No	356.302	1995.52	2457.1	4808.92	2813.4	0.966999
SRR5936155	CD	No	1044.18	1372.47	3521.56	5938.21	4565.74	0.995234
SRR5936157	UC	No	181.309	2369.42	2612.71	5163.44	2794.02	0.997118
SRR5936158	UC	No	306.24	1957.65	2578.71	4842.6	2884.95	0.958148
SRR5936162	UC	No	105.379	1916.17	2277.47	4299.03	2382.85	0.949431
SRR5936164	CD	No	976.586	1173.76	3216.91	5367.26	4193.5	0.99381
SRR5936165	nonIBD	No	28.9632	2240.9	2521.95	4791.8	2550.91	0.965999
SRR5936166	CD	No	786.994	1596.69	2650.43	5034.11	3437.42	0.963274
SRR5936167	UC	No	1351.65	837.93	3013.81	5203.39	4365.46	0.977489
SRR5936172	CD	No	343.622	1963.15	2751.79	5058.57	3095.42	0.978335
SRR5936173	nonIBD	No	386.133	2055.1	2903.32	5344.55	3289.45	0.997308
SRR5936174	UC	No	266.764	2164.43	2525.17	4956.36	2791.93	0.974703
SRR5936183	CD	No	237.406	2062.01	2720.32	5019.74	2957.73	0.985197
SRR5936184	CD	Yes	342.391	1385.13	2077.69	3805.21	2420.08	0.843936
SRR5936187	CD	Yes	0	0	0	0	0	0.984687
SRR5936188	CD	No	0	2494.91	2691.85	5186.76	2691.85	0.99899
SRR5936191	nonIBD	No	1156.53	1122.76	2871.62	5150.9	4028.14	0.981553
SRR5936192	nonIBD	No	186.319	2272.18	2700.87	5159.37	2887.19	0.996707
SRR5936193	CD	No	467.191	2037.13	2064.44	4568.76	2531.63	0.976556
SRR5936194	UC	No	334.561	2163.26	2842.89	5340.71	3177.45	0.999075
SRR5936197	nonIBD	No	197.382	2278.12	2014.94	4490.45	2212.33	0.982042
SRR5936200	CD	No	251.298	1884.73	2628.81	4764.84	2880.11	0.997601
SRR5936208	CD	No	252.67	2136.91	2699.25	5088.83	2951.92	0.999014
SRR5936209	CD	No	1524.48	760.77	2853.26	5138.51	4377.74	0.991329
SRR5936211	UC	No	1147.47	696.329	1765.34	3609.14	2912.81	0.99392
SRR5936220	CD	No	723.116	1382.87	2731.31	4837.3	3454.43	0.978135
SRR5936228	nonIBD	No	72.4391	2413.78	2708.71	5194.92	2781.15	0.996523
SRR5936229	nonIBD	No	311.879	1923.08	2545.78	4780.73	2857.65	0.969437
SRR5936233	CD	No	639.06	1792.7	3014.14	5445.9	3653.2	0.927201
SRR5936234	UC	No	1487.32	105.297	2873.73	4466.34	4361.05	0.975381
SRR5936237	UC	No	57.7624	2798.27	2907.37	5763.4	2965.14	0.993731
SRR5936239	CD	Yes	487.323	1244.81	2392.16	4124.29	2879.48	0.962834
SRR5946614	CD	No	684.745	1472.61	2941.1	5098.46	3625.85	0.997647
SRR5946615	CD	No	540.787	1346.45	2492.04	4379.27	3032.82	0.923242
SRR5946626	nonIBD	No	806.362	1617.69	2592.76	5016.81	3399.12	0.965188
SRR5946627	UC	No	75.512	2055.44	2732.02	4862.97	2807.54	0.998651
SRR5946628	nonIBD	No	98.4016	2157.1	2491	4746.5	2589.4	0.897138
SRR5946632	nonIBD	No	807.099	1576.15	2568.04	4951.3	3375.14	0.980392
SRR5946633	UC	No	516.798	1339.13	2489.73	4345.66	3006.53	0.994881
SRR5946636	UC	No	31.6689	1931.8	2317.76	4281.23	2349.43	0.988932
SRR5946638	UC	No	1673.31	838.129	3374.65	5886.08	5047.96	0.983432
SRR5946639	CD	No	697.489	1252.18	3026.99	4976.65	3724.48	0.94098
SRR5946640	nonIBD	No	793.443	1172.58	2755.55	4721.57	3549	0.955756
SRR5946644	nonIBD	No	192.587	2088.95	2615.46	4897	2808.05	0.9409
SRR5946652	nonIBD	No	341.718	1885.02	2397.6	4624.33	2739.31	0.954955
SRR5946655	UC	Yes	0	0	0	0	0	0.982206
SRR5946656	UC	No	157.746	1775.46	1508.92	3442.12	1666.67	0.940537
SRR5946657	UC	No	79.8721	2128.12	2603.29	4811.28	2683.16	0.998117
SRR5946658	CD	No	187.192	2152.32	2647.64	4987.15	2834.83	0.970054
SRR5946660	nonIBD	No	490.345	1262.95	1893.39	3646.68	2383.73	0.9217
SRR5946661	UC	No	278.624	2451.89	2688.72	5419.24	2967.35	0.996144
SRR5946669	CD	No	263.443	2128.09	2874.92	5266.45	3138.36	0.958276
SRR5946672	nonIBD	No	47.8664	2503.06	1517.72	4068.65	1565.58	0.974887
SRR5946673	CD	No	120.191	2086.95	2659.5	4866.64	2779.69	0.998281
SRR5946676	nonIBD	No	1448.81	498.645	3569.57	5517.02	5018.38	0.996804
SRR5946677	CD	No	1913.22	0	2661.99	4575.21	4575.21	0.947994
SRR5946684	nonIBD	No	134.886	1574.88	2322.22	4031.98	2457.1	0.935506
SRR5946689	nonIBD	No	450.26	1862.52	2987.26	5300.04	3437.52	0.95523
SRR5946692	CD	No	357.87	934.699	1254.9	2547.47	1612.77	0.831157
SRR5946693	CD	No	141.49	2188.57	2516.71	4846.77	2658.2	0.972334
SRR5946696	nonIBD	No	229.369	2212.74	2649.89	5091.99	2879.25	0.957635
SRR5946697	UC	No	299.251	2053.19	2341.36	4693.8	2640.61	0.984066
SRR5946698	CD	No	959.819	1271.47	3517.15	5748.44	4476.97	0.981271
SRR5946702	UC	No	1246.69	439.017	3239.16	4924.87	4485.85	0.963164
SRR5946705	UC	No	67.6323	1915.86	2328.65	4312.14	2396.28	0.992524
SRR5946706	CD	No	766.023	1195.28	2611.7	4573.01	3377.73	0.94592
SRR5946707	nonIBD	No	671.705	1184.11	2195.77	4051.58	2867.48	0.94081
SRR5946708	nonIBD	No	1788.43	707.098	3391.71	5887.23	5180.13	0.956348
SRR5946709	UC	No	891.291	1281.67	2956.07	5129.04	3847.37	0.974934
SRR5946710	UC	No	905.056	1149.09	3316.96	5371.1	4222.02	0.997856
SRR5946712	nonIBD	No	1436.75	609.255	2046	4092.01	3482.75	0.958446
SRR5946713	nonIBD	No	388.244	2208.31	3202.32	5798.88	3590.57	0.971158
SRR5946714	UC	No	245.074	2116.66	2800.29	5162.02	3045.36	0.99522
SRR5946717	UC	No	466.086	1474.13	2206.86	4147.08	2672.95	0.957526
SRR5946720	UC	Yes	0	0	3315.82	3315.82	3315.82	0.993236
SRR5946722	UC	No	1348	851.032	2977.54	5176.58	4325.54	0.962707
SRR5946737	nonIBD	No	0	3217.44	2495.28	5712.72	2495.28	0.973269
SRR5946739	UC	No	599.263	1753.09	2393.43	4745.78	2992.69	0.979322
SRR5946742	CD	No	259.808	1783.23	2283.17	4326.2	2542.97	0.968389
SRR5946749	UC	No	4.76743	2319.35	2500.52	4824.64	2505.28	0.998261
SRR5946754	UC	No	32.7595	2332.07	2649.42	5014.25	2682.18	0.997832
SRR5946756	CD	Yes	91.0915	1716.45	2461.26	4268.8	2552.35	0.965905
SRR5946762	nonIBD	No	186.644	549.843	941.628	1678.12	1128.27	0.584219
SRR5946767	CD	No	211.572	1550.56	2350.47	4112.6	2562.04	0.944633
SRR5946770	CD	No	265.261	1962.64	2509.11	4737.01	2774.37	0.947657
SRR5946775	CD	No	388.781	1578.93	2410.04	4377.75	2798.83	0.941915
SRR5946779	nonIBD	No	552.995	1658.98	2506.91	4718.89	3059.91	0.955818
SRR5946785	UC	No	1095.97	448.684	2875.99	4420.64	3971.96	0.935238
SRR5946803	nonIBD	No	582.036	1182.52	2492.1	4256.65	3074.13	0.920696
SRR5946804	UC	No	536.92	1590.48	2612.3	4739.71	3149.22	0.995931
SRR5946821	CD	No	1700.67	68.5345	2913.98	4683.19	4614.65	0.99474
SRR5946827	CD	No	403.083	1650.6	2461.87	4515.55	2864.95	0.932029
SRR5946829	nonIBD	No	368.276	2496.46	3319.37	6184.11	3687.65	0.979367
SRR5946832	UC	No	282.955	1311.19	2028.69	3622.84	2311.64	0.934344
SRR5946836	UC	No	14.99	2104.59	2350.42	4470	2365.41	0.961359
SRR5946841	CD	No	180.063	1875.45	2687	4742.51	2867.06	0.989739
SRR5946856	CD	No	1044.42	991.508	2817.91	4853.84	3862.33	0.970138
SRR5946857	nonIBD	No	383.237	1963.35	2693.46	5040.05	3076.7	0.956704
SRR5946862	UC	No	417.592	1852.62	3000.11	5270.32	3417.7	0.997099
SRR5946864	CD	No	1933.26	0	2501.42	4434.67	4434.67	0.955735
SRR5946866	nonIBD	No	890.546	1428.79	2681.42	5000.76	3571.97	0.966989
SRR5946876	nonIBD	No	416.631	1755.3	2118.66	4290.59	2535.3	0.948305
SRR5946880	nonIBD	No	215.21	2228.06	2660.59	5103.86	2875.8	0.949631
SRR5946881	UC	No	200.48	2060.87	2691.75	4953.11	2892.23	0.992377
SRR5946886	CD	No	72.8753	2266.25	2820.81	5159.93	2893.68	0.983035
SRR5946888	UC	No	683.411	1372.13	2424.84	4480.37	3108.25	0.976869
SRR5946890	UC	No	1156.97	1023.77	3089.9	5270.64	4246.87	0.997012
SRR5946891	nonIBD	No	342.322	2409.94	1697.91	4450.18	2040.24	0.974006
SRR5946893	CD	No	355.284	1730.21	2575.29	4660.79	2930.58	0.961328
SRR5946895	nonIBD	No	444.004	0	2220.02	2664.03	2664.03	0.666599
SRR5946898	UC	No	312.948	1789.75	2759.64	4862.34	3072.58	0.978802
SRR5946901	CD	No	192.154	2301.16	2591.73	5085.04	2783.88	0.970821
SRR5946904	UC	No	446.652	1714.51	2759.04	4920.2	3205.69	0.998483
SRR5946905	nonIBD	No	959.218	1116.57	2624.38	4700.17	3583.6	0.970292
SRR5946906	UC	No	1095.27	1184.75	2798.35	5078.37	3893.62	0.977124
SRR5946907	UC	No	27.2968	2336.03	2695.2	5058.53	2722.5	0.998707
SRR5946924	nonIBD	No	501.164	1787.28	2460.96	4749.41	2962.13	0.976394
SRR5946925	nonIBD	No	356.481	1556.4	2166.84	4079.72	2523.32	0.962367
SRR5946927	UC	No	1210.83	881.672	2698.76	4791.26	3909.59	0.99795
SRR5946952	nonIBD	No	1131.39	1120.77	3054.23	5306.39	4185.62	0.979705
SRR5946956	UC	No	1381.32	657.773	361.775	2400.87	1743.1	0.987194
SRR5946958	nonIBD	No	1058.23	1319.55	3291.23	5669.02	4349.47	0.982143
SRR5946961	UC	No	843.051	1359.93	3398.21	5601.2	4241.26	0.995617
SRR5946963	UC	No	164.208	1942.18	2540.5	4646.89	2704.71	0.982881
SRR5946964	UC	No	564.186	1798.59	2544.73	4907.5	3108.91	0.961445
SRR5946970	nonIBD	No	1678.64	454.019	3595.34	5728	5273.99	0.995928
SRR5946972	CD	No	546.908	20.0333	1415.35	1982.29	1962.26	0.446066
SRR5946974	nonIBD	No	567.956	1640.28	3153.36	5361.6	3721.32	0.997562
SRR5946978	UC	No	353.883	1915.49	2217.94	4487.32	2571.82	0.957161
SRR5946979	CD	Yes	498.044	1633.58	2610.99	4742.62	3109.04	0.981675
SRR5946997	CD	No	374.566	1795.14	1739.65	3909.36	2114.22	0.974326
SRR5946998	CD	No	451.431	2035.2	2815.8	5302.44	3267.23	0.993659
SRR5947000	nonIBD	No	217.653	2081.18	2653.3	4952.13	2870.95	0.972964
SRR5947008	CD	No	2115.27	0	4280.73	6395.99	6395.99	0.965032
SRR5947019	nonIBD	No	329.646	1654.06	2376.25	4359.95	2705.9	0.965864
SRR5947020	CD	No	144.361	1932.37	2353.08	4429.81	2497.44	0.97603
SRR5947024	nonIBD	No	702.644	1359.25	2454.41	4516.3	3157.05	0.972921
SRR5947026	UC	No	471.64	383.207	1542.65	2397.5	2014.29	0.591317
SRR5947035	nonIBD	No	1432.78	921.983	3340.33	5695.1	4773.12	0.99477
SRR5947051	CD	No	332.278	2052.45	2064.44	4449.17	2396.72	0.96185
SRR5947065	UC	No	421.985	1784.39	2730.85	4937.23	3152.83	0.995722
SRR5947066	UC	No	874.875	1422.02	2782.93	5079.83	3657.81	0.987269
SRR5947068	UC	Yes	311.094	1442.35	2969.53	4722.97	3280.63	0.99596
SRR5947072	nonIBD	No	789.565	1469.84	2461.26	4720.66	3250.82	0.970215
SRR5947073	UC	No	2118.12	0	3294.51	5412.63	5412.63	0.996294
SRR5947076	CD	No	400.712	74.0169	186.318	661.048	587.031	0.36693
SRR5947079	CD	No	1830.32	0	2402.82	4233.14	4233.14	0.995589
SRR5947080	UC	No	1189.46	690.111	2906.32	4785.89	4095.78	0.998297
SRR5947081	nonIBD	No	909.675	1053.21	2573.82	4536.71	3483.5	0.968058
SRR5947083	UC	No	0	2719.99	2115.55	4835.55	2115.55	0.980327
SRR5947084	UC	No	198.438	2778.13	1666.88	4643.45	1865.32	0.993155
SRR5947085	CD	No	233.769	2131.14	2752.39	5117.29	2986.15	0.99797
SRR5947098	CD	No	216.136	2236.86	1394.52	3847.52	1610.66	0.985808
SRR5950486	CD	No	194.923	2263.72	2570.03	5028.67	2764.95	0.984936
SRR5950490	nonIBD	No	367.118	1171.78	2235.67	3774.57	2602.79	0.944472
SRR5950498	nonIBD	No	643.233	1691.11	2539.08	4873.42	3182.31	0.96276
SRR5950500	nonIBD	No	323.766	1574.77	2141.84	4040.38	2465.61	0.870375
SRR5950506	nonIBD	No	503.344	1824.91	2843.31	5171.56	3346.65	0.951035
SRR5950508	CD	No	0	2548.03	2791.76	5339.79	2791.76	0.879336
SRR5950509	CD	No	471.167	1647.78	2433.05	4552	2904.22	0.963339
SRR5950528	nonIBD	No	346.425	1879.83	2279.39	4505.64	2625.81	0.936428
SRR5950539	CD	No	37.1215	2343.6	1831.33	4212.05	1868.45	0.996617
SRR5950542	UC	No	229.053	1795.48	2333.01	4357.54	2562.06	0.996222
SRR5950550	nonIBD	No	950.309	1025.23	2998.8	4974.33	3949.1	0.973394
SRR5950552	CD	No	629.92	1411.34	2567.52	4608.78	3197.44	0.938416
SRR5950553	CD	No	793.33	1604.45	3055.92	5453.7	3849.25	0.984583
SRR5950556	CD	No	1864.98	428.244	1952.68	4245.9	3817.66	0.955286
SRR5950557	CD	No	199.852	2119.8	2615.16	4934.81	2815.01	0.971498
SRR5950565	CD	No	73.6291	2323.73	2863.68	5261.04	2937.31	0.994535
SRR5950566	CD	No	481.237	2086.7	2660.37	5228.3	3141.6	0.984689
SRR5950570	UC	Yes	699.376	1511.52	2912.55	5123.44	3611.93	0.982578
SRR5950571	nonIBD	No	615.624	2050.14	1353.21	4018.98	1968.84	0.967709
SRR5950584	nonIBD	No	240.422	2064.07	2528.88	4833.37	2769.3	0.968354
SRR5950587	CD	No	473.755	1900.54	2933.09	5307.39	3406.84	0.993613
SRR5950591	UC	No	450.619	1705.82	2853.08	5009.53	3303.7	0.997939
SRR5950600	CD	No	405.831	2065.59	2672.45	5143.88	3078.28	0.991954
SRR5950609	UC	No	628.864	1842.59	2735.49	5206.94	3364.35	0.965901
SRR5950619	UC	No	235.874	2056.72	2496.02	4788.61	2731.89	0.996936
SRR5950630	UC	No	858.089	297.147	1482.71	2637.94	2340.79	0.814906
SRR5950635	CD	No	255.534	2257.8	2892.26	5405.59	3147.79	0.989867
SRR5950639	CD	No	1028.41	1204.47	3280.62	5513.5	4309.03	0.978582
SRR5950642	nonIBD	No	742.39	1393.61	2129.49	4265.49	2871.88	0.929486
SRR5950645	CD	No	632.803	1732.25	1583.78	3948.83	2216.58	0.961183
SRR5950650	UC	No	94.6708	2082.76	2377.06	4554.49	2471.73	0.997721
SRR5950654	nonIBD	No	2080.4	876.619	4680.89	7637.91	6761.29	0.997637
SRR5950662	UC	No	428.599	1900.67	2503.78	4833.05	2932.38	0.997218
SRR5950664	nonIBD	No	1362.43	1057.17	3003.18	5422.78	4365.61	0.954563
SRR5950665	CD	No	82.9218	2493.8	1618.51	4195.23	1701.43	0.998355
SRR5950666	CD	No	201.409	2202.22	3171.64	5575.26	3373.04	0.870809
SRR5950671	UC	No	1615.61	622.648	2592.18	4830.44	4207.79	0.955578
SRR5950674	CD	Yes	543.111	1734.85	2755.9	5033.86	3299.01	0.978352
SRR5950679	UC	No	715.149	1063.31	2377.87	4156.33	3093.02	0.870752
SRR5950681	CD	No	213.013	2128.37	2730.44	5071.81	2943.45	0.995511
SRR5950684	UC	No	68.0446	1681.67	2194.44	3944.16	2262.48	0.948396
SRR5950698	CD	No	206.44	1674.46	2305.25	4186.15	2511.69	0.936146
SRR5950704	nonIBD	No	834.037	1140.88	2535.06	4509.98	3369.1	0.950166
SRR5950714	CD	Yes	353.489	2117.17	2899.36	5370.02	3252.85	0.975592
SRR5950716	CD	Yes	529.653	1844.05	2229.61	4603.31	2759.26	0.998627
SRR5950721	CD	No	678.533	720.941	2947.38	4346.85	3625.91	0.962803
SRR5950725	CD	Yes	256.189	2261.42	3219.76	5737.38	3475.95	0.990795
SRR5950726	nonIBD	No	193.72	2442.05	1696.52	4332.29	1890.24	0.973165
SRR5950731	CD	No	203.096	1993.35	2839.58	5036.03	3042.68	0.963198
SRR5950735	nonIBD	No	55.7987	1880.74	2182.71	4119.26	2238.51	0.926521
SRR5950737	CD	Yes	561.361	2133.17	2995.34	5689.87	3556.7	0.993038
SRR5950738	UC	No	0	0	0	0	0	0.996893
SRR5950739	CD	No	153.937	2046.53	2405.72	4606.18	2559.65	0.969177
SRR5950754	CD	No	938.09	1395.64	2876.95	5210.68	3815.04	0.990358
SRR5950756	UC	No	1050.86	701.692	2105.08	3857.63	3155.93	0.851203
SRR5950760	CD	No	622.395	1527.46	2735.95	4885.8	3358.34	0.962264
SRR5950761	CD	No	486.869	1834.42	2607.58	4928.87	3094.45	0.979667
SRR5950763	CD	No	661.846	1585.97	2788.2	5036.02	3450.05	0.977146
SRR5950766	CD	Yes	666.188	2093.73	1506.85	4266.77	2173.04	0.96705
SRR5950770	UC	Yes	213.151	2044.72	2449.32	4707.19	2662.47	0.974579
SRR5950772	UC	Yes	301.934	2269.38	2514.82	5086.13	2816.75	0.997603
SRR5950781	CD	No	1013.69	1529.88	2706.57	5250.14	3720.26	0.985243
SRR5950783	nonIBD	No	1060.65	1186.64	2712.07	4959.35	3772.72	0.981459
SRR5950786	CD	No	246.83	2255.25	2556.64	5058.73	2803.47	0.985874
SRR5950788	UC	No	387.004	2003.4	2854.52	5244.93	3241.52	0.997136

## Sheet: Trp
Table S8. (G) TMM-normalized abundance of tryptophan biosynthetic pathway genes in WGS metagenomics samples from IBD dataset.																Correlation Signature gene TMM vs. CPI
Sample-id	diagnosis	Antibiotics	TrpE	TrpG	TrpD	TrpF	TrpF1	TrpC	TrpA	TrpB	TrpB2	Total TMM	Signature gene TMM	CPI(Trp)		0.659849
SRR5935742	UC	No	2632.82	1224.64	1862.53	1083.22	0	1472.88	1376.59	2207.06	2571.14	14430.9	4495.35	0.93528
SRR5935743	CD	Yes	2482.48	0	0	0	0	0	0	0	0	2482.48	2482.48	0.969911
SRR5935747	nonIBD	No	2393.72	1214.55	1933.84	831.317	0	1084.84	1350.15	2045.87	2906.66	13760.9	4327.56	0.918414
SRR5935748	UC	No	1816.55	939.596	1446.28	534.525	48.7198	765.596	954.907	2004.47	864.428	9375.08	3262.83	0.721224
SRR5935749	nonIBD	No	2301.39	919.809	1611.34	720.629	0	1086.17	1483.78	2049.24	2979.49	13151.8	3912.73	0.928066
SRR5935752	CD	No	2576.67	916.945	1876.92	130.114	0	1319.58	2180.18	2414.79	2544.91	13960.1	4453.59	0.990727
SRR5935756	CD	No	1914.1	659.287	1307.19	795.927	0	816.423	1013.41	1667.01	2664.48	10837.8	3221.28	0.834895
SRR5935757	CD	No	3071.38	1060.57	1055.82	813.815	0	1301.39	1441.38	2417.72	1588.48	12750.6	4127.21	0.834595
SRR5935758	UC	No	2117.28	956.189	1565.63	677.739	0	853.741	488.602	1954.41	2724.09	11337.7	3682.91	0.929024
SRR5935759	CD	No	1742.06	1004.46	1179.6	752.421	0	921.994	899.755	1715.19	2559.34	10774.8	2921.66	0.838274
SRR5935760	CD	No	2320.71	1065.7	1702.18	1037.96	0	1246.85	1295.81	1818.05	2937.61	13424.9	4022.89	0.913165
SRR5935763	CD	No	2426.26	1111.79	1675.13	1037.27	0	1061.12	1302.55	1800.32	2789.9	13204.4	4101.4	0.909359
SRR5935764	nonIBD	No	1889.98	734.102	1389.51	775.91	0	841.082	976.344	1501.41	2129.76	10238.1	3279.48	0.715196
SRR5935765	CD	Yes	2348.61	816.833	1649.21	1001.61	0	1041.33	1578.4	2106.84	2949.58	13492.4	3997.82	0.923799
SRR5935771	nonIBD	No	1420.69	822.502	1415.7	677.941	0	996.972	677.941	1575.22	989.495	8576.45	2836.39	0.778663
SRR5935772	nonIBD	No	1938.02	849.4	1308.19	778.905	0	909.493	1018.12	1590.17	3160.69	11553	3246.21	0.776408
SRR5935779	CD	No	2334.37	894.782	1565.87	959.726	0	1013.85	1248.37	1450.41	1785.96	11253.3	3900.24	0.911853
SRR5935780	CD	No	2240.04	1047.9	1604.23	916.914	0	1187.72	1136.21	1945.68	2918.52	12997.2	3844.27	0.872762
SRR5935782	UC	Yes	2430.51	916.757	1574.99	756.877	0	981.389	1688.94	2061.43	2789.39	13200.3	4005.5	0.916575
SRR5935783	UC	No	1707.35	948.529	1555.59	1109.78	0	777.794	512.206	2039.34	1925.51	10576.1	3262.94	0.68305
SRR5935784	nonIBD	No	2751.65	1594.72	2244.24	1105.43	5.72267	1863.68	1504.11	2404.48	2889.95	16364	4995.89	0.946846
SRR5935793	nonIBD	No	2010.04	1105.52	603.013	804.018	0	402.009	1407.03	2713.56	1407.03	10452.2	2613.06	0.67622
SRR5935794	CD	No	3190.25	1142.07	1998.86	2241.59	0	1526.95	1640.09	2354.73	980.573	15075.1	5189.11	0.916165
SRR5935795	nonIBD	No	2578.75	904.651	1798.24	886.214	0	1198.42	1393.85	2286.21	2579.98	13626.3	4376.99	0.960132
SRR5935797	nonIBD	No	2586.58	924.649	1788.47	944.116	0	1087.68	1494.04	2099.93	2788.55	13714	4375.05	0.897931
SRR5935799	UC	No	2635.13	1410.86	1286.47	785.629	0	1129.34	1214.45	2006.63	1394.49	11863	3921.6	0.786075
SRR5935804	CD	No	1988.45	551.32	1312.86	782.689	0	885.814	987.617	1878.72	1598.43	9985.9	3301.31	0.76841
SRR5935806	CD	No	2375.02	1102.1	1703.56	1043.97	0	1061.76	1284.79	2030.99	2547.04	13149.2	4078.58	0.864282
SRR5935808	CD	No	1690.37	646.829	1125.54	660.155	0	774.965	824.169	1372.59	2841.54	9936.15	2815.91	0.735492
SRR5935809	CD	No	1373.61	627.082	1313.89	507.638	0	1313.89	1373.61	2120.14	2956.25	11586.1	2687.5	0.83827
SRR5935810	nonIBD	No	2664.14	798.076	1752.47	1084.49	0	1280.61	1414.6	2402	3126.28	14522.7	4416.61	0.873633
SRR5935811	CD	No	2872.49	819.578	1876.95	389.973	0	1399.78	1244.43	2458.74	2739.33	13801.3	4749.43	0.982061
SRR5935813	nonIBD	No	2186.51	806.695	1471.4	774.798	0	982.645	1085.54	2039.38	2444.78	11791.7	3657.91	0.848038
SRR5935815	UC	No	2295.41	928.853	1473.44	768.531	0	1094.27	913.585	2061.29	2389.57	11925	3768.85	0.858346
SRR5935817	nonIBD	No	2208.41	931.807	1519.87	668.447	0	999.498	1331.61	1811.79	3034.45	12505.9	3728.28	0.895091
SRR5935819	CD	No	2441.14	974.298	1862.31	1306.85	0	1270.9	1294.27	2052.86	2919.3	14121.9	4303.45	0.962556
SRR5935820	nonIBD	No	1777.92	926.637	1637.4	637.445	0	1032.54	1281	1643.51	3081.32	12017.8	3415.32	0.804945
SRR5935823	CD	No	2321.1	996.43	1597.41	826.842	34.3866	1084.74	1234.01	2142.91	2111.65	12349.5	3918.51	0.961489
SRR5935824	CD	No	1921.53	813.355	1735.44	742.265	0	913.718	1068.44	1844.16	2067.89	11106.8	3656.96	0.817296
SRR5935828	CD	No	1548.37	775.779	1583.48	596.999	9.57752	758.22	1321.7	1786.21	2041.61	10421.9	3131.85	0.703078
SRR5935829	CD	No	2144.48	528.268	1059.39	542.546	0	615.361	778.125	1904.62	2083.09	9655.88	3203.87	0.781411
SRR5935830	UC	No	2590.53	1051.05	1780.28	845.631	0	1207.39	1633.06	2261.86	2955.71	14325.5	4370.81	0.928424
SRR5935831	CD	No	2802.68	1220.7	1787.67	1720.6	0	1801.09	1355.73	2255.38	851.358	13795.2	4590.36	0.94697
SRR5935837	CD	No	1724.42	882.738	1117.89	653.188	0	854.744	1041.37	1763.61	2166.72	10204.7	2842.3	0.777796
SRR5935838	CD	No	2387.18	902.737	1621.84	1171.12	0	1185.24	1171.12	2105.96	2714.63	13259.8	4009.02	0.881039
SRR5935839	UC	No	173.126	995.472	2077.51	908.91	0	0	2077.51	605.94	346.251	7184.71	2250.63	0.692116
SRR5935841	CD	No	2860.63	964.746	1933.69	863.931	0	1216.78	1317.6	2395.76	2610	14163.1	4794.33	0.974815
SRR5935843	nonIBD	No	2129.52	810.535	1443.43	823.299	0	895.631	1034.97	2019.96	2806.03	11963.4	3572.95	0.840019
SRR5935844	CD	No	1066.47	709.227	1097.99	982.411	0	798.538	1255.6	1928.05	1597.08	9435.35	2164.46	0.743716
SRR5935846	CD	No	2433.81	980.013	1645.9	939.774	0	1124.09	1237.02	1948.34	2463.66	12772.6	4079.71	0.933949
SRR5935847	CD	Yes	2384.94	1113.36	1347.76	814.514	0	878.972	1570.43	3170.16	4353.84	15634	3732.7	0.882482
SRR5935848	nonIBD	No	2109.83	941.2	1596.66	570.318	0	1181.46	1400.72	2049.18	2455.05	12304.4	3706.48	0.844867
SRR5935850	nonIBD	No	2511.62	1266.53	1820.06	1115.09	0	1428.7	1411.28	1959.44	2990.09	14502.8	4331.68	0.888527
SRR5935851	nonIBD	Yes	2199.71	892.818	1545.74	847.968	0	1111.85	1177.56	2083.94	1996.32	11855.9	3745.45	0.917359
SRR5935862	CD	No	1988.76	724.15	1284.2	478.413	0	918.454	835.181	1728.33	2075.3	10032.8	3272.96	0.766531
SRR5935865	UC	No	2871.66	975.663	2067.52	1213.58	0	1350.07	1462.57	2648.49	3207.33	15796.9	4939.18	0.950125
SRR5935868	nonIBD	No	2178.24	1001.02	1777.32	763.533	25.5362	1218.08	1138.92	3429.52	1843.72	13375.9	3955.56	0.839591
SRR5935874	CD	No	2119.99	962.552	1617.32	1256.07	0	1187.15	1256.07	1839.54	1170.51	11409.2	3737.32	0.913947
SRR5935877	CD	Yes	2479.19	1100.42	1709.82	928.426	0	1140.19	1395.41	2083.41	2694.65	13531.5	4189.01	0.907149
SRR5935879	CD	Yes	1403.23	587.102	879.743	483.495	34.5354	436.236	692.525	1183.29	1299.62	6999.78	2282.97	0.66422
SRR5935888	CD	No	2334.62	840.938	1686.32	1092.11	0	1166.2	1231.4	1913.78	368.976	10634.4	4020.95	0.740668
SRR5935889	nonIBD	No	1299.62	664.335	1249.26	832.84	0	850.271	962.608	1576.58	2856.83	10292.3	2548.88	0.758616
SRR5935890	CD	Yes	2037.14	879.864	1431.88	694.925	0	1059.2	1171.28	1885.82	3205.62	12365.7	3469.02	0.87028
SRR5935892	nonIBD	No	1815.13	0	0	302.521	0	118.378	973.33	2985.76	1249.55	7444.66	1815.13	0.690627
SRR5935893	nonIBD	No	1998.82	1365.15	1596.22	798.112	0	1416.19	1210.64	1565.04	2582.88	12533.1	3595.05	0.718747
SRR5935894	CD	No	3201.73	1456.68	1759.87	1704.02	0	1759.87	1595.74	2313.82	1553.56	15345.3	4961.6	0.945273
SRR5935896	CD	No	2775.23	1041.08	1611.23	467.968	0	1169.92	1366.88	2159.17	3412.02	14003.5	4386.46	0.735932
SRR5935897	CD	No	775.64	294.73	1081.55	569.724	0	399.333	1015.11	1744.04	941.426	6821.55	1857.19	0.545354
SRR5935899	CD	No	2254.45	1078.21	1459.97	955.432	0	1095.75	1147.34	1814.91	1175.2	10981.3	3714.42	0.804968
SRR5935900	CD	No	2584.76	914.554	1895.41	979.716	0	1115.76	1334.11	2140.06	2308.11	13272.5	4480.17	0.963971
SRR5935902	CD	No	2330.56	807.077	1701.85	315.102	0	1168.25	1637.93	2199.77	2552.03	12712.6	4032.41	0.893267
SRR5935903	CD	No	2512.43	1381.92	1873.78	2070.53	0	1937.81	1356.93	2103.32	804.166	14040.9	4386.22	0.907231
SRR5935907	CD	No	2463.86	850.93	1665.24	751.539	0	1147.36	1543.18	2148.25	2938.15	13508.5	4129.1	0.94189
SRR5935910	CD	No	2489.16	850.281	1747.73	818.834	0	1217.97	1326.83	1989.63	3075.77	13516.2	4236.89	0.916581
SRR5935913	CD	No	2380.54	1023.87	1516.99	910.92	0	1091.89	1091.89	2217.79	2801.99	13035.9	3897.52	0.870795
SRR5935918	CD	No	2463.98	1185.86	1759.57	745.728	0	1329.05	1502.99	2279.47	2626.39	13893	4223.55	0.935991
SRR5935919	UC	No	1952.25	713.688	1481.32	772.131	0	1008.15	1099.19	1810.63	2919.94	11757.3	3433.57	0.90154
SRR5935920	CD	No	1606.95	825.497	1075.56	1325.63	0	1359.73	683.415	957.633	120.77	7955.18	2682.51	0.679796
SRR5935928	CD	No	2136.53	804.299	1562.74	1140.15	0	990.192	1190.96	2163.8	2738.83	12727.5	3699.28	0.876126
SRR5935929	nonIBD	No	2509.73	801.672	1637.09	689.973	0	1112.33	1054.16	2104.83	2887.88	12797.7	4146.82	0.921001
SRR5935937	CD	No	2054.62	711.804	1371.2	783.857	0	865.737	1163.78	1906.15	1950.91	10808.1	3425.83	0.84102
SRR5935938	nonIBD	No	2620.44	865.829	1860.66	982.961	0	1293.99	1430.91	2343.44	3267.83	14666.1	4481.1	0.894156
SRR5935939	CD	No	1919.87	841.204	1679.88	803.312	0	942.25	1101.4	1748.09	2349.31	11385.3	3599.75	0.89181
SRR5935940	UC	No	1980.42	701.585	1563.02	1030.18	0	976.89	1154.51	2069.23	444.041	9919.88	3543.45	0.837183
SRR5935941	CD	Yes	0	0	0	0	0	0	0	0	0	0	0	0.790078
SRR5935942	UC	No	2264.82	851.006	1640.84	430.941	0	1099.78	1513.05	2244.43	2224.04	12268.9	3905.66	0.839768
SRR5935948	CD	No	2275.41	886.548	1575.69	1071.61	0	1120.96	1092.76	1817.16	3190.16	13030.3	3851.11	0.822674
SRR5935958	nonIBD	No	1708.02	733.865	1448.25	613.719	0	944.932	1110.54	1396.29	1740.49	9696.11	3156.27	0.76399
SRR5935960	CD	No	2196.07	936.558	1761.7	702.419	0	1054.44	1537.25	2086.26	2569.08	12843.8	3957.77	0.917084
SRR5935961	UC	No	1775.82	531.033	1204.82	314.052	0	628.104	1170.56	1587.39	845.086	8056.86	2980.64	0.715833
SRR5935962	UC	No	666.426	532.275	1094.84	302.921	51.9293	778.94	1254.96	1211.68	1029.93	6923.91	1761.27	0.611489
SRR5935963	nonIBD	No	1732.6	778.228	1386.72	864.698	0	780.363	923.412	1672.82	2188.43	10327.3	3119.32	0.727921
SRR5935966	nonIBD	No	1760.87	699.124	1255.35	702.197	0	877.362	975.7	1578.02	1877.65	9726.27	3016.22	0.674723
SRR5935967	CD	No	1786.42	613.865	1407.06	696.634	0	738.018	979.426	2155.43	2103.7	10480.5	3193.48	0.839603
SRR5935968	nonIBD	No	1423.84	605.582	833.934	528.345	6.71625	611.179	761.175	1137.28	2168.23	8076.29	2257.78	0.696566
SRR5935969	UC	No	1963.88	814.971	1510.79	906.178	0	823.798	1110.66	1732.92	2469.92	11333.1	3474.66	0.841828
SRR5935974	UC	No	2273.76	846.193	1629.99	1013.61	0	998.386	1220.59	2252.46	2803.39	13038.4	3903.75	0.933676
SRR5935976	nonIBD	No	2066.41	965.777	1431.26	687.355	0	1045.53	1334.11	1835.85	2363.69	11730	3497.68	0.900206
SRR5935977	CD	No	2170.76	791.621	1724.66	830.984	0	1106.52	1348.53	2159.1	2953.64	13085.8	3895.42	0.963512
SRR5935978	UC	No	2697.54	1581.63	1766.08	982.181	0	1447.91	1194.3	2148.81	2167.25	13985.7	4463.62	0.84081
SRR5935981	nonIBD	No	2214.18	821.459	1817.84	697.465	0	1202.3	1377.22	2353.67	2276.17	12760.3	4032.01	0.803169
SRR5935988	UC	No	1252.68	363.12	1710.31	450.169	0	536.389	1384.5	2135.61	130.988	7963.76	2962.99	0.404195
SRR5935989	nonIBD	No	2781.96	951.932	1808.06	1061.8	0	1379.12	1353.62	2382.91	3190.69	14910.1	4590.02	0.881603
SRR5935991	nonIBD	No	2701.53	1090.62	1856.98	864.366	0	1215.74	1538.97	2319.92	2553.48	14141.6	4558.51	0.983864
SRR5935992	CD	No	1380.46	564.34	824.805	544.805	0	540.464	1046.2	1467.28	2038.14	8406.49	2205.27	0.716317
SRR5935993	UC	No	2317.76	936.019	1642.21	1022.38	0	980.592	1475.07	2319.15	2739.81	13433	3959.97	0.921461
SRR5935994	UC	No	2101.77	802.022	1408.35	740.937	0	978.489	1195.68	1813.32	2159.46	11200	3510.12	0.857288
SRR5935998	CD	No	2459.58	1001.48	1694.16	623.538	0	1202.96	1557.06	2124.56	3153.46	13816.8	4153.74	0.941367
SRR5936000	nonIBD	Yes	2406.43	910.799	1730.95	955.249	0	1083.37	1183.6	2026.42	2433.44	12730.3	4137.38	0.885636
SRR5936002	CD	Yes	1358.9	694.437	1136.58	799.352	0	759.384	631.988	1286.46	2875.17	9542.27	2495.48	0.761011
SRR5936003	CD	No	1473.44	474.973	1087.84	536.26	0	490.295	929.517	1810.52	916.749	7719.59	2561.28	0.725044
SRR5936008	nonIBD	No	2601.04	1097.8	1941.11	724.798	0	1210.08	1645.45	2213.07	2411.42	13844.8	4542.15	0.992191
SRR5936012	UC	Yes	2162.04	786.86	1417.81	868.47	0	951.297	1098.68	1764.95	2577.39	11627.5	3579.85	0.850146
SRR5936013	nonIBD	No	1773.14	684.677	1262.17	631.086	0	909.207	1004.38	1781.45	2417.16	10463.3	3035.31	0.841401
SRR5936015	CD	No	2025.2	924.304	1475.31	839.362	0	916.48	1209.31	1771.49	2610.85	11772.3	3500.51	0.819266
SRR5936025	nonIBD	No	2359.32	760.213	1739.99	612.993	0	1162.53	1488.7	2031.89	3004.05	13159.7	4099.31	0.881421
SRR5936026	UC	No	1031.96	386.71	1721.41	563.492	0	523.716	1465.08	2114.75	362.403	8169.53	2753.38	0.465375
SRR5936027	UC	No	1375.45	667.12	1079.24	587.272	64.3938	878.332	874.468	1290.45	932.422	7749.15	2454.69	0.574563
SRR5936028	CD	No	1911.18	619.843	1399.34	535.319	0	859.327	1284.3	1920.57	2221.1	10751	3310.52	0.830208
SRR5936031	nonIBD	No	2050.66	637.205	1293.02	747.785	0	749.975	1103.61	1941.18	2820.34	11343.8	3343.68	0.793632
SRR5936035	nonIBD	No	2318.19	1181.78	1830.21	1070.02	0	1469.48	1169.61	1939.76	2863.71	13842.7	4148.4	0.876952
SRR5936039	UC	No	2772.5	1108.3	1765.06	1150.52	0	1170.45	1417.92	2276.4	3082.12	14743.3	4537.56	0.95145
SRR5936041	nonIBD	No	2788.61	1107.29	1916.15	774.615	0	1190.46	1628.32	2380.11	2882.38	14667.9	4704.77	0.989754
SRR5936043	nonIBD	No	1757.48	742.47	1238.83	693.743	0	914.254	990.235	1552.66	1692.24	9581.91	2996.31	0.729753
SRR5936045	CD	No	2424.78	875.154	1822.72	483.093	0	1004.46	1614.79	2278.92	3011.32	13515.2	4247.5	0.927657
SRR5936046	CD	No	1832.36	661.838	946.264	344.593	0	705.595	1110.36	1821.42	2198.83	9621.26	2778.62	0.784833
SRR5936048	CD	No	2529.17	933.251	1929.09	283.473	0	1165.18	2035.85	2578.87	2363.5	13818.4	4458.25	0.987191
SRR5936050	CD	No	1398.81	678.771	967.639	567.777	0	801.148	1077.21	1511.22	1458.57	8461.15	2366.45	0.688478
SRR5936051	UC	No	2357.07	905.627	1544.45	1041.32	0	1004.73	1324.9	2085.69	2594.91	12858.7	3901.52	0.837902
SRR5936053	UC	No	2358.36	896.511	1818.11	306.085	0	1057.08	1737.83	2217.02	2493	12884	4176.47	0.937611
SRR5936054	CD	No	1649.21	791.703	1240.4	803.668	0	845.546	847.541	1617.31	2237.51	10032.9	2889.61	0.741509
SRR5936057	UC	No	2134.89	846.593	1723.86	828.189	0	840.458	1171.73	1975.38	2625.66	12146.8	3858.75	0.946939
SRR5936058	nonIBD	No	1492.5	634.763	1789.79	781.401	0	1000.35	1155.03	3029.18	1747.61	11630.6	3282.29	0.874817
SRR5936059	UC	No	1867.72	804.995	1440.96	860.223	0	907.084	1181.55	1748.9	2023.37	10834.8	3308.68	0.773616
SRR5936062	CD	No	2709.39	1115.16	1595.37	1510.02	0	1599.92	1543.02	2131.33	1626.09	13830.3	4304.76	0.88355
SRR5936063	CD	No	1638.05	666.429	1060.89	408.992	0	720.408	1160.54	1349.47	2372.99	9377.76	2698.93	0.735398
SRR5936065	nonIBD	No	2060.59	749.866	1364.35	734.042	0	944.145	1063.7	2022.79	1867.19	10806.7	3424.94	0.786844
SRR5936069	CD	No	1851.33	1034.57	1842.26	662.486	0	1043.64	1306.82	1687.98	2087.28	11516.4	3693.59	0.824788
SRR5936070	CD	No	2165.12	696.278	1602.08	388.97	0	1045.49	1522.57	2200.58	2604.6	12225.7	3767.21	0.908388
SRR5936072	CD	No	2068.47	967.735	1275.9	822.845	0	1004.5	1065.05	1961.42	2675.06	11841	3344.36	0.85246
SRR5936073	CD	No	2329.6	1127.07	1680.39	1108.21	0	1182.09	1310.99	2114.25	2941.08	13793.7	4009.99	0.912814
SRR5936074	CD	No	2148.31	908.65	1787.01	774.516	0	912.977	1360.81	1944.94	2849.27	12686.5	3935.32	0.886659
SRR5936075	CD	No	2057.29	786.963	1478.05	711.063	0	1026.65	1094.56	1693.77	2508.7	11357	3535.34	0.823632
SRR5936076	CD	No	2341.19	980.464	1771.29	1199.43	0	1214.09	1151.53	1991.23	960.913	11610.1	4112.47	0.741856
SRR5936079	CD	No	2452.14	970.847	1476.29	1561.36	7.50655	1754.03	1188.54	1944.2	813.21	12168.1	3928.43	0.809896
SRR5936082	UC	No	2474.09	1029.01	1852.22	458.58	0	1134.15	1744.84	2268.29	2617.26	13578.4	4326.31	0.961755
SRR5936083	UC	No	2177.17	946.679	1653.35	843.82	0	1024.78	942.869	2198.12	3074.33	12861.1	3830.53	0.882127
SRR5936087	CD	Yes	2407.69	1016.3	1634.46	903.145	0	1162.98	1504.54	1881.73	2954.6	13465.5	4042.15	0.932341
SRR5936090	CD	No	2358.49	977.693	1684.88	967.085	0	1032.5	1066.09	1921.79	3010.87	13019.4	4043.37	0.90868
SRR5936093	UC	No	2220.95	786.109	1782.87	740.316	0	1044.08	1337.15	1903.45	2365.96	12180.9	4003.81	0.928054
SRR5936095	nonIBD	No	1914.94	663.028	1287.93	450.139	0	683.152	1122.7	2369.32	1333.47	9824.68	3202.87	0.76011
SRR5936096	CD	No	2034.06	1779.8	1779.8	683.317	0	683.317	0	953.465	1223.61	9137.37	3813.86	0.994201
SRR5936099	nonIBD	No	2176.68	546.676	940.225	588.177	0	503.743	1312.31	2070.78	2096.54	10235.1	3116.91	0.686706
SRR5936100	CD	No	2343.06	1374.52	1923.55	719.157	0	1034.27	1848.16	2184.54	4384.54	15811.8	4266.61	0.98837
SRR5936105	nonIBD	No	1761.44	670.059	1241.13	500.006	0	710.668	939.098	3076.18	852.802	9751.39	3002.57	0.703382
SRR5936112	nonIBD	No	2359.53	1010.17	1518.43	920.354	0	1147.54	1324	1835.42	2986.13	13101.6	3877.95	0.909764
SRR5936120	CD	No	2544.1	956.519	1666.96	1117.92	0	1197.3	1267.42	2022.85	3061.39	13834.5	4211.07	0.92141
SRR5936122	CD	No	981.306	413.903	866.18	786.689	0	537.251	635.93	1233.48	685.269	6140.01	1847.49	0.599591
SRR5936124	CD	No	2147.62	999.344	1682.63	1276.75	0	1109.62	1275.61	1962.31	1980.5	12434.4	3830.25	0.908914
SRR5936130	nonIBD	No	710.862	302.874	441.839	418.678	0	431.149	600.402	1220.4	780.345	4906.55	1152.7	0.550514
SRR5936137	nonIBD	No	2081.85	701.104	1688.37	618.832	0	1040.93	1008.73	2858.07	2754.34	12752.2	3770.22	0.915028
SRR5936138	CD	Yes	2896.65	2332.37	2171.86	2264.65	0	2272.18	1512.28	1793.16	0	15243.1	5068.51	0.971279
SRR5936142	UC	No	1291.47	673.999	865.327	565.289	0	610.222	763.865	1417.57	1446.56	7634.3	2156.8	0.669535
SRR5936144	UC	No	1727.05	892.449	1462.62	884.185	0	801.551	636.283	1487.41	1760.11	9651.67	3189.68	0.739146
SRR5936146	CD	No	2225.11	965.509	1641.09	1019.61	0	1161.11	1371.97	1868.59	4099.25	14352.2	3866.2	0.996281
SRR5936148	CD	No	1760.41	731.416	1081.83	622.955	0	792.599	995.616	1613.01	3028.56	10626.4	2842.23	0.725589
SRR5936152	UC	No	2350.71	846.584	1755.4	522.511	0	1008.62	1526.44	2134.66	2644.26	12789.2	4106.11	0.886271
SRR5936155	CD	No	2050.44	817.92	1384.82	785.485	0	799.587	1077.4	2020.83	2288.76	11225.2	3435.26	0.836412
SRR5936157	UC	No	2775.44	945.693	1878.41	948.937	0	1080.33	1745.4	2397.49	2974.96	14746.6	4653.85	0.949613
SRR5936158	UC	No	2259.06	991.541	1507.94	563.343	0	1103.93	1523.59	2280.4	2823.83	13053.6	3767	0.860478
SRR5936162	UC	No	1702.57	637.915	1119.65	734.702	0	787.495	855.686	1698.17	3037.79	10574	2822.22	0.804055
SRR5936164	CD	No	2024.19	754.739	1590.34	754.739	0	962.677	1166.76	1935.62	1428.61	10617.7	3614.53	0.855196
SRR5936165	nonIBD	No	2942.18	1017.26	1983.85	1051.37	0	1380.12	1366.68	2483.18	3408.42	15633.1	4926.04	0.906043
SRR5936166	CD	No	1915.74	660.278	1242.44	762.575	0	712.357	991.347	1601.41	1696.26	9582.41	3158.18	0.778465
SRR5936167	UC	No	1567.39	620.651	1717.39	579.347	0	677.173	1253.26	1992.39	1327.17	9734.77	3284.78	0.630514
SRR5936172	CD	No	2101.2	864.602	1537.39	983.757	0	957.601	1142.15	1835.28	2513.88	11935.9	3638.59	0.866155
SRR5936173	nonIBD	No	2154.74	878.21	1498.46	695.17	0	1002.45	1326.8	1952.74	2298.9	11807.5	3653.2	0.8824
SRR5936174	UC	No	2270.33	752.631	1934.45	821.052	0	895.693	1343.54	2155.26	2777.27	12950.2	4204.78	0.856599
SRR5936183	CD	No	2296.72	835.464	1588.79	926.252	0	1020.28	1167.27	1864.39	2448.03	12147.2	3885.5	0.912232
SRR5936184	CD	Yes	2368.58	1585.36	1929.67	892.947	0	1555.09	1195.64	2160.48	1876.7	13564.5	4298.25	0.837942
SRR5936187	CD	Yes	0	0	0	0	0	0	0	0	0	0	0	0.919114
SRR5936188	CD	No	2331.23	989.574	1712.45	934.598	0	1162.69	1234.04	2142.91	2623.66	13131.2	4043.69	0.993156
SRR5936191	nonIBD	No	2400.02	505.473	1038.23	504.173	9.09591	601.63	1281.22	2199.91	1185.07	9724.83	3438.25	0.700236
SRR5936192	nonIBD	No	2515.6	992.705	1799.13	571.581	0	1215.61	1806.29	2261.65	2915.22	14077.8	4314.72	0.955636
SRR5936193	CD	No	2172.37	848.29	1895.35	939.066	0	1007.93	1297.48	2014.3	2674.77	12849.6	4067.72	0.84436
SRR5936194	UC	No	2314.47	850.509	1988.74	906.606	0	1140.04	1156.33	2312.66	2727.06	13396.4	4303.21	0.92965
SRR5936197	nonIBD	No	2309.48	946.742	1725.33	804.89	0	1102.94	1094.17	1742.07	2662.51	12388.1	4034.81	0.912663
SRR5936200	CD	No	2578.09	926.91	1785.61	1099.45	0	1235.88	1340.21	2461.73	1833.76	13261.6	4363.7	0.977712
SRR5936208	CD	No	2773.48	1042.42	1996.4	246.391	0	1402.53	2127.49	2432.32	2642.38	14663.4	4769.87	0.955529
SRR5936209	CD	No	1334.42	558.561	876.147	612.885	0	692.281	846.895	1560.07	1175.62	7656.88	2210.56	0.648758
SRR5936211	UC	No	57.8935	549.989	906.999	212.276	434.202	424.553	0	443.85	86.8403	3116.6	964.892	0.525479
SRR5936220	CD	No	1725.51	536.458	1314.87	771.504	0	760.443	958.158	1576.19	1717.22	9360.36	3040.39	0.785336
SRR5936228	nonIBD	No	2667.67	966.233	1913.44	455.257	0	1266.57	1917.52	2356.47	2890.54	14433.7	4581.11	0.98457
SRR5936229	nonIBD	No	2464.04	844.755	1804.52	805.062	0	1193.85	1341.43	2373.46	2870.13	13697.3	4268.56	0.829904
SRR5936233	CD	No	1944.68	380.256	697.481	235.594	0	622.05	567.284	1817.58	2758.92	9023.85	2642.16	0.645085
SRR5936234	UC	No	2421.56	1240.6	2004.05	668.016	202.791	1276.39	1069.62	2998.12	671.993	12553.1	4425.61	0.788374
SRR5936237	UC	No	2182.27	789.332	1830.72	497.478	0	1041.39	1684.79	2573.62	2467.49	13067.1	4012.99	0.951279
SRR5936239	CD	Yes	1367.63	471.598	1174.12	352.885	0	710.649	791.959	1491.22	2949.92	9309.99	2541.75	0.812523
SRR5946614	CD	No	1383.48	736.764	1297.52	609.877	0	613.97	789.975	1268.87	1731.4	8431.85	2681	0.828106
SRR5946615	CD	No	2416.2	1172.25	2009.3	439.838	0	1209.07	1236.2	2437.51	1538.46	12458.8	4425.5	0.85523
SRR5946626	nonIBD	No	1261.62	624.331	1069.61	434.676	0	639.645	815.164	1498.39	2234.63	8578.07	2331.23	0.699898
SRR5946627	UC	No	2678.28	1089.2	1767.95	1253.7	0	1070.03	1263.28	2242.28	2732.58	14097.3	4446.23	0.985725
SRR5946628	nonIBD	No	2436.62	992.852	2026.51	463.47	0	1008.54	1394.6	2506.71	2863.47	13692.8	4463.12	0.804554
SRR5946632	nonIBD	No	1697.83	883.617	1366.8	613.994	0	774.166	1513.63	1959.44	1900.71	10710.2	3064.63	0.769551
SRR5946633	UC	No	1797.53	982.689	1321.44	851.461	0	1141.38	1129.18	1886.03	3164.75	12274.5	3118.97	0.827966
SRR5946636	UC	No	1965.35	733.654	1432.83	557.424	0	883.066	1028.65	1593.73	2091.78	10286.5	3398.18	0.914377
SRR5946638	UC	No	1559.11	580.359	1106.96	427.343	0	687.884	882.256	1491.56	1142.8	7878.27	2666.07	0.656868
SRR5946639	CD	No	1509.29	551.382	1064.45	546.71	0	784.084	1065.38	1734.52	1891.52	9147.34	2573.74	0.761803
SRR5946640	nonIBD	No	1618.07	998.381	998.381	906.576	0	906.576	826.246	1633.37	1633.37	9520.96	2616.45	0.730687
SRR5946644	nonIBD	No	2221.41	890.152	1407.42	964.728	0	1091.67	1061.52	1897.72	3076.66	12611.3	3628.84	0.876265
SRR5946652	nonIBD	No	2388.48	1254.48	1948.65	889.225	0	1233.44	1740.2	1950.56	2826.4	14231.4	4337.12	0.910017
SRR5946655	UC	Yes	0	0	0	0	0	0	0	0	0	0	0	0.912864
SRR5946656	UC	No	2038.57	877.64	1594.19	970.958	0	1076.5	674.338	2116.33	3010.64	12359.2	3632.76	0.879616
SRR5946657	UC	No	2595.72	1021.86	1625.75	1206.34	0	1258.23	1320.2	2437.18	3000.72	14466	4221.47	0.971087
SRR5946658	CD	No	2310.52	938.875	1696.03	1020.97	0	1246.52	1303.9	2147.93	2536.08	13200.8	4006.56	0.930583
SRR5946660	nonIBD	No	1631.44	670.313	1377.75	655.875	0	952.875	928.125	2817.38	3737.25	12771	3009.19	0.786385
SRR5946661	UC	No	2098.56	499.658	1670.28	742.348	0	342.622	1242.01	2355.53	2883.74	11834.7	3768.85	0.93711
SRR5946669	CD	No	2376.99	908.495	1724.46	878.452	0	1053.9	1368.75	2238.79	2288.06	12837.9	4101.45	0.892237
SRR5946672	nonIBD	No	2591.11	934.826	1375.72	477.433	0	806.332	1004.38	2269.28	2853.99	12313.1	3966.82	0.916523
SRR5946673	CD	No	2396.96	1024.03	1921.19	790.68	0	1067.08	1438.63	1986.9	4152.77	14778.2	4318.16	0.970452
SRR5946676	nonIBD	No	1559.18	734.156	904.354	653.385	0	773.1	962.048	1420.72	1342.83	8349.77	2463.53	0.490661
SRR5946677	CD	No	1276.23	643.848	801.724	1047.8	92.6083	1180.98	500.967	809.661	79.3786	6433.19	2077.95	0.57704
SRR5946684	nonIBD	No	2264.84	938.077	1547.27	1121.21	0	1233.33	1181	1812.62	2376.96	12475.3	3812.1	0.821971
SRR5946689	nonIBD	No	1426.08	546.197	1162.64	588.347	0	676.16	778.024	1273.29	2783.67	9234.42	2588.73	0.680775
SRR5946692	CD	No	962.212	657.942	875.759	439.002	0	699.484	583.839	944.248	3230.2	8392.69	1837.97	0.677005
SRR5946693	CD	No	2368.16	868.219	1744.37	830.125	0	1072.97	1482.48	1890.4	2839.57	13096.3	4112.53	0.923731
SRR5946696	nonIBD	No	3018.11	1173.71	2114.25	840.983	0	1396.4	1503.81	2564.87	2591.07	15203.2	5132.36	0.833092
SRR5946697	UC	No	2286.12	853.096	1633.15	407.558	0	1024.01	1675.52	2106.45	2803.24	12789.1	3919.27	0.892213
SRR5946698	CD	No	2464.49	870.491	1747.32	676.626	0	1087.16	1473.63	2143.92	1351.99	11815.6	4211.81	0.832112
SRR5946702	UC	No	2045.34	787.082	1576.84	915.585	0	845.979	1169.91	2039.99	2947.54	12328.3	3622.18	0.884533
SRR5946705	UC	No	2162.49	910.643	1444.35	508.346	0	956.751	1008.62	1805.15	2299.66	11096	3606.84	0.922405
SRR5946706	CD	No	1538.26	652.982	1005.68	276.207	0	696.892	1029.76	1716.73	1832.88	8749.4	2543.94	0.770708
SRR5946707	nonIBD	No	1835.33	807.806	1487.98	706.022	0	1045.3	964.52	1680.24	1880.57	10407.8	3323.31	0.831924
SRR5946708	nonIBD	No	1179.39	580.392	1315.18	526.445	0	634.339	669.683	2340.17	1004.52	8250.12	2494.57	0.649212
SRR5946709	UC	No	1471.75	568.477	1404.34	525.785	0	647.12	1163.92	1563.87	1233.57	8578.84	2876.09	0.683793
SRR5946710	UC	No	1901.07	743.797	1522.24	917.042	0	743.797	949.381	1723.21	1804.05	10304.6	3423.31	0.798388
SRR5946712	nonIBD	No	1873.68	1176.3	1456.37	730.987	151.239	1335.94	1044.67	2262.98	744.991	10777.2	3330.05	0.775849
SRR5946713	nonIBD	No	1934.01	672.349	967.004	334.835	0	554.487	873.25	2400.1	2394.74	10130.8	2901.01	0.859454
SRR5946714	UC	No	2477.63	789.718	1739.5	826.757	0	1125.71	1316.2	2250.1	2530.54	13056.1	4217.12	0.918682
SRR5946717	UC	No	997.405	392.193	852.075	453.909	0	559.423	706.744	1176.58	1586.69	6725.02	1849.48	0.759373
SRR5946720	UC	Yes	1534.06	0	0	0	0	0	0	0	0	1534.06	1534.06	0.956248
SRR5946722	UC	No	1467.58	560.492	756.565	449.582	0	770.429	942.736	1558.68	1117.02	7623.09	2224.14	0.673255
SRR5946737	nonIBD	No	2782.78	1003.56	898.723	434.547	0	578.13	619.914	2608.04	3064.62	11990.3	3681.5	0.940503
SRR5946739	UC	No	2120.1	786.915	1576.24	898.816	0	1070.88	1234.52	1931.19	1931.19	11549.8	3696.34	0.848323
SRR5946742	CD	No	2461.98	994.841	1666.11	1035.04	0	926.509	1340.52	1891.2	2401.69	12717.9	4128.09	0.902068
SRR5946749	UC	No	2809.77	1074.51	1813	1217.44	0	1273.86	1344.08	2332.07	2999.1	14863.8	4622.77	0.986133
SRR5946754	UC	No	2619.73	975.639	1765.24	1265.52	0	1103.27	1295.8	2295.24	3052.39	14372.8	4384.97	0.972524
SRR5946756	CD	Yes	2074.7	1030.09	1603.18	973.875	0	921.282	1202.38	1710.18	2306.83	11822.5	3677.87	0.904473
SRR5946762	nonIBD	No	2415.78	2196.87	2600.28	827.149	0	2451.74	1526.08	2575.26	2289.12	16882.3	5016.06	0.896463
SRR5946767	CD	No	1952.83	830.176	1559.9	853.811	0	830.176	1119.7	1689.9	3202.53	12039	3512.74	0.819245
SRR5946770	CD	No	2030.11	973.684	1572.08	791.949	14.7752	1060.86	1611.97	1969.53	2702.38	12727.3	3602.19	0.839212
SRR5946775	CD	No	1744.87	981.238	1374.14	799.9	8.05945	973.178	1221.01	1533.31	2542.76	11178.5	3119.01	0.820419
SRR5946779	nonIBD	No	1838.4	635.582	1512.64	617.357	0	842.886	1168.65	1817.9	2407.92	10841.3	3351.04	0.756519
SRR5946785	UC	No	2175.87	993.646	1203.98	1334.53	0	1087.93	1116.95	921.117	1893	10727	3379.85	0.772032
SRR5946803	nonIBD	No	1420.02	652.786	1167.81	748.16	0	822.34	748.16	4143.49	1447.57	11150.3	2587.83	0.733278
SRR5946804	UC	No	2230.31	896.889	1601.47	872.212	0	987.088	1090.05	1682.3	2574.09	11934.4	3831.78	0.805105
SRR5946821	CD	No	2054.07	1154.54	1942.78	778.968	0	885.613	1282.05	2547.88	2030.88	12676.8	3996.85	0.931749
SRR5946827	CD	No	1842.71	729.085	1268.48	805.219	0	832.318	988.458	1887.88	2761.49	11115.6	3111.19	0.789018
SRR5946829	nonIBD	No	2379.6	867.417	1086.98	547.354	0	666.411	782.376	2489.38	2477.01	11296.5	3466.57	0.889338
SRR5946832	UC	No	1703.99	662.664	1207.63	634.52	0	639.637	933.87	1322.77	2561.11	9666.19	2911.63	0.767101
SRR5946836	UC	No	2162.2	920.085	1622.42	966.09	0	825.01	1321.86	2039.52	3284.7	13141.9	3784.62	0.902626
SRR5946841	CD	No	2392.09	1096.43	1803.63	1088.51	0	1166.36	1388.02	2163.83	3438.38	14537.3	4195.72	0.907536
SRR5946856	CD	No	1511.46	494.66	939.446	567.942	0	596.441	707.383	1206.11	1463.62	7487.07	2450.91	0.637665
SRR5946857	nonIBD	No	2144.56	857.424	1498.99	793.167	0	954.813	1138.55	1895.57	2928.7	12211.8	3643.55	0.825535
SRR5946862	UC	No	2536.32	866.3	1713.83	897.591	0	1148.81	1351.75	2393.28	2331.59	13239.5	4250.15	0.920721
SRR5946864	CD	No	1333.66	1022.83	1125.84	1300.23	93.9705	1582.14	764.414	1300.23	247.576	8770.88	2459.5	0.759812
SRR5946866	nonIBD	No	2015.55	538.747	1441.94	573.607	0	1140.88	1083.83	2747.61	2696.9	12239.1	3457.49	0.764068
SRR5946876	nonIBD	No	2191.88	756.418	1547.48	1277.25	0	1117.88	1284.18	2344.32	2982.94	13502.3	3739.36	0.791159
SRR5946880	nonIBD	No	1711.25	825.9	1365.18	609.34	0	791.929	1031.84	1498.93	2422.5	10256.9	3076.42	0.815375
SRR5946881	UC	No	2625.2	1140.94	1814.1	1275.87	0	1190.41	1427.3	2085.47	2916.06	14475.4	4439.31	0.954457
SRR5946886	CD	No	2549.54	916.941	1882.34	836.802	0	1146.18	1360.5	2435.86	3468.35	14596.5	4431.88	0.937123
SRR5946888	UC	No	2302.03	838.748	1739.85	1006.7	0	1109.28	1315.45	2097.88	2661.06	13071	4041.88	0.853764
SRR5946890	UC	No	1764.49	683.555	1466.45	1027.56	0	796.245	1134.32	1814.9	1924.63	10612.1	3230.94	0.766284
SRR5946891	nonIBD	No	2011.48	805.798	1620.65	748.456	0	1032.15	897.846	2266.5	2114.09	11497	3632.13	0.872522
SRR5946893	CD	No	1914.71	784.101	1356.73	735.945	0	776.773	896.115	1598.56	2271.69	10334.6	3271.45	0.815242
SRR5946895	nonIBD	No	2442.62	1779.57	2298.33	821.077	0	1542.52	1429.15	5572.33	1113.09	16998.7	4740.94	0.748924
SRR5946898	UC	No	2463.36	953.235	1931.56	1113.78	0	1244.22	1397.24	2415.7	2985.13	14504.2	4394.92	0.859227
SRR5946901	CD	No	2247.97	932.204	1599.8	966.191	0	859.376	1106.99	1859.55	2782.05	12354.1	3847.77	0.89621
SRR5946904	UC	No	2146.24	755.391	1580.59	819.832	0	920.074	1222.59	2221.42	2255.43	11921.6	3726.84	0.873668
SRR5946905	nonIBD	No	1260.27	493.604	1137.39	403.285	0	712.051	640.636	1725.52	1619.44	7992.19	2397.66	0.711206
SRR5946906	UC	No	1446.68	687.533	1077.13	613.05	11.4589	802.121	933.899	1618.57	951.087	8141.53	2523.82	0.730322
SRR5946907	UC	No	2689.05	1016.82	1750.33	1116.35	0	1177.61	1349.12	2249.55	3042.79	14391.6	4439.38	0.982291
SRR5946924	nonIBD	No	1980.09	818.616	1420.51	816.077	0	975.228	1211.42	1800.62	2383.04	11405.6	3400.6	0.861039
SRR5946925	nonIBD	No	2107.71	723.048	1512.26	814.02	0	951.068	1138.92	1912.77	2590.92	11750.7	3619.97	0.870575
SRR5946927	UC	No	1618.23	677.545	1183.34	658.636	0	715.361	1080.92	1477.99	2354.07	9766.09	2801.57	0.788607
SRR5946952	nonIBD	No	1619.55	490.057	1291.97	552.952	0	681.363	974.873	1598.58	1525.2	8734.54	2911.51	0.70589
SRR5946956	UC	No	382.172	605.105	1592.38	0	0	127.391	1305.75	605.105	955.429	5573.34	1974.55	0.746501
SRR5946958	nonIBD	No	1538.97	585.587	1120.06	693.371	0	686.704	943.385	1672.31	1566.75	8807.15	2659.03	0.722694
SRR5946961	UC	No	1667.27	554.068	1127.38	525.706	0	682.709	970.379	2044.08	2395.56	9967.15	2794.65	0.811636
SRR5946963	UC	No	2707.66	961.024	1910.85	1211.08	0	1229.74	1388.35	2220.62	3437.29	15066.6	4618.51	0.936105
SRR5946964	UC	No	1887.58	733.482	1254.06	804.882	41.5423	833.443	847.723	1642.22	2837.86	10882.8	3141.64	0.764803
SRR5946970	nonIBD	No	1770.46	790.465	1222.68	1030.84	23.113	762.729	924.521	1652.58	1257.35	9434.73	2993.14	0.672895
SRR5946972	CD	No	2178.48	2121.01	2289.78	843.841	0	2019.75	1365.65	2030.69	2330.83	15180	4468.25	0.813173
SRR5946974	nonIBD	No	2270.93	917.105	1570	751.153	0	962.961	1074.32	1906.27	2111.53	11564.3	3840.92	0.80192
SRR5946978	UC	No	1761.34	868.323	1360.1	921.821	0	816.882	1298.37	1769.57	3043.25	11839.6	3121.44	0.818668
SRR5946979	CD	Yes	1958.59	613.178	1328.77	785.995	0	834.639	1158.51	1780.65	2863.63	11324	3287.35	0.785225
SRR5946997	CD	No	1996.81	716.184	1457.9	843.821	0	948.766	1070.73	1791.17	2650.59	11476	3454.7	0.837543
SRR5946998	CD	No	2091.07	697.023	1565.41	200.25	0	1059.01	1738.71	2162.31	2343.31	11857.1	3656.48	0.876098
SRR5947000	nonIBD	No	2337.88	855.191	1623.79	640.324	0	1112.82	1530.79	1878.21	2390.26	12369.3	3961.67	0.912899
SRR5947008	CD	No	3935.06	1291.51	2381.22	3504.56	0	3262.4	1843.09	2421.57	168.165	18807.6	6316.27	0.949303
SRR5947019	nonIBD	No	1968.35	667.178	1403.09	886.41	0	880.485	951.588	1752.68	2394.97	10904.7	3371.44	0.845087
SRR5947020	CD	No	2096.14	940.021	1501.87	620.198	0	1095.61	1558.06	1916.78	3077.22	12805.9	3598.01	0.903254
SRR5947024	nonIBD	No	2159.72	697.701	1526.29	795.87	0	915.075	1097.39	1764.7	2359.56	11316.3	3686.01	0.774025
SRR5947026	UC	No	1710.62	1235.45	1653.6	671.576	0	1130.91	822.047	1545.89	2870.04	11640.1	3364.21	0.628719
SRR5947035	nonIBD	No	925.557	519.998	602.315	297.142	0	387.489	626.407	901.464	871.348	5131.72	1527.87	0.425284
SRR5947051	CD	No	1646.14	650.313	1759.67	783.584	0	865.027	941.535	1904.05	2476.62	11026.9	3405.81	0.85895
SRR5947065	UC	No	2196.69	787.73	1679.26	867.821	0	1063.83	1143.39	1882.65	2857.43	12478.8	3875.95	0.850992
SRR5947066	UC	No	1727.31	774.591	1433.13	585.666	0	653.139	1395.34	1770.49	1810.98	10150.6	3160.44	0.80852
SRR5947068	UC	Yes	1805.41	1203.61	2579.16	716.434	0	687.777	1346.9	1948.7	1719.44	12007.4	4384.58	0.920573
SRR5947072	nonIBD	No	1717.13	582.041	1243.55	615.331	0	831.18	1004.07	1805.18	2152.05	9950.53	2960.67	0.759891
SRR5947073	UC	No	1903.79	648.159	1255.63	572.589	0	877.776	1270.16	2142.12	0	8670.22	3159.41	0.755051
SRR5947076	CD	No	2559.12	2530.89	2537.95	1046.7	0	2563.82	1399.52	2361.54	2672.02	17671.6	5097.07	0.853441
SRR5947079	CD	No	1856.44	1296.65	1600.38	1944.97	62.6531	2158.81	1084.17	1646.69	302.369	11953.1	3456.82	0.909407
SRR5947080	UC	No	1033.89	734.603	614.89	391.788	0	614.89	957.705	1387.58	1583.48	7318.82	1648.78	0.629504
SRR5947081	nonIBD	No	2318.85	851.331	1496.69	828.16	0	994.65	1107.93	2154.07	1626.28	11378	3815.54	0.878055
SRR5947083	UC	No	2406.25	861.941	1687.97	772.156	0	1400.65	1149.25	2621.74	2675.61	13575.6	4094.22	0.866176
SRR5947084	UC	No	309.233	695.774	2125.98	811.736	0	541.157	2203.28	618.466	889.044	8194.67	2435.21	0.868896
SRR5947085	CD	No	2564.26	1026.35	1875.13	594.634	0	1347.29	1862.1	2365.5	2526.79	14162.1	4439.39	0.99489
SRR5947098	CD	No	2330.23	873.454	1704.15	943.697	0	1029.21	720.752	2177.53	2922.71	12701.7	4034.38	0.930383
SRR5950486	CD	No	2495.57	908.268	1561.25	809.279	0	1017.68	1281.65	2047.51	2962.72	13083.9	4056.81	0.916061
SRR5950490	nonIBD	No	1459.84	627.952	1050.5	610.346	0	714.516	843.628	1486.25	2705.48	9498.51	2510.34	0.772628
SRR5950498	nonIBD	No	2412	754.151	1670.71	959.975	0	1188.31	1281.57	1903.87	2196.53	12367.1	4082.71	0.808604
SRR5950500	nonIBD	No	2009.5	785.74	1425.47	760.765	0	1077.75	941.351	1686.75	3544.47	12231.8	3434.97	0.783988
SRR5950506	nonIBD	No	1842.54	610.729	1542.35	593.477	0	864.912	937.371	2251.99	2518.83	11162.2	3384.89	0.851999
SRR5950508	CD	No	2732.39	1356.75	1861.23	137.786	0	1482.32	1335.64	2331.26	2645.72	13883.1	4593.62	0.850031
SRR5950509	CD	No	1886.2	707.654	1187.75	766.845	0	815.512	974.669	1571.83	2879.29	10789.8	3073.96	0.768485
SRR5950528	nonIBD	No	2218.25	900.692	1633.99	956.85	12.9596	1190.12	1141.52	1933.14	3045.5	13033	3852.24	0.842982
SRR5950539	CD	No	1379.26	959.925	1952.69	1106.44	0	916.981	790.675	2296.24	1972.9	11375.1	3331.95	0.971429
SRR5950542	UC	No	2314.43	1067.1	1923.63	945.756	0	1156.32	1286.59	2178.81	2871.17	13743.8	4238.06	0.908596
SRR5950550	nonIBD	No	1625.58	616.996	1222.53	676.212	0	943.64	681.942	1486.14	1165.22	8418.26	2848.11	0.660554
SRR5950552	CD	No	2233.72	783.761	1794.81	1045.01	0	1131.23	1141.68	1988.14	2377.41	12495.8	4028.53	0.809152
SRR5950553	CD	No	2244.89	935.958	1468.44	951.205	49.2609	1001.64	1217.45	1895.37	2056.06	11820.3	3713.34	0.810675
SRR5950556	CD	No	1627.06	995.522	1139.49	380.281	406.086	1680.03	1021.33	2269.46	517.454	10036.7	2766.54	0.621872
SRR5950557	CD	No	2254.94	995.757	1786.04	951.852	0	1130.98	1139.76	2102.15	2708.04	13069.5	4040.98	0.918523
SRR5950565	CD	No	2300.19	840.744	1492.75	880.107	0	1186.93	1243.45	1742.05	3200.48	12886.7	3792.94	0.994529
SRR5950566	CD	No	2382.75	909.946	1687.52	961.02	0	1060.04	1299.77	2110.7	2971.66	13383.4	4070.26	0.893401
SRR5950570	UC	Yes	3241.18	805.12	1570.91	713.017	0	611.601	1173.53	2762.04	2214.6	13092	4812.09	0.860936
SRR5950571	nonIBD	No	1257.68	445.544	1082.84	592.179	0	761.373	953.127	964.406	2064.17	8121.31	2340.52	0.79205
SRR5950584	nonIBD	No	2284.72	755.386	1692.66	671.867	0	1063.48	1024.5	2063.86	2680.04	12236.5	3977.38	0.890944
SRR5950587	CD	No	2403.83	881.588	1499.25	1071.05	0	1016.29	1332.79	1881.45	2170.57	12256.8	3903.08	0.847424
SRR5950591	UC	No	2330.26	896.852	1732.79	568.957	0	1034.23	1591.52	2317.3	2246.02	12717.9	4063.05	0.889445
SRR5950600	CD	No	2032.88	896.631	1847.37	754.922	0	1323.05	1618.06	2142.38	2138.52	12753.8	3880.25	0.927092
SRR5950609	UC	No	1750.83	774.654	1286.33	927.584	0	800.381	1029.06	1852.31	2912.82	11334	3037.16	0.825112
SRR5950619	UC	No	2550.68	1009.26	1776.04	723.524	0	1190.14	1718.37	2434.03	2837.73	14239.8	4326.72	0.926224
SRR5950630	UC	No	2412.12	1411.9	1504.67	1226.35	0	1742.41	1087.19	2400.52	1736.61	13521.8	3916.79	0.775382
SRR5950635	CD	No	2695.54	853.438	2052.55	572.242	0	1308.37	1777.62	2475.24	2304.19	14039.2	4748.09	0.961193
SRR5950639	CD	No	1555.69	629.761	1116.25	677.875	0	706.744	751.65	1407.07	1732.11	8577.15	2671.94	0.69675
SRR5950642	nonIBD	No	2008.81	716.241	1424.13	624.361	0	822.737	889.558	1879.35	2674.94	11040.1	3432.94	0.797087
SRR5950645	CD	No	2266.83	1238.33	2105.16	983.785	0	722.36	767.077	2081.08	2930.72	13095.4	4372	0.844621
SRR5950650	UC	No	2662.69	1203.74	1860.91	876.222	0	1225.01	1378.14	2367.08	2996.59	14570.4	4523.6	0.946352
SRR5950654	nonIBD	No	1383.94	677.766	1091.73	608.772	0	653.415	722.41	1375.82	1424.53	7938.39	2475.67	0.411469
SRR5950662	UC	No	2575.94	947.105	1689.78	912.409	0	1120.58	1660.71	2346.19	2400.58	13653.3	4265.72	0.909899
SRR5950664	nonIBD	No	859.589	440.648	596.937	256.14	0	464.525	455.843	876.954	1432.65	5383.28	1456.53	0.514825
SRR5950665	CD	No	2736.99	873.033	2093.37	1096.07	0	825.239	665.927	2507.58	1838.47	12636.7	4830.36	0.969373
SRR5950666	CD	No	3065.01	1201.07	1556.4	764.693	0	1238.47	1323.67	2447.85	3164.75	14761.9	4621.41	0.770896
SRR5950671	UC	No	795.382	649.031	833.56	213.162	89.0827	677.665	623.579	1088.08	916.28	5885.82	1628.94	0.531328
SRR5950674	CD	Yes	1826.65	694.35	1352.07	687.98	0	966.675	1146.63	1586.18	2164.27	10424.8	3178.72	0.843815
SRR5950679	UC	No	1827.23	723.808	1394.94	854.584	0	911.798	979.911	1739.14	2611.88	11043.3	3222.17	0.797799
SRR5950681	CD	No	2445.55	1050.63	1648.7	1006.26	0	1233.42	1192.6	1962.83	2614.14	13154.1	4094.25	0.962025
SRR5950684	UC	No	1900.2	846.579	1085.83	618.831	0	768.363	1007.61	1460.81	2001.42	9689.65	2986.03	0.88567
SRR5950698	CD	No	1986.98	961.998	1815.2	624.153	0	870.379	1213.95	2221.76	2445.08	12139.5	3802.18	0.825182
SRR5950704	nonIBD	No	1543.64	713.061	938.133	713.061	25.8933	896.305	808.667	1459.98	1454.01	8552.74	2481.77	0.700833
SRR5950714	CD	Yes	1893.64	942.988	1663.65	808.823	0	1115.49	1303.32	1885.98	2560.63	12174.5	3557.29	0.888969
SRR5950716	CD	Yes	1874	925.089	1836.28	1048.17	0	855.608	672.972	2235.3	2070.53	11518	3710.28	0.850116
SRR5950721	CD	No	384.538	1072.66	1619.11	1032.18	0	1902.45	1538.15	1841.74	2732.25	12123.1	2003.65	0.912755
SRR5950725	CD	Yes	2197.64	946.07	1673.69	546.947	0	1325.48	1635.91	1997.26	2238.7	12561.7	3871.33	0.946221
SRR5950726	nonIBD	No	2602.49	953.657	1141.65	667.756	0	851.829	959.532	2332.25	2931.47	12440.6	3744.13	0.88466
SRR5950731	CD	No	2387.53	754.802	1705.89	629.894	0	1022.46	1345.44	1930.72	2294.74	12071.5	4093.42	0.878606
SRR5950735	nonIBD	No	2545	1078.22	1862.07	761.985	0	1396.13	1106.81	2208.58	2693.02	13651.8	4407.07	0.921983
SRR5950737	CD	Yes	2471.84	850.036	1487.02	878.298	0	1034.83	1473.98	1965.3	2280.53	12441.8	3958.86	0.851383
SRR5950738	UC	No	0	0	0	0	0	0	4158.43	3292.09	0	7450.52	0	0.833424
SRR5950739	CD	No	2248.51	804.821	1387.54	531.556	0	986.997	1152.95	1751.89	2938.53	11802.8	3636.04	0.922691
SRR5950754	CD	No	1824.03	841.861	1221.52	668.537	49.5212	767.579	1081.21	1574.36	1665.15	9693.78	3045.56	0.747705
SRR5950756	UC	No	2027.07	608.604	1215.6	663.346	0	735.799	1009.51	1944.96	1965.89	10170.8	3242.67	0.692712
SRR5950760	CD	No	2054.16	1164.78	1579.15	654.4	0	1172.36	1028.34	1874.77	1958.15	11486.1	3633.31	0.888203
SRR5950761	CD	No	2056.58	958.372	1321.96	958.372	0	917.352	1157.88	1624.01	2604.76	11599.3	3378.54	0.839969
SRR5950763	CD	No	1131.95	518.369	712.317	467.238	0	560.685	610.054	1013.82	2741.71	7756.14	1844.27	0.625654
SRR5950766	CD	Yes	947.428	868.475	963.218	363.181	0	789.523	836.894	757.942	2621.22	8147.88	1910.65	0.802535
SRR5950770	UC	Yes	2153.16	957.991	1452.22	1065.32	0	1139.52	1380.67	1962.36	3235.7	13346.9	3605.38	0.903252
SRR5950772	UC	Yes	2143.62	869.201	1718.14	869.201	0	1055.6	1171.09	1918.73	2763.61	12509.2	3861.77	0.900638
SRR5950781	CD	No	1710.11	659.747	1142.32	857.165	0	837.76	854.634	1621.53	2638.14	10321.4	2852.43	0.726335
SRR5950783	nonIBD	No	2016.4	679.35	1410.32	641.054	0	927.446	957.418	1979.77	1257.13	9868.89	3426.72	0.801967
SRR5950786	CD	No	2806.34	1042.2	1688.15	1015.06	0	1297.32	1609.44	2225.53	2890.48	14574.5	4494.49	0.935597
SRR5950788	UC	No	2429.04	902.425	1832.82	911.258	0	1195.38	1201.27	2270.05	2401.07	13143.3	4261.86	0.910376

## Sheet: Taxonomy
Table S8. (H) Taxonomic profiles for WGS metagenomics samples from IBD dataset determined by Kraken 2 / Bracken approach and the NCBI Taxonomy database .
Taxonomy (NCBI)	Average abundance	SRR5935743	SRR5935747	SRR5935748	SRR5935749	SRR5935752	SRR5935756	SRR5935757	SRR5935758	SRR5935759	SRR5935760	SRR5935763	SRR5935764	SRR5935765	SRR5935771	SRR5935772	SRR5935779	SRR5935780	SRR5935782	SRR5935783	SRR5935784	SRR5935793	SRR5935794	SRR5935795	SRR5935797	SRR5935799	SRR5935804	SRR5935806	SRR5935808	SRR5935809	SRR5935810	SRR5935811	SRR5935813	SRR5935815	SRR5935817	SRR5935819	SRR5935820	SRR5935823	SRR5935824	SRR5935828	SRR5935829	SRR5935830	SRR5935831	SRR5935837	SRR5935838	SRR5935839	SRR5935841	SRR5935843	SRR5935844
k__Bacteria;p__Bacteroidetes;c__Bacteroidia;o__Bacteroidales;f__Bacteroidaceae;g__Bacteroides;s__vulgatus	0.095655	0.0015886	0.000117	0.0156987	0.169371	0.435612	0.106954	0.0094982	0.0576008	0.0135946	0.0086562	0.0139753	0.0077546	0.0705974	0.0519314	0.125692	0.0093368	0.153034	0.182681	0.0590617	0.10701	0.0291506	8.22e-05	0.378698	0.0079289	0.007169	0.136125	0.0276874	0.11477	0.142993	0.0263666	0.432815	0.0150072	0.0243947	0.116159	0.007159	0.0908425	0.036039	0.158124	0.0207261	0.0851209	0.257828	1.56e-05	0.110338	0.0101349	0.0928281	0.330261	0.0444779	0.133105
k__Bacteria;p__Bacteroidetes;c__Bacteroidia;o__Bacteroidales;f__Bacteroidaceae;g__Bacteroides;s__uniformis	0.0665895	0.0019804	0.0001541	0.0137925	0.195382	0.0098411	0.0370844	0.0080379	0.150411	0.0086	0.112687	0.0692555	0.0098791	0.125612	0.0583982	0.0907201	0.0913584	0.197299	0.0708073	0.0788376	0.0661105	0.0195334	5.58e-05	0.111109	0.0325397	0.034417	0.0416348	0.0889211	0.210539	0.133796	0.0105939	0.025885	0.0731983	0.201011	0.153144	0.0842848	0.0978586	0.0653215	0.0873769	0.029529	0.0444261	0.0666826	1.05e-05	0.18725	0.149192	0.0533522	0.0297139	0.156647	0.123808
k__Bacteria;p__Firmicutes;c__Clostridia;o__Clostridiales;f__Ruminococcaceae;g__Faecalibacterium;s__prausnitzii	0.0601786	0.001496	0.000721	0.0697151	0.0033396	8.24e-05	0.0634651	0.0374546	0.0090818	0.0306181	0.0030184	0.0191399	0.166358	0.0006798	0.131891	0.0070991	0.0439099	0.0072695	0.0473347	0.181889	0.0044958	0.0482823	0.0003167	0.0139197	0.0187336	0.0334667	0.111119	0.0184163	0.0063024	0.0595855	0.0180047	3.19e-05	0.0346977	0.0862247	0.0267732	0.0185665	0.0239323	0.020836	0.0917127	0.142404	0.0575199	0.0165659	0.0007019	0.108905	0.0322396	0.132936	2.37e-05	0.0246357	0.0858854
k__Bacteria;p__Bacteroidetes;c__Bacteroidia;o__Bacteroidales;f__Bacteroidaceae;g__Bacteroides;s__ovatus	0.0405191	0.0002778	4.82e-05	0.0187839	0.0223847	0.0003923	0.0101781	0.0108654	0.0502379	0.007003	0.0568377	0.0564314	0.0643159	0.165587	0.0111464	0.0259807	0.0887889	0.0041736	0.0584365	0.0066775	0.0297743	0.0179664	3.1e-05	0.0952542	0.0102145	0.0086262	0.0117598	0.0427797	0.0059642	0.0189708	0.0104539	0.0375867	0.0503256	0.0701432	0.030844	0.274955	0.013089	0.128009	0.064376	0.0159431	0.0295349	0.052477	5.7e-06	0.0462929	0.0952497	0.0058597	0.048899	0.0570195	0.0066242
k__Bacteria;p__Bacteroidetes;c__Bacteroidia;o__Bacteroidales;f__Bacteroidaceae;g__Bacteroides;s__stercoris	0.0298549	9.97e-05	6.86e-05	0.0491576	0.103864	0.0003382	0.0004127	0.0046954	0.000889	0.0003728	0.174506	0.313868	0.163161	0.000176	0.0163982	0.0714195	0.0007474	0.0005629	0.0002931	0.0247437	0.0004184	0.0002461	5.76e-05	0.000732	0.0348855	0.0021104	0.012198	0.206896	0.0003309	0.0008261	0.0001294	0.000358	0.0875325	0.0183415	0.08263	0.001183	0.0002076	0.145545	0.0007095	0.250736	0.0019602	0.116975	9.1e-06	0.0399265	0.0009119	0.0340846	0.0002202	0.0010279	0.0010015
k__Bacteria;p__Bacteroidetes;c__Bacteroidia;o__Bacteroidales;f__Bacteroidaceae;g__Bacteroides;s__dorei	0.0234633	0.0001282	3.56e-05	0.0221992	0.0077512	0.0124139	0.0229894	0.0012809	0.0528338	0.001065	0.0224008	0.0020481	0.017248	0.0350888	0.0353315	0.0294843	0.0788029	0.0745616	0.0183023	0.00725	0.0034464	0.0099951	1.02e-05	0.0089193	0.0576101	0.0065679	0.0101999	0.0052311	0.0544386	0.0591082	0.006621	0.0396299	0.11101	0.0541104	0.0059875	0.0476854	0.0269584	0.0812921	0.0217173	0.001465	0.0107763	0.0165013	2.2e-06	0.0199745	0.0698182	0.010926	0.0287775	0.0823375	0.0477184
k__Bacteria;p__Bacteroidetes;c__Bacteroidia;o__Bacteroidales;f__Bacteroidaceae;g__Bacteroides;s__fragilis	0.0222419	0.0004559	3.2e-05	0.0118981	0.0116265	0.0022244	0.0131737	0.0005789	0.0023699	0.001658	0.0713457	0.0610298	0.0031344	0.0038904	0.0373772	0.003804	0.0048573	0.0095172	0.0034101	0.0012639	0.0242508	0.0138656	4.9e-06	0.0116802	0.200338	0.0005576	0.0025778	0.0113405	0.0118736	0.0028803	0.0060431	0.0561984	0.0063862	0.0196313	0.0145424	0.0166288	0.0060454	0.0045539	0.0018809	0.0391043	0.0048274	0.0042497	6.1e-06	0.0014331	0.0052144	0.0015267	0.0712403	0.0019881	0.0251613
k__Bacteria;p__Bacteroidetes;c__Bacteroidia;o__Bacteroidales;f__Tannerellaceae;g__Parabacteroides;s__distasonis	0.0191698	0.0001496	2.33e-05	0.0011258	0.006224	0.0002021	0.0354108	0.0021758	0.0241778	0.0033309	0.0081136	0.0454027	0.0100216	0.0037244	0.026119	0.035124	0.0370491	0.014949	0.0505941	0.0263751	0.0111954	0.0296772	1.86e-05	0.0126415	0.0226728	0.0179743	0.0149659	0.0150594	0.0191481	0.025259	0.0099579	0.0047082	0.0212056	0.0281647	0.0103678	0.0703651	0.0351907	0.0156076	0.0258207	0.0413336	0.0209725	0.0072243	8.9e-06	0.0149909	0.0392411	0.0132014	0.0046015	0.0298354	0.0075586
k__Bacteria;p__Bacteroidetes;c__Bacteroidia;o__Bacteroidales;f__Bacteroidaceae;g__Bacteroides;s__caccae	0.0184641	5.7e-05	5.92e-05	0.0004152	0.0441198	4.56e-05	0.0177997	0.0174836	0.007344	0.003566	0.0022779	0.0205901	0.0021825	0.0337118	0.0419927	0.0350362	0.0018671	0.0121145	0.0351677	0.0012138	0.269576	0.0247858	2.67e-05	0.0223929	0.156099	0.007383	0.0337837	0.0337188	0.0174478	0.0282934	0.0115176	0.0014684	0.0195669	0.0894136	0.0260508	0.0324405	0.0605573	0.0065581	0.016983	0.0172858	0.0010227	0.0371135	7e-06	0.0186062	0.0013249	0.0029756	0.0020551	0.0012983	0.0189755
k__Bacteria;p__Bacteroidetes;c__Bacteroidia;o__Bacteroidales;f__Prevotellaceae;g__Prevotella;s__copri	0.0175248	0.0032057	0.0001046	0.0033421	0.0001707	1.46e-05	0.0003099	0.259083	5.27e-05	0.204538	0.0005645	6.88e-05	0.0002662	0.0001373	0.0001129	5.5e-05	7.94e-05	7.4e-06	3.78e-05	1.09e-05	7.8e-06	0.0271954	4.1e-06	1.09e-05	0.0005754	0.0002347	4.88e-05	2e-05	5.3e-06	5.01e-05	0.283784	0.0025899	3.05e-05	5.21e-05	0.0001392	4.61e-05	0.0234142	0.0002083	3.05e-05	2.12e-05	6.51e-05	6.88e-05	3e-07	1.55e-05	5.64e-05	0.0001358	0.0025354	2.84e-05	1.95e-05
k__Bacteria;p__Firmicutes;c__Clostridia;o__Clostridiales;f__Lachnospiraceae;g__;s__rectale	0.0163014	0.0002351	0.0098768	0.0182648	0.0002538	1.23e-05	0.0013376	0.0080466	0.0069705	0.0002257	0.0035288	0.0008676	0.0251691	0.000821	0.0463769	0.0027342	0.0010068	0.0006647	0.0176361	0.143516	0.0130807	0.0065304	0.0001117	0.0225384	0.036936	0.0215404	0.0232434	0.0003171	0.0005203	0.0102707	0.0097023	0.010105	0.037488	0.0441814	0.0010269	0.0013335	0.0102576	0.0013842	0.0241481	0.0022432	0.0083552	0.0159035	0.0018201	0.0230997	0.0355966	0.093384	0.003841	0.0121357	0.0604077
k__Bacteria;p__Firmicutes;c__Clostridia;o__Clostridiales;f__Lachnospiraceae;g__Roseburia;s__intestinalis	0.0152189	0.0001354	0.441834	0.0058563	0.0009026	1.87e-05	0.0008437	0.0015325	0.0286271	0.0007797	0.0012847	0.0001279	0.0010773	0.0006022	0.0031402	0.0001393	0.0259004	0.0002571	0.0002672	0.0015266	0.0009314	0.0026845	0.0009101	0.0024118	0.0015317	0.0026934	0.0602403	0.0003529	0.0002218	0.0008691	0.0041345	0.0004284	0.0078528	0.0012847	0.0073587	0.0001219	0.0017018	0.0002586	0.0012149	0.0004296	0.0180655	0.0003177	0.202394	0.0135795	0.0007381	0.0022794	6.5e-05	0.0004795	0.0010984
k__Bacteria;p__Bacteroidetes;c__Bacteroidia;o__Bacteroidales;f__Bacteroidaceae;g__Bacteroides;s__thetaiotaomicron	0.0146514	0.0001069	2.18e-05	0.010589	0.0087973	2.4e-05	0.019581	0.0021204	0.0249374	0.0023222	0.0248438	0.0009859	0.0017731	0.01199	0.0361302	0.0033047	0.0913415	0.0903892	0.0007408	0.0001674	0.0083193	0.008192	2.21e-05	0.0110281	0.0034912	0.0046829	0.0071303	0.0044465	0.0366853	0.0050144	0.0029843	0.0508096	0.0065505	0.0115312	0.0190202	0.0160964	0.0024628	0.0051933	0.0018706	0.0006832	0.0101459	0.001883	1.5e-06	0.0038123	0.0502947	0.0006693	0.062601	0.0032077	0.0012234
k__Bacteria;p__Bacteroidetes;c__Bacteroidia;o__Bacteroidales;f__Bacteroidaceae;g__Bacteroides;s__4_3_47FAA	0.0132494	0.0002208	2.61e-05	0.0005296	0.0060344	0.253066	0.0080916	0.0007369	0.0445073	0.0001831	0.0108772	0.0012572	0.0014445	0.009079	0.0136326	0.0039924	0.0080364	0.0188282	0.0035761	0.0244152	0.0024327	0.0005391	2.2e-05	0.010901	0.0066455	0.0011187	0.005779	0.0135841	0.011766	0.0057889	0.0003029	0.0258208	0.0115711	0.0036478	0.0042402	0.0068469	0.018902	0.0048049	0.0045088	0.0012922	0.0567172	0.014246	1.2e-06	0.0148214	0.0074617	0.0331433	0.0207324	0.0034639	0.0087429
k__Bacteria;p__Bacteroidetes;c__Bacteroidia;o__Bacteroidales;f__Bacteroidaceae;g__Bacteroides;s__3_1_40A	0.0127998	0	2.62e-05	0.0086814	0.0061862	0.0096202	0.0076351	0.0006546	0.153899	0.0026881	0.0419792	0.0010808	0.0185047	0.0140279	0.0019594	0.0034678	0.0128077	0.0173804	0.0934024	0.0065711	0.0280417	0.0026156	1.22e-05	0.009528	0.0071997	0.0011863	0.006608	0.0264815	0.0112953	0.0028234	0.0017404	0.0139999	0.0077941	0.0016408	0.0048511	0.0057246	0.0031037	0.0023887	0.0030188	0.0008716	0.0168094	0.0102828	0	0.002299	0.0114428	0.0095865	0.0185128	0.0124292	0.0073009
k__Bacteria;p__Proteobacteria;c__Gammaproteobacteria;o__Enterobacterales;f__Enterobacteriaceae;g__Escherichia;s__coli	0.012725	0.0002921	0.0225167	0.0030853	5.1e-06	0.0555768	8.41e-05	0.0001723	5.14e-05	0.001614	9.68e-05	0.0003132	5.7e-05	2.13e-05	0.0219395	0.0001126	5.07e-05	0.0025178	0.0047451	0	0.0019693	1.72e-05	0.0552618	0.0001442	0.006611	2.4e-05	0.000696	0.0003732	0.0010443	0.0001144	0.00021	4.24e-05	0.0003279	8.83e-05	9.4e-06	4.24e-05	2.93e-05	0.0001035	1.92e-05	0.0038706	2.32e-05	4.9e-06	0.22296	4.87e-05	1.86e-05	2.54e-05	0.0003796	8.4e-06	0.0170896
k__Bacteria;p__Bacteroidetes;c__Bacteroidia;o__Bacteroidales;f__Bacteroidaceae;g__Bacteroides;s__massiliensis	0.0113194	0.0001425	1.7e-05	0.0001613	0.0003848	0.0002649	0.0004183	0.0039233	0.0134567	0.0002721	0.0069878	0.0011332	0.137713	0.0180125	0.000284	0.0010759	0.000177	0.000837	0.05992	0.0071201	9.29e-05	0.0177595	5.99e-05	0.0002282	0.0002956	0.0034332	0.0011246	0.0005554	0.0005161	0.0282629	0.015109	0.000954	0.0006362	0.0002544	0.0004295	0.0001701	0.0017435	0.143884	0.0940927	0.0010046	0.0767859	0.0010751	4e-07	0.0006267	0.0002661	0.0167105	0.0014478	0.0291829	0.0001339
k__Bacteria;p__Firmicutes;c__Clostridia;o__Clostridiales;f__Lachnospiraceae;g__Roseburia;s__faecis	0.0108609	0.0002778	0.0013487	0.0305508	2.15e-05	5.1e-06	0.0002617	0.0099067	0.0012161	0.0013609	0.0003763	0.0020417	0.0003316	0.0001971	0.0434321	0.0005129	0.0260375	0.0094143	0.0015614	0.0011418	0.0022309	0.0016805	0.0001121	0.0094757	0.0012196	0.0389705	0.0219167	0.0001435	0.0063453	0.0003258	0.0032274	0.0006987	0.0048401	0.0004957	6.47e-05	3.15e-05	0.0003746	0.017769	0.0156227	0.0024003	0.0065923	0.0001892	0.006689	0.0198638	0.0002989	0.000948	0.0003691	0.0173879	0.0005961
k__Bacteria;p__Bacteroidetes;c__Bacteroidia;o__Bacteroidales;f__Tannerellaceae;g__Parabacteroides;s__merdae	0.0103319	0.0004203	2.24e-05	0.0003082	0.017391	0.0017828	0.0041633	0.0039478	0.0182099	0.0019586	0.0006901	0.024449	0.0015302	0.0005817	0.0045627	0.0275536	0.0630168	0.0009797	0.0033688	0.0041169	0.0289172	0.0005464	1.83e-05	0.0297572	0.0192051	0.0061215	0.0020966	0.0115127	0.0012503	0.0007104	0.0002392	0.0008959	0.041691	0.0282784	0.0112669	0.0620774	0.0010996	0.0022068	0.0006732	0.0204466	0.0011477	0.0161843	3.3e-06	0.0162136	0.0430056	0.0017779	0.0008165	0.0310154	0.0087592
k__Bacteria;p__Bacteroidetes;c__Bacteroidia;o__Bacteroidales;f__Rikenellaceae;g__Alistipes;s__putredinis	0.00962722	7.12e-05	2.92e-05	0.0001066	0.0292388	5e-07	0.0228738	0.0095221	0.0262922	0.0001252	0.0008859	0.0319385	0.0006455	0.0002422	0.0065045	0.0479024	9.82e-05	6.71e-05	0.0126927	0.0116281	0.0002482	0.013268	1.31e-05	0.0002626	0.0060654	0.0002201	0.0113678	0.0416992	0.000162	0.0214375	0.0074582	0.0031528	0.0164755	0.0003527	0.0278955	0.0001289	0.0329516	0.0009546	0.0169066	0.0390065	0.0233022	7e-05	1.8e-06	0.018109	0.0002464	0.0034628	0.0034304	0.0264994	0.0186037
k__Bacteria;p__Bacteroidetes;c__Bacteroidia;o__Bacteroidales;f__Prevotellaceae;g__Prevotella;s__CAG:164	0.00753594	0.0016598	4.24e-05	0.0017475	2.2e-06	7.4e-06	5.23e-05	0.139089	1.48e-05	0.1266	0.0002334	3.07e-05	9e-07	2e-06	2.68e-05	4.5e-06	7.7e-06	2.4e-06	1.8e-06	0	1.8e-06	0.010023	1.7e-06	3.4e-06	0.0001972	0.0002716	6.4e-06	2.5e-06	5e-07	9.4e-06	0.104017	0.0002594	1.3e-06	1e-06	2.2e-06	8e-06	0.0102183	9e-07	4.6e-06	1.01e-05	2.54e-05	5e-07	0	1e-06	5.1e-06	3.81e-05	0.0002621	2e-07	1e-07
k__Bacteria;p__Bacteroidetes;c__Bacteroidia;o__Bacteroidales;f__Bacteroidaceae;g__Bacteroides;s__cellulosilyticus	0.00663395	1.42e-05	4e-06	0.0002808	0.0089311	1.93e-05	0.240523	0.0001646	0.0019113	0.0002355	0.0009302	0.024029	0.000772	0.0025836	0.0015767	0.0012513	0.0013091	0.0013308	0.0198077	0.0001236	0.0004485	0.0042879	4.3e-06	0.000946	0.0021255	9.69e-05	0.0181181	0.0009446	0.0027932	0.0045986	0.0016867	0.0026173	0.0142988	0.0006566	0.0215746	0.0022233	0.0007125	0.000679	0.0005137	0.0222235	0.0102865	0.0077084	2e-07	0.000266	0.0015174	0.0009581	0.0023996	0.0008855	0.000937
k__Bacteria;p__Bacteroidetes;c__Bacteroidia;o__Bacteroidales;f__Bacteroidaceae;g__Bacteroides;s__faecis	0.00652963	0.0006055	8.9e-06	0.0028395	0.0010104	2.58e-05	0.0012264	0.0066192	0.0014512	0.0163165	0.0009564	0.0227381	0.0003271	0.0016567	0.0067605	0.0137992	0.0049269	0.0036185	0.0004669	7.98e-05	0.0004491	0.023448	1.8e-06	0.0005516	0.0004352	0.0004463	0.0013043	0.0006182	0.0018118	0.0070341	0.0135647	0.0034416	0.000514	0.0011945	0.0017527	0.0012263	0.0134204	0.027946	0.0481193	0.0034223	0.0004305	0.0074802	1e-07	0.0005014	0.0028478	0.0006769	0.0041631	0.0676143	0.0002221
k__Bacteria;p__Bacteroidetes;c__Bacteroidia;o__Bacteroidales;f__Bacteroidaceae;g__Bacteroides;s__xylanisolvens	0.00648322	0.0001567	6.8e-06	0.0127095	0.0298781	0.0002743	0.0014639	0.000513	0.0022419	0.0010809	0.0502847	0.0133255	0.0124247	0.0156574	0.002581	0.0031756	0.0056861	0.0001894	0.0061753	0.0073923	0.0118728	0.0006018	1.6e-06	0.0125271	0.0035547	0.0005737	0.0041319	0.0053443	0.0002285	0.0007614	0.0002583	0.0119525	0.0112645	0.0012039	0.0444767	0.0193457	0.000496	0.0018007	0.0007695	0.0028183	0.0077507	0.0041092	2e-06	0.0009838	0.0074968	0.001453	0.022638	0.0008475	0.0032456
k__Bacteria;p__Verrucomicrobia;c__Verrucomicrobiae;o__Verrucomicrobiales;f__Akkermansiaceae;g__Akkermansia;s__muciniphila	0.00643282	0.0008905	1.12e-05	0.000482	0.0021047	5.48e-05	6.3e-06	5.17e-05	4.5e-06	0.0001775	0.0047466	2.1e-06	5.6e-06	1e-06	0.0081222	7.77e-05	0.0003777	0.041538	0.000215	0	0.130545	0.0010426	1.5e-06	0.0007148	0.0005357	0.0187209	0.0014363	1.04e-05	0.0141995	3.32e-05	0.0011721	2e-07	1.04e-05	0.0001622	0.0022104	8.3e-06	0.0331803	8.2e-06	6.7e-06	8.5e-06	7.3e-06	0.0155449	2.9e-06	6.9e-06	0.0009479	6.6e-06	5e-07	0.003012	6.49e-05
k__Bacteria;p__Bacteroidetes;c__Bacteroidia;o__Bacteroidales;f__Bacteroidaceae;g__Bacteroides;s__eggerthii	0.00640235	0	6.8e-06	0.0012668	0.0009037	2.82e-05	0.0014236	7.03e-05	0.0008516	0.0001163	0.0010764	0.0133846	0.0004237	0.0001228	0.0002034	0.0012549	0.0004464	0.000335	0.0005056	0.0002675	0.0004115	0.0043478	3.4e-06	0.0007717	0.0004964	0.022336	0.0007513	0.0067421	0.0002969	0.0052644	0.0007935	0.0002002	0.0013667	0.0006108	0.000706	0.0007768	0.0010226	0.0016601	0.0054858	0.0097919	0.0006357	0.0055865	3e-07	0.0010546	0.0006299	0.0148445	0.000169	0.0096609	0.0002775
k__Bacteria;p__Bacteroidetes;c__Bacteroidia;o__Bacteroidales;f__Rikenellaceae;g__Alistipes;s__AL-1	0.00607086	7.1e-06	3.1e-06	0.0002361	0.0113777	1e-06	0.0121483	0.0004187	5.26e-05	7.71e-05	0.0207609	0.0063181	0.0209258	5.1e-06	0.0013849	0.0283841	0.0078257	0.0658613	0.003876	6.26e-05	0.0054507	0.0027652	1.5e-06	0.0028175	0.0042955	0.0074853	0.0028565	0.0005748	0.171108	0.0033095	0.001124	9.4e-06	0.0157317	2.93e-05	0.0140476	0.0024947	0.0089824	5.5e-06	0.006923	0.0085696	0.003389	0.0001259	1.5e-06	0.0091227	0.0396215	8.14e-05	7e-06	0.0254322	0.0131655
k__Bacteria;p__Bacteroidetes;c__Bacteroidia;o__Bacteroidales;f__Tannerellaceae;g__Parabacteroides;s__2_1_7	0.00520435	0	0	0.0132427	0.0438838	0	0.0090028	2.71e-05	0.02645	0.0009812	0.0067591	9.34e-05	0	0	0.0063754	0.0125473	0.0001723	0.0109911	0.003517	0	0.0007731	0	0	0.00053	0.0009711	0.0001066	0.0311939	0.0004292	0.0065667	0	0	0.0087733	0.0001609	0.0071886	0.0393245	0.0001703	0.0012616	0.0259806	0.0020393	0.0003005	4.95e-05	0.0526438	0	0.0011696	9.7e-05	0.0061699	0.0094391	0.0111659	0.0012575
k__Bacteria;p__Bacteroidetes;c__Bacteroidia;o__Bacteroidales;f__Bacteroidaceae;g__Bacteroides;s__1_1_30	0.00507907	7.12e-05	7.1e-06	0.0064079	0.0083119	0.0022294	0.0005849	0.0005758	0.005849	0.0004425	0.025902	0.0087613	0.0076562	0.0132446	0.0034124	0.0023101	0.0030289	0.0016522	0.0057192	0.0044125	0.002206	0.0004985	4.8e-06	0.0027684	0.0051239	0.0005627	0.0031144	0.0034646	0.0020073	0.0523576	0.0001435	0.0064397	0.0165527	0.0028642	0.0115404	0.0126115	0.0002737	0.0003089	0.0173621	0.0023838	0.005977	0.0019543	3e-07	0.0015086	0.0046901	0.0013991	0.010687	0.0008927	0.0066171
k__Bacteria;p__Firmicutes;c__Clostridia;o__Clostridiales;f__Lachnospiraceae;g__Lachnoclostridium;s__[Clostridium] clostridioforme	0.00494458	0	0.0028938	0.0009543	7.09e-05	3.8e-06	0.0009637	0.0002014	0.0004947	8.53e-05	0.0007979	0.0003312	0.0005238	0.0037953	0.000967	0.0007611	0.0009406	0.0016274	0.0042025	0.0044892	0.0012734	0.0006215	0.23808	0.0006819	0.0006776	0.0015654	0.0021851	0.0010168	0.0060882	0.0005478	0.000347	0.0487012	0.0003668	0.0006188	7.86e-05	0.0005779	0.0010974	0.0015027	0.0006575	0.0006778	0.0009068	0.0022239	0.0363773	0.0016098	0.0008315	0.0041723	0.0659036	0.0010664	0.0027521
k__Bacteria;p__Bacteroidetes;c__Bacteroidia;o__Bacteroidales;f__Bacteroidaceae;g__Bacteroides;s__9_1_42FAA	0.00481252	5.7e-05	5.1e-06	0.0002412	0.0046004	0.0013711	0.0037178	8.93e-05	0.0094013	0.000101	0.002065	0.0010552	0.0007311	0.0015092	0.003806	0.0015082	0.0144646	0.0082951	0.0008064	0.0005349	0.0013735	0.0053935	5.4e-06	0.0021602	0.0121888	0.0015236	0.0007672	0.0012823	0.0049286	0.0106882	0.0041139	0.0084711	0.0218101	0.0099539	0.0034948	0.0096966	0.0014931	0.0145226	0.0045651	0.0011278	0.0039973	0.0025996	0	0.0013765	0.0136816	0.0010044	0.0074617	0.0147088	0.0042521
k__Bacteria;p__Bacteroidetes;c__Bacteroidia;o__Bacteroidales;f__Bacteroidaceae;g__Bacteroides;s__3_1_33FAA	0.00443353	9.26e-05	2e-06	0.0008371	0.0048577	0.0213974	0.0034814	0.0010348	0.0083349	0.0005288	0.000557	0.0004659	0.0015437	0.0011166	0.0041526	0.0028233	0.0142977	0.0062882	0.0011507	0.0005224	0.0038008	0.0013257	1.6e-06	0.0129114	0.0065403	0.0006829	0.0011744	0.001565	0.0042443	0.0080784	0.0010417	0.0069563	0.0126712	0.0088936	0.0036478	0.0094971	0.0010191	0.0119159	0.0035335	0.000481	0.0012934	0.0020097	4e-07	0.0007313	0.0133601	0.0006444	0.0049867	0.0149707	0.0039234
k__Bacteria;p__Bacteroidetes;c__Bacteroidia;o__Bacteroidales;f__Bacteroidaceae;g__Bacteroides;s__4_1_36	0.00428222	0	2.14e-05	0.0006652	0.0078111	1.32e-05	0.0070877	0.0002042	0.0120327	0.0008419	0.0141596	0.0001075	0.0006972	0.0002271	0.0026037	0.0076375	0.0077973	0.0002506	0.0035249	0.0001376	0.0031669	0.0008854	8.1e-06	0.0056932	0.0025605	0.0019272	0.0023103	0.0085759	0.0002699	0.0065448	0.0004455	0.0009372	0.0231604	0.0038883	0.0060579	0.006876	0.00214	0.0076316	0.0042555	6.93e-05	0.0003768	0.0268153	1.4e-06	0.0006541	0.0125417	0.0013477	0.0014775	0.0023509	0.0004384
k__Bacteria;p__Bacteroidetes;c__Bacteroidia;o__Bacteroidales;f__Bacteroidaceae;g__Bacteroides;s__D20	0.00427134	0	1.78e-05	0.0005022	0.0130215	3.05e-05	0.0039117	0.0002959	0.0147012	0.0006592	0.0028671	0.0005681	0.000887	0.0003886	0.0025853	0.0092722	0.0114854	0.0004557	0.0033754	0.000219	0.0052485	0.0011324	5e-06	0.0092042	0.0007349	0.0017281	0.0086208	0.0110861	0.0009721	0.0054963	0.0005987	0.0002114	0.0042788	0.0065982	0.0101042	0.0101618	0.0038052	0.0100554	0.0026822	0.0004201	0.0013064	0.0032209	1e-06	0.0008721	0.0179555	0.0022219	0.000191	0.0004112	0.0017061
k__Bacteria;p__Firmicutes;c__Clostridia;o__Clostridiales;f__Ruminococcaceae;g__Flavonifractor;s__plautii	0.00412715	0.0001995	0.0214621	0.000723	0.0002162	1.04e-05	0.0014919	0.0002878	0.0032563	0.0001614	0.0039053	0.0041399	0.0039401	0.017572	0.0011138	0.0026088	0.0011265	0.011185	0.0010546	0.0009197	0.0042811	0.0014039	2.36e-05	0.0014097	0.0024386	0.0014104	0.0010975	0.0052024	0.0046219	0.0006379	0.0004538	0.0022637	0.0003583	0.002069	0.0002313	0.0010223	0.0007699	0.0019299	0.0019452	0.0094002	0.0010762	0.0125361	0.0100684	0.0096012	0.0019	0.0013945	0.0058699	0.0035128	0.0035339
k__Bacteria;p__Bacteroidetes;c__Bacteroidia;o__Bacteroidales;f__Bacteroidaceae;g__Bacteroides;s__2_1_22	0.00410183	0	0	0	1.49e-05	0.101247	1.79e-05	8.14e-05	9.85e-05	0	0.0235102	0.0071856	0.0019372	0.0024977	0	0.0008501	5.64e-05	0	0.0001075	0	0.0013149	0	0	0.0044897	0.0001179	2.49e-05	2.1e-05	0.0011654	0	0.0015574	0	2.87e-05	0.0003938	3.78e-05	2.04e-05	0.0001944	0.0020395	0.0001038	0.0003186	0.0010645	6.58e-05	0	0	0.0047663	0.0001519	0	7.91e-05	0	0
k__Bacteria;p__Proteobacteria;c__Gammaproteobacteria;o__Enterobacterales;f__Enterobacteriaceae;g__Klebsiella;s__pneumoniae	0.00406228	0.0003776	0.000341	3.17e-05	1.4e-06	0.0014674	3.91e-05	2.97e-05	0.000288	3.4e-06	1.1e-06	5e-07	3.9e-06	0.0002212	1.27e-05	1.7e-06	2e-06	1.7e-06	2.53e-05	0	0.0001037	3.1e-06	0.0637791	7e-07	2.5e-06	5.6e-06	0.0004127	2.35e-05	1.9e-06	3.9e-06	1.5e-06	5.1e-06	2.4e-06	7e-07	1.2e-06	2.23e-05	7.8e-06	2.8e-06	5.3e-06	3.4e-06	5.4e-06	6.7e-06	0.0007894	5e-07	1.3e-06	3.31e-05	3.2e-06	9.57e-05	1.9e-05
k__Bacteria;p__Bacteroidetes;c__Bacteroidia;o__Bacteroidales;f__Bacteroidaceae;g__Bacteroides;s__2_2_4	0.00405321	7.12e-05	4.83e-05	0.0032178	0.0048926	0.0025775	0.0013255	0.0002518	0.0015681	0.0012467	0.0077384	0.006066	0.0145083	0.0477458	0.000656	0.0021804	0.0083611	0.0003486	0.0116145	0.0022743	0.0018766	0.0006085	3.7e-06	0.0023546	0.0038811	0.0006524	0.001643	0.0058193	0.0002973	0.0005716	0.0001423	0.0045242	0.0049332	0.0018046	0.0061191	0.02148	0.0003678	0.0034967	0.000559	0.0014798	0.0032969	0.0034298	1.9e-06	0.0002849	0.0147383	0.0007278	0.0077573	0.000708	0.0042435
k__Bacteria;p__Bacteroidetes;c__Bacteroidia;o__Bacteroidales;f__Bacteroidaceae;g__Bacteroides;s__finegoldii	0.0035653	4.99e-05	1.34e-05	0.0008565	0.0026133	0.0005493	0.0005945	0.000603	0.0026345	0.000133	0.0025999	0.0037914	0.0011875	0.0013179	0.0253872	0.003662	0.0017895	0.0009229	0.0503674	0.0005209	0.0006293	0.0003745	1.73e-05	0.0004271	0.0014177	0.0003735	0.0027751	0.0025406	0.0005807	0.0006997	0.0011222	0.0010699	0.0035361	0.0006216	0.0027165	0.0019715	0.0004724	0.0039909	0.0007543	0.0027971	0.0358304	0.0196464	6e-07	0.0010105	0.0019531	0.0006479	0.0015301	0.00964	0.000275
k__Bacteria;p__Bacteroidetes;c__Bacteroidia;o__Bacteroidales;f__Bacteroidaceae;g__Bacteroides;s__CAG:3	0.00348159	3.56e-05	9.6e-06	0.0006467	0.0113552	3.1e-06	0.0011445	0.0002436	0.0228878	0.0004993	0.0033513	0.0135948	0.00372	0.0008463	0.0038695	0.0052565	0.0082401	2.1e-05	0.0047207	0.0002221	0.0030016	0.0011581	2.7e-06	0.0047642	0.000341	0.0014651	0.0030065	0.0116413	3.16e-05	0.0039997	0.0006182	0.0050807	0.0021302	0.0037387	0.0088307	0.007305	0.003992	0.0041091	0.006727	0.0092266	0.0003891	0.0020193	3e-07	0.0006125	0.0135537	0.0015537	0.0056123	0.0032813	0.0002684
k__Bacteria;p__Firmicutes;c__Clostridia;o__Clostridiales;f__Lachnospiraceae;g__Blautia;s__wexlerae	0.00325796	3.56e-05	0.0030913	0.0052777	0.0005602	4e-05	0.002151	0.0012092	0.0010047	0.0002754	0.0012177	0.0008361	0.0038634	0.0036782	0.0023369	0.0011791	0.0008186	0.0009231	0.004783	0.0183556	0.0043866	0.0020271	0.0024184	0.0005553	0.0025263	0.0044121	0.0056397	0.0027816	0.0009934	0.0105364	0.0013375	0.0004949	0.0009893	0.0013676	0.0005031	0.0005725	0.0024468	0.0043933	0.0013453	0.0018762	0.0016063	0.0016805	0.0019576	0.0019694	0.0009379	0.0073956	0.000224	0.0015569	0.0028706
k__Bacteria;p__Firmicutes;c__Clostridia;o__Clostridiales;f__Ruminococcaceae;g__;s__siraeum	0.00306033	0	5.84e-05	0.0001631	9.9e-06	4e-07	0.0007563	0.0002424	0.0002377	6.93e-05	7.91e-05	0.0076828	0.0001208	3.67e-05	0.000236	0.0029298	9.95e-05	1.37e-05	9.5e-05	6.88e-05	0.0002102	0.0011214	7.02e-05	0.0001914	0.0107723	0.0137564	0.000906	0.0006986	1.61e-05	0.0002799	0.0008716	1.6e-06	0.026422	0.0016111	1.57e-05	5.35e-05	0.0083721	8.6e-06	3.56e-05	0.0198372	0.0002312	4.76e-05	4.39e-05	0.000655	6.28e-05	8.8e-05	3.8e-06	0.0001803	0.0011063
k__Bacteria;p__Proteobacteria;c__Betaproteobacteria;o__Burkholderiales;f__Sutterellaceae;g__Sutterella;s__wadsworthensis	0.00303021	4.99e-05	5.9e-06	4.1e-06	5.03e-05	4.3e-06	3.5e-06	0.0051203	0.0069172	0.0076273	3e-06	0.0047608	3.22e-05	1.41e-05	0.0048369	4.5e-06	6.9e-06	1.3e-06	3.1e-06	4.7e-06	1.4e-06	0.0062535	7e-07	2.14e-05	4.4e-06	8.7e-06	5.9e-06	1.6e-06	1.5e-06	0.0021377	0.0041798	0.0007759	1.02e-05	2.05e-05	1.51e-05	4.7e-06	0.0063549	0.0155993	0.0058835	0.0026698	3e-06	1.5e-06	5e-07	0.0040675	9e-06	7.6e-06	0.001284	0.0097311	4.83e-05
k__Bacteria;p__Bacteroidetes;c__Bacteroidia;o__Bacteroidales;f__Bacteroidaceae;g__Bacteroides;s__intestinalis	0.00301581	2.14e-05	1.14e-05	0.0002552	0.0033669	0.0001249	0.0086019	6.07e-05	0.0074093	0.0001806	0.0026679	0.0017171	0.0005036	0.0013642	0.0018588	0.0042042	0.0006746	0.0009007	0.0125896	0.0004098	0.0095063	0.0023856	7.8e-06	0.0152132	0.0003053	7.81e-05	0.0143588	0.005134	0.0010892	0.0015239	0.0013817	0.0010349	0.0018164	0.00165	0.0073702	0.0006655	0.0004866	0.0016692	0.0010283	0.0014544	0.0013371	0.0044611	2e-06	0.0009099	0.0008822	0.0007415	0.001575	0.0006513	0.0031695
k__Bacteria;p__Firmicutes;c__Clostridia;o__Clostridiales;f__Lachnospiraceae;g__Lachnoclostridium;s__[Clostridium] bolteae	0.00296561	3.56e-05	0.0024982	0.0008689	0.0001486	2.7e-06	0.0009713	0.0002536	0.0002826	0.0001168	0.002666	0.0002385	0.0012539	0.0282203	0.0006504	0.0004299	0.0011914	0.0030031	0.0022611	0.0022024	0.0027522	0.0008623	0.0554917	0.0017647	0.0012876	0.0014849	0.0009133	0.0048799	0.0119195	0.0002981	0.0004273	0.0115285	0.0002796	0.0004596	0.0001926	0.0071769	0.0014494	0.0028913	0.0003495	0.0004723	0.0009822	0.0011627	0.0349521	0.0021014	0.0023245	0.0021599	0.0170382	0.001264	0.0041356
k__Bacteria;p__Firmicutes;c__Clostridia;o__Clostridiales;f__Lachnospiraceae;g__Blautia;s__[Ruminococcus] gnavus	0.00285529	0	0.0156653	0.0015155	3.24e-05	0.0005042	0.0007526	0.0002474	0.0005822	7.13e-05	0.0002262	0.0001948	0.0004211	0.0352381	0.0011746	0.0004136	0.0003896	0.0003789	0.0005913	0.0019365	0.0003374	0.000521	0.202108	0.0002824	0.002459	0.0026336	0.000745	0.0006426	0.0004769	0.0006594	0.000282	0.0001228	0.0013399	0.0003939	4.04e-05	0.003364	0.0009219	0.0051121	0.0004351	0.0004179	0.0005958	0.0004567	0.0262509	0.0007896	0.0001962	0.0017576	0.0001455	0.0004247	0.0023382
k__Bacteria;p__Firmicutes;c__Clostridia;o__Clostridiales;f__Lachnospiraceae;g__Roseburia;s__inulinivorans	0.00275247	2.14e-05	0.0012013	0.0016067	0.0001037	4.7e-06	0.000387	0.0007217	0.0022748	0.0015047	0.0004778	5.56e-05	0.0036345	0.0194472	0.0010678	0.0002901	0.0002045	0.0004752	5.25e-05	0.0004223	0.0011729	0.0133329	8.93e-05	0.0008201	0.0017604	0.0017767	0.0143146	9.3e-05	0.0007399	0.0011965	0.00234	7.15e-05	0.0010947	0.0040595	0.0006088	9.14e-05	0.001005	9.32e-05	0.0097516	0.0001281	0.0021484	0.005461	0.0012147	0.0036578	0.0001817	0.0004333	3.57e-05	0.0011024	0.0003996
k__Bacteria;p__Bacteroidetes;c__Bacteroidia;o__Bacteroidales;f__Bacteroidaceae;g__Bacteroides;s__D22	0.00275092	0	6.4e-06	0.0048202	0.0073292	0.0016523	0.00084	0.0001323	0.0009976	0.0002261	0.0154004	0.0056765	0.0163188	0.0067594	0.0014248	0.0021766	0.0029606	0.0115814	0.0041812	0.0029344	0.0021796	0.0002086	9e-07	0.0024516	0.001291	0.0002829	0.0015785	0.0020651	0.0091533	0.0005075	0.0001489	0.0035269	0.0055363	0.0007746	0.0101649	0.0065733	0.000118	0.0005609	0.0004324	0.0012722	0.0029401	0.0027752	0	0.0001392	0.0056405	0.0011234	0.0070191	0.0005216	0.0019638
k__Bacteria;p__Bacteroidetes;c__Bacteroidia;o__Bacteroidales;f__Rikenellaceae;g__Alistipes;s__shahii	0.00271693	1.42e-05	8.9e-06	0.0095334	0.0017938	4e-07	0.0018841	0.0026029	0.0027045	0.0006227	0.001438	0.0005275	0.0068823	6.3e-06	0.0026509	0.0240932	0.0006337	0.0012484	0.0002321	4.38e-05	0.0001752	0.017213	7.7e-06	9.52e-05	0.0018803	0.0023055	0.0022735	0.0075693	0.0034211	0.001162	0.0061665	7.6e-06	0.0106348	0.0034356	0.0023489	0.0003576	0.0108471	0.0001391	0.0004345	0.0006681	0.011887	0.000214	2.1e-06	0.0004892	0.0022896	0.0009256	7.3e-06	0.0057951	0.0009015
k__Bacteria;p__Bacteroidetes;c__Bacteroidia;o__Bacteroidales;f__Tannerellaceae;g__Parabacteroides;s__D25	0.00263912	0	5.97e-05	0.0005941	0.0027503	0	0.0046622	0	0.0033614	0.0003893	0.0285058	0.0025588	0	0.0003279	0.0010921	0.0020529	0.0023588	0.0009225	0.00674	0.003607	0.0006301	0.0012188	0	0.0017115	0.0039055	0.0006979	0.0020479	0.0019573	0.0004922	0.0010264	0.0002312	0.0021762	0.0007178	0.0020066	0.0021858	0.0098512	0.0011222	0.0024976	0.002256	0.0019804	0.0009623	0.0035851	0	0.0002321	0.0023611	0.0002878	0.0029738	0.0037759	0
k__Bacteria;p__Bacteroidetes;c__Bacteroidia;o__Bacteroidales;f__Rikenellaceae;g__Alistipes;s__finegoldii	0.00253971	9.26e-05	4.3e-06	0.0120765	0.0008575	1e-07	0.0016766	0.0001241	9.81e-05	0.0001475	0.0185797	0.0006006	0.006363	0.0001749	0.0006081	0.0292569	0.0022094	0.0054538	0.0003439	0.0006194	0.0024203	0.0077833	1.8e-06	0.001211	0.0007922	0.0009236	0.0033813	0.0007976	0.0148685	0.001928	0.0017582	0.001285	0.0035334	0.0001416	0.0012175	0.001802	0.0055027	5.11e-05	0.0017827	0.0006747	0.0072344	0.0079528	7e-07	0.0020017	0.0054191	0.0005081	0.0014348	0.0058393	0.0008541
k__Bacteria;p__Bacteroidetes;c__Bacteroidia;o__Bacteroidales;f__Bacteroidaceae;g__Bacteroides;s__3_1_23	0.00252441	0	5.4e-06	0.0012025	0.0033106	3.58e-05	0.0010765	0.0001799	0.0029111	0.0001662	0.0077989	0.0052391	0.0055897	0.0172063	0.0006493	0.0041299	0.0101372	0.0003392	0.0058301	0.0005834	0.0004887	0.000512	1.5e-06	0.0005863	0.0009629	0.0009959	0.0005608	0.0036358	0.0001814	0.0008118	0.0001595	0.001569	0.0049726	0.0014163	0.0046219	0.0202775	0.0008535	0.0014404	0.0027949	0.0012028	0.0014538	0.0017951	0	0.0004142	0.0128019	0.0004018	0.0030081	0.0002757	0.0009835
k__Bacteria;p__Firmicutes;c__Clostridia;o__Clostridiales;f__Eubacteriaceae;g__Eubacterium;s__CAG:36	0.00251635	2.14e-05	5.48e-05	0.0023476	4.85e-05	1.5e-06	3.93e-05	0.0013619	0.0009016	1.15e-05	0.0005309	0.0001441	0.003646	4.85e-05	0.0076134	0.0003671	0.0001089	8.8e-06	0.0022231	0.023106	0.0020967	0.0009938	1.4e-06	0.0035048	0.005614	0.0033664	0.0020844	5.78e-05	6.7e-06	0.0019758	0.0016178	0.0023895	0.0059092	0.0072881	0.0001637	0.0001813	0.0018676	0.0002458	0.0054333	0.0003466	0.0013235	0.0026132	2.3e-05	0.0038524	0.005169	0.0145048	0.0015478	0.0021703	0.0079187
k__Bacteria;p__Firmicutes;c__Clostridia;o__Clostridiales;f__Lachnospiraceae;g__Fusicatenibacter;s__saccharivorans	0.00250368	8.55e-05	0.0007758	0.0033582	0.0009376	2.1e-05	0.0024629	0.0007942	0.0001927	0.0001846	0.0009716	0.0005645	0.0055309	0.0002381	0.0035459	0.0001859	0.0009035	0.001529	0.0001342	0.0009291	0.0035283	0.0011756	7.72e-05	0.0006109	0.0059212	0.0032162	0.0018329	9.56e-05	0.0014959	0.0013886	0.0007895	1.2e-05	0.0025526	0.0052403	0.0008895	3.01e-05	0.0080747	6.21e-05	0.000288	0.0029448	0.0018739	0.0011947	0.0457037	0.0021582	0.0005305	0.0010354	1.1e-05	0.0014059	0.0019666
k__Bacteria;p__Bacteroidetes;c__Bacteroidia;o__Bacteroidales;f__Bacteroidaceae;g__Bacteroides;s__1_1_14	0.00245491	0	5.4e-06	0.0001892	0.0015576	2.04e-05	0.0100055	0.0002134	0.0075523	0.0001176	0.001075	5.46e-05	0.002262	0.0070299	0.0027615	0.000989	0.0456169	0.0166711	0.0011408	0.0002784	0.0014828	0.0037271	4e-06	0.0018552	0.0008022	0.0002564	0.0015144	0.0011983	0.0071428	0.0007065	0.0012544	0.0163793	0.0033012	0.0009497	0.0034159	0.0076656	0.0005232	0.0022309	0.0017499	2.06e-05	0.0006408	0.000539	1.5e-06	0.0006684	0.0218255	0.0003992	0.0195369	0.0023742	0.0002556
k__Bacteria;p__Bacteroidetes;c__Bacteroidia;o__Bacteroidales;f__Odoribacteraceae;g__Odoribacter;s__splanchnicus	0.00244463	4.27e-05	1.12e-05	0.0011697	0.0002378	3.02e-05	0.0106582	0.0012706	0.0002224	0.0014123	0.0002908	4.49e-05	0.0001387	7.27e-05	0.0033095	0.0099096	0.0049027	0.000163	0.0001069	0.0001048	0.0013486	0.0052781	5.8e-06	0.002469	0.0009426	0.0010164	0.002923	0.0113541	0.0004496	0.0022326	0.0026351	1.57e-05	0.0060146	0.0001034	0.000213	0.0061099	0.014574	7.51e-05	0.0038679	2.75e-05	0.0080345	5e-05	4e-07	0.0054451	0.0072593	0.0003056	1.72e-05	0.0052196	0.0038608
k__Bacteria;p__Firmicutes;c__Clostridia;o__Clostridiales;f__Lachnospiraceae;g__Lachnospira;s__eligens	0.00238385	2.85e-05	0.0005326	0.0342167	6.42e-05	6e-07	9.34e-05	0.0010627	0.000369	0.0001579	5.14e-05	0.0008418	0.0003293	5.68e-05	0.0018412	0.0002239	0.0055143	2.53e-05	0.000103	0.0014781	2.42e-05	0.0031228	2.04e-05	0.000193	0.0032416	0.0042715	0.0029517	1.21e-05	2.43e-05	0.0113716	0.0021859	8.1e-06	0.0007352	0.0003471	0.0003122	2.7e-06	0.0017292	5.81e-05	0.016462	0.003949	0.0065347	0.0006307	0.000644	0.0085761	2.93e-05	0.001543	5.6e-06	2.92e-05	5.87e-05
k__Bacteria;p__Firmicutes;c__Clostridia;o__Clostridiales;f__Lachnospiraceae;g__Lachnoclostridium;s__[Clostridium] symbiosum	0.0023172	0	0.00675	0.0017039	9.45e-05	7.7e-06	0.0071228	0.0004023	0.001616	0.0001262	0.001451	0.0013014	0.0010328	0.0244617	0.0009808	0.0012687	0.0005562	0.0008756	0.0019539	0.0015391	0.0008638	0.0020294	0.0019488	0.0006376	0.001804	0.0033952	0.0044052	0.0015271	0.0013616	0.0020447	0.0006359	0.0027762	0.0009527	0.0005514	0.0001421	0.0011861	0.0025294	0.0033419	0.0021659	0.0017873	0.0017441	0.001323	0.0021229	0.0013601	0.0016826	0.001129	0.0026436	0.0008009	0.0022517
k__Bacteria;p__Bacteroidetes;c__Bacteroidia;o__Bacteroidales;f__Bacteroidaceae;g__Bacteroides;s__sartorii	0.00226699	1.42e-05	3.71e-05	0.000255	0.0016498	0.0023411	0.0012721	0.0002544	0.0028048	0.0002923	0.0008466	0.0012675	0.0031112	0.002352	0.0015458	0.0015926	0.0028133	0.0033782	0.003792	0.0006507	0.0022481	0.0004877	2.4e-06	0.0051007	0.001365	0.0002634	0.0030483	0.0008331	0.0026844	0.0013857	0.0003281	0.0028029	0.0007227	0.0017346	0.0012201	0.0027869	0.0053329	0.0024763	0.0021893	0.001164	0.0015207	0.0009624	9e-07	0.0010564	0.0038536	0.0017022	0.0025039	0.0021624	0.0006084
k__Bacteria;p__Bacteroidetes;c__Bacteroidia;o__Bacteroidales;f__Bacteroidaceae;g__Bacteroides;s__coprocola	0.00223379	0.0006198	3.1e-06	0.0002727	0.0001311	0.0001588	0.0077571	0.0017489	0.0001861	0.0001201	0.0011532	0.0005258	7.37e-05	5.94e-05	0.0001044	0.000545	0.0001474	9.32e-05	0.000398	0.0001517	0.0001127	7.73e-05	8e-07	0.0002253	0.0001114	5.53e-05	0.0001432	0.0005574	6.98e-05	0.0002503	4.97e-05	0.0002442	0.000253	0.0002092	0.0001342	0.0002433	5.73e-05	0.0010418	0.000426	0.0003611	0.0023827	0.0009677	3e-07	0.0001041	0.0002075	0.0001688	0.0001941	0.0001415	1.89e-05
k__Bacteria;p__Bacteroidetes;c__Bacteroidia;o__Bacteroidales;f__Bacteroidaceae;g__Bacteroides;s__plebeius	0.00219647	4.99e-05	7.8e-06	0.0001477	5.6e-05	3.59e-05	0.0001883	0.0043063	0.0001197	0.000105	4.95e-05	4.59e-05	0.0001794	4.72e-05	2.13e-05	0.0002394	5.98e-05	0.0001471	0.0002092	3.13e-05	3.9e-05	3.44e-05	5e-06	6.35e-05	2.89e-05	0.0068826	0.0001441	0.0069032	0.0003076	9.82e-05	4.75e-05	6.76e-05	3.13e-05	4.74e-05	5.02e-05	5.6e-05	4.95e-05	0.0002624	0.0001169	1.12e-05	0.0029739	5.95e-05	6.6e-06	0.0002345	9.16e-05	3.97e-05	5.97e-05	4.02e-05	2.27e-05
k__Bacteria;p__Firmicutes;c__Negativicutes;o__Veillonellales;f__Veillonellaceae;g__Veillonella;s__parvula	0.00215419	2.14e-05	0.004338	0.0002806	5.1e-06	1.3e-06	7.5e-06	1.27e-05	0.0001247	1.18e-05	1.26e-05	4.81e-05	5.6e-06	1.81e-05	3.08e-05	1.44e-05	0.0037234	1.05e-05	6e-07	0.0003457	2.8e-06	8.5e-06	0.044959	0.0001266	5.7e-06	1.28e-05	0.0001963	9.2e-06	5.9e-06	0.000672	8.1e-06	4.4e-06	7.9e-06	0.0003699	1e-05	0.0010237	3.25e-05	6.58e-05	0.0005735	9.07e-05	5.33e-05	1.56e-05	0.125036	2.63e-05	0.0015225	0.0004857	2.7e-06	6.31e-05	7.5e-06
k__Bacteria;p__Bacteroidetes;c__Bacteroidia;o__Bacteroidales;f__Bacteroidaceae;g__Bacteroides;s__3_2_5	0.00211334	0	1.48e-05	0.0010523	0.0011909	2.1e-06	0.0007027	1.04e-05	0.0004762	8.66e-05	0.0090097	0.0051425	0.000554	0.0004852	0.0033076	0.0008493	0.0002837	0.0006133	0.0012582	0.0001408	0.0017299	0.0009732	5e-07	0.0006098	0.0203931	1.85e-05	0.0002073	0.0012252	0.0008379	9.27e-05	0.0003677	0.0066392	0.0002475	0.0024343	0.0015692	0.0015329	0.0004866	0.0002732	9.86e-05	0.0033793	0.000105	0.000589	0	0.0002157	0.0003627	0.0001205	0.0084525	0.0007581	0.0049978
k__Bacteria;p__Firmicutes;c__Clostridia;o__Clostridiales;f__Clostridiaceae;g__Hungatella;s__hathewayi	0.00210459	0.0001069	0.0182071	0.0006174	2.88e-05	1e-06	0.0003738	0.0001104	0.0001504	3.42e-05	0.0002522	0.0002659	0.0004367	0.0355898	0.0012654	0.0009858	0.0001363	0.0003093	0.0004486	0.0005991	0.0012012	0.0003376	0.0366483	0.0005237	0.0043701	0.0021846	0.0007941	0.0004136	0.0003574	0.0002601	0.0001697	0.0004205	0.0001476	0.0003699	3.18e-05	0.0005328	0.0022642	5.18e-05	0.0001862	0.0002403	0.0002818	0.0002766	0.0117728	0.0002679	0.0003408	0.000384	0.0009382	0.0001731	0.0006359
k__Bacteria;p__Bacteroidetes;c__Bacteroidia;o__Bacteroidales;f__Bacteroidaceae;g__Bacteroides;s__3_1_19	0.00208464	0	2.1e-06	0.000117	0.0007732	0.0001145	0.0021862	0.0033566	0.0018553	0.0003075	0.0023789	0.0030539	0.0003124	0.0001239	0.0008913	0.0044322	0.0019521	0.0001415	0.0051283	0.0035476	0.0020645	0.0020901	2.2e-06	0.0028054	0.0033326	0.0009851	0.0018983	0.0012671	0.0002194	0.0009208	0.0008004	0.000132	0.0017558	0.0021134	0.0012125	0.0083197	0.0027537	0.0014734	0.0015181	0.0028349	0.0037758	0.00066	0	0.0003213	0.0021472	0.0019346	0.0001461	0.003471	0.0002215
k__Bacteria;p__Proteobacteria;c__Gammaproteobacteria;o__Enterobacterales;f__Morganellaceae;g__Proteus;s__mirabilis	0.00199966	0.0007266	0.0022469	2.2e-06	2e-07	1.5e-06	1.03e-05	7e-07	4e-07	8e-07	0	6e-07	0	0	1.6e-06	0	1e-07	0	0	1.6e-06	1e-07	6e-07	0.0076689	6e-07	1e-07	3e-07	1.5e-06	4e-06	4e-07	0	0	1.2e-06	2e-07	3e-07	4e-07	1e-07	2e-07	2.5e-06	9e-07	1.82e-05	6e-07	1e-07	7.3e-06	7e-07	2e-07	1e-06	4.3e-06	3e-07	4e-07
k__Bacteria;p__Firmicutes;c__Clostridia;o__Clostridiales;f__;g__;s__SS3/4	0.00197236	4.27e-05	0.0001313	0.0030101	0.0004905	4e-06	0.0056014	0.0008123	0.0014996	0.0005833	0.0019221	0.0008849	0.0027876	0.0029346	0.0017604	6.86e-05	5.64e-05	0.000152	0.0002583	0.0105942	0.0001219	0.000779	6.14e-05	0.0008894	0.0004311	0.0006963	0.0002757	0.000287	0.0002297	0.001848	0.0006332	4e-06	0.0015114	0.0065273	0.0002297	5.82e-05	0.0004601	4.34e-05	0.0028366	0.0012455	0.0023718	0.0001223	0.0001368	0.0021789	3.86e-05	0.0451505	3.9e-06	0.0010229	0.0049432
k__Bacteria;p__Firmicutes;c__Negativicutes;o__Veillonellales;f__Veillonellaceae;g__Dialister;s__invisus	0.00194935	7.12e-05	3e-06	0.0037347	5.7e-06	0.0045565	0.0033808	5.4e-06	0.0019384	6e-07	0.0003729	0.000621	0.0004258	9.9e-06	0.0027761	0.0016472	0.0005403	0.0066407	9.9e-06	5.63e-05	0.0042958	1.13e-05	3.2e-06	0.0015297	0.0002656	1.82e-05	2.4e-06	1e-06	0.0048566	0.0009568	9.8e-06	0.0038706	0.0007267	0.0024258	6.2e-06	7.86e-05	3.7e-06	1.2e-06	3.46e-05	0.0063672	0.006622	1.3e-06	2.3e-06	4.33e-05	0.000462	0.0001846	0.0047496	2.2e-06	0.0272058
k__Bacteria;p__Bacteroidetes;c__Bacteroidia;o__Bacteroidales;f__Tannerellaceae;g__Parabacteroides;s__D13	0.0018449	0	1.17e-05	0.0047119	0.0010351	0.001312	0.001744	0.004097	0.0017934	0.0086562	0.0006861	0.0008624	0.0007739	0.0042598	0.001774	0.0027212	0.0031698	0.0001197	0.0021458	0.000768	0.0011079	0.0070955	5.1e-06	0.0010596	0.0011722	0.0007782	0.0029017	0.0069565	8.73e-05	0.0003915	0.0035957	0.0004041	0.0013676	0.0004552	0.001466	0.0150824	0.0009456	0.0012444	0.0005895	0.0007301	0.0060835	0.0006516	1.6e-06	9.94e-05	0.0036664	0.0004516	0.0005852	0.0078267	0.0001046
k__Bacteria;p__Bacteroidetes;c__Bacteroidia;o__Bacteroidales;f__Rikenellaceae;g__Alistipes;s__HGB5	0.00178409	0	7e-07	0.0039395	0.0005731	3e-07	0.001339	8.49e-05	3.44e-05	9.46e-05	0.0102025	0.000125	0.0103299	2.25e-05	0.0003808	0.0203483	0.0017653	0.0006181	0.0003392	0.0005303	0.0010871	0.0070162	1.2e-06	0.0003105	0.0009244	0.0003594	0.0038666	0.0001773	0.0015851	0.0005872	0.0014746	2e-07	0.0045	8.19e-05	0.0007502	0.002954	0.002883	2.65e-05	0.0001876	0.0001652	0.0048502	0.0054933	8e-07	0.0013394	0.0029821	0.0004689	4e-07	0.0046006	0.0006382
k__Bacteria;p__Firmicutes;c__Clostridia;o__Clostridiales;f__Lachnospiraceae;g__Dorea;s__longicatena	0.00174369	0	0.0005573	0.0012988	0.0001841	2.3e-06	0.0009594	0.004087	0.0027295	0.0003292	0.000717	3.01e-05	0.0018572	0.0026273	0.0037941	0.0010288	0.0003301	0.0007741	3.08e-05	0.015781	5.75e-05	0.0004293	0.0001252	8.71e-05	0.0046627	0.0019168	0.0006139	0.0002013	0.0003711	0.0036658	0.0004496	0.0016832	0.0007753	0.0027102	7.32e-05	9.38e-05	0.0017959	3.54e-05	0.0009274	8.78e-05	0.0004687	0.0002332	0.0002001	0.003159	0.0002726	0.022116	0.0017022	0.0006937	0.0026779
k__Bacteria;p__Bacteroidetes;c__Bacteroidia;o__Bacteroidales;f__Tannerellaceae;g__Parabacteroides;s__D26	0.00161001	0	7.8e-06	0.0010233	0.0007478	3.71e-05	0.005988	0.0003322	0.0028028	8.78e-05	0.0020105	0.0013925	0.0073548	0.0001929	0.0005862	0.005133	0.0009883	0.0004984	0.0060325	0.0005975	0.0002564	0.0004429	7.3e-06	0.0001684	0.0007992	0.001005	0.0004424	0.0022191	0.0015896	0.0017745	0.0001862	0.0001547	0.0006236	0.0020042	0.0008337	0.0031021	0.0034403	0.0014111	0.001289	0.0013681	0.0006787	0.0008545	2e-07	0.0001777	0.0010246	0.0003784	0.0001769	0.0019418	0.0001407
k__Bacteria;p__Proteobacteria;c__Gammaproteobacteria;o__Pasteurellales;f__Pasteurellaceae;g__Haemophilus;s__parainfluenzae	0.00160352	0.180779	0.0288378	0.0005462	6.05e-05	0.001284	7.9e-05	1.34e-05	0.0002664	6.27e-05	3.4e-06	3.57e-05	1.11e-05	3.1e-06	0.00045	3.47e-05	0.0016604	7e-07	4.47e-05	0.0002675	1.7e-06	1.24e-05	0.0008545	6.1e-05	7.07e-05	8.7e-06	0.0058545	0.0013169	1.4e-06	0.0037383	3.21e-05	3.4e-06	3.67e-05	0.0008967	8.3e-05	0.0001885	0.0001037	3.7e-06	0.0004029	0.000265	0.0001555	6.4e-06	2.5e-06	2.39e-05	4.49e-05	0.0025962	1.4e-06	7.72e-05	9.99e-05
k__Bacteria;p__Bacteroidetes;c__Bacteroidia;o__Bacteroidales;f__Bacteroidaceae;g__Bacteroides;s__D2	0.00151084	0	1.86e-05	0.0008966	0.0015998	5e-07	0.0005669	0.0001242	0.0021133	0.0001037	0.0022817	0.001695	0.0022436	0.0070788	0.0001108	0.0026318	0.0021525	0.000108	0.0027228	0.0003019	0.0003722	0.0002552	1e-06	0.0011172	0.0004321	0.0005012	0.0006742	0.0022818	8.48e-05	9.33e-05	9.55e-05	0.0004236	0.0042777	0.0008241	0.0021668	0.0099064	8.36e-05	0.0013777	0.0001961	0.0003972	0.0004776	0.0039355	7e-07	6.14e-05	0.0027282	0.0002411	0.0008146	0.0001598	0.0002467
k__Bacteria;p__Firmicutes;c__Clostridia;o__Clostridiales;f__Lachnospiraceae;g__Blautia;s__[Ruminococcus] torques	0.00150202	2.14e-05	0.0006468	0.0013097	0.0002693	5e-06	0.0006556	0.0008157	0.0005912	0.0001884	0.0018012	0.0001349	0.001021	0.004516	0.002198	0.001124	0.0003409	0.0007086	0.0004503	0.0043515	0.0010338	0.001153	0.0011839	0.0005722	0.001725	0.0031966	0.0022644	0.0004035	0.0004637	0.0013288	0.0006143	7.17e-05	0.0007365	0.0010645	0.000169	0.0002186	0.0027728	0.0002141	0.0011563	0.000402	0.0007706	0.0003971	0.0018088	0.0012064	0.0006054	0.0065529	4.83e-05	0.0005948	0.0077605
k__Bacteria;p__Firmicutes;c__Clostridia;o__Clostridiales;f__Lachnospiraceae;g__Blautia;s__obeum	0.00149674	2.85e-05	0.00171	0.0081698	0.0001913	2.7e-06	0.0013599	0.0068599	0.0002918	0.0003916	0.0003904	0.0002121	0.001282	0.0008467	0.000902	0.0049751	0.0002502	0.0003298	0.0003382	0.0101906	0.0003055	0.0013365	0.0001888	0.0001771	0.0022251	0.001987	0.0017361	0.0240326	0.000216	0.0065428	0.000727	4.27e-05	0.0006303	0.0010956	0.0001251	0.0001415	0.0026305	0.0004287	0.0012322	0.0005062	0.0004546	0.000252	0.00055	0.0020033	0.0002506	0.0070782	7.18e-05	0.001076	0.0012603
k__Bacteria;p__Bacteroidetes;c__Bacteroidia;o__Bacteroidales;f__Barnesiellaceae;g__Barnesiella;s__intestinihominis	0.00143638	2.85e-05	1.06e-05	1.18e-05	0.0067165	4e-07	0.0018148	4.4e-06	0.0001732	0.0006114	0.0001905	1e-05	4.32e-05	6.7e-06	4.71e-05	0.0001017	0.0053895	0.0001212	1.62e-05	5.32e-05	1.02e-05	0.0199218	1.3e-06	7.8e-06	2.26e-05	0.0012835	0.0041825	0.0001471	7.43e-05	1.76e-05	0.0113053	1e-06	3.17e-05	1.18e-05	0.0056985	0.0011226	0.0222683	1.43e-05	0.0033471	6.1e-06	0.0093154	8e-07	0	7.14e-05	0.0041451	5.09e-05	0	0.0044297	0.0001672
k__Bacteria;p__Bacteroidetes;c__Bacteroidia;o__Bacteroidales;f__Prevotellaceae;g__Paraprevotella;s__clara	0.00136116	0	1.3e-05	0.0005412	0.000339	1e-07	0.0001272	0.0007403	0.0001547	0.0001646	0.0002481	4.64e-05	0.0002043	0.0004954	0.000148	8.28e-05	0.0237708	6.2e-06	0.0003275	7.8e-06	6.65e-05	0.0001894	6.1e-06	9.77e-05	0.0011401	0.0006557	0.0007595	4.93e-05	6.5e-06	0.0011532	0.0001248	0.0009338	0.0019268	0.0003369	0.0002538	0.014218	0.0103187	0.0004371	0.0004945	3.69e-05	0.0003181	0.0002083	1e-07	3.27e-05	0.021906	4.37e-05	0.0006462	0.0005786	0.0001069
k__Bacteria;p__Firmicutes;c__Bacilli;o__Lactobacillales;f__Lactobacillaceae;g__Lactobacillus;s__acidophilus	0.0013564	0.0002351	1.8e-06	1.1e-06	1e-07	0	1.3e-06	6e-07	1e-07	8e-07	0	2e-07	2e-07	1.7e-06	1.2e-06	1e-07	5e-07	2e-07	3e-07	0.0001142	1.6e-06	1.4e-06	0.0016206	2.2e-06	5e-07	1.3e-06	3.27e-05	7e-07	8e-07	0.0002621	1.4e-06	3e-07	6e-07	1.9e-05	1e-07	0	7e-07	4e-07	5.96e-05	0	0	0	0.0002138	1e-07	0	2.5e-06	0	1e-07	1e-07
k__Bacteria;p__Firmicutes;c__Clostridia;o__Clostridiales;f__Lachnospiraceae;g__Roseburia;s__hominis	0.00134438	1.42e-05	0.0005483	0.0032543	0.0001506	8e-07	0.0001588	0.0002118	0.000601	0.0002167	0.0002319	5.89e-05	0.0004367	0.0014729	0.0101048	0.0001801	9.49e-05	0.0003043	3.47e-05	0.001292	0.0002257	0.0002348	4e-05	0.0005533	0.0002649	0.0087275	0.0019144	5.16e-05	0.0002498	0.0048395	0.0004511	0.0001243	0.00049	0.0245264	0.0004225	2.46e-05	0.0071873	8.13e-05	0.0011926	7.35e-05	0.0031864	9.11e-05	0.000984	0.0001636	0.000213	0.0002375	0.0003946	0.0001819	0.0001843
k__Bacteria;p__Actinobacteria;c__Actinobacteria;o__Bifidobacteriales;f__Bifidobacteriaceae;g__Bifidobacterium;s__longum	0.00132766	1.42e-05	0.0075316	0.0015473	8e-05	0.0010208	6.63e-05	0.0003789	0.0005921	6.5e-05	4.74e-05	0.0019381	0.000101	5.69e-05	0.0003308	0.0024394	0.0004863	0.000123	0.0005973	0.0063678	0.000724	0.000206	0.0001229	0.0001883	0.0006497	0.0001806	0.0003475	0.0034968	9.15e-05	0.0014673	0.0001331	1.98e-05	0.0007482	0.0016233	6.72e-05	0.0017986	0.0005474	0.0167092	0.0004648	0.0083308	0.0003448	0.000198	0.0011301	0.0003056	0.0007361	0.002403	1.62e-05	0.000303	0.0012587
k__Bacteria;p__Firmicutes;c__Clostridia;o__Clostridiales;f__Lachnospiraceae;g__Anaerostipes;s__hadrus	0.00132737	0	0.0011916	0.0015493	0.0001291	8e-07	0.0032949	0.0007267	0.0009575	1.15e-05	0.0002161	0.0001027	0.0016186	0.0070298	0.000386	0.0002062	0.0008399	0.0005502	0.0001214	0.006984	0.0008908	0.0002614	0.000147	0.0002513	0.0015889	0.0005881	0.0009171	9.27e-05	0.0004346	0.0066306	0.0005079	0.0009691	0.0005762	0.0006362	2.15e-05	2.51e-05	0.0008291	0.0023621	0.0001309	0.0030214	0.0003727	0.0001639	9.72e-05	0.0005712	0.0009133	0.0114026	0.0001504	0.0001992	0.0008574
k__Bacteria;p__Bacteroidetes;c__Bacteroidia;o__Bacteroidales;f__Prevotellaceae;g__Prevotella;s__stercorea	0.00129709	0.0002778	1.2e-05	0.0103955	0.0001223	0.0004856	0.0001474	0.0263336	3.1e-05	0.0286502	0.0003552	1.74e-05	0.0001395	2.88e-05	0.0001612	0.0011472	2.88e-05	0.0002347	8.22e-05	7.8e-06	0.0004808	0.0003604	3e-07	0.0010436	0.0001228	0.000585	0.0001592	0.0002896	0.0002466	0.0002292	0.0022697	0.0008007	0.0002007	1.75e-05	0.0001077	6.06e-05	0.0012314	9.7e-05	0.0001424	8.4e-06	0.0002609	0.0001386	0	0.0001733	3.44e-05	2.39e-05	0.0008085	7.01e-05	0.0002004
k__Bacteria;p__Firmicutes;c__Clostridia;o__Clostridiales;f__Eubacteriaceae;g__Eubacterium;s__ramulus	0.00125439	0.0488545	0.0014338	0.0006021	8.72e-05	4e-06	0.0002423	0.0001377	8.33e-05	9.73e-05	0.0001935	0.0016639	0.0006608	0.0166018	0.0004622	4.71e-05	6.42e-05	4.9e-05	2.78e-05	0.0042639	0.0010736	0.0002281	0.0005263	0.0004493	0.0005917	0.0007792	0.0001417	7.89e-05	5.46e-05	0.0017368	0.0002218	2.57e-05	0.0002046	0.0016182	3.93e-05	5.15e-05	0.0015201	3.15e-05	0.0001529	0.00089	0.0006135	5.62e-05	0.0003432	0.0001655	6.65e-05	0.0112983	2.24e-05	0.0008781	0.0007576
k__Bacteria;p__Bacteroidetes;c__Bacteroidia;o__Bacteroidales;f__Bacteroidaceae;g__Bacteroides;s__N54.MGS-20	0.00113271	0.0001496	2e-06	9.7e-06	0.0057659	1e-07	0.001501	1.5e-06	2.16e-05	0.0005039	5.8e-06	4.7e-06	8.1e-06	3.5e-06	2.2e-06	2.12e-05	0.0046686	1.98e-05	8.1e-06	1.25e-05	1.86e-05	0.0172303	8e-07	1.27e-05	4.41e-05	0.0009973	0.0032729	1.08e-05	2.26e-05	1.3e-05	0.010245	7.5e-06	6.32e-05	4.2e-06	0.0048562	0.0009573	0.0027738	4.3e-06	0.0031598	3.6e-06	0.0081549	4e-07	0	3.5e-06	0.0036081	3.92e-05	1.24e-05	0.0043275	1.1e-06
k__Bacteria;p__Firmicutes;c__Negativicutes;o__Veillonellales;f__Veillonellaceae;g__Veillonella;s__dispar	0.00106388	0	0.0206159	0.0016746	6.5e-06	2e-07	2.27e-05	3e-06	9.41e-05	5.97e-05	4.6e-06	9e-06	1.06e-05	1.1e-06	5.2e-05	5.2e-06	0.0013627	2.4e-06	4.5e-06	0.0007899	4.1e-06	7.1e-06	0.0009801	0.0001881	2e-06	7.8e-06	0.0011301	5e-06	5e-07	0.0014679	7e-06	3e-07	2e-06	0.0008601	4.13e-05	7.79e-05	7.6e-06	6.7e-05	0.0002131	7.72e-05	9.16e-05	3e-06	0.0021598	2e-05	3.12e-05	0.0014586	2e-07	3.7e-05	2.59e-05
k__Bacteria;p__Actinobacteria;c__Actinobacteria;o__Propionibacteriales;f__Propionibacteriaceae;g__Cutibacterium;s__acnes	0.00102574	0.0004274	3e-06	3.56e-05	1.12e-05	0.0001653	6.9e-06	1.08e-05	4.9e-06	1.32e-05	1.02e-05	3.4e-05	0.0002098	0.0003537	1.51e-05	1.36e-05	3.27e-05	0.0001095	3.7e-06	5.79e-05	7.1e-06	0.0002193	6.01e-05	2.75e-05	0.0001464	2.58e-05	1.73e-05	4.9e-06	2.08e-05	6.76e-05	7.7e-06	6.99e-05	5.7e-06	0.0003504	3.06e-05	1.27e-05	1.25e-05	5.3e-06	4.5e-06	2.19e-05	2.63e-05	3.97e-05	1.43e-05	3.18e-05	1.19e-05	0.0001261	2.9e-05	4e-06	0.000523
k__Bacteria;p__Actinobacteria;c__Actinobacteria;o__Bifidobacteriales;f__Bifidobacteriaceae;g__Bifidobacterium;s__adolescentis	0.0010232	0	7e-07	0.016049	2.67e-05	5e-07	1.4e-06	0.0011893	0.0005137	1.2e-06	2.7e-06	0.000163	1.6e-06	3e-07	0.0003461	0.0020095	6.8e-06	1.4e-06	7e-07	0.0046847	0.0030432	4.26e-05	1.44e-05	8.44e-05	4.5e-06	7.1e-06	3.08e-05	1.2e-06	4e-07	2.08e-05	3.48e-05	9e-07	9.6e-06	2.64e-05	1.52e-05	2.19e-05	3.8e-06	0.0017206	2.9e-06	0.0022965	2.5e-06	1.4e-06	2.6e-06	0.0001029	1.05e-05	0.0024055	5e-07	0.0003289	3.9e-06
k__Bacteria;p__Firmicutes;c__Clostridia;o__Clostridiales;f__Ruminococcaceae;g__Subdoligranulum;s__4_3_54A2FAA	0.00101727	0	0.002321	0.0003291	2.54e-05	5e-07	0.0002534	0.0002444	5.75e-05	6.48e-05	0.0001882	8.25e-05	0.0001696	0.0148701	0.0004787	0.0025256	0.000789	0.0015784	0.0006669	7.35e-05	0.0053895	0.000698	9.4e-06	0.0001588	0.006188	0.002782	0.000149	0.0002707	0.0018388	0.0002087	0.0003064	5.9e-06	0.0002362	0.0001491	4.29e-05	0.0006802	0.0013231	0.0001982	0.0001162	0.0002854	0.0002092	0.0003242	0.0001525	0.0004363	0.000289	7.68e-05	7.4e-06	0.0005763	0.0014222
k__Bacteria;p__Firmicutes;c__Clostridia;o__Clostridiales;f__Ruminococcaceae;g__Gemmiger;s__formicilis	0.00101087	1.42e-05	3.12e-05	0.0098458	0.0005816	4e-07	0.0003098	0.0013079	0.0001329	0.0001708	0.0001709	7.9e-05	0.0026008	0.00027	0.0019583	0.0004571	0.002222	2.78e-05	0.0004614	0.0001908	0.0010167	0.0016306	1.29e-05	0.0001157	0.0030803	0.0036566	0.0006194	5.66e-05	2.73e-05	0.000595	0.0012668	1.8e-06	0.0013532	0.0004501	0.0001472	0.000127	0.0005828	0.0002698	0.0004203	0.0010699	0.0004285	5e-05	4.69e-05	0.0004712	0.0029313	0.0001968	1.2e-06	0.0003063	0.0008195
k__Bacteria;p__Proteobacteria;c__Deltaproteobacteria;o__Desulfovibrionales;f__Desulfovibrionaceae;g__Bilophila;s__wadsworthia	0.00100468	2.85e-05	8.1e-06	4.5e-06	0.0004473	6e-07	0.0001459	0.0001747	3e-06	0.0001445	1.7e-06	0.001176	0.0062981	1.18e-05	0.0009976	3e-06	0.0008004	1.7e-06	6.9e-06	0	8e-07	0.0002484	9e-07	6.2e-06	0.0002697	1.18e-05	0.0007479	0.0001254	1.6e-06	0.000712	0.000168	1.3e-06	0.0005508	0.0021016	0.0002094	0.0004614	0.0043053	4e-07	0.0004106	0.0013511	2.9e-06	0.0021782	2.8e-06	0.0001444	0.0009247	8.65e-05	1.6e-06	0.0025842	0.0093159
k__Bacteria;p__Firmicutes;c__Clostridia;o__Clostridiales;f__Ruminococcaceae;g__Ruminococcus;s__bromii	0.000990255	0	0.0002208	0.0001054	0.0002239	1.5e-06	1.91e-05	0.0002166	3.66e-05	0.0004769	6e-06	9.1e-06	0.0018749	1.52e-05	0.001992	0.0121487	0.0075151	8.1e-06	2.65e-05	2.5e-05	0.0071544	0.000685	5.2e-06	0.0001937	0.0006782	0.0039051	0.0037671	5.64e-05	1.43e-05	0.000979	0.0012618	3e-07	0.0023546	2.61e-05	0.000555	5.03e-05	8.6e-05	3.6e-06	3.5e-05	2.54e-05	2.39e-05	0.0005516	1.04e-05	4.39e-05	0.001632	1.98e-05	3e-07	0.0011726	0.0063684
k__Bacteria;p__Bacteroidetes;c__Bacteroidia;o__Bacteroidales;f__Bacteroidaceae;g__Bacteroides;s__salyersiae	0.000957898	1.42e-05	4e-06	5.54e-05	0.0222743	3.7e-05	0.0002541	0.0004507	0.0017641	7.91e-05	0.0002231	0.0003554	0.0009318	0.0001891	0.0001446	0.0004557	0.0006394	9.82e-05	0.0003606	3.75e-05	0.0120767	0.0004889	9e-07	0.0141325	0.0002748	7.79e-05	0.0002368	0.0005181	8.25e-05	0.0005872	0.0002591	0.0001313	0.0003524	0.000234	0.0318478	0.0004764	0.0001804	0.0002673	0.0007047	0.0002763	0.0044118	0.0002041	2e-07	0.0002648	0.000521	6.81e-05	0.000157	0.0001187	6.54e-05
k__Bacteria;p__Bacteroidetes;c__Bacteroidia;o__Bacteroidales;f__Bacteroidaceae;g__Bacteroides;s__14(A)	0.000950483	0	1.3e-06	0.000103	0.0026705	3.6e-06	0.0137584	2.73e-05	0.0004573	2.01e-05	0.0002854	0.0033537	0.0001142	0.0001757	0.000111	0.0016375	0.0001018	0.0002781	0.0059732	5.63e-05	0.0001306	0.0008324	2e-07	0.0001774	0.0004388	6.45e-05	0.0033972	0.0001862	0.0001198	0.0007439	0.0002914	0.0001668	0.0030285	6.7e-05	0.0049925	6.89e-05	0.0001344	0.0003851	0.0001354	0.003024	0.0003676	0.0016691	0	8.35e-05	0.000113	0.0003194	0.0002118	0.0004204	0.0003136
k__Bacteria;p__Firmicutes;c__Clostridia;o__Clostridiales;f__Lachnospiraceae;g__Lachnoclostridium;s__[Clostridium] citroniae	0.000932453	0	0.0002963	0.0001409	2.56e-05	1.2e-06	0.000254	4.01e-05	7.3e-05	7.5e-06	0.0001093	0.0001069	8.99e-05	0.0006741	0.0002345	6.72e-05	1.61e-05	0.0001432	7.91e-05	0.0003629	0.0001423	4.83e-05	0.0058253	0.0001393	0.0036289	0.0001453	0.0001362	0.0001781	0.0003796	0.00012	2.33e-05	0.000128	5.25e-05	0.0001041	1.42e-05	8.85e-05	0.0001465	0.0004098	0.0002387	0.0001161	8.65e-05	0.0002754	0.0013156	7e-05	4.47e-05	0.0001922	0.0001827	0.0002674	0.0003029
k__Bacteria;p__Proteobacteria;c__Gammaproteobacteria;o__Enterobacterales;f__Enterobacteriaceae;g__Klebsiella;s__oxytoca	0.000906193	6.41e-05	0.0019284	7e-06	2e-07	0.0002396	9.4e-06	4.1e-06	3.29e-05	6.9e-06	1.8e-06	6e-07	5.1e-06	2.34e-05	1.7e-05	2.3e-06	1.3e-06	3.3e-06	4.35e-05	8.76e-05	3e-06	1.21e-05	0.0094403	2e-07	2.5e-06	8.3e-06	0.0009741	4.9e-06	1.6e-06	1.3e-06	3.2e-06	3e-07	2e-06	3.4e-06	5e-07	2e-06	2.6e-06	9e-07	6.9e-06	3.7e-06	1e-06	1e-06	0.0007829	5.7e-06	9.61e-05	3.6e-06	1e-06	0.0002234	4.1e-06
k__Bacteria;p__Proteobacteria;c__Betaproteobacteria;o__Burkholderiales;f__;g__;s__1_1_47	0.000828553	2.14e-05	0	0.0009868	1.27e-05	0	5.1e-06	2.69e-05	0.0006458	1.9e-05	0.0021885	4.41e-05	0.0013355	1.2e-06	6.2e-05	0.0001483	0.0005081	1e-06	0.0016351	0.0052556	0.0005212	7.59e-05	2.9e-06	0.0040058	0.0001942	1.8e-06	0.0013336	0.0007567	0.0004894	1.3e-05	4.42e-05	1.73e-05	0.0006359	0.0009491	4.7e-06	0.0006401	0.0001896	4e-07	1.03e-05	4.59e-05	0.0011271	0.0029294	9e-07	5.45e-05	0.0005807	0.003592	2.08e-05	2.73e-05	0.0114445
k__Bacteria;p__Firmicutes;c__Clostridia;o__Clostridiales;f__Lachnospiraceae;g__Dorea;s__formicigenerans	0.000807368	2.14e-05	0.007997	0.0014127	0.0001224	3.9e-06	0.0005669	0.0006251	0.0005885	0.0001333	0.0001315	0.0002566	0.0006201	0.00094	0.002201	0.0002104	0.0002594	0.0001033	0.0001521	0.0016377	0.0010182	0.0006289	0.0007356	0.0003481	0.0019602	0.0011269	0.0014578	0.0003577	0.0001051	0.005914	0.0004089	7.53e-05	0.0005877	0.000854	7.9e-05	5.79e-05	0.000958	0.0001513	0.0004249	0.0005973	0.000447	0.0002539	0.0008364	0.0008164	0.0002234	0.0015013	5.29e-05	0.0008493	0.002137
k__Bacteria;p__Bacteroidetes;c__Bacteroidia;o__Bacteroidales;f__Bacteroidaceae;g__Bacteroides;s__2_1_33B	0.000804601	5.7e-05	3.3e-06	2.95e-05	0.0002924	1.5e-06	0.0034969	3.78e-05	0.0072458	6.54e-05	0.0005632	0.0012071	2.4e-05	0.0001797	0.0001198	0.0033635	0.0007837	8.1e-06	0.0074829	0.0005709	3.18e-05	0.0008597	4.4e-06	2.91e-05	0.000909	0.0003216	0.0003057	0.0003856	1.01e-05	0.0001749	0.000322	6.28e-05	0.0005225	0.0007749	0.0005527	0.0016601	0.0026822	0.0008848	0.0003884	0.0011762	0.0006931	0.0005258	0	0.000124	0.0006766	0.0002782	7.04e-05	0.0013658	7.1e-06
k__Bacteria;p__Bacteroidetes;c__Bacteroidia;o__Bacteroidales;f__Tannerellaceae;g__Parabacteroides;s__goldsteinii	0.000773608	1.42e-05	4.1e-06	2.26e-05	0.0005298	1e-06	0.0001839	4.68e-05	0.0005062	6.94e-05	0.0002866	0.0006899	0.0003523	0.0006144	0.0001016	0.0190761	0.0002194	4.96e-05	0.0010319	1.56e-05	0.001034	0.020197	7e-07	0.0022769	0.0002764	0.001735	0.0002658	0.0002069	5.9e-05	0.0001642	0.0048472	0.0004807	0.0002379	0.0003626	0.0007384	0.0011425	0.0001859	0.0004353	0.0001939	0.00058	0.0002288	0.0001158	2e-07	0.0001318	0.0003178	2.14e-05	0.0004721	0.0001517	5.12e-05
k__Bacteria;p__Firmicutes;c__Clostridia;o__Clostridiales;f__Eubacteriaceae;g__Eubacterium;s__ventriosum	0.000757489	1.42e-05	0.0010555	0.0002058	6.46e-05	2e-07	8.16e-05	0.0007513	0.0029771	0.0004484	3.31e-05	0.0001001	0.0001059	9.47e-05	0.0011808	6.55e-05	5.83e-05	4.29e-05	4.57e-05	0.0003598	4e-05	0.0002165	2.08e-05	7.56e-05	0.0002721	0.001247	0.0019639	4.29e-05	6.25e-05	0.0004139	0.0001465	2.54e-05	0.0001303	0.000614	0.0001226	8.5e-06	0.0005245	1.03e-05	0.0014619	0.0004596	0.0008447	2.36e-05	6.59e-05	0.0001155	7.65e-05	0.000328	1.22e-05	0.0002796	7.34e-05
k__Bacteria;p__Firmicutes;c__Clostridia;o__Clostridiales;f__Lachnospiraceae;g__Tyzzerella;s__nexilis	0.000750089	2.85e-05	0.005895	0.0004323	1.82e-05	7.6e-06	0.0001139	0.0001062	0.000199	5.66e-05	0.0001494	5.15e-05	0.0002073	0.000353	0.0004151	0.0001739	0.0003168	7.53e-05	0.0003486	0.0010981	0.0001001	0.0002343	0.0036102	0.0003063	0.00041	0.0013809	0.0002492	0.0003435	0.0001222	0.0003466	0.0001027	0.0002479	0.0001708	0.0002705	4.53e-05	4.88e-05	0.0011908	6.9e-05	0.0002157	0.000226	0.0002207	0.0003643	0.0002441	0.0005138	0.0002494	0.0009027	0.0007917	0.0001886	0.0005637
k__Bacteria;p__Proteobacteria;c__Betaproteobacteria;o__Burkholderiales;f__Sutterellaceae;g__Parasutterella;s__excrementihominis	0.000735488	0	2.5e-06	0.0009396	1e-05	5e-07	6.8e-06	2.58e-05	0.000551	3.36e-05	0.002719	3.13e-05	0.0010181	0	5.19e-05	0.0003394	0.0004457	1.3e-06	0.0018363	0.0010574	0.0003541	0.0001174	4.8e-06	0.0027565	0.0002392	4.3e-06	0.000921	0.0008487	0.000717	2.08e-05	5.21e-05	6.06e-05	0.0007199	0.0007993	2.5e-06	0.0010699	0.0002178	6e-07	1.11e-05	4.37e-05	0.0009108	0.0018103	3e-07	5.12e-05	0.0007016	0.0009764	0.0001024	2.83e-05	0.0097508
k__Bacteria;p__Bacteroidetes;c__Bacteroidia;o__Bacteroidales;f__Dysgonamonadaceae;g__Dysgonomonas;s__mossii	0.000728279	0	0.0088514	2.1e-06	2.2e-06	1e-07	1.31e-05	8e-06	1.3e-06	3.8e-06	2.4e-06	1e-06	8e-07	1e-07	2.2e-06	2.3e-06	3e-07	1e-07	5.6e-06	0	7e-07	3.4e-06	1e-07	6e-07	8e-07	1.5e-06	4.4e-06	1.1e-06	8e-07	2e-06	6e-07	3.6e-06	3.9e-06	1.1e-06	2.3e-06	2.1e-06	2.9e-06	6e-07	2e-06	5e-07	1.86e-05	1.1e-06	1e-07	1.9e-06	2e-06	0	5.7e-06	1.2e-06	0
k__Bacteria;p__Firmicutes;c__Clostridia;o__Clostridiales;f__Ruminococcaceae;g__Ruminococcus;s__5_1_39BFAA	0.000715292	1.42e-05	0.0046736	0.0010915	0.0001034	2.4e-06	0.0005575	0.000293	0.0001797	5.11e-05	0.000314	6.61e-05	0.0011706	0.0008873	0.0006077	0.0002852	0.0002308	0.0001523	0.0007438	0.0044642	0.0031932	0.0006418	2.54e-05	0.0002749	0.0005975	0.0005855	0.0007251	0.0002663	0.0001626	0.0025474	0.0003613	6.45e-05	0.0002508	0.0002655	7.95e-05	0.000157	0.0008834	0.0009914	0.0003206	0.0001233	0.0001957	0.0002537	0.0001683	0.0003064	0.000665	0.0016177	2.14e-05	0.0001951	0.0004674
k__Bacteria;p__Firmicutes;c__Negativicutes;o__Veillonellales;f__Veillonellaceae;g__Veillonella;s__158	0.000710436	1.42e-05	0.0023307	0.0001709	6.9e-06	2e-07	3.4e-06	1.5e-06	2.33e-05	3.16e-05	1e-06	1.39e-05	3.3e-06	2e-07	2.83e-05	2.1e-06	0.0006823	1e-06	4e-07	0.0002487	4e-07	2.3e-06	0.0003393	3.25e-05	1.9e-06	8.7e-06	0.0001564	9.7e-06	9e-07	0.0006249	3.3e-06	1.9e-06	4.3e-06	0.000186	1.44e-05	9.37e-05	1.72e-05	1.23e-05	0.000109	0.00011	9.05e-05	9e-07	0.0008173	4.4e-06	2.99e-05	0.0002802	5e-07	2.36e-05	7.7e-06
k__Bacteria;p__Firmicutes;c__Clostridia;o__Clostridiales;f__Clostridiaceae;g__Clostridium;s__M62/1	0.000705835	0	0.000249	0.0003712	3.85e-05	1e-06	0.0004217	0.0003069	0.0005989	0.0001673	0.0002523	0.0003402	0.0005611	0.0001467	0.0019672	0.0003767	9.86e-05	0.0002667	8.93e-05	0.0018019	0.0008506	0.0013571	0.0002528	0.000958	0.0003776	0.0020859	0.0006875	0.0005955	0.0002166	0.0003333	0.0007439	0.0001366	0.0003818	0.0001582	5.41e-05	5.58e-05	0.0011275	5.54e-05	0.0007794	0.0008764	0.0008978	0.000321	0.0005369	0.0010601	0.0001234	0.0009764	0.0003198	0.0005974	0.002383
k__Bacteria;p__Firmicutes;c__Clostridia;o__Clostridiales;f__Ruminococcaceae;g__;s__leptum	0.000669445	0	0.0001855	0.0001097	6.88e-05	6e-07	0.0008502	0.0003034	0.0001811	3.79e-05	2.54e-05	1.76e-05	0.0010078	1.39e-05	0.0002479	0.0061635	0.0191358	0.0008834	1.08e-05	7.8e-06	0.0003695	0.0009024	5.9e-06	7.61e-05	0.0019397	0.0011852	5.94e-05	0.0003674	0.0003122	5.2e-05	0.0001616	5e-07	6.56e-05	0.0004037	0.0001263	0.0111908	0.0001793	5.7e-06	5.61e-05	0.0003067	0.0002147	0.0002517	9.3e-06	0.0003381	0.0004578	1.27e-05	1.4e-06	0.0001469	0.0015727
k__Bacteria;p__Firmicutes;c__Clostridia;o__Clostridiales;f__Lachnospiraceae;g__Coprococcus;s__comes	0.00065248	0	0.0003313	0.0012526	1.25e-05	1.4e-06	8.73e-05	0.0018202	0.000597	0.0001161	0.0014151	1.93e-05	0.0005984	0.0003324	0.0009184	4.9e-05	3.85e-05	6.07e-05	0.0002704	0.005168	5.23e-05	0.000258	0.0005193	9.48e-05	0.001287	0.0034364	0.0001157	0.0025515	7.19e-05	0.0040306	0.000239	1.46e-05	0.0003829	0.0005147	2.34e-05	1.42e-05	0.0020821	4e-05	0.0010543	0.000128	0.0004236	8.06e-05	0.0002455	0.0004651	2.08e-05	0.0022443	9.4e-06	0.000317	0.0011831
k__Bacteria;p__Proteobacteria;c__Gammaproteobacteria;o__Enterobacterales;f__Morganellaceae;g__Morganella;s__morganii	0.000648495	0.0001211	6.9e-06	1.9e-06	0	2e-06	9.4e-06	4e-07	2e-07	6.6e-06	2e-07	3.3e-06	3.46e-05	5e-07	5e-07	0	0	7e-07	1e-07	0.000366	1e-07	4.8e-06	0.0003205	1e-07	2e-07	1.5e-06	9e-07	3.1e-06	4e-07	1e-06	2e-06	4e-07	4e-07	1.7e-06	2e-07	1e-07	2.8e-06	4.88e-05	2e-07	8e-07	6e-07	5e-07	0.0013473	4e-07	2e-07	0	1.1e-06	2e-07	3e-07
k__Bacteria;p__Bacteroidetes;c__Bacteroidia;o__Bacteroidales;f__Bacteroidaceae;g__Bacteroides;s__fluxus	0.000644901	0.0003562	3.1e-06	0.0004095	0.0006208	4.26e-05	0.0004282	7.07e-05	0.00114	9.06e-05	0.0001991	0.0007074	7.92e-05	0.0003694	0.0001388	0.0013138	0.0007147	7.98e-05	0.0009962	3.13e-05	0.0001815	0.0002182	1.3e-06	0.0002836	0.0024953	9.04e-05	0.0001903	0.0012596	8.87e-05	0.002164	0.0001178	0.0002794	0.0019702	0.0001922	0.0004937	0.0006696	0.0003764	0.0017251	0.0003559	0.0004821	0.0004671	0.000328	4e-07	0.0001781	0.0012227	0.0001282	0.0003044	9.18e-05	6.35e-05
k__Bacteria;p__Firmicutes;c__Clostridia;o__Clostridiales;f__;g__Intestinimonas;s__butyriciproducens	0.00063759	0	0.000349	0.0009718	4.86e-05	7e-07	0.0003398	0.0004901	0.0001229	0.0001286	0.0001575	0.0002996	0.0002575	0.001456	0.00066	0.0004512	0.0004287	0.0007077	0.000151	0.0001048	0.0006004	0.0017601	9.1e-06	6.17e-05	0.0004245	0.0013494	0.0022566	0.0002908	0.0008098	0.0006974	0.000702	1.1e-05	0.0006597	0.0002804	0.0001541	0.0001861	0.001052	2.31e-05	0.0002959	0.0003809	0.0007889	0.0009238	0.0002316	0.0012511	0.001073	7.22e-05	2.15e-05	0.0003206	0.0002546
k__Bacteria;p__Firmicutes;c__Negativicutes;o__Acidaminococcales;f__Acidaminococcaceae;g__Acidaminococcus;s__HPA0509	0.000619173	0	0	1.9e-06	0.0001788	0	4.6e-06	2.9e-06	0	1.4e-06	8e-07	0	4e-07	0	0	0	8e-07	0	2.4e-06	0	0	0	0	0	0.003214	1e-07	2.2e-06	0.0123996	4e-07	0	2.7e-06	0.015403	0.0027078	0	0.0007733	5e-07	0	0	2e-06	0	1.6e-06	0	0	3.6e-06	2e-07	0	0.0178618	6.5e-06	9e-07
k__Bacteria;p__Bacteroidetes;c__Bacteroidia;o__Bacteroidales;f__Bacteroidaceae;g__Bacteroides;s__caecimuris	0.000616098	0	2.1e-06	0.0009874	0.0019689	3.25e-05	0.000261	8.45e-05	0.0011382	6.17e-05	0.0030066	0.0008778	0.0006853	0.000851	0.0005372	0.0010477	0.0007635	0.000947	0.0006178	0.0005084	0.0007386	0.000225	4e-07	0.0019815	0.0001962	0.0001155	0.0010029	0.0005003	0.0004809	0.0001931	9.1e-05	0.0009246	0.0006811	0.0010933	0.0027533	0.0016544	0.0002737	0.0011401	0.0002561	0.0001966	0.000761	0.0005427	2.5e-06	0.000216	0.0012944	0.0001582	0.0016485	0.0012675	0.0001921
k__Bacteria;p__Verrucomicrobia;c__Verrucomicrobiae;o__Verrucomicrobiales;f__Akkermansiaceae;g__Akkermansia;s__KLE1798	0.000610678	0	0	0	0	0	0	0	4.6e-06	0	0	0	0	0	0	0.0017496	0	0.0001935	0	0	0.0001823	0.0003054	0	0	0	3.73e-05	0	0	0.0002219	0	0	0	0	0	0	5e-07	0	0	4.1e-06	0	0	1.1e-06	0	0	0	0	0	0	0
k__Bacteria;p__Firmicutes;c__Clostridia;o__Clostridiales;f__Ruminococcaceae;g__Ruminococcus;s__SR1/5	0.000571569	0	0.0001965	0.0006322	0.0002319	3e-07	0.0001016	0.000549	0.0002866	4.49e-05	0.0001158	0.000844	0.0018952	0.0007073	0.0019237	7.68e-05	0.0003265	0.0006167	0.0002755	0.0073438	0.0009181	0.0003336	0.0007327	0.0001715	0.0006411	0.0002859	0.0008575	0.001356	0.0003994	0.0008713	0.0002563	1.43e-05	0.0002372	0.0010327	0.0001738	0.0010697	0.0015965	0.0001297	0.0001664	0.0003225	0.0002056	0.0001111	0.0002216	7.96e-05	0.0006941	0.0006942	1.15e-05	0.0001367	0.0002968
k__Bacteria;p__Firmicutes;c__Clostridia;o__Clostridiales;f__Ruminococcaceae;g__Ruminococcus;s__lactaris	0.000562918	0	0.0002252	0.0013525	0.0003706	4e-07	0.0029268	6.22e-05	7.37e-05	1.89e-05	8.11e-05	1.38e-05	9.89e-05	9.28e-05	0.0001019	0.0005138	4.25e-05	0.0003251	1.44e-05	0.0001345	4.03e-05	0.0009503	0.0003552	5.15e-05	0.0028589	0.0002359	9.44e-05	0.0117804	0.0003237	0.0001658	0.0004849	7e-06	0.0006239	0.0001098	0.0003805	7.3e-06	0.0063938	1.42e-05	7.23e-05	3.26e-05	0.0004152	0.0002285	0.0001266	5.52e-05	1.32e-05	0.0001343	9.4e-06	6.15e-05	0.0010488
k__Bacteria;p__Bacteroidetes;c__Bacteroidia;o__Bacteroidales;f__Dysgonamonadaceae;g__Dysgonomonas;s__gadei	0.000560277	1.42e-05	0.0068395	1.2e-06	2.8e-06	1e-07	1.44e-05	5.7e-06	5.1e-06	4e-06	3.4e-06	2.3e-06	7e-07	2.5e-06	1.2e-06	2.5e-06	3.9e-06	5e-07	5.7e-06	0	2.4e-06	3.4e-06	1e-07	7.4e-06	8e-07	2.9e-06	8.2e-06	4.2e-06	1.1e-06	2.6e-06	2.5e-06	4.7e-06	3e-06	1.1e-06	3.2e-06	1.95e-05	1e-06	1.2e-06	2e-07	1e-06	4.22e-05	7e-07	0	2.8e-06	3.4e-06	1e-06	6.1e-06	1.5e-06	1.5e-06
k__Bacteria;p__Bacteroidetes;c__Bacteroidia;o__Bacteroidales;f__Bacteroidaceae;g__Bacteroides;s__coprophilus	0.000550102	0	1.3e-06	0.0001059	0.00026	0.000722	0.0001715	0.0001433	0.000164	0.0001442	0.0002497	0.001661	0.0002868	0.000213	7.99e-05	0.0002782	0.0002083	0.0004914	0.0012713	3.91e-05	8.15e-05	6.66e-05	1.4e-06	7.53e-05	0.0002528	3.31e-05	0.0004459	0.0003237	0.0005054	7.22e-05	7.75e-05	0.0001219	0.0001714	0.0001003	0.0002465	0.000192	0.0001956	0.00019	7.56e-05	0.0004682	0.0014088	0.0001397	7e-07	0.014105	0.0002956	0.0001343	0.0001199	5.91e-05	4.03e-05
k__Bacteria;p__Bacteroidetes;c__Bacteroidia;o__Bacteroidales;f__Bacteroidaceae;g__Bacteroides;s__clarus	0.000536884	7.1e-06	2e-06	0.0004962	0.0008465	2.8e-06	0.0004352	0.0001096	0.0004228	0.0006523	0.0013705	0.0032415	0.0011089	0.0001479	0.0002445	0.0007126	0.0002487	3.3e-05	0.0002249	0.0001987	0.0001345	4.04e-05	8e-07	0.0002663	0.000398	8.93e-05	0.0003197	0.004119	1.94e-05	0.0095802	3.26e-05	4.27e-05	0.0009981	0.0003222	0.0007012	0.0002437	5.8e-05	0.0009888	0.006269	0.0025015	0.0003999	0.0009013	1e-07	0.0005016	0.0004544	0.0002736	4.64e-05	0.0002589	1.76e-05
k__Bacteria;p__Firmicutes;c__Bacilli;o__Lactobacillales;f__Lactobacillaceae;g__Lactobacillus;s__crispatus	0.000533438	9.26e-05	0.0001932	3e-07	2e-07	1e-07	2e-06	4e-07	0	0	1e-07	1.2e-06	7e-07	0.0002634	2e-07	0	0	1e-07	0	0	0	3e-07	1e-07	2e-07	4e-07	1.4e-06	5e-07	1.1e-06	1e-07	0	6e-07	0	3e-07	1.5e-06	1e-07	0	5e-07	3e-07	2e-07	2e-07	1e-07	6e-07	2e-07	0	1e-07	0	2e-07	4e-07	0
k__Bacteria;p__Bacteroidetes;c__Bacteroidia;o__Bacteroidales;f__Bacteroidaceae;g__Bacteroides;s__gallinarum	0.000532439	0	3.6e-06	0.0004174	0.0004159	0.0014854	0.0002935	4.86e-05	0.0004184	0.0001071	0.0006241	0.0008235	0.000469	7.86e-05	0.0002622	0.0005532	0.0003955	0.0001736	0.0002474	7.51e-05	0.000119	6.63e-05	1.3e-06	0.0002244	0.0002307	4.51e-05	0.0110583	0.0018153	0.0002587	0.0001765	5.09e-05	0.0003172	0.0002421	0.0001371	0.000373	0.0003743	0.0001565	0.000585	0.000276	0.0006581	0.000372	0.0008776	0	0.0002567	0.0006443	0.0001215	0.0003376	0.0001505	3.33e-05
k__Bacteria;p__Firmicutes;c__Negativicutes;o__Acidaminococcales;f__Acidaminococcaceae;g__Acidaminococcus;s__intestini	0.000531979	0	0	6e-06	0.0004297	1e-06	1.2e-06	3.7e-06	0	6.7e-06	1.3e-06	0	4.4e-06	2.09e-05	5.3e-06	1.43e-05	9e-07	1.6e-06	0	0	1.5e-06	2.46e-05	1e-06	1.3e-06	0.0020519	0.0006433	2.2e-06	0.008095	1.6e-06	0	1.14e-05	0.011548	0.0018867	0	0.0012599	0	2.82e-05	0	1.3e-06	3.9e-06	6e-06	0	2e-07	6.6e-06	0	2.5e-06	0.012757	3.2e-06	0
k__Bacteria;p__Firmicutes;c__Clostridia;o__Clostridiales;f__Clostridiaceae;g__Clostridium;s__SS2/1	0.000529122	3.56e-05	0.0003676	0.0007486	5.88e-05	4e-07	0.0011421	0.0002851	0.0004259	5.2e-06	8.52e-05	4.3e-05	0.0005428	0.0016764	0.0001457	9.02e-05	0.0003533	0.0002323	4.33e-05	0.0030204	0.0003268	0.0001976	2.66e-05	0.0001156	0.0006353	0.000182	0.0004177	2.84e-05	0.0001802	0.0037042	0.0002497	0.0005172	0.0002548	0.0002261	1.41e-05	3.33e-05	0.000375	0.0011177	6.17e-05	0.0011245	0.0001605	8.64e-05	3.4e-05	0.0002212	0.0003875	0.0047337	8.18e-05	0.0001056	0.00057
k__Bacteria;p__Firmicutes;c__Clostridia;o__Clostridiales;f__Ruminococcaceae;g__;s__D16	0.000521331	4.99e-05	4.57e-05	0.0002284	7.56e-05	6e-07	0.0006439	0.0002748	8.26e-05	0.0001736	0.0013195	0.0005075	0.0008856	0.0004858	0.0003263	0.0003416	0.0001533	0.0003853	0.0001343	0.0001251	0.0002384	0.0012058	0.000145	9.32e-05	0.0002793	0.0011227	0.0004015	0.0002429	0.0003486	0.0003199	0.0007431	1.08e-05	0.0001873	0.0007638	0.0004787	0.0001095	0.0011403	0.0001025	0.0002743	0.0014631	0.000954	0.0005552	0.0003702	0.0023595	0.0001767	0.0001104	1.65e-05	0.0003312	0.000235
k__Bacteria;p__Bacteroidetes;c__Bacteroidia;o__Bacteroidales;f__Bacteroidaceae;g__Bacteroides;s__oleiciplenus	0.000520778	0	6.9e-06	5.82e-05	0.0003466	1.7e-05	0.0009392	8.42e-05	0.000275	4.32e-05	0.0001794	0.0001616	0.0002215	8.56e-05	0.0052708	0.000353	0.0002523	8.13e-05	0.0012841	2.66e-05	0.0003496	6.97e-05	7e-07	0.000629	0.0001155	6.51e-05	0.0006528	0.0004283	4.22e-05	0.0002634	4.31e-05	0.0002392	0.0002602	0.0001307	0.0004575	0.0002701	0.0002649	0.000463	0.0003118	0.0001209	0.0002546	0.0004165	1.1e-06	0.0084709	0.0003511	4.02e-05	0.000196	6.56e-05	8.19e-05
k__Bacteria;p__Firmicutes;c__Clostridia;o__Clostridiales;f__Lachnospiraceae;g__Anaerobutyricum;s__hallii	0.000519137	4.27e-05	0.0001805	0.0019355	0.0002192	1.5e-06	0.0003629	0.0002265	0.0002572	2.31e-05	0.0001479	1.5e-05	0.0008677	0.0050314	0.0004155	0.0003325	1.82e-05	0.0008285	1.6e-05	0.0022477	0.0024426	0.0003184	3.73e-05	0.0003586	0.0010852	0.0006244	0.0004656	0.000149	0.000575	0.0005316	0.0002782	0.0002283	0.0004569	0.0004872	2.41e-05	2.06e-05	0.0004164	1.69e-05	0.0002357	0.0001189	0.0001103	0.0003038	0.0001569	8.21e-05	1.22e-05	0.0005096	0.0001197	0.0005647	0.0005185
k__Bacteria;p__Bacteroidetes;c__Bacteroidia;o__Bacteroidales;f__Tannerellaceae;g__Parabacteroides;s__johnsonii	0.000514445	0	2.6e-06	0.0001328	0.0017364	0.0002504	0.0003559	4.08e-05	0.000229	0.0007775	0.0004768	0.0015373	0.0003477	4.58e-05	0.0004224	0.0002451	0.0003856	5.1e-05	0.0015448	3.28e-05	0.0003988	0.0001462	1.5e-06	0.0004991	0.0006699	9.63e-05	0.000178	0.0003756	4.84e-05	0.0002338	7.75e-05	0.0012217	0.0009006	0.0003559	0.0013867	0.0002248	0.0048523	0.0002702	0.0001415	0.0007935	0.0045924	0.0020267	0	0.0001768	0.0003708	6.36e-05	0.0007753	0.0014067	0.0001275
k__Bacteria;p__Firmicutes;c__Clostridia;o__Clostridiales;f__Clostridiaceae;g__Clostridium;s__7_3_54FAA	0.000509913	0	0.0009517	0.0001829	6.85e-05	0	0.0002443	0.0001048	0.0003147	6.33e-05	0.0004728	0.0002271	8.63e-05	0.0013499	0.0001461	6.07e-05	0.000286	0.0003331	0.0008228	0.0013859	0.0001601	0.0007703	0.0005106	0.0002061	0.0001469	0.0005786	0.0021789	0.0001173	0.0004626	0.0001772	0.0004688	0.0001306	8.17e-05	0.000177	0.0001982	0.0001818	0.0003053	0.0004689	0.0002176	0.0010257	0.0007176	0.0001504	0.0013311	0.0001997	0.0002304	0.0007166	0.0001578	0.0003195	0.0006163
k__Bacteria;p__Firmicutes;c__Clostridia;o__Clostridiales;f__;g__;s__1_7_47FAA	0.000501774	2.85e-05	0.0002795	0.0002473	2.26e-05	3e-07	0.0001839	2.12e-05	2.18e-05	1.57e-05	0.0004411	4.35e-05	0.0001926	0.0034738	9.51e-05	0.0001148	4.05e-05	0.0005038	5.74e-05	9.07e-05	0.000178	5.08e-05	0.0090625	9.05e-05	0.000816	0.0006223	0.0001101	0.0001786	0.0010508	4.68e-05	2.94e-05	0.0003771	3.19e-05	4.99e-05	1.06e-05	0.0004022	0.0002279	0.0003372	4.48e-05	8.44e-05	0.0001215	0.0002532	0.0004464	0.0001387	0.0002038	5.59e-05	0.0006446	0.0004223	0.0003697
k__Bacteria;p__Firmicutes;c__Clostridia;o__Clostridiales;f__Lachnospiraceae;g__Coprococcus;s__ART55/1	0.000499949	0	0.0002491	0.0133466	2.7e-06	0	2.56e-05	3.31e-05	4.97e-05	0.001685	2.35e-05	1.6e-05	0.0001976	3.43e-05	7.93e-05	2.21e-05	8.89e-05	1.4e-05	1.24e-05	6.88e-05	1.4e-05	0.001092	2.96e-05	3.12e-05	0.0006337	0.0062873	0.0001036	6.27e-05	1.59e-05	6.27e-05	0.0017409	4e-06	0.006105	4.8e-05	4.9e-06	1.81e-05	6.72e-05	5.7e-05	7.74e-05	2.56e-05	7.28e-05	3.62e-05	0.000217	6.45e-05	0.0016204	7.88e-05	3.8e-06	4.14e-05	6.03e-05
k__Bacteria;p__Firmicutes;c__Clostridia;o__Clostridiales;f__Lachnospiraceae;g__;s__5_1_63FAA	0.00049905	1.42e-05	0.0003475	0.0008993	0.0001113	6e-07	0.0008797	0.0002391	0.0003537	6.1e-06	6.51e-05	3.86e-05	0.0005527	0.0016614	0.0002357	0.0001063	0.0003014	0.0001943	3.76e-05	0.0022649	0.0003306	0.0001942	8.26e-05	9.13e-05	0.0006642	0.0001786	0.0003067	0.000137	0.0001799	0.0031219	0.0002648	0.0003122	0.0002012	0.0002702	5.43e-05	1.49e-05	0.0004222	0.0021825	9.78e-05	0.0011517	0.0001639	4.79e-05	0.0001164	0.0002794	0.0004013	0.0032091	5.82e-05	8.53e-05	0.0005096
k__Bacteria;p__Firmicutes;c__Clostridia;o__Clostridiales;f__Lachnospiraceae;g__;s__3_1_46FAA	0.00049904	0	7.38e-05	0.0005559	9.14e-05	4.3e-06	7.14e-05	0.0006751	0.0002204	0.0001214	0.0005708	1.99e-05	0.0001139	0.0016784	0.0007291	0.0005851	0.0010648	0.0002325	0.0002052	0.0015939	4.93e-05	0.0008329	0.0005689	3.22e-05	0.0071976	0.0006424	0.0003021	0.0002512	0.0002356	0.0013649	0.0003756	2.97e-05	0.0001266	6.25e-05	6.31e-05	0.0005092	0.001273	6.44e-05	0.0009065	6.87e-05	0.0001606	6.6e-05	0.0008953	0.0001607	9.25e-05	0.0014514	3.76e-05	0.0001692	0.0007919
k__Bacteria;p__Firmicutes;c__Clostridia;o__Clostridiales;f__Lachnospiraceae;g__Lachnoclostridium;s__YL32	0.000473647	0	0.0010621	4.22e-05	4.5e-06	1.4e-06	5.16e-05	1.48e-05	1.57e-05	4.6e-06	7.4e-05	1.68e-05	2.91e-05	0.0006111	4.14e-05	2.5e-05	1.7e-05	0.0001057	4.67e-05	0.0001001	0.0001386	5.14e-05	0.0033659	5e-05	8.65e-05	0.0001333	4.19e-05	3.98e-05	0.0005236	4.23e-05	2.11e-05	0.0021057	5.21e-05	5.51e-05	7e-06	3.01e-05	5.92e-05	5.64e-05	3.61e-05	5.49e-05	4.53e-05	3.72e-05	0.0285311	4.82e-05	5.42e-05	9.1e-05	0.0036816	4.85e-05	9.9e-05
k__Bacteria;p__Actinobacteria;c__Coriobacteriia;o__Coriobacteriales;f__Coriobacteriaceae;g__Collinsella;s__aerofaciens	0.00047018	4.27e-05	2.6e-06	0.0011501	4.22e-05	1e-07	5.59e-05	0.0004263	0.0001557	3.89e-05	8.4e-06	0.000141	1e-05	1.1e-06	9.33e-05	0.0018029	7.07e-05	2.6e-06	0.0002919	0.0025731	0.0006056	0.0002086	2.8e-06	5.8e-05	0.0006067	0.0035102	0.0007252	2.69e-05	2.6e-06	0.0006662	0.0001913	0.0001781	0.0001418	0.0001882	1.34e-05	7.1e-06	2.01e-05	0.0001668	0.0009465	0.0006208	3.54e-05	0.0001226	3.7e-06	0.0001584	0.000159	0.0025154	4.31e-05	0.0003259	5.7e-06
k__Bacteria;p__Bacteroidetes;c__Bacteroidia;o__Bacteroidales;f__Bacteroidaceae;g__Bacteroides;s__acidifaciens	0.000467311	0	2.6e-06	0.0004789	0.0005021	8.47e-05	0.0004247	9.11e-05	0.0007474	0.0004056	0.0007927	0.0005315	0.0004321	0.0004332	0.000296	0.0003584	0.0003625	0.0002184	0.0013375	0.0003457	0.0002584	0.0006274	6e-07	0.0004917	0.0001346	0.0006631	0.0003189	0.0003162	0.0001396	0.0002894	0.0002411	0.0004714	0.0002383	0.0001753	0.0006973	0.0006095	0.0002496	0.0004472	0.0002459	0.0003674	0.0004843	0.0007896	1.3e-06	0.0005579	0.0005993	0.0001419	0.0005547	0.0001145	0.0002046
k__Bacteria;p__Firmicutes;c__Clostridia;o__Clostridiales;f__Lachnospiraceae;g__Blautia;s__luti	0.00044503	0	0.0005352	0.000597	0.0001301	9e-07	0.0002077	0.0003974	0.0002908	5.74e-05	9.32e-05	0.0004213	0.0010329	0.0004428	0.00105	0.0001005	0.000234	0.0003294	0.0002429	0.0035554	0.0004931	0.0004423	9.54e-05	0.0001163	0.0005319	0.0005959	0.0008731	0.0007198	0.0002332	0.0008512	0.0002783	1.8e-05	0.0002514	0.0006167	0.0001136	0.000531	0.0010275	7.44e-05	0.000311	0.0002483	0.0002924	0.0001093	0.0002827	0.0001972	0.0003808	0.0004674	1.14e-05	0.0001343	0.0005198
k__Bacteria;p__Firmicutes;c__Clostridia;o__Clostridiales;f__Lachnospiraceae;g__Anaerotignum;s__lactatifermentans	0.00043687	7.1e-06	0.0008093	9.36e-05	5.5e-06	3e-07	5.9e-05	3.08e-05	6.2e-05	1.95e-05	6.84e-05	4.87e-05	0.0001027	0.0003131	0.0004298	6.95e-05	2.55e-05	0.0014521	0.0004178	0.0007539	0.0004989	0.0001699	3.95e-05	6.48e-05	0.0001532	0.0010912	0.0003388	3.99e-05	0.0020844	5.46e-05	7.42e-05	1.34e-05	0.0001267	3.75e-05	1.08e-05	8.1e-06	0.0001384	1.24e-05	5.33e-05	0.0001907	0.0010853	0.0016506	3.62e-05	0.0003051	3.34e-05	0.0002802	2.87e-05	0.0017733	0.0027911
k__Bacteria;p__Bacteroidetes;c__Bacteroidia;o__Bacteroidales;f__Rikenellaceae;g__Alistipes;s__senegalensis	0.000431118	0	1.3e-06	0.0004437	0.0005044	0	0.000367	0.0001046	4.38e-05	0.0001841	0.0008664	0.0003219	0.0004305	7.1e-06	0.0002608	0.0029267	0.0003271	0.0007214	0.0003637	2.19e-05	0.0001308	0.0012334	9e-07	7.51e-05	0.0001746	0.0002731	0.0004649	0.0006596	0.0019452	0.0002286	0.000451	1.59e-05	0.0007967	9.68e-05	0.0006088	0.0002388	0.0006673	1.17e-05	0.0002716	0.0004131	0.0005923	0.0001188	9e-07	0.0002669	0.0009618	3.97e-05	1.5e-05	0.0011023	0.0003377
k__Bacteria;p__Firmicutes;c__Clostridia;o__Clostridiales;f__Lachnospiraceae;g__Blautia;s__hansenii	0.000413548	0	0.0010609	0.0003078	6.9e-06	7.3e-06	7.6e-05	7.12e-05	0.0001467	1.97e-05	0.0001172	1.53e-05	9.04e-05	0.0002432	0.0001458	7.56e-05	3.31e-05	7.61e-05	9.9e-05	0.0004724	8.47e-05	0.0001318	0.0323078	0.0001377	0.0002127	0.0001336	0.0002219	0.0001328	0.0001193	0.0001944	8.85e-05	3.63e-05	6.43e-05	0.0001205	2.25e-05	0.0001198	0.0002276	0.0006389	0.000125	3.07e-05	0.0001785	0.0001285	0.0141479	0.0003704	2.65e-05	0.0003351	1.88e-05	0.0001177	0.0001646
k__Bacteria;p__Proteobacteria;c__Gammaproteobacteria;o__Enterobacterales;f__Enterobacteriaceae;g__Escherichia;s__fergusonii	0.000409257	0.0002707	0.0004225	8.08e-05	6e-07	0.0044504	8.9e-06	4.8e-06	4.6e-06	5.13e-05	7.2e-06	1.5e-06	0	2e-07	0.0006169	2.5e-06	1.9e-06	0.0001288	0.0001417	0	5.71e-05	0	0.0020184	2.3e-06	8.7e-05	1.5e-06	2.63e-05	1.49e-05	9.9e-06	2.6e-06	1.57e-05	3.6e-06	1.16e-05	2.1e-06	9e-07	8.9e-06	4.4e-06	2e-07	1.6e-06	0.0001266	2e-07	1.7e-06	0.0069315	7e-07	6e-07	0	1.11e-05	4e-07	3.38e-05
k__Bacteria;p__Bacteroidetes;c__Bacteroidia;o__Bacteroidales;f__Prevotellaceae;g__Prevotella;s__buccae	0.000399757	2.14e-05	0.0002089	0.0003572	6e-06	8e-07	1.13e-05	0.0010986	3.5e-06	0.0006807	1.75e-05	3.5e-06	3.8e-06	2.3e-06	1.01e-05	2.5e-06	9.2e-06	2.9e-06	3.3e-06	0	3.19e-05	1.86e-05	0	1.8e-06	9e-05	2.39e-05	4.09e-05	5.1e-06	2.4e-06	2e-06	0.0001177	2.1e-06	2.12e-05	1.2e-06	5.7e-06	6.3e-06	1.5e-05	7e-07	5.6e-06	4.1e-06	6.72e-05	4.9e-06	4e-07	2.9e-06	1.02e-05	1e-06	3e-06	1.4e-06	9e-07
k__Bacteria;p__Bacteroidetes;c__Bacteroidia;o__Bacteroidales;f__Bacteroidaceae;g__Bacteroides;s__barnesiae	0.000387925	0	1.6e-06	0.0001535	9.08e-05	0.0003338	0.0002356	9.67e-05	0.0001223	0.0001062	9.61e-05	8.76e-05	7.61e-05	3.85e-05	2.92e-05	0.0002044	0.0002051	0.0002085	9.44e-05	9.4e-06	0.0003414	7e-05	1.5e-06	0.0013765	6.25e-05	2.42e-05	0.0002605	0.0002719	0.0001032	0.0001544	3.13e-05	0.0003408	0.0001016	3.98e-05	8.97e-05	0.0002477	3.93e-05	0.0001446	0.0001101	6.85e-05	0.0036774	5.69e-05	1.2e-06	7.72e-05	0.0002319	2.64e-05	0.0003412	0.0001004	5.82e-05
k__Bacteria;p__Firmicutes;c__Clostridia;o__Clostridiales;f__Lachnospiraceae;g__;s__3_1_57FAA_CT1	0.000387431	2.14e-05	7e-05	0.0008783	7.6e-06	3e-07	5.27e-05	0.0001137	0.0001513	2.46e-05	8.49e-05	1.4e-05	0.00023	0.0022204	0.0003615	0.000249	7.73e-05	0.0001061	3.89e-05	0.0014437	0.0002292	0.0001352	0.0005537	3.85e-05	0.0006568	0.0003416	0.0004365	0.0006532	0.0001599	0.0001866	5.27e-05	9.1e-06	9.79e-05	0.0001819	2.69e-05	0.0001693	0.0005122	2.77e-05	0.0002557	6.97e-05	0.0008038	0.0001418	2.76e-05	0.0003321	0.0007949	0.0008554	1.06e-05	5.87e-05	0.000972
k__Bacteria;p__Proteobacteria;c__Gammaproteobacteria;o__Enterobacterales;f__Enterobacteriaceae;g__Raoultella;s__ornithinolytica	0.000387228	0	4.62e-05	1.3e-06	3e-07	1.83e-05	7e-07	1.5e-06	1.6e-06	1.5e-06	2e-07	3e-07	1.1e-06	4e-07	1.5e-06	1.7e-06	0	4e-07	7e-07	0	4e-07	2.5e-06	4.37e-05	0	1e-06	4.1e-06	3.5e-06	1e-07	5e-07	3e-07	8e-07	1.5e-06	6e-07	1e-07	3e-07	2e-07	1.2e-06	1e-07	5e-07	2.8e-06	1.2e-06	2e-07	1.88e-05	1.1e-06	3e-07	0	1.2e-06	4e-07	1e-07
k__Bacteria;p__Firmicutes;c__Negativicutes;o__Acidaminococcales;f__Acidaminococcaceae;g__Phascolarctobacterium;s__succinatutens	0.000386393	5.7e-05	1.4e-05	9.9e-06	1.1e-06	1e-07	3.4e-06	0.0047279	7.9e-06	0.001451	8.3e-06	9e-07	1.46e-05	9.1e-06	4.8e-06	4.2e-06	5.2e-06	4.2e-06	0.0001413	6.3e-06	3.3e-06	0.0001262	7e-07	3.4e-06	1.96e-05	0.00298	1.61e-05	3.33e-05	4.4e-06	3.9e-06	5.93e-05	7e-07	1.32e-05	1.5e-05	1.8e-06	4e-07	0.0001905	1e-06	1.8e-06	4.7e-06	7.5e-06	4.5e-05	4.6e-06	9e-06	2.8e-06	7.6e-06	5e-07	6.45e-05	2.7e-06
k__Bacteria;p__Bacteroidetes;c__Bacteroidia;o__Bacteroidales;f__Bacteroidaceae;g__Bacteroides;s__HPS0048	0.00037701	2.14e-05	5.6e-06	5.29e-05	0.0002592	2.4e-06	0.0002022	1.33e-05	0.0001431	5.58e-05	0.0001222	4.29e-05	0.0001083	3.41e-05	6.11e-05	0.0001149	0.0001802	0.0004123	0.0007693	1.6e-06	0.0004827	0.0004993	6e-07	0.0002873	7.34e-05	0.0002036	0.0046861	0.0001179	0.0001802	0.0001144	0.000174	9.82e-05	9.53e-05	6.11e-05	0.0003626	9.24e-05	0.0001569	0.0001383	6.59e-05	2.77e-05	0.000155	0.0002437	2e-07	0.0001092	0.0001614	2.64e-05	0.0001152	5.92e-05	1.48e-05
k__Bacteria;p__Bacteroidetes;c__Bacteroidia;o__Bacteroidales;f__Bacteroidaceae;g__Bacteroides;s__nordii	0.00036718	0	3.5e-06	3.28e-05	0.0001608	3e-07	0.0003339	2.54e-05	0.0002159	4.81e-05	3.88e-05	7.52e-05	8.94e-05	1.9e-05	7.03e-05	8.97e-05	0.0002732	9.96e-05	0.0011375	7.8e-06	0.0001997	0.0007866	4e-07	0.0001409	4.92e-05	0.0002146	0.0049764	0.0001891	7.31e-05	0.0001723	0.000275	7.63e-05	0.0001542	8.28e-05	0.0001786	0.0002055	0.0002206	0.0001651	4.76e-05	4.2e-05	7.36e-05	4.91e-05	0	0.0001491	0.0003315	4.93e-05	0.0001405	0.0001571	0.0001007
k__Bacteria;p__Bacteroidetes;c__Bacteroidia;o__Bacteroidales;f__Odoribacteraceae;g__Butyricimonas;s__synergistica	0.000362867	0	3.8e-06	2.96e-05	2.86e-05	6.1e-06	0.0046066	1.16e-05	7.4e-05	6.83e-05	4.61e-05	5.2e-05	1.92e-05	1.4e-06	1.51e-05	4.56e-05	2.32e-05	4.9e-06	2.34e-05	2.5e-05	9.2e-06	0.0071198	5.1e-06	1.35e-05	7.9e-06	0.0001349	2.59e-05	3.71e-05	9.5e-06	6.2e-06	0.0035669	8.8e-06	2.25e-05	1.18e-05	3.6e-05	1.71e-05	2.58e-05	4.1e-06	1.28e-05	3.64e-05	0.0007177	1.39e-05	2e-07	1.06e-05	2.57e-05	1.02e-05	9.2e-06	0.0004752	8.4e-06
k__Bacteria;p__Firmicutes;c__Clostridia;o__Clostridiales;f__Ruminococcaceae;g__Ruminococcus;s__callidus	0.00036193	2.85e-05	3.15e-05	0.0011633	5.86e-05	1e-07	2.25e-05	0.0002405	2.64e-05	6.59e-05	1.6e-05	1.17e-05	3.44e-05	1.85e-05	0.002068	1.31e-05	1.95e-05	1.02e-05	1.52e-05	2.35e-05	1.77e-05	0.0003508	6.4e-06	8.6e-06	8.61e-05	0.0001229	4.5e-05	8.9e-06	1.76e-05	3.87e-05	0.0001914	1.4e-06	0.0002995	4.77e-05	3.18e-05	2.6e-06	5.9e-05	4e-06	3.06e-05	5.18e-05	7.25e-05	1.24e-05	1.94e-05	5.01e-05	1.31e-05	1.83e-05	3e-07	1.46e-05	2.85e-05
k__Bacteria;p__Actinobacteria;c__Actinobacteria;o__Bifidobacteriales;f__Bifidobacteriaceae;g__Bifidobacterium;s__dentium	0.00035717	0	2.03e-05	3.27e-05	5e-07	0	1.2e-06	5.7e-06	2.1e-06	3e-07	1.2e-06	4e-07	6e-07	3.7e-06	2.2e-06	6.4e-06	5e-07	3.4e-06	6e-07	7.2e-05	5.5e-06	2e-06	8.31e-05	1.4e-06	6.9e-06	2.1e-06	1e-06	3.4e-06	3.3e-06	0.0036177	1.6e-06	2e-07	8.1e-06	7.6e-06	2e-07	9.6e-06	7.2e-06	0.0001001	1.46e-05	1.02e-05	6.9e-06	6e-07	0.0001183	1.7e-06	1.7e-06	1.93e-05	0	1.56e-05	2.4e-06
k__Bacteria;p__Firmicutes;c__Clostridia;o__Clostridiales;f__Lachnospiraceae;g__;s__2_1_58FAA	0.000356338	0	0.0009362	0.0001016	7.4e-06	0.0001367	3.75e-05	5.99e-05	3.11e-05	9.4e-06	4.91e-05	4.37e-05	4.6e-05	0.0123908	0.0001121	8.57e-05	4.64e-05	2.83e-05	0.0001898	0.0003394	2.82e-05	6.04e-05	0.0088959	1.98e-05	0.0008104	0.0001619	4.48e-05	9.4e-05	2.13e-05	0.0001226	6.82e-05	6e-06	0.0003035	0.0001193	1.98e-05	0.0011085	8.47e-05	0.0003528	7.94e-05	7.83e-05	3.68e-05	2e-05	0.0019547	3.17e-05	5.47e-05	0.0002578	7.6e-06	0.0001499	0.0003802
k__Bacteria;p__Bacteroidetes;c__Bacteroidia;o__Bacteroidales;f__Tannerellaceae;g__Tannerella;s__6_1_58FAA_CT1	0.000350367	0	1.3e-06	3.06e-05	2.33e-05	8.99e-05	0.0043615	5.77e-05	6.43e-05	4.15e-05	7.58e-05	2.53e-05	0.00014	0.0001165	4.23e-05	5.83e-05	0.0002091	1.95e-05	0.0007226	3.44e-05	3.69e-05	0.0002772	1e-06	4.69e-05	0.0002452	2.07e-05	0.0001364	5.19e-05	1.74e-05	3.9e-05	0.0002424	6.79e-05	0.0003283	0.0001202	2.3e-05	0.0001545	0.000139	6.66e-05	3.13e-05	2.38e-05	0.0007233	0.0004594	2e-07	4.93e-05	0.0001834	1.53e-05	8.91e-05	0.0003976	0.0001041
k__Bacteria;p__Firmicutes;c__Bacilli;o__Lactobacillales;f__Enterococcaceae;g__Enterococcus;s__faecium	0.000340392	0.0018664	0.0001331	4.7e-05	3.2e-06	0.0002998	2.05e-05	4.5e-06	1.16e-05	3.3e-06	1.26e-05	3.53e-05	2.85e-05	3.9e-05	1.84e-05	2.51e-05	2.7e-06	3e-06	4.8e-06	0.0001955	2.24e-05	3.87e-05	9.08e-05	2.14e-05	2.83e-05	4.96e-05	7.8e-06	2.68e-05	6.9e-06	3.02e-05	1.64e-05	3.3e-06	1.16e-05	5.22e-05	4.3e-06	1.17e-05	2.89e-05	3.6e-06	9.8e-06	3.2e-05	1.31e-05	3.4e-06	0.0001162	2.81e-05	1.4e-06	0.000357	5.3e-06	1.25e-05	3.88e-05
k__Bacteria;p__Verrucomicrobia;c__Verrucomicrobiae;o__Verrucomicrobiales;f__Akkermansiaceae;g__Akkermansia;s__KLE1797	0.000337744	0	0	0	0	0	0	0	2.08e-05	0	2.31e-05	0	0	9e-07	0	0.0006548	1.3e-06	0.0003323	0	0	0.0003138	0.0001744	0	0	0	0.0001214	0	0	0.0001571	0	0	0	0	0	0	8e-07	0	0	0	0	0	6.87e-05	0	0	7e-07	0	0	0	0
k__Bacteria;p__Fusobacteria;c__Fusobacteriia;o__Fusobacteriales;f__Fusobacteriaceae;g__Fusobacterium;s__nucleatum	0.000329952	0	6.6e-06	1.61e-05	6e-07	0	1.01e-05	3.7e-06	2.4e-06	1.24e-05	2.3e-06	8.22e-05	1.6e-06	4.4e-06	3.5e-06	8e-07	7.1e-06	1.3e-06	1.3e-06	6.3e-06	4.08e-05	9.6e-06	0.009519	2.6e-06	0.0001896	8.8e-06	4.8e-06	4e-07	2.6e-06	1.01e-05	2.7e-06	1.2e-06	2e-06	1.01e-05	1.3e-06	4e-07	9.6e-06	3.1e-06	1.06e-05	1.5e-06	4.2e-06	9e-07	8.6e-06	1.5e-06	9e-07	0.0001032	1.2e-06	2e-06	2.8e-06
k__Bacteria;p__Firmicutes;c__Clostridia;o__Clostridiales;f__Ruminococcaceae;g__Anaerotruncus;s__colihominis	0.000326857	1.42e-05	0.0001422	0.0004618	2.76e-05	0	0.0002523	0.000172	9.69e-05	3.05e-05	8.33e-05	0.0001303	0.0002648	0.0020372	0.0002673	0.0009254	0.0002944	0.0006505	3.99e-05	0.0002018	0.0003368	0.0003542	2.28e-05	4.1e-05	0.0002124	0.0008189	0.0002708	0.0002831	0.0005218	0.0001327	0.0002179	3.9e-06	0.0001535	0.0001755	6.64e-05	0.0001274	0.0004152	4.02e-05	0.0001075	0.0003604	0.0003399	0.0007498	0.0003178	0.0005324	0.0006838	0.0001378	9e-06	0.000263	0.000394
k__Bacteria;p__Firmicutes;c__Negativicutes;o__Veillonellales;f__Veillonellaceae;g__Veillonella;s__atypica	0.000326148	0	0.0015993	0.0004717	2.5e-06	1e-06	4.2e-06	1.33e-05	7.64e-05	1.75e-05	5e-07	5.9e-06	3.5e-06	4.1e-06	2.3e-05	3.5e-06	0.0004337	2.6e-06	3e-07	0.0002612	8.3e-06	6.8e-06	0.0006413	0.0001918	3.4e-06	6.7e-06	0.0002926	2.87e-05	1.9e-06	0.0007182	3.6e-06	5e-07	2.1e-06	0.000492	5.9e-06	5.58e-05	1.36e-05	7.68e-05	0.0002741	5.51e-05	3.03e-05	4.3e-06	0.0016858	1.31e-05	2.57e-05	0.0009251	3e-07	0.0001031	1.28e-05
k__Bacteria;p__Firmicutes;c__Clostridia;o__Clostridiales;f__Ruminococcaceae;g__Pseudoflavonifractor;s__capillosus	0.000316881	0	0.0002061	0.0002904	3.53e-05	9e-07	0.0003658	0.0001394	6.95e-05	8.79e-05	0.0001444	0.0003165	0.0002421	0.0001597	0.000252	0.0002278	8.73e-05	0.0002411	6.78e-05	0.0001752	0.0002186	0.0008408	3.07e-05	4.85e-05	0.000235	0.0007636	0.000306	0.0001459	0.0001867	0.0002858	0.0004194	5.58e-05	0.0001854	0.0001586	8.35e-05	0.0001206	0.0003588	3.56e-05	0.0002493	0.0005344	0.0002823	0.0003316	0.000294	0.0012217	0.0001125	0.0001317	9.02e-05	0.0002363	0.0006145
k__Bacteria;p__Firmicutes;c__Erysipelotrichia;o__Erysipelotrichales;f__Erysipelotrichaceae;g__Erysipelatoclostridium;s__[Clostridium] innocuum	0.000311601	0	0.0009578	0.0004026	7.7e-06	1e-06	0.0002762	0.0002133	0.000273	4.42e-05	9.05e-05	8.09e-05	0.0001616	0.000278	8.9e-05	0.0002597	0.0001399	9.66e-05	0.0001025	0.0002049	7.17e-05	0.0004005	0.0005532	3.36e-05	0.0013535	0.0021483	0.0003418	0.0001807	0.0001162	0.0003427	0.000307	2.99e-05	0.0001954	0.0001558	1.62e-05	7.68e-05	0.0012595	5.55e-05	0.0002656	0.0004726	0.0002012	0.0002363	0.0018099	0.0006646	8.63e-05	0.0002339	2.82e-05	0.000378	0.0002243
k__Bacteria;p__Proteobacteria;c__Gammaproteobacteria;o__Enterobacterales;f__Enterobacteriaceae;g__Citrobacter;s__freundii	0.000308141	0.0001069	0.0005118	2e-06	1.4e-06	0.0036794	1.9e-06	1.3e-06	6.3e-06	3.1e-06	2.6e-06	1e-06	3.7e-06	2.1e-06	1.91e-05	1.3e-06	2.4e-06	3.2e-06	2.2e-06	0.0001079	3.53e-05	3.1e-06	0.0048339	1e-06	5.6e-06	5.7e-06	5.7e-06	1e-06	5.7e-06	1e-06	1.2e-06	7e-07	2.7e-06	1.6e-06	1.2e-06	6.5e-06	2.7e-06	3.7e-06	3.9e-06	5.2e-06	2.9e-06	3.7e-06	0.0004426	1.6e-06	1.6e-06	5e-07	4e-07	2.6e-06	2.5e-06
k__Bacteria;p__Firmicutes;c__Clostridia;o__Clostridiales;f__Ruminococcaceae;g__Pseudoflavonifractor;s__Marseille-P3106	0.000296252	0	4.87e-05	0.0002235	2.14e-05	1e-07	0.0004408	0.0001092	0.0001247	5.61e-05	0.000125	0.0001247	0.0001917	0.0002586	0.0002032	0.0002964	3.46e-05	0.0007309	4.74e-05	0.000158	0.0005885	0.0004567	3.79e-05	0.0001646	0.0001869	0.0007805	0.0002561	0.000355	0.0004513	0.000462	0.0002082	5.9e-06	0.000126	8.83e-05	3.59e-05	2.84e-05	0.0003711	8.54e-05	0.0002321	0.0002577	0.0003272	0.0013339	0.0007081	0.0008513	0.0001016	0.0001551	9.6e-06	0.0004285	0.0005883
k__Bacteria;p__Bacteroidetes;c__Bacteroidia;o__Bacteroidales;f__Bacteroidaceae;g__Bacteroides;s__stercorirosoris	0.000292111	7.1e-06	1.5e-06	6.76e-05	0.0003031	2.66e-05	0.0005705	4.8e-05	0.000318	7.92e-05	0.0001071	0.0001726	9.46e-05	0.0004945	0.0020085	0.0003179	0.0002403	0.000215	0.0014811	2.5e-05	0.0001053	0.0001185	4e-07	0.0001874	0.000215	8.58e-05	0.0003304	0.0002999	0.0001584	0.0001089	6.83e-05	0.0001176	0.000562	0.0001099	0.000464	0.0002377	7.98e-05	0.0002631	5.75e-05	0.000151	0.0002477	0.0001411	0	0.0004467	0.000386	3.92e-05	8.57e-05	0.0001017	5.71e-05
k__Bacteria;p__Bacteroidetes;c__Bacteroidia;o__Bacteroidales;f__Barnesiellaceae;g__Coprobacter;s__fastidiosus	0.000289846	2.85e-05	5e-07	7.94e-05	0.0005603	0.003705	0.0041408	8.08e-05	4e-06	3.52e-05	1.74e-05	4.53e-05	1.29e-05	2.3e-06	0.0002114	5.76e-05	2.1e-05	0.0002231	0.0017085	0.0001392	6.33e-05	9.99e-05	1e-07	0.0001244	4.94e-05	1.94e-05	2.61e-05	5.66e-05	0.0003136	6.2e-06	9.49e-05	2.58e-05	8e-06	3.68e-05	0.0004725	1.3e-05	4.2e-05	2.9e-05	9.1e-06	2.6e-05	0.0001302	2.39e-05	5e-07	1.88e-05	1.61e-05	0.0002823	3.98e-05	0.0002401	8.4e-06
k__Bacteria;p__Firmicutes;c__Clostridia;o__Clostridiales;f__Ruminococcaceae;g__Negativibacillus;s__massiliensis	0.000289424	0	0.0001137	5.92e-05	4.84e-05	3e-07	0.0001532	7.05e-05	0.0002507	2.09e-05	3.51e-05	2.84e-05	5.11e-05	5.99e-05	9.81e-05	0.0001939	1.17e-05	0.0001759	7.06e-05	7.2e-05	9.6e-05	0.000271	7.73e-05	6.49e-05	0.0003806	0.0013455	0.0001292	0.0002152	0.0001193	0.0001242	0.0001533	3.6e-06	0.0001509	0.0001081	3.65e-05	1.15e-05	0.0003133	4.9e-06	4.41e-05	8.27e-05	0.0004872	0.0008631	6.65e-05	0.0018867	1.19e-05	4.63e-05	6.6e-06	5.16e-05	0.0002562
k__Bacteria;p__Firmicutes;c__Erysipelotrichia;o__Erysipelotrichales;f__Erysipelotrichaceae;g__;s__6_1_45	0.000286425	0	0.0001068	0.000256	1.9e-05	3e-07	0.000298	8.38e-05	7.08e-05	5.29e-05	6.39e-05	5.39e-05	0.000187	9.07e-05	0.000273	0.0001324	5.64e-05	8.03e-05	4.61e-05	0.0002643	0.000102	0.0010175	2.4e-05	5.06e-05	0.0005191	0.0007834	0.0002576	0.0001085	9.68e-05	0.0002006	0.0005926	2.76e-05	0.0001402	0.0001793	4.36e-05	0.0004273	0.0003486	0.0001462	0.0001926	0.00038	0.0003624	0.0001738	0.0001931	0.0005229	7.48e-05	0.0001241	1.85e-05	0.0001289	0.0001743
k__Bacteria;p__Bacteroidetes;c__Bacteroidia;o__Bacteroidales;f__Bacteroidaceae;g__Bacteroides;s__salanitronis	0.000286025	0	3.6e-06	6.16e-05	0.0001	6e-05	0.0010572	0.0001681	0.0006943	0.0001413	0.0001153	0.0003007	6.48e-05	0.000447	0.0001141	0.0005114	0.0001907	0.0001612	0.0001388	4.22e-05	0.0002435	7e-05	7e-07	0.0004127	5.31e-05	5.36e-05	0.0001334	0.0002655	0.0001274	0.0001824	5.38e-05	7.65e-05	0.0001541	0.0002305	8.91e-05	0.0001621	0.0001079	0.000282	0.000142	0.0002547	0.0014438	0.0006936	1.5e-06	0.000229	0.000214	4.37e-05	7.61e-05	0.0010242	0.0010656
k__Bacteria;p__Proteobacteria;c__Gammaproteobacteria;o__Enterobacterales;f__Enterobacteriaceae;g__Shigella;s__sonnei	0.000285015	0	4.98e-05	1.69e-05	0	0.0002198	2e-07	4.16e-05	0	2.55e-05	7.8e-06	9.5e-06	0	0	0.0002383	9.6e-06	1.19e-05	1.8e-06	5.3e-06	0	1e-06	0	0.0001326	0	8.11e-05	4.8e-06	7.1e-06	0.0001176	4.1e-06	7.5e-06	3.8e-06	1.3e-06	0	0	1e-07	4e-07	7e-07	2e-07	5.3e-06	4.05e-05	0	5.3e-06	0.0006088	5.9e-06	0	0	1.5e-06	4e-07	2.18e-05
k__Bacteria;p__Bacteroidetes;c__Bacteroidia;o__Bacteroidales;f__Prevotellaceae;g__Prevotella;s__CAG:629	0.000283738	9.26e-05	5e-07	0.0044668	1.4e-06	5e-07	4.79e-05	0.0064496	4.8e-06	0.005405	4.4e-06	4.3e-06	4.8e-06	5.77e-05	5.4e-06	2.6e-06	2.57e-05	3e-07	2e-05	3.1e-06	2.5e-06	9.65e-05	0	3.2e-06	4.1e-06	0.0002049	2.9e-06	1.1e-06	6e-07	1.27e-05	0.0008311	0.0005336	1e-06	4.1e-06	1.4e-06	1.76e-05	5.93e-05	1.4e-06	5.4e-06	3.5e-06	1.06e-05	4e-07	0	5e-07	3.62e-05	5e-07	0.0005451	5e-07	0
k__Bacteria;p__Firmicutes;c__Clostridia;o__Clostridiales;f__Lachnospiraceae;g__Eisenbergiella;s__tayi	0.000277469	0	4.93e-05	0.0019654	1.62e-05	9.4e-06	3.94e-05	4.26e-05	4.73e-05	1.6e-05	8.25e-05	3.46e-05	0.0004385	0.0010347	3.34e-05	0.000301	4.24e-05	0.0002703	0.0001107	7.04e-05	0.0005573	6.27e-05	3.85e-05	3.74e-05	0.0008309	0.0005087	0.000155	0.0001674	0.0003584	4.81e-05	3.95e-05	2.4e-06	3.42e-05	7.52e-05	1.56e-05	0.0001167	0.0004931	5.2e-06	5.6e-05	0.0001976	0.0003246	0.0004516	0.0002645	0.0001771	8.83e-05	8.19e-05	2.7e-06	0.0004516	0.0006737
k__Bacteria;p__Firmicutes;c__Clostridia;o__Clostridiales;f__Ruminococcaceae;g__Ruminococcus;s__faecis	0.000276366	0	0.0001625	0.0002442	5e-05	2e-07	0.0001401	0.0002186	8.72e-05	2.99e-05	0.0002386	2.1e-05	0.0002177	0.0009888	0.0003712	3.93e-05	3.35e-05	0.0001766	3.51e-05	0.0012842	0.0003232	0.0003147	6.4e-05	0.0001478	0.0002229	0.0004183	0.0002926	5.75e-05	8.06e-05	0.0002689	0.0001846	2.85e-05	0.0001238	0.0003357	3.73e-05	1.4e-05	0.0003575	4.43e-05	0.0001528	7.09e-05	0.0003043	5.05e-05	0.0001203	0.0001309	2.12e-05	0.0019076	1.02e-05	7.3e-05	0.0007395
k__Bacteria;p__Actinobacteria;c__Coriobacteriia;o__Coriobacteriales;f__Coriobacteriaceae;g__Collinsella;s__4_8_47FAA	0.000275634	0	2e-06	0.0007526	2.63e-05	0	3.03e-05	0.0002474	9.37e-05	2.55e-05	4.1e-06	0.0001036	2.3e-06	9e-07	5.33e-05	0.0010717	3.71e-05	1.7e-06	0.0001824	0.0015783	0.0004102	0.0001462	3.1e-06	3.51e-05	0.0003365	0.0019666	0.0003423	1.06e-05	1.9e-06	0.0004614	0.0001164	0.0001085	7.34e-05	0.00011	8.3e-06	3.1e-06	8.8e-06	0.0001242	0.0006081	0.0003765	1.48e-05	6.51e-05	1.3e-06	6.79e-05	7.59e-05	0.0014601	2.89e-05	0.0001893	3e-06
k__Bacteria;p__Bacteroidetes;c__Bacteroidia;o__Bacteroidales;f__Odoribacteraceae;g__Butyricimonas;s__virosa	0.000274831	0	0	4e-06	4.33e-05	0	0.0009943	6.42e-05	2.41e-05	0.0004132	1.87e-05	7.6e-06	7e-06	9.69e-05	8e-06	8.26e-05	3.7e-05	4e-07	1.23e-05	4.7e-06	8.3e-06	0.0005964	4e-06	1.4e-05	2.11e-05	0.0007214	2.63e-05	0.0001557	7e-07	1.2e-05	0.0003416	1.45e-05	1.3e-05	5.45e-05	3.89e-05	6.23e-05	4.18e-05	4.52e-05	1.46e-05	4.7e-06	0.0007347	0.0003435	7e-07	1.17e-05	4.04e-05	5.6e-06	1.72e-05	0.0007089	3.9e-06
k__Bacteria;p__Proteobacteria;c__Gammaproteobacteria;o__Pseudomonadales;f__Pseudomonadaceae;g__Pseudomonas;s__aeruginosa	0.000271793	8.55e-05	5.1e-06	3.8e-06	1.2e-06	4e-06	5.3e-06	2.5e-06	1.2e-06	4.8e-06	2.41e-05	1.4e-06	4.7e-06	4.2e-06	5.9e-06	2.7e-06	1.3e-06	1.4e-06	1.4e-06	7.8e-06	2.6e-06	1.19e-05	1.5e-06	5.9e-06	2.5e-06	0.0873269	2.6e-06	2e-06	1.9e-06	2.3e-06	4.2e-06	1.4e-06	2.1e-06	1.2e-06	2.1e-06	1.1e-06	5.8e-06	3.8e-06	4.9e-06	4.1e-06	3.3e-06	1.9e-06	5.5e-06	3.7e-06	1e-06	2e-06	1.9e-06	5.8e-06	4.4e-06
k__Bacteria;p__Firmicutes;c__Clostridia;o__Clostridiales;f__Lachnospiraceae;g__Butyrivibrio;s__crossotus	0.000259491	7.1e-06	0.0002496	0.0004329	8.5e-06	0	7.42e-05	7.83e-05	0.0001509	2.46e-05	1.48e-05	9.5e-06	7.79e-05	5.75e-05	0.0005508	3.52e-05	7.37e-05	1.55e-05	1.9e-05	0.0002299	4.02e-05	0.0189249	1.73e-05	6.57e-05	0.0001094	0.0004991	0.000504	6.88e-05	2.46e-05	9.79e-05	0.0005083	1.18e-05	0.0001083	9.67e-05	2.17e-05	3.3e-06	0.0001276	1.95e-05	0.0001774	2.56e-05	0.000131	3.51e-05	0.0001246	6.74e-05	3.38e-05	0.0001495	5.2e-06	5.32e-05	0.0001114
k__Bacteria;p__Actinobacteria;c__Actinobacteria;o__Bifidobacteriales;f__Bifidobacteriaceae;g__Bifidobacterium;s__bifidum	0.000258431	2.85e-05	1.6e-06	8.47e-05	1.2e-06	2.7e-06	8e-07	0.0005517	0.0001869	3.1e-06	1.6e-06	3.69e-05	3.6e-06	7e-07	8.83e-05	4.4e-06	1.4e-06	2.5e-06	1.4e-06	0.0019052	0.0011877	1.07e-05	0.0002087	3.85e-05	8e-07	1.07e-05	3.6e-06	1.5e-06	4e-07	5.5e-06	9.7e-06	0	1.24e-05	0.0005441	1.5e-06	3.4e-06	2.1e-06	0.0001505	1.9e-06	0.0007771	1.4e-06	6e-07	0.0001806	0.0003011	1.1e-06	0.0028017	1e-07	1.6e-06	1.5e-06
k__Bacteria;p__Firmicutes;c__Clostridia;o__Clostridiales;f__Lachnospiraceae;g__Lachnoclostridium;s__[Clostridium] saccharolyticum	0.000257998	1.42e-05	0.0004679	0.000157	2.96e-05	2.12e-05	0.0001958	5.3e-05	6.29e-05	3.2e-05	0.0001483	0.0001921	0.0001446	8.31e-05	0.0002634	0.000149	5.03e-05	0.0001855	4.93e-05	0.0003144	0.0001053	0.0002628	3.41e-05	7.85e-05	9.95e-05	0.0005925	0.0008366	6.41e-05	0.0001514	0.0001444	0.0001127	0.000158	0.0001499	7.3e-05	3.81e-05	2.4e-05	0.0002971	5.23e-05	0.0001677	0.0004423	0.0002724	0.0001275	0.0001689	0.0002916	4.51e-05	0.000324	0.000367	0.0002268	0.0002638
k__Bacteria;p__Firmicutes;c__Clostridia;o__Clostridiales;f__Lachnospiraceae;g__Coprococcus;s__catus	0.000256417	0	0.0002856	0.0002785	3.16e-05	0	7.08e-05	0.0003416	9.63e-05	7.25e-05	0.0001732	1.63e-05	0.0001223	0.0001762	0.0003274	5.73e-05	7.18e-05	4.16e-05	2.86e-05	0.0026935	4.79e-05	0.0002097	4.98e-05	5.75e-05	0.000832	0.000746	0.0001889	0.0001007	4.79e-05	0.0012511	0.0002297	1.78e-05	0.0001723	0.0001857	3.84e-05	2e-05	0.0005425	2.08e-05	0.000151	5.56e-05	0.0002146	6.04e-05	0.0004203	0.0001605	2.97e-05	0.0009876	9.2e-06	8.76e-05	0.0002581
k__Bacteria;p__Firmicutes;c__Clostridia;o__Clostridiales;f__Peptostreptococcaceae;g__Clostridioides;s__difficile	0.000248187	0	0.0007486	0.0004272	1.34e-05	1.4e-06	0.0001855	7.36e-05	9.85e-05	4.99e-05	4.85e-05	7.99e-05	0.0002992	0.0001232	0.0002367	0.0001771	5.59e-05	3.97e-05	2.05e-05	0.0003629	3.28e-05	0.0002145	0.0009455	4.34e-05	0.0001327	0.0003593	0.0003505	0.0001719	6.38e-05	0.0003007	0.0001143	1.17e-05	0.0002086	0.0002689	3.72e-05	3.31e-05	0.0002454	0.0001188	0.0002385	0.0005044	0.0006319	0.0001728	0.0002752	0.0005034	9.27e-05	0.0003021	1.57e-05	0.0002044	0.0005317
k__Bacteria;p__Firmicutes;c__Clostridia;o__Clostridiales;f__Clostridiaceae;g__Clostridium;s__L2-50	0.000245938	0	0.00013	0.0002821	6e-06	1e-07	5.28e-05	7.43e-05	8.58e-05	1.91e-05	2.92e-05	5.85e-05	0.0001742	6.97e-05	0.0001337	9.3e-06	5.68e-05	2.77e-05	1.71e-05	7.2e-05	2.9e-05	0.0001925	5e-06	6.78e-05	6.9e-05	0.0001714	0.0001304	2.01e-05	3.7e-05	0.0001912	0.0001398	4.8e-06	7.75e-05	0.0001071	1.34e-05	1.23e-05	0.0001204	1.96e-05	0.0001782	2.26e-05	7.09e-05	2.08e-05	9.78e-05	5e-05	2.93e-05	7.22e-05	4.4e-06	4.01e-05	0.0001268
k__Bacteria;p__Firmicutes;c__Clostridia;o__Clostridiales;f__Clostridiaceae;g__Clostridium;s__butyricum	0.000242406	0	0.0001315	6.87e-05	1.4e-06	0	4.33e-05	1.27e-05	2.71e-05	4e-06	7.2e-06	6e-07	7.7e-06	4.55e-05	5.61e-05	1.6e-06	2.6e-06	7.6e-06	2e-06	1.25e-05	1.38e-05	2.17e-05	0.0004211	8.49e-05	1.33e-05	2.71e-05	2.74e-05	2.2e-06	5.7e-06	3.22e-05	1.59e-05	2.2e-06	1.94e-05	1.46e-05	1.9e-06	3.2e-06	4.32e-05	1.34e-05	1.38e-05	4.3e-06	9.2e-06	7.9e-06	0.0007101	1.98e-05	5e-07	3.71e-05	8e-07	1.24e-05	7.25e-05
k__Bacteria;p__Firmicutes;c__Clostridia;o__Clostridiales;f__Lachnospiraceae;g__Lachnoclostridium;s__[Clostridium] lavalense	0.000238582	0	0.0015188	0.00015	1.66e-05	1.7e-06	0.000555	3.56e-05	5.05e-05	8.5e-06	6.62e-05	4.76e-05	5.98e-05	0.0002884	5.59e-05	9.1e-05	9.5e-06	5.58e-05	0.0001075	0.0001721	0.0002548	6.18e-05	0.0001022	8.75e-05	0.0001231	0.0001136	0.00034	0.0006676	6.28e-05	0.000157	4.53e-05	0.0010386	4.96e-05	0.0001191	9.3e-06	2.94e-05	0.0001008	1.88e-05	0.0001214	0.0001279	5.59e-05	0.0002258	0.0003973	0.0002813	8.3e-06	6.56e-05	0.0023066	0.0001432	6.87e-05
k__Bacteria;p__Firmicutes;c__Negativicutes;o__Veillonellales;f__Veillonellaceae;g__Veillonella;s__3_1_44	0.000234743	0	0.0005539	5.47e-05	7e-07	0	6e-07	1e-07	5.1e-06	3.1e-06	3e-07	5.9e-06	6e-07	1.4e-06	6e-06	2.1e-06	0.0003741	1.4e-06	1e-07	2.97e-05	1.6e-06	4.8e-06	0.0040876	1.9e-05	6e-07	1e-06	3.16e-05	1.2e-06	2e-07	8.36e-05	4e-07	0	6e-07	4.63e-05	1.1e-06	6.44e-05	3.7e-06	7.3e-06	4.97e-05	1.12e-05	5e-06	4e-07	0.0110805	2.3e-06	0.0001146	7.32e-05	2e-07	6.5e-06	3e-07
k__Bacteria;p__Firmicutes;c__Clostridia;o__Clostridiales;f__;g__;s__pectinophilus	0.00023312	0	0.0003009	0.0006849	9.7e-06	1e-07	0.0001469	7.28e-05	9.71e-05	3.28e-05	3e-05	3.58e-05	9.36e-05	6.86e-05	0.0007111	2.18e-05	7.29e-05	2.28e-05	4.93e-05	0.0002737	3.87e-05	0.0002258	1.74e-05	8.57e-05	0.0001427	0.0008686	0.000362	2.59e-05	2.59e-05	0.0001505	0.0001228	9e-06	0.000202	0.0002131	2.33e-05	1.12e-05	0.0001489	2.43e-05	0.0001996	5.2e-05	0.000119	6.06e-05	0.0006242	0.0002315	4.56e-05	0.0002039	4.7e-06	4.91e-05	0.0001067
k__Bacteria;p__Firmicutes;c__Negativicutes;o__Veillonellales;f__Veillonellaceae;g__Veillonella;s__6_1_27	0.000232579	0	0.0003933	2.39e-05	4e-07	0	2.2e-06	1e-06	1.04e-05	1.5e-06	1e-07	2.1e-06	5e-07	0	3.8e-06	3e-07	0.0003383	1.3e-06	5e-07	2.66e-05	2e-06	4.2e-06	0.0033379	1.24e-05	5e-07	1.4e-06	2.08e-05	7e-07	4e-07	9.23e-05	1.2e-06	1e-07	4e-07	3.25e-05	8e-07	9.64e-05	3.7e-06	5.4e-06	4.89e-05	9.9e-06	7.7e-06	1.6e-06	0.0084343	4.8e-06	0.0001461	7.78e-05	1e-07	5.5e-06	1e-06
k__Bacteria;p__Bacteroidetes;c__Bacteroidia;o__Bacteroidales;f__Prevotellaceae;g__Paraprevotella;s__xylaniphila	0.000227799	0	3.6e-06	7.88e-05	5.49e-05	1e-07	5.36e-05	0.0003014	0.0001146	0.0001893	2.87e-05	6.36e-05	3.5e-06	7.38e-05	2.07e-05	0.0001152	0.0025838	8.79e-05	2.64e-05	6.26e-05	5.3e-06	1.89e-05	6e-07	1.18e-05	1.76e-05	7.68e-05	0.0001146	7.11e-05	4.99e-05	1.37e-05	2.28e-05	7.41e-05	1.93e-05	4.55e-05	5.19e-05	0.0014936	0.001623	4.35e-05	3.84e-05	6.57e-05	0.0001052	3.47e-05	0	1.8e-05	0.0021661	7.22e-05	7.28e-05	6.47e-05	1.9e-06
k__Bacteria;p__Bacteroidetes;c__Bacteroidia;o__Bacteroidales;f__Odoribacteraceae;g__Odoribacter;s__laneus	0.000225478	0	1.8e-06	1.52e-05	6.22e-05	0	0.0002137	8.08e-05	8.69e-05	2e-05	0.000343	0.0006201	9.62e-05	0.0001525	4.56e-05	0.0009711	2.38e-05	3.33e-05	4.57e-05	1.09e-05	7.7e-06	0.0081872	1e-07	9.6e-06	2.59e-05	5.3e-06	1.67e-05	0.0001548	4.71e-05	0.0002656	0.0008284	7.73e-05	6.15e-05	0.0001178	5.28e-05	1.17e-05	6.5e-06	0.00046	0.0009186	0.0005543	0.0001531	6.96e-05	3e-07	7.61e-05	1.69e-05	1.02e-05	7.87e-05	0.0080015	2.9e-06
k__Bacteria;p__Proteobacteria;c__Gammaproteobacteria;o__Enterobacterales;f__Enterobacteriaceae;g__Klebsiella;s__OBRC7	0.000224119	0	5.1e-05	7e-07	0	3.07e-05	3.1e-06	0	1.31e-05	0	1e-07	0	4e-07	0	2e-07	3e-07	0	0	1.75e-05	2.82e-05	5e-07	0	0.0003753	8e-07	1.2e-06	6e-07	0.0004369	7e-07	1e-07	0	1e-07	0	6e-07	0	0	0	5e-07	0	2e-06	0	0	3e-07	8.4e-06	1.1e-06	1e-07	0	0	2.3e-06	0
k__Bacteria;p__Bacteroidetes;c__Bacteroidia;o__Bacteroidales;f__Prevotellaceae;g__Prevotella;s__corporis	0.000223674	7.1e-06	0.0002808	0.0002266	8e-07	3e-07	0.0002728	0.0003598	4.5e-06	0.0012857	1.3e-05	2.28e-05	6e-07	1.8e-05	4.26e-05	1.22e-05	5.32e-05	2e-06	5.1e-06	0	0.0047159	1.27e-05	3.5e-06	9.77e-05	0.0080415	6.72e-05	1.45e-05	8.6e-06	3.4e-06	2.9e-06	0.0002945	5e-06	4.28e-05	6.2e-06	3.2e-06	1.43e-05	2.81e-05	9.6e-06	9e-07	1.1e-05	4.13e-05	2e-06	0	5.7e-06	3.39e-05	2e-06	4.3e-06	1.1e-06	4.7e-06
k__Bacteria;p__Firmicutes;c__Clostridia;o__Clostridiales;f__;g__;s__SM4/1	0.000219964	0	0.0002107	0.0001514	3.06e-05	8e-07	0.0002817	5.81e-05	0.0001346	2.75e-05	0.0001347	0.0001597	0.000214	0.000103	0.0002756	7.39e-05	4.18e-05	0.0001003	5.16e-05	0.0003035	0.0001232	0.000289	1.09e-05	0.0002738	0.0001436	0.0006722	0.0022681	0.0001286	7.94e-05	0.000225	0.000161	0.0001232	0.00014	0.0001373	2.79e-05	2.98e-05	0.0002719	7.16e-05	0.0001828	0.0004611	0.0001088	0.0001513	0.0004419	0.0003483	5.49e-05	0.0002807	0.0002272	0.0001093	0.0007401
k__Bacteria;p__Proteobacteria;c__Gammaproteobacteria;o__Enterobacterales;f__Enterobacteriaceae;g__Klebsiella;s__4_1_44FAA	0.000204919	4.27e-05	2.13e-05	3.7e-06	0	0.0002482	7e-07	1.2e-06	3.13e-05	0	0	0	1e-07	1.85e-05	1.7e-06	3.3e-06	4e-07	0	1.9e-06	0	4e-07	3.1e-06	0.0042478	0	1.4e-06	2.4e-06	4.98e-05	9e-07	0	0	5e-07	1.6e-06	1.3e-06	1.3e-06	0	7.6e-06	0	1.6e-06	2.9e-06	1.7e-06	2e-07	1e-07	4.87e-05	0	1e-06	8.1e-06	0	8.8e-06	6.8e-06
k__Bacteria;p__Bacteroidetes;c__Bacteroidia;o__Bacteroidales;f__Rikenellaceae;g__Alistipes;s__ihumii	0.000202913	0	3.8e-06	1.31e-05	2.15e-05	0	2.61e-05	0.0001677	4e-06	7.57e-05	1.09e-05	2.24e-05	0.0012486	7e-07	0.0005999	0.000129	1.34e-05	2.86e-05	1e-05	6.3e-06	2.72e-05	0.0027948	6e-07	3.21e-05	1.72e-05	8.62e-05	3.02e-05	0.004059	8.01e-05	0.0010911	0.0013304	5e-07	4.2e-05	1.3e-06	2.59e-05	1.05e-05	3.11e-05	1.2e-06	0.0001694	3.01e-05	0.0005578	4.23e-05	2e-07	0.0005503	2.31e-05	2.5e-06	8e-07	0.0005614	9.1e-06
k__Bacteria;p__Firmicutes;c__Clostridia;o__Clostridiales;f__Ruminococcaceae;g__Subdoligranulum;s__variabile	0.00020178	0	0.0001333	0.0004282	2.23e-05	7e-07	9.89e-05	0.0001155	6.67e-05	5.13e-05	5.21e-05	3.63e-05	0.0004651	0.0001547	0.0001589	7.38e-05	5.54e-05	4.2e-05	3.39e-05	5.01e-05	0.000131	0.0002933	1.63e-05	2.68e-05	0.0003085	0.0010156	0.000198	3.62e-05	4.54e-05	0.0002302	0.0001921	3.7e-06	0.0002587	0.0001277	3.96e-05	2.77e-05	0.0001568	0.0001124	0.000186	0.0003478	0.0001435	6.68e-05	9.92e-05	0.0002563	0.0001173	2.59e-05	5.9e-06	0.0001788	0.0003192
k__Bacteria;p__Bacteroidetes;c__Bacteroidia;o__Bacteroidales;f__Rikenellaceae;g__Alistipes;s__timonensis	0.000201581	0	8e-07	0.000102	0.0001979	0	0.0001118	4.56e-05	4.04e-05	4.55e-05	0.0002366	4.7e-05	0.0001239	3e-07	9.58e-05	0.0004604	0.0002582	0.0004343	4.35e-05	1.09e-05	5.07e-05	0.0066089	1e-06	2.73e-05	3.63e-05	5.89e-05	0.000551	0.0002463	0.0011776	3.67e-05	0.0017132	8e-07	0.0001455	3.55e-05	0.0002495	0.000255	0.0002082	1.9e-06	5.82e-05	7.26e-05	0.0001683	4.46e-05	5e-07	9.23e-05	0.0007257	1.58e-05	1.2e-06	0.0005202	0.0001136
k__Bacteria;p__Firmicutes;c__Erysipelotrichia;o__Erysipelotrichales;f__Erysipelotrichaceae;g__Holdemania;s__filiformis	0.000198008	1.42e-05	2.19e-05	8.1e-05	4.31e-05	0	0.0002679	4.13e-05	1.07e-05	4.77e-05	9.55e-05	0.0001072	0.0001686	1.42e-05	6.53e-05	0.0002422	1.82e-05	7.75e-05	7.48e-05	0.0002643	6.22e-05	0.0001832	4.6e-06	2.98e-05	5.55e-05	0.0004717	0.0001745	0.0001134	0.0001162	0.0002289	8.26e-05	1.6e-06	5.64e-05	0.0003059	1.89e-05	1.14e-05	6.26e-05	4.9e-06	2.6e-05	0.0009847	0.000121	9.35e-05	2.51e-05	0.0001679	1.53e-05	0.0003621	1.5e-06	0.0003328	0.0001642
k__Bacteria;p__Firmicutes;c__Erysipelotrichia;o__Erysipelotrichales;f__Erysipelotrichaceae;g__Coprobacillus;s__D7	0.000196765	0.0035262	0.0006116	1.2e-05	1.8e-06	2.07e-05	3.4e-06	6.5e-06	1.3e-06	7e-07	4.1e-06	0.0001368	4.5e-06	0.0001166	2.79e-05	4.6e-06	6e-07	8.6e-06	1.96e-05	0.0007226	9.1e-06	2.5e-06	0.0015272	2.8e-06	0.0001583	0.0003454	8.1e-06	1.62e-05	8.1e-06	0.0001297	2.7e-06	2.99e-05	5.8e-06	0.0001432	7e-07	2.54e-05	1.14e-05	1.09e-05	1.8e-06	8.68e-05	5.6e-06	1.14e-05	0.0002786	4e-07	2.4e-06	0.0023318	1.69e-05	1.8e-06	2.21e-05
k__Bacteria;p__Firmicutes;c__Clostridia;o__Clostridiales;f__Lachnospiraceae;g__;s__8_1_57FAA	0.0001964	0	0	0.0004062	4.1e-06	0.0001208	8.2e-06	8.1e-06	0	0	0.0001329	1.88e-05	0.0001092	0.000155	0.0001585	0.0002742	8.68e-05	0.0001596	0.0001397	0	4.49e-05	0	1.76e-05	0	0.0072025	0.0003122	0.0002135	8.8e-06	0.0002179	0	1.76e-05	2.59e-05	0.0002975	9.02e-05	1.9e-05	0.0002539	7.29e-05	0	0.0002181	2.97e-05	0	1.6e-05	2.25e-05	0	6.59e-05	0	1.71e-05	3.97e-05	0.0016008
k__Bacteria;p__Firmicutes;c__Erysipelotrichia;o__Erysipelotrichales;f__Erysipelotrichaceae;g__Erysipelatoclostridium;s__ramosum	0.000194926	0	0.0010177	2.2e-06	3e-07	4.1e-06	1.16e-05	1e-06	4e-07	1e-07	9e-07	1.5e-06	9e-07	1.23e-05	1.2e-06	3.8e-06	1e-07	2.8e-06	3.9e-06	1.09e-05	1.2e-06	6e-07	0.010027	3e-07	0.00023	0.000367	6.6e-06	3.5e-06	2.4e-06	3.3e-06	1.4e-06	7.88e-05	3.26e-05	1.1e-06	0	4.9e-06	5e-07	2.77e-05	3.5e-06	2.5e-06	5e-07	3.2e-06	0.0001016	7e-07	2e-06	6.6e-06	1.53e-05	7e-07	1.1e-06
k__Bacteria;p__Firmicutes;c__Bacilli;o__Lactobacillales;f__Streptococcaceae;g__Streptococcus;s__parasanguinis	0.000194365	0.0004702	0.0006761	0.0007435	6e-07	7.84e-05	1.3e-05	1.37e-05	2.16e-05	3.5e-06	1.8e-06	9.6e-06	1.45e-05	4.5e-06	1.93e-05	4.9e-06	0.0001079	3.4e-06	1.77e-05	0.0003113	2.6e-06	8.7e-06	0.0020662	4.81e-05	4.3e-06	0.0003109	0.0001183	0.0037181	6.4e-06	0.0034353	3.6e-06	2.4e-06	6.4e-06	0.0002131	1.74e-05	1.69e-05	1.18e-05	1.41e-05	0.0001495	0.0001322	0.0008621	3.5e-06	3.35e-05	1.26e-05	3.1e-06	0.0016925	2.4e-06	2.07e-05	2.9e-05
k__Bacteria;p__Firmicutes;c__Bacilli;o__Lactobacillales;f__Streptococcaceae;g__Streptococcus;s__salivarius	0.000189582	0.0063116	0.0002543	0.0007141	1.6e-06	1.51e-05	1.28e-05	9.5e-06	2.15e-05	5.8e-06	5.6e-06	8.2e-06	3.1e-06	2.6e-06	2.59e-05	4.5e-06	1.61e-05	1.8e-06	8.3e-06	0.0011763	2.3e-06	1.1e-05	0.0001354	3.4e-05	9e-06	0.0007725	0.0003331	0.0031837	3.6e-06	0.0052066	4.8e-06	1.2e-06	5.7e-06	0.000114	1.73e-05	4e-07	0.000132	5.7e-06	0.0005386	9.88e-05	0.0005943	2e-06	1.95e-05	2.81e-05	1.5e-06	0.001457	3e-07	1.19e-05	3.16e-05
k__Bacteria;p__Firmicutes;c__Clostridia;o__Clostridiales;f__Peptostreptococcaceae;g__Intestinibacter;s__bartlettii	0.000189203	1.42e-05	0.0018428	0.0001986	7e-07	1.4e-06	2.2e-05	5.68e-05	2.28e-05	3e-05	3.4e-06	3.8e-06	2.69e-05	8e-07	8.2e-06	1.99e-05	7.01e-05	2.6e-06	6.9e-05	7.8e-06	9.76e-05	8.7e-06	0.0071364	8e-06	6.51e-05	1.13e-05	2.73e-05	5.48e-05	3.6e-06	0.000185	2.2e-05	4.6e-05	0.0001422	6.04e-05	1.8e-06	7.15e-05	3.17e-05	2.09e-05	0.0002401	4.49e-05	3.3e-06	2.7e-06	0.0009447	2.72e-05	6.54e-05	9.2e-06	7.93e-05	3.42e-05	1.5e-06
k__Bacteria;p__Firmicutes;c__Clostridia;o__Clostridiales;f__Lachnospiraceae;g__Sellimonas;s__intestinalis	0.000188661	0	0.0007022	6.42e-05	1.03e-05	1e-07	1.53e-05	1.81e-05	2.31e-05	6.5e-06	2.83e-05	1.99e-05	3.07e-05	2.82e-05	4.16e-05	0.0005917	1.58e-05	5.37e-05	0.000139	0.0013139	0.0002331	4.35e-05	4.76e-05	2.52e-05	2.5e-05	6.02e-05	7.98e-05	7.37e-05	3.07e-05	2.99e-05	2.36e-05	5.9e-06	1.69e-05	3.05e-05	9e-06	6.1e-06	4.14e-05	1.94e-05	1.9e-05	7.89e-05	1.82e-05	3.85e-05	0.0001098	2.03e-05	7e-06	0.0001531	1.5e-05	2.52e-05	5.91e-05
k__Bacteria;p__Firmicutes;c__Clostridia;o__Clostridiales;f__Lachnospiraceae;g__Blautia;s__producta	0.000182364	0	0.0024234	0.0001212	8.7e-06	5e-07	2.67e-05	2.56e-05	2.28e-05	5.3e-06	4.59e-05	2.25e-05	4.72e-05	4.7e-05	4.3e-05	1.97e-05	1.41e-05	2.52e-05	2.35e-05	0.0008493	5.14e-05	3.58e-05	0.000149	3.88e-05	6.53e-05	5.17e-05	5.58e-05	0.0014613	2.99e-05	7.61e-05	2.21e-05	5.99e-05	2.18e-05	3.33e-05	1.66e-05	7.8e-06	6.35e-05	4.56e-05	3.4e-05	4.79e-05	2.8e-05	1.91e-05	8.86e-05	2.52e-05	8.9e-06	0.0001729	6.58e-05	1.74e-05	8.2e-05
k__Bacteria;p__Bacteroidetes;c__Bacteroidia;o__Bacteroidales;f__Bacteroidaceae;g__Bacteroides;s__D1	0.000180419	0	0	0	0.0015494	0	0	0	0	0	0.0024054	0.0003245	0	5.37e-05	0	0.0002899	0	0	0.0006881	0	0.00052	0	0	0.000413	0.0002876	0	0	0.0002752	0	0	0	0.0040425	0.0002251	6.92e-05	0.0014907	0.0002371	0	0	0	0.0001498	0	0	0	0	7.94e-05	0	0.0037177	0	0
k__Bacteria;p__Proteobacteria;c__Deltaproteobacteria;o__Desulfovibrionales;f__Desulfovibrionaceae;g__Desulfovibrio;s__piger	0.000179714	0	3.04e-05	9e-06	8e-07	1e-07	6.1e-06	0.0002871	5e-07	1.11e-05	8e-07	1e-06	5.8e-06	5e-07	5.5e-06	2.4e-06	4e-07	1.2e-06	4e-07	0	1.4e-06	1.33e-05	0	4e-07	8.4e-06	1.23e-05	4.9e-06	1.5e-06	1.4e-06	2.6e-06	8.9e-06	8e-07	3.4e-06	1.5e-06	1.5e-06	3e-07	5.9e-06	3.7e-06	2.6e-06	3.8e-06	7.2e-06	1.6e-06	2.4e-06	9.4e-06	7e-07	2.59e-05	5e-07	1.8e-06	2.5e-06
k__Bacteria;p__Actinobacteria;c__Actinobacteria;o__Bifidobacteriales;f__Bifidobacteriaceae;g__Bifidobacterium;s__catenulatum	0.000177261	0	7e-07	0.0002178	1e-06	1.7e-06	8.5e-06	0.0001413	1.2e-05	3.7e-06	2.3e-06	4.1e-06	1.42e-05	5.2e-06	2.19e-05	1.43e-05	1.77e-05	2.3e-06	3e-06	8.76e-05	0.0003976	1.27e-05	1.6e-06	1.79e-05	1.41e-05	8.2e-06	5.4e-06	2.9e-06	2.6e-06	5.01e-05	8.2e-06	8e-07	2.13e-05	0.0012542	2e-06	0.0001069	8.8e-06	6.01e-05	3.18e-05	4.31e-05	4.6e-06	1.2e-06	7e-07	7e-06	1.58e-05	1.88e-05	1.8e-06	7.7e-06	8e-06
k__Bacteria;p__Firmicutes;c__Clostridia;o__Clostridiales;f__Lachnospiraceae;g__Coprococcus;s__eutactus	0.000167991	0	3.66e-05	0.0014217	6.1e-06	0	6.03e-05	3.23e-05	3.49e-05	0.0001823	1.53e-05	9.7e-06	6.99e-05	5.88e-05	8.12e-05	2.18e-05	2.75e-05	1.53e-05	8.1e-06	5.94e-05	1.51e-05	0.000232	6.1e-06	3.43e-05	8.73e-05	0.0007987	0.0001245	1.45e-05	2.02e-05	0.0001372	0.0002585	2.3e-06	0.0006428	7.32e-05	1.81e-05	2e-06	5.75e-05	6.3e-06	4.13e-05	3.11e-05	4.98e-05	2.5e-05	0.0001253	2.43e-05	0.0001756	6.1e-05	2.7e-06	1.85e-05	5.97e-05
k__Bacteria;p__Firmicutes;c__Clostridia;o__Clostridiales;f__Lachnospiraceae;g__Lachnoclostridium;s__[Clostridium] asparagiforme	0.000167359	0	0.000276	6.48e-05	3.04e-05	7e-07	0.0001261	3.89e-05	2.27e-05	2.49e-05	0.00016	2.07e-05	0.0001498	0.0002174	9.12e-05	4.01e-05	2.4e-05	0.0002602	2.93e-05	0.000255	0.0001656	0.0001471	0.00017	7.36e-05	0.000144	0.0001231	8.48e-05	0.0001548	0.0004456	6.24e-05	0.0001045	4.77e-05	0.0002415	3.19e-05	2.87e-05	0.0014329	0.0001123	1.56e-05	4.45e-05	3.77e-05	0.0002339	0.0001792	0.0003542	8.51e-05	1.87e-05	0.0001597	8.57e-05	0.0001144	0.0001658
k__Bacteria;p__Firmicutes;c__Bacilli;o__Lactobacillales;f__Streptococcaceae;g__Streptococcus;s__thermophilus	0.000166748	0.0196045	0.0008174	1.82e-05	1e-06	3.25e-05	1.56e-05	8.4e-06	1.58e-05	1.9e-06	1.29e-05	0.0001598	2.8e-06	4.3e-06	1.28e-05	2.2e-06	2.14e-05	1.6e-06	0.0014091	0.0014265	2.61e-05	5.1e-06	8.9e-06	8.7e-06	0.000561	8.15e-05	2.17e-05	8.52e-05	1.9e-05	0.0002487	5.2e-06	4e-07	0.0001179	0.0013947	2.3e-06	7e-07	9.2e-06	0.0001126	0.0008819	3.7e-06	2.09e-05	7.7e-06	6.8e-06	4.14e-05	1.9e-06	5.85e-05	6.8e-06	3.1e-06	3.4e-06
k__Bacteria;p__Firmicutes;c__Clostridia;o__Clostridiales;f__Lachnospiraceae;g__Anaerostipes;s__caccae	0.000165248	0	0.0022843	8.57e-05	2.8e-06	1.3e-06	1.83e-05	2.86e-05	2.38e-05	3.4e-06	2.61e-05	4.9e-06	6.73e-05	2.35e-05	4.75e-05	1.1e-05	6.46e-05	1.97e-05	5.93e-05	0.0010152	3.26e-05	3.95e-05	0.001246	2.16e-05	3.75e-05	6.03e-05	3.35e-05	3.98e-05	2.03e-05	4.75e-05	3e-05	5.4e-06	2.11e-05	3e-05	4.9e-06	6.73e-05	0.0001328	2.4e-05	0.0001037	2.87e-05	9.1e-05	7.1e-05	0.0001165	3.18e-05	1.84e-05	0.000712	1.01e-05	1.73e-05	7.35e-05
k__Bacteria;p__Firmicutes;c__Erysipelotrichia;o__Erysipelotrichales;f__Erysipelotrichaceae;g__;s__21_3	0.000160638	0	0.0010588	0.0002675	4.8e-06	6e-07	6.07e-05	4.2e-05	1.69e-05	8.6e-06	3.31e-05	0.0001309	2.26e-05	2.79e-05	3.23e-05	0.0005809	8.1e-06	1.39e-05	4.66e-05	0	3.53e-05	0.0001874	3.31e-05	1.52e-05	0.0022808	0.0003633	9.65e-05	9.75e-05	9.2e-06	2.34e-05	0.0001196	9.6e-06	5.86e-05	2.61e-05	9.9e-06	0.0003317	6.04e-05	0.0001634	7.44e-05	0.0001169	1.37e-05	6.2e-06	0.0001438	3.67e-05	1.05e-05	2.64e-05	1.86e-05	8.36e-05	0.0001554
k__Bacteria;p__Actinobacteria;c__Actinobacteria;o__Bifidobacteriales;f__Bifidobacteriaceae;g__Bifidobacterium;s__pseudocatenulatum	0.000154915	0	1.6e-06	0.000179	1.69e-05	3e-07	2.1e-06	9.48e-05	1.96e-05	7e-06	8e-07	3.7e-06	2.7e-06	2.3e-06	9.11e-05	3.45e-05	0.0001012	3.4e-06	1.7e-06	0.0004333	7.52e-05	1.44e-05	5.8e-06	2.3e-06	0.0002143	2.67e-05	2.9e-06	1.12e-05	2.1e-06	0.0007676	1.04e-05	0	0.0001819	0.0005137	1.02e-05	0.0013679	2.08e-05	0.0001021	0.0003898	4.12e-05	4.3e-06	2.4e-06	9.18e-05	1.19e-05	0.0001921	6.26e-05	0	6.5e-06	4.1e-06
k__Bacteria;p__Firmicutes;c__Clostridia;o__Clostridiales;f__Ruminococcaceae;g__Neglecta;s__timonensis	0.000150497	0	0.0001153	0.000119	1.22e-05	1e-07	2.4e-05	7.46e-05	0.0002117	9.1e-06	8.33e-05	1.33e-05	0.0001308	6.19e-05	4.33e-05	0.0017872	7.1e-06	2.88e-05	9.1e-06	0.0001001	5.73e-05	0.0003723	2.6e-06	1.33e-05	0.000165	0.000693	4.02e-05	0.0002775	2.64e-05	3.58e-05	0.0001833	1.1e-06	4.03e-05	6.55e-05	2.89e-05	5.8e-06	0.000329	4.8e-06	1.84e-05	3.8e-05	8.08e-05	2.82e-05	1.67e-05	7.12e-05	3.9e-06	6.51e-05	3.9e-06	0.0002318	4.86e-05
k__Bacteria;p__Firmicutes;c__Clostridia;o__Clostridiales;f__Lachnospiraceae;g__;s__6_1_63FAA	0.000148829	0	0.0005506	4.94e-05	3.1e-06	3e-06	2.74e-05	8.8e-06	7.74e-05	3.09e-05	4e-05	1.11e-05	7.01e-05	5.34e-05	0.0005271	1.8e-05	1.1e-05	3.49e-05	3.7e-06	0.0001345	6.98e-05	8.24e-05	0.0065092	0.0001823	5.75e-05	3.7e-05	0.0001645	2.56e-05	6.08e-05	2.67e-05	1.87e-05	6e-06	2.41e-05	2.18e-05	6.5e-06	8e-06	4.56e-05	3.13e-05	2.06e-05	3.76e-05	6.52e-05	2.27e-05	0.0036461	9.7e-06	3.5e-06	0.0002009	1.1e-05	1.5e-05	3.75e-05
k__Bacteria;p__Firmicutes;c__Bacilli;o__Lactobacillales;f__Enterococcaceae;g__Enterococcus;s__hirae	0.000144597	2.85e-05	1.8e-06	8e-07	0	1.4e-06	3e-07	7e-07	1e-06	5e-07	1e-07	1e-07	2.6e-06	4e-07	7e-07	7e-07	2e-07	0	1e-07	1.6e-06	0	6e-07	1.8e-06	2e-07	2e-07	5e-07	6e-07	1e-07	1e-07	1.3e-06	5e-07	0	9e-07	1e-07	1e-07	0	5e-07	0	3e-07	1e-07	1.7e-06	1e-07	1.6e-06	1e-07	0	0	0	3e-07	3e-07
k__Bacteria;p__Bacteroidetes;c__Bacteroidia;o__Bacteroidales;f__Bacteroidaceae;g__Bacteroides;s__faecichinchillae	0.000144317	0	4.3e-06	0.0001154	0.000288	2.6e-06	0.0001846	0.000108	0.0003727	2.33e-05	0.0002606	0.0003393	0.0001406	0.0001589	9.74e-05	0.0002496	0.0001805	0.0001088	0.0004155	2.35e-05	0.0007615	8.07e-05	6e-07	0.0002168	7.08e-05	3.56e-05	0.0001046	0.0005695	5.16e-05	6.63e-05	4.54e-05	0.0001217	0.000111	0.0003605	0.0002669	0.0002132	0.0001246	0.0001959	0.0001087	0.0002431	0.0002141	0.0002161	1e-07	9.11e-05	0.0002439	4.07e-05	0.0001653	0.000205	7.59e-05
k__Bacteria;p__Bacteroidetes;c__Bacteroidia;o__Bacteroidales;f__Rikenellaceae;g__Alistipes;s__indistinctus	0.000140082	1.42e-05	7e-07	1.19e-05	1.58e-05	0	1.22e-05	0.0005272	1.6e-06	2.01e-05	7.1e-06	7.4e-06	1.03e-05	7e-07	7.12e-05	7.86e-05	6.3e-06	4.65e-05	4.4e-06	0	0.0001525	0.0002238	3e-07	1.96e-05	9.8e-06	0.0002385	8.88e-05	0.0003336	0.0001233	0.0002812	0.0002133	8e-07	2.54e-05	4e-07	2.04e-05	1.7e-06	7.2e-06	1.6e-06	0.000191	1.41e-05	0.0002325	2.3e-06	1e-07	6.53e-05	1.96e-05	3.6e-06	8e-07	0.0001436	8.1e-06
k__Bacteria;p__Firmicutes;c__Clostridia;o__Clostridiales;f__Lachnospiraceae;g__;s__5_1_57FAA	0.000137663	0	0.0007649	0.0001277	5.5e-06	8e-07	4.77e-05	1.37e-05	2.07e-05	6.6e-06	9.15e-05	9.6e-06	2.05e-05	9.82e-05	6.25e-05	3.3e-05	2.2e-05	2.95e-05	4.98e-05	0.0001517	0.0003344	5.81e-05	0.000238	9.28e-05	0.0001134	0.0001571	3.06e-05	0.0007831	2.6e-05	0.0001314	3.84e-05	0.000168	6.04e-05	0.0002107	8.2e-06	2.07e-05	5.07e-05	1.89e-05	2.3e-05	2.89e-05	3.74e-05	2.84e-05	0.0005509	4.35e-05	3.2e-06	0.0001658	0.0007021	4.04e-05	0.0001886
k__Bacteria;p__Firmicutes;c__Clostridia;o__Clostridiales;f__Ruminococcaceae;g__Anaerofilum;s__An201	0.000137431	1.42e-05	0.0001553	0.000135	8.2e-06	1.4e-06	0.0001217	7e-05	3.53e-05	4.36e-05	2.51e-05	4.35e-05	0.0001271	8.48e-05	0.0001358	9.27e-05	1.66e-05	4.48e-05	2.78e-05	1.41e-05	5.39e-05	0.0002123	1.89e-05	4.37e-05	0.0001157	0.0006146	7.01e-05	3.82e-05	3.74e-05	0.0001274	0.0001138	7.2e-06	0.0001368	7.63e-05	2.62e-05	1.74e-05	0.0001595	6.37e-05	0.0001007	0.0001787	0.0001119	0.0001078	5.55e-05	0.0003141	3.86e-05	2.09e-05	1.4e-05	0.0001498	0.0001192
k__Bacteria;p__Firmicutes;c__Clostridia;o__Clostridiales;f__Peptostreptococcaceae;g__Romboutsia;s__timonensis	0.000132973	0	9.26e-05	5.84e-05	1.93e-05	1e-07	6.9e-06	7.63e-05	1.32e-05	0.0012187	1.7e-06	1.3e-06	5.3e-06	8e-07	8.17e-05	1.52e-05	0.0001032	2e-07	2e-07	8.29e-05	1.79e-05	8e-07	2.13e-05	8.34e-05	0.0001818	1.73e-05	0.000751	1.6e-06	1.8e-06	6.99e-05	3.65e-05	0	5.7e-05	2.56e-05	9.02e-05	3e-07	3.08e-05	3.5e-05	7.3e-05	3.6e-06	7e-07	1.46e-05	6.6e-06	9.65e-05	9.5e-06	1.83e-05	3e-07	0.0001264	6e-07
k__Bacteria;p__Proteobacteria;c__Gammaproteobacteria;o__Enterobacterales;f__Enterobacteriaceae;g__Citrobacter;s__amalonaticus	0.000130748	0	0.0028498	1.6e-06	3e-07	6.91e-05	1.7e-06	1.4e-06	2.2e-06	1.2e-06	4e-07	3e-07	1.8e-06	9e-07	1.27e-05	7e-07	1e-07	9e-07	3e-07	1.6e-06	2e-07	2.8e-06	0.0007239	2e-07	1.7e-06	2.8e-06	2.3e-06	1.1e-06	7e-07	1.3e-06	1.1e-06	6e-07	1e-06	6e-07	8e-07	2e-07	1.3e-06	5e-07	2.2e-06	2.1e-06	1.4e-06	3e-07	5.62e-05	1e-06	2e-07	0	1.2e-06	5e-07	3.2e-06
k__Bacteria;p__Bacteroidetes;c__Bacteroidia;o__Bacteroidales;f__Bacteroidaceae;g__Bacteroides;s__helcogenes	0.000129405	0	4.8e-06	7.07e-05	0.0007717	4.51e-05	0.0002713	3.93e-05	0.0003936	5.11e-05	8.72e-05	0.0003264	6.78e-05	1.77e-05	6.88e-05	0.000499	0.0002879	4.9e-05	0.0001575	3.13e-05	9.23e-05	5.02e-05	9e-07	0.0001479	4.28e-05	8.19e-05	7.26e-05	0.000465	2.98e-05	3.61e-05	3.12e-05	5.09e-05	9.87e-05	9.02e-05	0.0006455	0.0002727	6.22e-05	0.0003067	8.59e-05	0.0002291	0.00024	0.0008511	1e-07	2.67e-05	0.0004772	4.93e-05	6e-05	2.73e-05	2.05e-05
k__Bacteria;p__Firmicutes;c__Negativicutes;o__Selenomonadales;f__Selenomonadaceae;g__Megamonas;s__hypermegale	0.000128193	0	3.5e-06	4.2e-06	1e-07	2e-07	5e-07	4e-07	4e-07	6e-07	0	4e-07	0	0	2.5e-06	0	0	1.3e-06	0	0	0	0.0002495	3e-07	5e-07	1e-07	1.5e-06	8e-07	1e-07	3e-07	1.6e-06	0.0010644	0	1.2e-06	1.3e-06	2e-07	0	2.9e-06	0	0	1e-07	1.5e-06	7e-07	1.1e-06	0	0	0	1e-07	1.3e-06	0
k__Bacteria;p__Bacteroidetes;c__Bacteroidia;o__Bacteroidales;f__Bacteroidaceae;g__Bacteroides;s__pyogenes	0.000127177	0	4.3e-06	0.0001982	0.0001459	3.5e-06	0.0001178	5.32e-05	0.0001164	0.0001114	0.0005644	0.0001888	9.68e-05	0.0001371	0.0001779	0.0008071	0.0001564	0.0001525	0.0002138	7.98e-05	0.0002298	5.84e-05	4e-07	0.0002737	4.64e-05	3.87e-05	9.62e-05	0.0007585	8.44e-05	2.86e-05	0.0001169	4.43e-05	0.0001037	0.0002286	0.0001527	0.0001611	0.000106	0.0001709	4.91e-05	0.0001167	0.0002481	5.43e-05	3e-07	7.24e-05	0.0001843	5.09e-05	5.56e-05	9.2e-05	2.78e-05
k__Bacteria;p__Firmicutes;c__Erysipelotrichia;o__Erysipelotrichales;f__Erysipelotrichaceae;g__Catenibacterium;s__mitsuokai	0.00012715	0	4.16e-05	2.28e-05	4.5e-06	6e-07	8e-06	1.01e-05	1.13e-05	0.0003695	5.7e-06	4e-06	1.17e-05	3.7e-06	1.82e-05	1.03e-05	2.47e-05	1.4e-06	2.8e-06	0	5.8e-06	1.78e-05	1.3e-05	4.8e-06	1.54e-05	7.59e-05	2.6e-06	1.82e-05	1.8e-06	0.011169	1.27e-05	4e-07	1.56e-05	1.95e-05	9.7e-06	2.8e-06	2.5e-05	3e-07	0.0013727	4.1e-06	1.36e-05	6.7e-06	0.0001597	1.46e-05	5.7e-06	2e-06	8e-07	4.9e-06	8.7e-06
k__Bacteria;p__Firmicutes;c__Clostridia;o__Clostridiales;f__Lachnospiraceae;g__Mediterraneibacter;s__glycyrrhizinilyticus	0.000126605	2.14e-05	0.0002112	9.2e-05	4.9e-06	9.14e-05	3.05e-05	2.55e-05	2.92e-05	1.08e-05	6.95e-05	2.14e-05	0.0001199	0.0001312	0.000743	6.57e-05	3.29e-05	5.79e-05	8.51e-05	0.0003864	9.43e-05	0.000175	0.0018848	6.2e-05	0.0003475	0.0001004	0.0001216	0.0002647	7.94e-05	0.0002383	5.68e-05	1.86e-05	0.0001069	8.36e-05	5.5e-06	3.33e-05	0.000221	1.02e-05	0.0002764	6.77e-05	0.0001099	8.81e-05	0.0002142	0.0001257	8.36e-05	0.0002675	8.4e-06	3.43e-05	0.0003805
k__Bacteria;p__Firmicutes;c__Clostridia;o__Clostridiales;f__Lachnospiraceae;g__;s__1_1_57FAA	0.000126444	0	0.0001188	0.0001667	5.7e-06	0.0001082	3.07e-05	3.8e-06	0	0	4.78e-05	1.75e-05	0.0001021	2.41e-05	0.0001139	6.7e-05	4.06e-05	0.0001267	2.17e-05	0.0004286	1.68e-05	6.12e-05	5.5e-06	3.91e-05	0.0037965	8.45e-05	8.16e-05	0.0002103	0.000162	3.32e-05	6.05e-05	0	3.1e-05	6e-06	0	8.46e-05	3.41e-05	2.6e-06	0.0001528	1.38e-05	5.88e-05	7.4e-06	0.0004462	6.47e-05	4.4e-05	0.0001566	0	0.000229	0.0003088
k__Bacteria;p__Firmicutes;c__Erysipelotrichia;o__Erysipelotrichales;f__Erysipelotrichaceae;g__;s__2_2_44A	0.000125877	0	9.52e-05	7.45e-05	5e-06	0	8.2e-05	2.03e-05	6.94e-05	7.2e-06	2.26e-05	2.02e-05	5.53e-05	6.01e-05	5.86e-05	8.85e-05	2.17e-05	9.7e-06	1.68e-05	0	6.97e-05	8.38e-05	6.3e-06	3.84e-05	0.0004622	0.0005886	0.0001326	9e-05	2.32e-05	3.25e-05	5.38e-05	1.9e-06	7.17e-05	5.76e-05	2.22e-05	0.0003463	0.0002956	0.0004098	1.17e-05	6.24e-05	8.27e-05	8.71e-05	0.0001654	0.0001946	5.3e-05	0	0	0.000122	0.0003687
k__Bacteria;p__Firmicutes;c__Clostridia;o__Clostridiales;f__Eubacteriaceae;g__Eubacterium;s__3_1_31	0.000125786	0	8.38e-05	4.44e-05	2e-06	7e-07	4.7e-06	9.4e-06	7.4e-06	6e-07	5.04e-05	2.9e-06	3.47e-05	3.38e-05	1.53e-05	5.86e-05	1.28e-05	1.3e-05	3.76e-05	0.0004442	1.07e-05	9.6e-06	5.1e-06	1.3e-06	6.06e-05	2.22e-05	2.92e-05	0.0022459	1.53e-05	0.0009269	9.6e-06	4.3e-06	1.34e-05	5.7e-06	2.6e-06	3.1e-06	8.78e-05	9.6e-06	1.54e-05	2.16e-05	1.31e-05	2.05e-05	5.37e-05	2.5e-05	7.3e-06	0.0005014	3.4e-06	1.07e-05	0.0001841
k__Bacteria;p__Firmicutes;c__Bacilli;o__Lactobacillales;f__Streptococcaceae;g__Streptococcus;s__constellatus	0.000122474	0	0.000118	0.0001791	1.58e-05	6.7e-06	8.38e-05	2.17e-05	5.41e-05	4.38e-05	1.87e-05	3.01e-05	2.41e-05	0.0001094	6.31e-05	4.08e-05	0.0001033	4.86e-05	1.91e-05	0	9.81e-05	9.29e-05	8.7e-05	0	0.0003442	0.0010026	9.88e-05	0.0006016	0.0001109	9.23e-05	8.06e-05	2.59e-05	7.4e-05	0.0002503	3.3e-05	7.3e-06	0.0001039	5.32e-05	0.0001585	7.8e-05	0.0001245	2.97e-05	8.6e-06	4.09e-05	3.25e-05	0	4.85e-05	4.15e-05	0.0001104
k__Bacteria;p__Firmicutes;c__Clostridia;o__Clostridiales;f__Lachnospiraceae;g__Lachnoclostridium;s__[Clostridium] scindens	0.000119829	0	0.0001866	9.54e-05	9.2e-06	5.5e-06	0.0002192	2.09e-05	1.35e-05	1.71e-05	3.45e-05	6.95e-05	6.68e-05	5.17e-05	4.77e-05	0.0004695	4.17e-05	3.73e-05	3.28e-05	0.0004208	0.0003078	4.63e-05	8.75e-05	8.18e-05	8.73e-05	0.0001734	0.0002765	0.0007713	2.82e-05	5.98e-05	2.82e-05	3.18e-05	2.51e-05	5.76e-05	1.36e-05	7.5e-06	6.16e-05	3.76e-05	4.5e-05	0.0001464	0.000167	8.91e-05	0.0002509	5.95e-05	2.1e-05	0.0003443	9.96e-05	4.02e-05	0.0001118
k__Bacteria;p__Firmicutes;c__Clostridia;o__Clostridiales;f__Clostridiaceae;g__Butyricicoccus;s__pullicaecorum	0.000113791	0	9.88e-05	5.88e-05	7.9e-06	0	5.52e-05	3.58e-05	1.72e-05	1.88e-05	1.26e-05	2.07e-05	8.09e-05	2.9e-05	0.0004753	3.65e-05	1.36e-05	2.19e-05	1.46e-05	2.35e-05	2.06e-05	0.0001152	1.65e-05	1.86e-05	5.58e-05	0.0001905	8.33e-05	3.37e-05	2.51e-05	6.47e-05	6.78e-05	4.3e-06	4.08e-05	3.2e-05	1.69e-05	4.5e-06	8.3e-05	8.7e-06	2.48e-05	7.66e-05	0.0001805	2.42e-05	5.6e-05	0.0002718	1.44e-05	3.92e-05	8.9e-06	2.63e-05	5.49e-05
k__Bacteria;p__Firmicutes;c__Clostridia;o__Clostridiales;f__Ruminococcaceae;g__Pseudoflavonifractor;s__An187	0.000111494	7.1e-06	0.0001104	9.57e-05	8.7e-06	3e-07	0.0001204	7.3e-05	2.55e-05	4.19e-05	2.46e-05	5.85e-05	0.0001128	2.49e-05	7.77e-05	9.48e-05	1.61e-05	0.0001276	2.85e-05	7.82e-05	6.92e-05	0.0002814	7.1e-06	1.71e-05	8.22e-05	0.0002995	8.37e-05	6.82e-05	7.79e-05	0.0001115	0.0001249	1.5e-06	6.78e-05	4.7e-05	1.95e-05	1.09e-05	0.0001285	2.78e-05	7.01e-05	0.0001147	0.0001215	0.0001214	0.0001332	0.0001945	1.62e-05	5.44e-05	1.6e-06	7.34e-05	7.8e-05
k__Bacteria;p__Firmicutes;c__Clostridia;o__Clostridiales;f__Clostridiaceae;g__Clostridium;s__HGF2	0.000111122	0	0.0005958	0.0001966	5.9e-06	1e-07	0.0001859	3.35e-05	0.0001291	9.3e-06	5.14e-05	1.99e-05	9.2e-05	9.74e-05	0.0001946	4.66e-05	3.6e-05	5.86e-05	4.96e-05	8.29e-05	8.21e-05	0.0001008	4.38e-05	4.42e-05	0.00027	0.0003587	9.97e-05	0.000145	6.46e-05	0.0003778	5.08e-05	1.6e-06	2.15e-05	0.0001166	9.2e-06	0.0004344	0.0001433	4.53e-05	7.44e-05	1.69e-05	9.29e-05	1.52e-05	0.0001499	9.3e-05	5.47e-05	0.000146	5e-07	9.89e-05	6.35e-05
k__Bacteria;p__Firmicutes;c__Clostridia;o__Clostridiales;f__Lachnospiraceae;g__;s__9_1_43BFAA	0.000111006	0	0.0006456	0.0001379	3.9e-06	2e-07	1.25e-05	1.39e-05	6.15e-05	3.5e-06	2.22e-05	2.1e-06	3.02e-05	4.57e-05	0.0002004	4.29e-05	2.35e-05	1.17e-05	9.1e-06	0.0002956	2.28e-05	8.83e-05	0.0045939	4.97e-05	8.05e-05	0.000106	6.87e-05	9.64e-05	1.63e-05	6.93e-05	3.42e-05	4.92e-05	2.09e-05	7.12e-05	3.1e-06	6e-06	7.76e-05	2.19e-05	9.06e-05	1.8e-05	1.83e-05	5.88e-05	0.0017413	4.46e-05	8.2e-06	0.0002314	2.98e-05	7.5e-06	8.35e-05
k__Bacteria;p__Bacteroidetes;c__Bacteroidia;o__Bacteroidales;f__Tannerellaceae;g__Parabacteroides;s__ASF519	0.000109086	0	0	0	1.13e-05	0	0	0	0	2.4e-06	0	0	2.27e-05	0	0	0.002055	6.01e-05	0	0	0	0	0.0085183	0	0	0	3.45e-05	0	0	0	0	0.0025	0.0001495	0	0	1.79e-05	9.34e-05	0	0	0	0	0	0	0	0	6.77e-05	0	0.0002871	5.5e-06	0
k__Bacteria;p__Bacteroidetes;c__Bacteroidia;o__Bacteroidales;f__Prevotellaceae;g__Prevotella;s__disiens	0.00010803	0	0.0001777	5.94e-05	1.1e-06	1e-07	2.24e-05	0.0001669	1.4e-06	0.0004834	5.6e-06	0.0001186	1e-06	1.71e-05	0.0003766	5.3e-06	4e-06	2.9e-06	9.1e-06	4.7e-06	0.0002057	4.8e-06	0	8.8e-06	0.0002519	9.1e-06	7.5e-06	3e-06	1.02e-05	1.66e-05	4.14e-05	8.6e-06	4.97e-05	8e-07	1e-06	2.7e-06	6.4e-06	5e-07	9.8e-06	2.13e-05	1.53e-05	1.21e-05	5e-07	7.3e-06	4.4e-06	5e-07	8.7e-06	7e-07	2.92e-05
k__Bacteria;p__Firmicutes;c__Clostridia;o__Clostridiales;f__Lachnospiraceae;g__;s__1_4_56FAA	0.00010375	0	9.04e-05	7.23e-05	2.5e-06	0.0001928	1.59e-05	2.3e-05	5.7e-05	8.4e-06	5.06e-05	7.6e-06	6.5e-05	9.74e-05	0.0002055	1.7e-05	2.14e-05	7.07e-05	0.0001461	0.0001079	0.0001023	3.19e-05	0.0014532	7.06e-05	0.0006685	4.01e-05	9.93e-05	0.0001959	0.0001057	8.13e-05	3.34e-05	7.6e-06	0.0001037	2.58e-05	4.1e-06	8.08e-05	0.0001673	1.74e-05	0.0001543	1.23e-05	7.47e-05	0.0001353	0.0002036	1.35e-05	0.0001564	0.0001292	6.4e-06	3.6e-05	0.0004049
k__Bacteria;p__Firmicutes;c__Erysipelotrichia;o__Erysipelotrichales;f__Erysipelotrichaceae;g__Coprobacillus;s__cateniformis	0.000103334	2.85e-05	0.000724	8.01e-05	9e-07	4e-07	1.1e-05	1.04e-05	1.36e-05	3e-05	1.77e-05	8.1e-06	3.75e-05	6.3e-06	0.0011658	9.11e-05	2.13e-05	3.4e-06	2.31e-05	4.38e-05	8.25e-05	2.94e-05	1.54e-05	1.1e-05	0.0016144	0.0001526	2.56e-05	5.56e-05	8.3e-06	8.78e-05	1.83e-05	6.5e-06	2.77e-05	5.06e-05	1.2e-06	0.0003013	2.97e-05	4.3e-06	0.0001053	1.45e-05	1.41e-05	2.37e-05	1.9e-05	5.61e-05	1.79e-05	3.81e-05	7e-06	1.58e-05	0.0002144
k__Bacteria;p__Firmicutes;c__Clostridia;o__Clostridiales;f__Lachnospiraceae;g__Blautia;s__glucerasea	0.000102167	0	0.0003325	0.0001277	3.8e-06	6e-07	2.97e-05	3.35e-05	3.39e-05	5.7e-06	2.3e-05	1.21e-05	4.88e-05	4.44e-05	4.25e-05	2.58e-05	1.54e-05	3.29e-05	2.61e-05	0.0001721	2.23e-05	4.23e-05	0.0001682	2.64e-05	4.64e-05	5.61e-05	4.15e-05	4.85e-05	9.15e-05	0.0001366	2.96e-05	3.23e-05	2.02e-05	4.34e-05	5.7e-06	6.1e-06	7.56e-05	2.18e-05	3.37e-05	1.95e-05	3.07e-05	2.21e-05	5.26e-05	2.68e-05	7e-06	0.0001027	9.4e-06	2.49e-05	5.65e-05
k__Bacteria;p__Firmicutes;c__Clostridia;o__Clostridiales;f__Lachnospiraceae;g__Coprococcus;s__HPP0074	0.000102135	0	0.0002117	6.55e-05	4.3e-06	8e-07	3.16e-05	1.92e-05	1.66e-05	4.8e-06	1.87e-05	8.3e-06	3.87e-05	6.98e-05	6.89e-05	3.21e-05	2.42e-05	1.61e-05	9.4e-06	0.0001376	2.19e-05	3.16e-05	0.0011213	2.12e-05	6.08e-05	5.73e-05	5.23e-05	3.6e-05	2.62e-05	4.78e-05	1.4e-05	4.77e-05	2.34e-05	3.98e-05	8.9e-06	1.79e-05	3.23e-05	2.12e-05	3.23e-05	5.71e-05	3.16e-05	4.32e-05	0.0016059	3.54e-05	8.3e-06	9.21e-05	3.33e-05	1.43e-05	3.06e-05
k__Bacteria;p__Firmicutes;c__Clostridia;o__Clostridiales;f__Ruminococcaceae;g__Phocea;s__massiliensis	0.000102101	7.1e-06	6.48e-05	9.88e-05	1.31e-05	0	4.51e-05	2.62e-05	6.58e-05	2.16e-05	6.16e-05	5.53e-05	0.0001119	7.72e-05	0.0001134	4.73e-05	1.96e-05	0.0001121	7.04e-05	3.44e-05	3.92e-05	0.0001691	2e-06	1.93e-05	5.72e-05	0.0001906	5.95e-05	5.88e-05	5.04e-05	6.11e-05	7.4e-05	6e-07	5.4e-05	9.51e-05	1.66e-05	2.19e-05	9.31e-05	8.2e-06	4.01e-05	0.000202	0.000111	0.0001525	6.99e-05	9.95e-05	2.59e-05	3.87e-05	1.9e-06	9.04e-05	0.0002286
k__Bacteria;p__Fusobacteria;c__Fusobacteriia;o__Fusobacteriales;f__Fusobacteriaceae;g__Fusobacterium;s__ulcerans	9.96803e-05	0.0003348	5.8e-06	2.9e-06	3e-07	1e-07	2.7e-06	6e-07	2e-07	1.1e-06	8e-07	3.7e-06	8e-07	1.6e-06	1.93e-05	6e-07	9e-07	4e-07	3e-07	0.0005741	1.9e-06	2.8e-06	2.7e-06	3e-07	2.2e-06	4.85e-05	1.3e-06	2.5e-06	9e-07	0.0001079	2.4e-06	1e-06	2.7e-06	0.0001138	1e-07	1.1e-06	1.3e-06	0	1.4e-06	2.9e-06	8e-07	1.2e-06	5e-06	5e-07	1.1e-06	0.0025281	8e-07	1e-07	1e-06
k__Bacteria;p__Firmicutes;c__Erysipelotrichia;o__Erysipelotrichales;f__Erysipelotrichaceae;g__Erysipelatoclostridium;s__[Clostridium] spiroforme	9.70158e-05	0	0.0027676	1.04e-05	5e-07	7.03e-05	2.7e-06	8e-06	2.14e-05	1e-06	3.2e-06	3.69e-05	2.68e-05	2.3e-06	6.73e-05	0.0002084	2.86e-05	7e-07	4.39e-05	6.26e-05	4.7e-06	1.5e-05	0.0001135	2.3e-06	7.85e-05	5.9e-06	1.4e-06	0.0004156	1e-06	1.85e-05	8.2e-06	1e-07	3.44e-05	0.0005937	5e-07	1.82e-05	1.57e-05	2.37e-05	8.39e-05	0.000203	4.31e-05	3.8e-06	1.24e-05	9.5e-06	1.53e-05	0.000118	3e-07	3.7e-06	3.35e-05
k__Bacteria;p__Firmicutes;c__Erysipelotrichia;o__Erysipelotrichales;f__Erysipelotrichaceae;g__Coprobacillus;s__8_2_54BFAA	9.70104e-05	0	0.0005235	3.34e-05	4.3e-06	3.9e-06	1.71e-05	2.59e-05	6.57e-05	2.48e-05	5.4e-06	1.7e-06	1.3e-05	0.0001372	2.28e-05	5.9e-06	2.36e-05	1.19e-05	2.35e-05	5.01e-05	1.93e-05	3.3e-05	0.0017736	1.8e-05	0.0003985	0.0002849	4.66e-05	1.22e-05	1.38e-05	1.27e-05	1.24e-05	3.58e-05	6.18e-05	1.77e-05	2.01e-05	4e-06	2.91e-05	4.34e-05	1.81e-05	5.9e-06	5.3e-06	1.85e-05	0.0003533	2.29e-05	8.4e-06	6.1e-05	9.6e-06	3.8e-06	4.63e-05
[truncated: 193 more rows]
[truncated: 338 more columns]
